# Supplementary material for: Abundant and active community members respond to diel cycles in hot spring phototrophic mats
Source: ISME J. 2025 Jan 8;19(1):wraf001. doi: 10.1093/ismejo/wraf001 (PMC11788075; doi:10.1093/ismejo/wraf001)
Supplement: SupplementaryData2_wraf001 [file supplementarydata2_wraf001.xlsx]

## Sheet: MAGMetadata
Spring Name	Sample Name	Short Name	Collection Time	Filtered Read Count	GOLD Analysis Project ID	Genome Bin Number	alt_bin_id	Figshare_file_name	Genome Size (bp)	Contig Number	GC Content	Completeness (CheckM)	Contamination (CheckM)	Fold Coverage	Fold Coverage Per 100M Filtered Reads	ncRNA	rRNA_16S	rRNA_23S	rRNA_5S	tRNA	tmRNA	IMG_ORF_count	Selected MAG	anvio_annotated_CDS_count	Pan-genome group	Pan-genome Lineage Designation	Phylum (GTDB-tk)	Class (GTDB-tk)	Order (GTDB-tk)	Family (GTDB-tk)	Genus (GTDB-tk)	Species (GTDB-tk)	Strain (GTDB-tk)	MIMAG_classification
OctopusSpring	Hotspr20Samplem2	m2	2005-06-24	360542502	Ga0308392	1	m2_1	Hotspr20Samplem2_FD_ref_metabat.1.fa	3117830	155	0.57	93.2	1.7	407	112.8	0	1	2	2	49	0	2710	TRUE	2139	Acidobacteriota-sp-001	genus-Chloracidobacterium	Acidobacteriota	Blastocatellia	Chloracidobacteriales	Chloracidobacteriaceae	Chloracidobacterium			High-quality draft MAG
OctopusSpring	Hotspr20Samplem2	m2	2005-06-24	360542502	Ga0308392	2	m2_2	Hotspr20Samplem2_FD_ref_metabat.2.fa	288046	57	0.52	0	0	55	15.3	0	0	0	0	0	0	4	TRUE		Chloroflexota-sp-009	genus-Roseiflexus	Chloroflexota	Chloroflexia	Chloroflexales	Roseiflexaceae	Roseiflexus	Roseiflexus sp. RS-1	Roseiflexus sp. RS-1	Low-quality draft MAG
OctopusSpring	Hotspr20Samplem2	m2	2005-06-24	360542502	Ga0308392	3	m2_3	Hotspr20Samplem2_FD_ref_metabat.3.fa	2202681	320	0.63	89.7	7.5	733	203.2	0	0	0	0	35	0	2134	TRUE	1683	Chloroflexota-sp-008	Roseilinea	Chloroflexota							Medium-quality draft MAG
OctopusSpring	Hotspr20Samplem2	m2	2005-06-24	360542502	Ga0308392	4	m2_4	Hotspr20Samplem2_FD_ref_metabat.4.fa	3114708	653	0.62	70.1	58.9	114	31.5	0	0	0	1	62	0	3366	FALSE				Armatimonadota							below MIMAG quality
OctopusSpring	Hotspr20Samplem2	m2	2005-06-24	360542502	Ga0308392	5	m2_5	Hotspr20Samplem2_FD_ref_metabat.5.fa	1923982	349	0.67	63	1.9	21	5.9	0	1	1	0	29	0	1898	TRUE	1424	Armatimonadota-sp-001	class-UBA5829-lineage1								Medium-quality draft MAG
OctopusSpring	Hotspr20Samplem2	m2	2005-06-24	360542502	Ga0308392	6	m2_6	Hotspr20Samplem2_FD_ref_metabat.6.fa	1726139	331	0.32	76.1	8.3	39	10.8	0	1	0	0	35	0	2005	TRUE	1587	Nitrospirota-sp-001	genus-Thermodesulfovibrio	Nitrospirota	Nitrospira	Nitrospirales	Nitrospiraceae	Thermodesulfovibrio	Thermodesulfovibrio sp. N1	Thermodesulfovibrio sp. N1	Medium-quality draft MAG
OctopusSpring	Hotspr20Samplem2	m2	2005-06-24	360542502	Ga0308392	7	m2_7	Hotspr20Samplem2_FD_ref_metabat.7.fa	2977581	428	0.7	86.8	2	17	4.7	0	1	1	1	41	0	3187	TRUE	2637	Proteobacteria-sp-004	family-Geminicoccaceae	Proteobacteria	Alphaproteobacteria	Geminicoccales	Geminicoccaceae				Medium-quality draft MAG
OctopusSpring	Hotspr20Samplem2	m2	2005-06-24	360542502	Ga0308392	8	m2_8	Hotspr20Samplem2_FD_ref_metabat.8.fa	365625	64	0.54	0	0	51	14.2	0	0	0	0	0	0	1	FALSE											Low-quality draft MAG
OctopusSpring	Hotspr20Samplem2	m2	2005-06-24	360542502	Ga0308392	9	m2_9	Hotspr20Samplem2_FD_ref_metabat.9.fa	2415231	263	0.7	89.2	2.5	26	7.3	0	0	0	1	41	0	2608	TRUE	1974	Chloroflexota-sp-006	genus-G233	Chloroflexota	Dehalococcoidia	UBA2991	UBA2991	G233			Medium-quality draft MAG
OctopusSpring	Hotspr20Samplem2	m2	2005-06-24	360542502	Ga0308392	10	m2_10	Hotspr20Samplem2_FD_ref_metabat.10.fa	3100712	501	0.54	76.6	3.8	31	8.5	0	2	0	0	28	0	3057	TRUE	2359	Chloroflexota-sp-001	species-Chloroflexus-sp000735195	Chloroflexota	Chloroflexia	Chloroflexales	Chloroflexaceae	Chloroflexus	Chloroflexus sp000735195		Medium-quality draft MAG
OctopusSpring	Hotspr20Samplem2	m2	2005-06-24	360542502	Ga0308392	11	m2_11	Hotspr20Samplem2_FD_ref_metabat.11.fa	362208	95	0.65	11.7	0	8	2.1	0	0	0	0	2	0	397	FALSE				Chloroflexota							Low-quality draft MAG
OctopusSpring	Hotspr20Samplem2	m2	2005-06-24	360542502	Ga0308392	12	m2_12	Hotspr20Samplem2_FD_ref_metabat.12.fa	641422	146	0.55	21.6	0	71	19.7	0	0	0	0	8	0	696	FALSE				Cyanobacteria	unclassified Cyanobacteria	Gloeoemargaritales	Gloeomargaritaceae	Gloeomargarita	Gloeomargarita lithophora	Candidatus Gloeomargarita lithophora D10	Low-quality draft MAG
OctopusSpring	Hotspr20Samplem2	m2	2005-06-24	360542502	Ga0308392	13	m2_13	Hotspr20Samplem2_FD_ref_metabat.13.fa	3216100	380	0.51	81.8	5.2	26	7.1	0	1	1	0	44	0	3187	TRUE	2507	Chloroflexota-sp-002	genus-UBA4823-OTU9like	Chloroflexota	Anaerolineae	Anaerolineales	Anaerolineaceae				Medium-quality draft MAG
OctopusSpring	Hotspr20Samplem2	m2	2005-06-24	360542502	Ga0308392	14	m2_14	Hotspr20Samplem2_FD_ref_metabat.14.fa	392383	91	0.52	14.3	0	10	2.8	0	0	0	0	11	0	425	FALSE											Low-quality draft MAG
OctopusSpring	Hotspr20Samplem2	m2	2005-06-24	360542502	Ga0308392	15	m2_15	Hotspr20Samplem2_FD_ref_metabat.15.fa	3542159	493	0.6	94.8	48.8	1189	329.8	0	0	0	1	62	0	3617	TRUE	2818	Cyanobacteria-sp-001	genus-Synechococcus	Cyanobacteria	unclassified Cyanobacteria	Synechococcales	Synechococcaceae	Synechococcus	Synechococcus sp. JA-3-3Ab	Synechococcus sp. JA-3-3Ab	below MIMAG quality
OctopusSpring	Hotspr20Samplem2	m2	2005-06-24	360542502	Ga0308392	16	m2_16	Hotspr20Samplem2_FD_ref_metabat.16.fa	4326608	544	0.65	90.5	3.7	19	5.2	0	1	3	2	37	0	4073	TRUE	3103	Acidobacteriota-sp-005	family-Bryobacteraceae	Acidobacteriota	Acidobacteriae	Bryobacterales	Bryobacteraceae				High-quality draft MAG
OctopusSpring	Hotspr20Samplem2	m2	2005-06-24	360542502	Ga0308392	17	m2_17	Hotspr20Samplem2_FD_ref_metabat.17.fa	1515422	297	0.64	57.2	0	23	6.4	0	0	0	0	27	0	1634	TRUE	1293	Chloroflexota-sp-004	species-Thermomicrobium-roseum	Chloroflexota	Thermomicrobia	Thermomicrobiales	Thermomicrobiaceae	Thermomicrobium	Thermomicrobium roseum	Thermomicrobium roseum DSM 5159	Medium-quality draft MAG
OctopusSpring	Hotspr20Samplem2	m2	2005-06-24	360542502	Ga0308392	18	m2_18	Hotspr20Samplem2_FD_ref_metabat.18.fa	1498503	336	0.58	33.9	0.1	42	11.7	0	1	1	1	9	0	1364	TRUE	954	Planctomycetota-sp-007	genus-Gemmata-lineage1	Planctomycetota	Planctomycetia	Planctomycetales	Gemmataceae	Gemmata			Low-quality draft MAG
OctopusSpring	Hotspr20Samplem2	m2	2005-06-24	360542502	Ga0308392	19	m2_19	Hotspr20Samplem2_FD_ref_metabat.19.fa	975211	86	0.31	66.9	1.7	94	25.9	0	1	1	1	43	0	1032	TRUE	699	Microgenomates-sp-001	Microgenomates	Microgenomates	unclassified Microgenomates	unclassified Microgenomates	unclassified Microgenomates	unclassified Microgenomates	unclassified Microgenomates		Medium-quality draft MAG
OctopusSpring	Hotspr20Samplem2	m2	2005-06-24	360542502	Ga0308392	20	m2_20	Hotspr20Samplem2_FD_ref_metabat.20.fa	277270	68	0.46	17.8	1.8	10	2.8	0	0	0	0	6	0	348	FALSE				Aquificota	Aquificae	Aquificales	Aquificaceae	Thermocrinis	Thermocrinis ruber	Thermocrinis ruber DSM 23557	Low-quality draft MAG
OctopusSpring	Hotspr20Samplem2	m2	2005-06-24	360542502	Ga0308392	21	m2_21	Hotspr20Samplem2_FD_ref_metabat.21.fa	1537469	311	0.6	28.6	0.9	2217	614.9	0	0	0	0	16	0	1584	TRUE	1200	Chloroflexota-sp-009	genus-Roseiflexus	Chloroflexota	Chloroflexia	Chloroflexales	Roseiflexaceae	Roseiflexus	Roseiflexus sp. RS-1	Roseiflexus sp. RS-1	Low-quality draft MAG
OctopusSpring	Hotspr20Samplem2	m2	2005-06-24	360542502	Ga0308392	22	m2_22	Hotspr20Samplem2_FD_ref_metabat.22.fa	1434818	290	0.67	30.3	1.7	40	11	0	1	0	0	23	0	1800	TRUE	1254	Deinococcota-sp-002	genus-Thermus	Deinococcota	Deinococci	Thermales	Thermaceae	Thermus	Thermus aquaticus	Thermus aquaticus Y51MC23	Low-quality draft MAG
OctopusSpring	Hotspr20Samplem2	m2	2005-06-24	360542502	Ga0308392	23	m2_23	Hotspr20Samplem2_FD_ref_metabat.23.fa	2558585	454	0.64	66.6	6.5	11	3.2	0	1	1	1	23	0	2327	TRUE	1622	Verrucomicrobiota-sp-001	order-Pedosphaerales	Verrucomicrobiota	Verrucomicrobiae	Verrucomicrobiales	Verrucomicrobia subdivision 3	Pedosphaera	Pedosphaera parvula	Pedosphaera parvula Ellin514	Medium-quality draft MAG
OctopusSpring	Hotspr20Samplem2	m2	2005-06-24	360542502	Ga0308392	24	m2_24	Hotspr20Samplem2_FD_ref_metabat.24.fa	1051932	211	0.61	33.7	3.5	32	9	0	2	0	0	10	0	1243	TRUE	1000	Deinococcota-sp-001	genus-Meiothermus	Deinococcota	Deinococci	Thermales	Thermaceae	Meiothermus	Meiothermus cerbereus	Meiothermus cerbereus DSM 11376	Low-quality draft MAG
OctopusSpring	Hotspr20Samplem2	m2	2005-06-24	360542502	Ga0308392	25	m2_25	Hotspr20Samplem2_FD_ref_metabat.25.fa	3896452	384	0.66	80	5.2	12	3.4	0	1	1	0	41	0	3681	TRUE	2938	Acidobacteriota-sp-006	order-Bryobacterales	Acidobacteriota	Solibacteres	Solibacterales	Solibacteraceae	Candidatus Solibacter	Candidatus Solibacter usitatus	Candidatus Solibacter usitatus Ellin6076	Medium-quality draft MAG
OctopusSpring	Hotspr20Samplem2	m2	2005-06-24	360542502	Ga0308392	26	m2_26	Hotspr20Samplem2_FD_ref_metabat.26.fa	2592748	134	0.48	96.2	1.9	670	185.8	0	1	1	1	46	0	2368	TRUE	1826	Bacteroidota-sp-002	genus-Thermochlorobacter	Bacteroidota	Chlorobia	Chlorobiales	Chloroherpetonaceae	Thermochlorobacter	Thermochlorobacter aerophilum		High-quality draft MAG
OctopusSpring	Hotspr20Samplem2	m2	2005-06-24	360542502	Ga0308392	27	m2_27	Hotspr20Samplem2_FD_ref_metabat.27.fa	1749688	311	0.55	74.5	10.5	26	7.2	0	0	0	0	37	0	1747	FALSE				Bacteroidota	Cytophagia	Cytophagales					below MIMAG quality
OctopusSpring	Hotspr20Samplem2	m2	2005-06-24	360542502	Ga0308392	28	m2_28	Hotspr20Samplem2_FD_ref_metabat.28.fa	2827098	292	0.6	80.9	0.9	185	51.2	0	1	0	0	42	0	2805	TRUE	2042	Armatimonadota-sp-003	genus-ArmatimonadotaOTU12like	Armatimonadota	HRBIN16	HRBIN16	HRBIN16	HRBIN16			Medium-quality draft MAG
OctopusSpring	Hotspr20Samplem2	m2	2005-06-24	360542502	Ga0308392	29	m2_29	Hotspr20Samplem2_FD_ref_metabat.29.fa	416688	68	0.36	0	0	12	3.4	0	0	0	0	6	0	385	FALSE											Low-quality draft MAG
OctopusSpring	Hotspr20Samplem2	m2	2005-06-24	360542502	Ga0308392	30	m2_30	Hotspr20Samplem2_FD_ref_metabat.30.fa	1586866	114	0.42	91.4	0.9	14	3.9	0	1	0	1	43	0	1694	TRUE	1400	Desulfobacterota-sp-001	family-Thermodesulfobacteriaceae	Desulfobacterota	Thermodesulfobacteria	Thermodesulfobacteriales	Thermodesulfobacteriaceae				Medium-quality draft MAG
MushroomSpring	Hotspr20SampleP4	P4	2005-09-30	830763294	Ga0308395	1	P4_1	Hotspr20SampleP4_FD_ref_metabat.1.fa	1046271	155	0.37	0.2	0	60	7.2	0	0	0	0	6	0	916	FALSE				Aquificota	Aquificae	Aquificales					Low-quality draft MAG
MushroomSpring	Hotspr20SampleP4	P4	2005-09-30	830763294	Ga0308395	2	P4_2	Hotspr20SampleP4_FD_ref_metabat.2.fa	3721046	440	0.54	81	1.9	291	35	0	3	0	0	28	0	3476	TRUE	2670	Chloroflexota-sp-001	species-Chloroflexus-sp000735195	Chloroflexota	Chloroflexia	Chloroflexales	Chloroflexaceae	Chloroflexus	Chloroflexus sp000735195		Medium-quality draft MAG
MushroomSpring	Hotspr20SampleP4	P4	2005-09-30	830763294	Ga0308395	3	P4_3	Hotspr20SampleP4_FD_ref_metabat.3.fa	1741779	330	0.38	74.6	0.1	11	1.3	0	0	0	0	27	0	1894	FALSE											Medium-quality draft MAG
MushroomSpring	Hotspr20SampleP4	P4	2005-09-30	830763294	Ga0308395	4	P4_4	Hotspr20SampleP4_FD_ref_metabat.4.fa	2237301	269	0.31	62.1	0	71	8.6	0	0	0	0	22	0	2078	TRUE	1613	Bacteroidota-sp-006	order-Ignavibacteriales-lineage1	Bacteroidota	Ignavibacteria	Ignavibacteriales	Ignavibacteriaceae	Ignavibacterium	Ignavibacterium album	Ignavibacterium album Mat9-16	Medium-quality draft MAG
MushroomSpring	Hotspr20SampleP4	P4	2005-09-30	830763294	Ga0308395	5	P4_5	Hotspr20SampleP4_FD_ref_metabat.5.fa	1772283	22	0.42	97.9	0.4	123	14.8	0	1	1	1	46	0	1800	TRUE	1481	Desulfobacterota-sp-001	family-Thermodesulfobacteriaceae	Desulfobacterota	Thermodesulfobacteria	Thermodesulfobacteriales	Thermodesulfobacteriaceae				High-quality draft MAG
MushroomSpring	Hotspr20SampleP4	P4	2005-09-30	830763294	Ga0308395	6	P4_6	Hotspr20SampleP4_FD_ref_metabat.6.fa	293160	57	0.52	0	0	41	5	0	0	0	0	0	0	10	FALSE				Deinococcota	Deinococci	Thermales	Thermaceae	Meiothermus	Meiothermus taiwanensis	Meiothermus taiwanensis RP	Low-quality draft MAG
MushroomSpring	Hotspr20SampleP4	P4	2005-09-30	830763294	Ga0308395	7	P4_7	Hotspr20SampleP4_FD_ref_metabat.7.fa	1814533	47	0.61	92	0	33	3.9	0	2	0	2	34	0	1789	TRUE	1592	Proteobacteria-sp-002	genus-Tepidiphilus	Proteobacteria	Gammaproteobacteria	Burkholderiales	Rhodocyclaceae	Tepidiphilus			Medium-quality draft MAG
MushroomSpring	Hotspr20SampleP4	P4	2005-09-30	830763294	Ga0308395	8	P4_8	Hotspr20SampleP4_FD_ref_metabat.8.fa	1197345	193	0.35	74.6	0	12	1.5	0	0	0	0	30	0	1198	FALSE											Medium-quality draft MAG
MushroomSpring	Hotspr20SampleP4	P4	2005-09-30	830763294	Ga0308395	9	P4_9	Hotspr20SampleP4_FD_ref_metabat.9.fa	4434246	512	0.59	86.2	1.3	11	1.3	0	1	0	0	40	0	3384	TRUE	2223	Planctomycetota-sp-001	family-Thermoguttaceae-lineage1	Planctomycetota	Planctomycetes	Pirellulales	Thermoguttaceae				Medium-quality draft MAG
MushroomSpring	Hotspr20SampleP4	P4	2005-09-30	830763294	Ga0308395	10	P4_10	Hotspr20SampleP4_FD_ref_metabat.10.fa	3243030	275	0.6	87.3	0.6	24	2.8	0	0	0	0	39	0	2994	FALSE				Chloroflexota	Anaerolineae	4572-78	NAK82	NAK82			Medium-quality draft MAG
MushroomSpring	Hotspr20SampleP4	P4	2005-09-30	830763294	Ga0308395	11	P4_11	Hotspr20SampleP4_FD_ref_metabat.11.fa	1578806	87	0.38	61.3	0.8	39	4.7	0	1	2	1	44	0	1501	TRUE	868	Proteobacteria-sp-001	unknown-Proteobacteria	Proteobacteria							Medium-quality draft MAG
MushroomSpring	Hotspr20SampleP4	P4	2005-09-30	830763294	Ga0308395	12	P4_12	Hotspr20SampleP4_FD_ref_metabat.12.fa	14144944	1832	0.29	100	494.7	201	24.2	0	6	3	5	260	0	14772	FALSE											below MIMAG quality
MushroomSpring	Hotspr20SampleP4	P4	2005-09-30	830763294	Ga0308395	13	P4_13	Hotspr20SampleP4_FD_ref_metabat.13.fa	2550825	168	0.64	89	0.9	18	2.1	0	2	1	2	42	0	2568	TRUE	2050	Chloroflexota-sp-004	species-Thermomicrobium-roseum	Chloroflexota	Chloroflexia	Thermomicrobiales	Thermomicrobiaceae	Thermomicrobium	Thermomicrobium roseum		Medium-quality draft MAG
MushroomSpring	Hotspr20SampleP4	P4	2005-09-30	830763294	Ga0308395	14	P4_14	Hotspr20SampleP4_FD_ref_metabat.14.fa	2412634	211	0.46	94.5	44.7	271	32.7	0	0	0	0	67	0	2796	FALSE				Aquificota	Aquificae	Aquificales	Aquificaceae	Thermocrinis	Thermocrinis ruber	Thermocrinis ruber DSM 23557	below MIMAG quality
MushroomSpring	Hotspr20SampleP4	P4	2005-09-30	830763294	Ga0308395	15	P4_15	Hotspr20SampleP4_FD_ref_metabat.15.fa	2046043	143	0.52	91.5	0	47	5.6	0	0	0	0	35	0	2149	TRUE	1777	Caldatribacteriota-sp-001	family-Caldatribacteriaceae	Caldatribacteriota	Caldatribacteriia	Caldatribacteriales	Caldatribacteriaceae				Medium-quality draft MAG
MushroomSpring	Hotspr20SampleP4	P4	2005-09-30	830763294	Ga0308395	16	P4_16	Hotspr20SampleP4_FD_ref_metabat.16.fa	3103012	259	0.6	91.6	0	1000	120.3	0	2	2	2	44	0	2959	TRUE	2171	Armatimonadota-sp-003	genus-ArmatimonadotaOTU12like	Armatimonadota	HRBIN16	HRBIN16	HRBIN16	HRBIN16			High-quality draft MAG
MushroomSpring	Hotspr20SampleP4	P4	2005-09-30	830763294	Ga0308395	17	P4_17	Hotspr20SampleP4_FD_ref_metabat.17.fa	3223046	114	0.57	96.4	1.7	1598	192.3	0	1	1	1	49	0	2776	TRUE	2192	Acidobacteriota-sp-001	genus-Chloracidobacterium	Acidobacteriota	Blastocatellia	Chloracidobacteriales	Chloracidobacteriaceae	Chloracidobacterium			High-quality draft MAG
MushroomSpring	Hotspr20SampleP4	P4	2005-09-30	830763294	Ga0308395	18	P4_18	Hotspr20SampleP4_FD_ref_metabat.18.fa	2543721	43	0.39	94.7	0	186	22.4	0	1	1	1	45	0	2134	TRUE	1557	Bacteroidota-sp-005	family-XYC2-FULL-35-21	Bacteroidota	Kapabacteria	Kapabacteriales	XYC2-FULL-35-21				High-quality draft MAG
MushroomSpring	Hotspr20SampleP4	P4	2005-09-30	830763294	Ga0308395	19	P4_19	Hotspr20SampleP4_FD_ref_metabat.19.fa	1126446	190	0.53	0	0	49	5.9	0	0	0	0	0	0	15	FALSE				Actinobacteriota	Actinobacteria	Frankiales	Frankiaceae	Frankia	Frankia casuarinae	Frankia casuarinae CcI3	Low-quality draft MAG
MushroomSpring	Hotspr20SampleP4	P4	2005-09-30	830763294	Ga0308395	20	P4_20	Hotspr20SampleP4_FD_ref_metabat.20.fa	3175523	310	0.53	92.6	1.2	18	2.2	0	1	0	1	37	0	3127	TRUE	2522	Spirochaetota-sp-001	order-Spirochaetales	Spirochaetota	Spirochaetia	Spirochaetales					Medium-quality draft MAG
MushroomSpring	Hotspr20SampleP4	P4	2005-09-30	830763294	Ga0308395	21	P4_21	Hotspr20SampleP4_FD_ref_metabat.21.fa	2818431	440	0.61	83.3	49.6	113	13.7	0	1	0	0	46	0	3073	TRUE	2473	Deinococcota-sp-001	genus-Meiothermus	Deinococcota	Deinococci	Thermales	Thermaceae	Meiothermus	Meiothermus cerbereus	Meiothermus cerbereus DSM 11376	below MIMAG quality
MushroomSpring	Hotspr20SampleP4	P4	2005-09-30	830763294	Ga0308395	22	P4_22	Hotspr20SampleP4_FD_ref_metabat.22.fa	3639126	392	0.6	100	55.9	1622	195.3	0	1	1	2	56	0	3591	TRUE	2816	Cyanobacteria-sp-001	genus-Synechococcus	Cyanobacteria	unclassified Cyanobacteria	Synechococcales	Synechococcaceae	Synechococcus	Synechococcus sp. JA-3-3Ab	Synechococcus sp. JA-3-3Ab	below MIMAG quality
MushroomSpring	Hotspr20SampleP4	P4	2005-09-30	830763294	Ga0308395	23	P4_23	Hotspr20SampleP4_FD_ref_metabat.23.fa	2219454	26	0.52	96.3	1.3	1073	129.1	0	1	1	1	46	0	1953	TRUE	1435	Bacteroidota-sp-003	genus-NICIL-2	Bacteroidota	Kapabacteria	Kapabacteriales	NICIL-2	NICIL-2			High-quality draft MAG
MushroomSpring	Hotspr20SampleP4	P4	2005-09-30	830763294	Ga0308395	24	P4_24	Hotspr20SampleP4_FD_ref_metabat.24.fa	974274	191	0.51	0	0	47	5.6	0	0	0	0	0	0	16	TRUE	1	Chloroflexota-sp-009	genus-Roseiflexus	Chloroflexota	Chloroflexia	Chloroflexales	Roseiflexaceae	Roseiflexus	Roseiflexus sp. RS-1	Roseiflexus sp. RS-1	Low-quality draft MAG
MushroomSpring	Hotspr20SampleP4	P4	2005-09-30	830763294	Ga0308395	25	P4_25	Hotspr20SampleP4_FD_ref_metabat.25.fa	214120	50	0.37	15.4	1.7	1077	129.7	0	0	0	0	8	0	215	FALSE											Low-quality draft MAG
MushroomSpring	Hotspr20SampleP4	P4	2005-09-30	830763294	Ga0308395	26	P4_26	Hotspr20SampleP4_FD_ref_metabat.26.fa	1924958	37	0.45	93.3	0	41	4.9	0	1	2	0	46	0	1919	TRUE	1347	Spirochaetota-sp-002	class-Brevinematia-lineage1	Spirochaetota	Brevinematia						Medium-quality draft MAG
MushroomSpring	Hotspr20SampleP4	P4	2005-09-30	830763294	Ga0308395	27	P4_27	Hotspr20SampleP4_FD_ref_metabat.27.fa	2723529	318	0.67	83.8	2.8	44	5.3	0	1	1	1	38	0	2532	TRUE	1894	Armatimonadota-sp-001	class-UBA5829-lineage1	Armatimonadota	UBA5829	UBA5829					Medium-quality draft MAG
MushroomSpring	Hotspr20SampleP4	P4	2005-09-30	830763294	Ga0308395	28	P4_28	Hotspr20SampleP4_FD_ref_metabat.28.fa	495324	91	0.45	37.9	0.7	10	1.3	0	1	1	1	19	0	504	FALSE				Verrucomicrobiota							Low-quality draft MAG
MushroomSpring	Hotspr20SampleP4	P4	2005-09-30	830763294	Ga0308395	29	P4_29	Hotspr20SampleP4_FD_ref_metabat.29.fa	3804349	548	0.56	94	79.9	332	39.9	0	0	0	0	78	0	3635	FALSE				Bacteroidota	Cytophagia	Cytophagales					below MIMAG quality
MushroomSpring	Hotspr20SampleP4	P4	2005-09-30	830763294	Ga0308395	30	P4_30	Hotspr20SampleP4_FD_ref_metabat.30.fa	2844764	603	0.64	60.5	34.7	831	100	0	0	0	1	33	0	2910	TRUE	1955	Armatimonadota-sp-002	genus-ArmatimonadotaOTU3like								below MIMAG quality
MushroomSpring	Hotspr20SampleP4	P4	2005-09-30	830763294	Ga0308395	31	P4_31	Hotspr20SampleP4_FD_ref_metabat.31.fa	1626802	368	0.58	41.5	0	34	4.1	0	1	0	0	9	0	1473	TRUE	985	Planctomycetota-sp-007	genus-Gemmata-lineage1	Planctomycetota	Planctomycetia	Planctomycetales	Gemmataceae	Gemmata			Low-quality draft MAG
MushroomSpring	Hotspr20SampleP4	P4	2005-09-30	830763294	Ga0308395	32	P4_32	Hotspr20SampleP4_FD_ref_metabat.32.fa	1076883	177	0.37	53.7	0.5	11	1.3	0	0	0	0	20	0	1015	TRUE	830	Bacteroidota-sp-010	family-UBA2268								Medium-quality draft MAG
MushroomSpring	Hotspr20SampleP4	P4	2005-09-30	830763294	Ga0308395	33	P4_33	Hotspr20SampleP4_FD_ref_metabat.33.fa	1354538	283	0.47	51.9	0.8	109	13.1	0	0	0	0	20	0	1479	TRUE	1107	Bacteroidota-sp-001	family-Chloroherpetonaceae	Bacteroidota	Chlorobia	Chlorobiales	Candidatus Thermochlorobacteriaceae	unclassified Candidatus Thermochlorobacteriaceae	Candidatus Thermochlorobacteriaceae bacterium GBChlB	Chlorobium sp. GBChlB	Medium-quality draft MAG
MushroomSpring	Hotspr20SampleP4	P4	2005-09-30	830763294	Ga0308395	34	P4_34	Hotspr20SampleP4_FD_ref_metabat.34.fa	1691262	207	0.29	88.1	1.2	19	2.3	0	1	1	1	36	0	1735	TRUE	1228	Spirochaetota-sp-006	family-GWB1-36-13	Spirochaetota	UBA6919	GWB1-36-13	GWB1-36-13				Medium-quality draft MAG
MushroomSpring	Hotspr20SampleP4	P4	2005-09-30	830763294	Ga0308395	35	P4_35	Hotspr20SampleP4_FD_ref_metabat.35.fa	3839486	254	0.51	90.9	9.7	226	27.2	0	1	1	1	48	0	3667	TRUE	2906	Chloroflexota-sp-002	genus-UBA4823-OTU9like	Chloroflexota	Anaerolineae	Anaerolineales	Anaerolineaceae				Medium-quality draft MAG
MushroomSpring	Hotspr20SampleP4	P4	2005-09-30	830763294	Ga0308395	36	P4_36	Hotspr20SampleP4_FD_ref_metabat.36.fa	2605118	102	0.48	95.1	1.9	1372	165.2	0	1	1	1	46	0	2360	TRUE	1805	Bacteroidota-sp-002	genus-Thermochlorobacter	Bacteroidota	Chlorobia	Chlorobiales	Chloroherpetonaceae	Thermochlorobacter	Thermochlorobacter aerophilum		High-quality draft MAG
MushroomSpring	Hotspr20SampleP4	P4	2005-09-30	830763294	Ga0308395	37	P4_37	Hotspr20SampleP4_FD_ref_metabat.37.fa	1137265	167	0.31	44.1	0.2	107	12.9	0	0	0	1	6	0	1233	TRUE	894	Spirochaetota-sp-003	family-Leptonemataceae	Spirochaetota	Spirochaetia	unclassified Spirochaetia	Leptospiraceae	Leptonema	Leptonema illini	Leptonema illini 3055	Low-quality draft MAG
MushroomSpring	Hotspr20SampleP4	P4	2005-09-30	830763294	Ga0308395	38	P4_38	Hotspr20SampleP4_FD_ref_metabat.38.fa	3677325	183	0.53	91.8	7	43	5.2	0	0	0	0	40	0	3453	TRUE	2702	Chloroflexota-sp-003	family-Anaerolineaceae	Chloroflexota	Anaerolineae	Anaerolineales	Anaerolineaceae	Thermanaerothrix	Thermanaerothrix daxensis	Thermanaerothrix daxensis GNS-1	Medium-quality draft MAG
MushroomSpring	Hotspr20SampleP4	P4	2005-09-30	830763294	Ga0308395	39	P4_39	Hotspr20SampleP4_FD_ref_metabat.39.fa	644643	123	0.59	5.2	0	807	97.1	0	0	0	0	4	0	652	TRUE	484	Chloroflexota-sp-009	genus-Roseiflexus	Chloroflexota	Chloroflexia	Chloroflexales	Roseiflexaceae	Roseiflexus	Roseiflexus sp. RS-1	Roseiflexus sp. RS-1	Low-quality draft MAG
MushroomSpring	Hotspr20SampleP4	P4	2005-09-30	830763294	Ga0308395	40	P4_40	Hotspr20SampleP4_FD_ref_metabat.40.fa	2088555	23	0.37	93.8	0.5	22	2.7	0	1	1	1	41	0	1868	FALSE				Bacteroidota	Bacteroidia	Bacteroidales	DTU049				High-quality draft MAG
MushroomSpring	Hotspr20SampleP4	P4	2005-09-30	830763294	Ga0308395	41	P4_41	Hotspr20SampleP4_FD_ref_metabat.41.fa	3552394	222	0.65	90.1	1.8	123	14.9	0	0	1	1	39	0	3195	FALSE				Chloroflexota	Anaerolineae						Medium-quality draft MAG
MushroomSpring	Hotspr20SampleP4	P4	2005-09-30	830763294	Ga0308395	42	P4_42	Hotspr20SampleP4_FD_ref_metabat.42.fa	4978689	617	0.62	91.4	127.1	910	109.5	0	0	0	0	78	0	4919	FALSE				Chloroflexota							below MIMAG quality
MushroomSpring	Hotspr20SampleP4	P4	2005-09-30	830763294	Ga0308395	43	P4_43	Hotspr20SampleP4_FD_ref_metabat.43.fa	367873	71	0.49	0	0	56	6.7	0	0	0	0	2	0	381	FALSE				Chloroflexota	Anaerolineae	Anaerolineales	Anaerolineaceae	Levilinea	Levilinea saccharolytica	Levilinea saccharolytica DSM 16555	Low-quality draft MAG
OctopusSpring	Hotspr20Samplet1	t1	2005-06-23	389091348	Ga0308391	1	t1_1	Hotspr20Samplet1_FD_ref_metabat.1.fa	3091847	140	0.57	94.9	1.7	446	114.7	0	1	1	1	47	0	2691	TRUE	2129	Acidobacteriota-sp-001	genus-Chloracidobacterium	Acidobacteriota	Blastocatellia	Chloracidobacteriales	Chloracidobacteriaceae	Chloracidobacterium			High-quality draft MAG
OctopusSpring	Hotspr20Samplet1	t1	2005-06-23	389091348	Ga0308391	2	t1_2	Hotspr20Samplet1_FD_ref_metabat.2.fa	4519591	525	0.65	97.4	18.9	14	3.7	0	3	3	3	52	0	4182	TRUE	3232	Acidobacteriota-sp-005	family-Bryobacteraceae	Acidobacteriota	Solibacteres	Solibacterales	Solibacteraceae	Candidatus Solibacter	Candidatus Solibacter usitatus	Candidatus Solibacter usitatus Ellin6076	below MIMAG quality
OctopusSpring	Hotspr20Samplet1	t1	2005-06-23	389091348	Ga0308391	3	t1_3	Hotspr20Samplet1_FD_ref_metabat.3.fa	686130	152	0.61	14.2	0	33	8.5	0	2	0	0	11	0	833	FALSE				Deinococcota	Deinococci	Thermales	Thermaceae	Meiothermus	Meiothermus cerbereus	Meiothermus cerbereus DSM 11376	Low-quality draft MAG
OctopusSpring	Hotspr20Samplet1	t1	2005-06-23	389091348	Ga0308391	4	t1_4	Hotspr20Samplet1_FD_ref_metabat.4.fa	1980436	295	0.7	77.5	4.7	26	6.8	0	0	0	1	31	0	2215	TRUE	1693	Chloroflexota-sp-006	genus-G233	Chloroflexota	Dehalococcoidia	UBA2991	UBA2991	G233			Medium-quality draft MAG
OctopusSpring	Hotspr20Samplet1	t1	2005-06-23	389091348	Ga0308391	5	t1_5	Hotspr20Samplet1_FD_ref_metabat.5.fa	2562381	153	0.48	94.5	3	951	244.3	0	1	1	1	46	0	2338	TRUE	1804	Bacteroidota-sp-002	genus-Thermochlorobacter	Bacteroidota	Chlorobia	Chlorobiales	Chloroherpetonaceae	Thermochlorobacter	Thermochlorobacter aerophilum		High-quality draft MAG
OctopusSpring	Hotspr20Samplet1	t1	2005-06-23	389091348	Ga0308391	6	t1_6	Hotspr20Samplet1_FD_ref_metabat.6.fa	3456033	482	0.54	73.8	0.9	39	10.1	0	2	0	0	35	0	3348	TRUE	2568	Chloroflexota-sp-001	species-Chloroflexus-sp000735195	Chloroflexota	Chloroflexia	Chloroflexales	Chloroflexaceae	Chloroflexus	Chloroflexus sp. Y-396-1	Chloroflexus sp. Y-396-1	Medium-quality draft MAG
OctopusSpring	Hotspr20Samplet1	t1	2005-06-23	389091348	Ga0308391	7	t1_7	Hotspr20Samplet1_FD_ref_metabat.7.fa	2690752	303	0.6	80.9	0.5	234	60.1	0	0	1	1	34	0	2686	TRUE	1977	Armatimonadota-sp-003	genus-ArmatimonadotaOTU12like	Armatimonadota	HRBIN16	HRBIN16	HRBIN16	HRBIN16			Medium-quality draft MAG
OctopusSpring	Hotspr20Samplet1	t1	2005-06-23	389091348	Ga0308391	8	t1_8	Hotspr20Samplet1_FD_ref_metabat.8.fa	321830	58	0.53	0	0	58	14.8	0	0	0	0	0	0	6	TRUE	3	Chloroflexota-sp-009	genus-Roseiflexus	Chloroflexota	Chloroflexia	Chloroflexales	Roseiflexaceae	Roseiflexus	Roseiflexus sp. RS-1	Roseiflexus sp. RS-1	Low-quality draft MAG
OctopusSpring	Hotspr20Samplet1	t1	2005-06-23	389091348	Ga0308391	9	t1_9	Hotspr20Samplet1_FD_ref_metabat.9.fa	2980798	369	0.51	80.1	7	18	4.7	0	1	0	1	36	0	3004	TRUE	2377	Chloroflexota-sp-002	genus-UBA4823-OTU9like	Chloroflexota	Anaerolineae	Anaerolineales	Anaerolineaceae				Medium-quality draft MAG
OctopusSpring	Hotspr20Samplet1	t1	2005-06-23	389091348	Ga0308391	10	t1_10	Hotspr20Samplet1_FD_ref_metabat.10.fa	1251363	266	0.67	24.2	0	60	15.4	0	1	0	0	16	0	1513	FALSE				Deinococcota	Deinococci	Thermales	Thermaceae	Thermus	Thermus aquaticus	Thermus aquaticus Y51MC23	Low-quality draft MAG
OctopusSpring	Hotspr20Samplet1	t1	2005-06-23	389091348	Ga0308391	11	t1_11	Hotspr20Samplet1_FD_ref_metabat.11.fa	3854186	245	0.66	80.9	3.4	14	3.7	0	0	0	0	31	0	3609	TRUE	2855	Acidobacteriota-sp-006	order-Bryobacterales	Acidobacteriota	Acidobacteriae	Bryobacterales					Medium-quality draft MAG
OctopusSpring	Hotspr20Samplet1	t1	2005-06-23	389091348	Ga0308391	12	t1_12	Hotspr20Samplet1_FD_ref_metabat.12.fa	4211664	532	0.6	96.6	90.9	1221	313.7	0	1	1	3	70	0	4336	TRUE	3407	Cyanobacteria-sp-001	genus-Synechococcus	Cyanobacteria	unclassified Cyanobacteria	Synechococcales	Synechococcaceae	Synechococcus	Synechococcus sp. JA-3-3Ab	Synechococcus sp. JA-3-3Ab	below MIMAG quality
OctopusSpring	Hotspr20Samplet1	t1	2005-06-23	389091348	Ga0308391	13	t1_13	Hotspr20Samplet1_FD_ref_metabat.13.fa	1112895	181	0.43	67.8	0.5	10	2.7	0	1	0	0	29	0	1297	TRUE	1076	Desulfobacterota-sp-001	family-Thermodesulfobacteriaceae	Desulfobacterota	Thermodesulfobacteria	Thermodesulfobacteriales	Thermodesulfobacteriaceae	Caldimicrobium	Caldimicrobium thiodismutans	Caldimicrobium thiodismutans TF1	Medium-quality draft MAG
OctopusSpring	Hotspr20Samplet1	t1	2005-06-23	389091348	Ga0308391	14	t1_14	Hotspr20Samplet1_FD_ref_metabat.14.fa	1352024	266	0.64	30.4	0	34	8.6	0	0	0	0	20	0	1482	TRUE	1095	Chloroflexota-sp-004	species-Thermomicrobium-roseum	Chloroflexota	Thermomicrobia	Thermomicrobiales	Thermomicrobiaceae	Thermomicrobium	Thermomicrobium roseum	Thermomicrobium roseum DSM 5159	Low-quality draft MAG
OctopusSpring	Hotspr20Samplet1	t1	2005-06-23	389091348	Ga0308391	15	t1_15	Hotspr20Samplet1_FD_ref_metabat.15.fa	779086	175	0.55	32	0.3	56	14.3	0	0	0	0	11	0	874	TRUE	671	Cyanobacteria-sp-003	genus-Gloeomargarita	Cyanobacteria	unclassified Cyanobacteria	Gloeoemargaritales	Gloeomargaritaceae	Gloeomargarita	Gloeomargarita lithophora	Candidatus Gloeomargarita lithophora D10	Low-quality draft MAG
OctopusSpring	Hotspr20Samplet1	t1	2005-06-23	389091348	Ga0308391	16	t1_16	Hotspr20Samplet1_FD_ref_metabat.16.fa	1407359	300	0.6	17.6	0	2280	585.9	0	0	0	0	13	0	1409	TRUE	1097	Chloroflexota-sp-009	genus-Roseiflexus	Chloroflexota	Chloroflexia	Chloroflexales	Roseiflexaceae	Roseiflexus	Roseiflexus sp. RS-1	Roseiflexus sp. RS-1	Low-quality draft MAG
OctopusSpring	Hotspr20Samplet1	t1	2005-06-23	389091348	Ga0308391	17	t1_17	Hotspr20Samplet1_FD_ref_metabat.17.fa	563319	117	0.31	30.1	6.9	20	5.2	0	0	1	1	18	0	664	TRUE	441	Microgenomates-sp-001	Microgenomates	Microgenomates	unclassified Microgenomates	unclassified Microgenomates	unclassified Microgenomates	unclassified Microgenomates	unclassified Microgenomates		Low-quality draft MAG
OctopusSpring	Hotspr20Samplet1	t1	2005-06-23	389091348	Ga0308391	18	t1_18	Hotspr20Samplet1_FD_ref_metabat.18.fa	3555894	326	0.71	94.2	1	16	4.1	0	1	1	1	37	0	3597	TRUE	2999	Proteobacteria-sp-004	family-Geminicoccaceae	Proteobacteria	Alphaproteobacteria	Geminicoccales	Geminicoccaceae				High-quality draft MAG
OctopusSpring	Hotspr20Samplet1	t1	2005-06-23	389091348	Ga0308391	19	t1_19	Hotspr20Samplet1_FD_ref_metabat.19.fa	2292017	308	0.63	75	7.9	708	181.9	0	0	0	0	31	0	2179	TRUE	1735	Chloroflexota-sp-008	Roseilinea	Chloroflexota							Medium-quality draft MAG
OctopusSpring	Hotspr20Samplet1	t1	2005-06-23	389091348	Ga0308391	20	t1_20	Hotspr20Samplet1_FD_ref_metabat.20.fa	267151	51	0.52	0	0	87	22.3	0	0	0	0	0	0	6	TRUE	1	Chloroflexota-sp-009	genus-Roseiflexus	Chloroflexota	Chloroflexia	Chloroflexales	Roseiflexaceae	Roseiflexus	Roseiflexus sp. RS-1	Roseiflexus sp. RS-1	Low-quality draft MAG
OctopusSpring	Hotspr20Samplet1	t1	2005-06-23	389091348	Ga0308391	21	t1_21	Hotspr20Samplet1_FD_ref_metabat.21.fa	1765351	254	0.33	84.5	1.8	25	6.4	0	0	0	1	38	0	2024	TRUE	1651	Nitrospirota-sp-001	genus-Thermodesulfovibrio	Nitrospirota	Thermodesulfovibrionia	Thermodesulfovibrionales	Thermodesulfovibrionaceae	Thermodesulfovibrio			Medium-quality draft MAG
OctopusSpring	Hotspr20Samplet1	t1	2005-06-23	389091348	Ga0308391	22	t1_22	Hotspr20Samplet1_FD_ref_metabat.22.fa	2678784	473	0.61	71.2	25.1	222	57.2	0	0	0	1	43	0	2827	TRUE	2005	Armatimonadota-sp-002	genus-ArmatimonadotaOTU3like	Armatimonadota							below MIMAG quality
OctopusSpring	Hotspr20Samplet1	t1	2005-06-23	389091348	Ga0308391	23	t1_23	Hotspr20Samplet1_FD_ref_metabat.23.fa	1319416	300	0.58	28.6	0	70	18.1	0	0	0	0	14	0	1176	FALSE				Planctomycetota	Planctomycetia	Planctomycetales	Gemmataceae	Gemmata	Gemmata obscuriglobus	Gemmata obscuriglobus UQM 2246	Low-quality draft MAG
OctopusSpring	Hotspr20Samplet1	t1	2005-06-23	389091348	Ga0308391	24	t1_24	Hotspr20Samplet1_FD_ref_metabat.24.fa	232479	61	0.67	1.7	0	10	2.5	0	0	0	0	0	0	239	FALSE											Low-quality draft MAG
OctopusSpring	Hotspr20Samplet1	t1	2005-06-23	389091348	Ga0308391	25	t1_25	Hotspr20Samplet1_FD_ref_metabat.25.fa	2243293	316	0.55	81.2	17.7	50	12.9	0	1	0	0	53	0	2150	FALSE				Bacteroidota	Cytophagia	Cytophagales					below MIMAG quality
MushroomSpring	Hotspr20SampleT8	T8	2005-10-01	405119712	Ga0308397	1	t1_1	Hotspr20SampleT8_FD_ref_metabat.1.fa	470090	89	0.52	0	0	42	10.4	0	0	0	0	0	0	9	TRUE	2	Chloroflexota-sp-009	genus-Roseiflexus	Chloroflexota	Chloroflexia	Chloroflexales	Roseiflexaceae	Roseiflexus	Roseiflexus sp. RS-1	Roseiflexus sp. RS-1	Low-quality draft MAG
MushroomSpring	Hotspr20SampleT8	T8	2005-10-01	405119712	Ga0308397	2	T8_2	Hotspr20SampleT8_FD_ref_metabat.2.fa	2027750	339	0.47	72.7	0.6	34	8.3	0	0	0	0	34	0	2149	TRUE	1544	Bacteroidota-sp-001	family-Chloroherpetonaceae	Bacteroidota	Chlorobia	Chlorobiales	Candidatus Thermochlorobacteriaceae	unclassified Candidatus Thermochlorobacteriaceae	Candidatus Thermochlorobacteriaceae bacterium GBChlB	Chlorobium sp. GBChlB	Medium-quality draft MAG
MushroomSpring	Hotspr20SampleT8	T8	2005-10-01	405119712	Ga0308397	3	T8_3	Hotspr20SampleT8_FD_ref_metabat.3.fa	1070927	46	0.31	36.2	1.7	23	5.7	0	1	1	1	12	0	846	TRUE	632	Bacteroidota-sp-007	family-GWA2-32-17	Bacteroidota	Bacteroidia	Marinilabiliales					Low-quality draft MAG
MushroomSpring	Hotspr20SampleT8	T8	2005-10-01	405119712	Ga0308397	4	T8_4	Hotspr20SampleT8_FD_ref_metabat.4.fa	1375639	189	0.29	79.8	0	12	3	0	0	0	0	26	0	1408	TRUE	1015	Spirochaetota-sp-006	family-GWB1-36-13	Spirochaetota	UBA6919	GWB1-36-13					Medium-quality draft MAG
MushroomSpring	Hotspr20SampleT8	T8	2005-10-01	405119712	Ga0308397	5	T8_5	Hotspr20SampleT8_FD_ref_metabat.5.fa	3136902	168	0.54	80	5.2	23	5.7	0	0	0	0	35	0	2953	TRUE	2294	Chloroflexota-sp-003	family-Anaerolineaceae	Chloroflexota	Anaerolineae	Anaerolineales	Anaerolineaceae	Thermanaerothrix	Thermanaerothrix daxensis	Thermanaerothrix daxensis GNS-1	Medium-quality draft MAG
MushroomSpring	Hotspr20SampleT8	T8	2005-10-01	405119712	Ga0308397	6	T8_6	Hotspr20SampleT8_FD_ref_metabat.6.fa	386492	101	0.38	21.1	0	8	2	0	0	0	0	4	0	427	FALSE											Low-quality draft MAG
MushroomSpring	Hotspr20SampleT8	T8	2005-10-01	405119712	Ga0308397	7	T8_7	Hotspr20SampleT8_FD_ref_metabat.7.fa	1874599	49	0.61	93.3	0	39	9.5	0	2	0	1	39	0	1847	TRUE	1645	Proteobacteria-sp-002	genus-Tepidiphilus	Proteobacteria	Gammaproteobacteria	Burkholderiales	Rhodocyclaceae	Tepidiphilus			Medium-quality draft MAG
MushroomSpring	Hotspr20SampleT8	T8	2005-10-01	405119712	Ga0308397	8	T8_8	Hotspr20SampleT8_FD_ref_metabat.8.fa	2613733	179	0.64	89.7	0	30	7.5	0	2	1	1	42	0	2646	TRUE	2071	Chloroflexota-sp-004	species-Thermomicrobium-roseum	Chloroflexota	Chloroflexia	Thermomicrobiales	Thermomicrobiaceae	Thermomicrobium	Thermomicrobium roseum		Medium-quality draft MAG
MushroomSpring	Hotspr20SampleT8	T8	2005-10-01	405119712	Ga0308397	9	T8_9	Hotspr20SampleT8_FD_ref_metabat.9.fa	5106271	650	0.62	87.5	142.6	527	130.2	0	1	0	0	87	0	5096	FALSE				Chloroflexota							below MIMAG quality
MushroomSpring	Hotspr20SampleT8	T8	2005-10-01	405119712	Ga0308397	10	T8_10	Hotspr20SampleT8_FD_ref_metabat.10.fa	3918023	289	0.51	88.2	7.9	119	29.5	0	1	1	1	46	0	3777	TRUE	2965	Chloroflexota-sp-002	genus-UBA4823-OTU9like	Chloroflexota	Anaerolineae	Anaerolineales	Anaerolineaceae				Medium-quality draft MAG
MushroomSpring	Hotspr20SampleT8	T8	2005-10-01	405119712	Ga0308397	11	T8_11	Hotspr20SampleT8_FD_ref_metabat.11.fa	2573723	52	0.39	94.7	0.5	101	25.1	0	1	1	1	46	0	2161	TRUE	1575	Bacteroidota-sp-005	family-XYC2-FULL-35-21	Bacteroidota	Kapabacteria	Kapabacteriales	XYC2-FULL-35-21				High-quality draft MAG
MushroomSpring	Hotspr20SampleT8	T8	2005-10-01	405119712	Ga0308397	12	T8_12	Hotspr20SampleT8_FD_ref_metabat.12.fa	3226717	123	0.57	94.6	1.7	1228	303.2	0	1	1	1	48	0	2803	TRUE	2210	Acidobacteriota-sp-001	genus-Chloracidobacterium	Acidobacteriota	Blastocatellia	Chloracidobacteriales	Chloracidobacteriaceae	Chloracidobacterium			High-quality draft MAG
MushroomSpring	Hotspr20SampleT8	T8	2005-10-01	405119712	Ga0308397	13	T8_13	Hotspr20SampleT8_FD_ref_metabat.13.fa	378033	72	0.36	0	0	24	5.9	0	0	0	0	1	0	349	FALSE											Low-quality draft MAG
MushroomSpring	Hotspr20SampleT8	T8	2005-10-01	405119712	Ga0308397	14	T8_14	Hotspr20SampleT8_FD_ref_metabat.14.fa	558398	113	0.59	4.2	0	301	74.4	0	0	0	0	3	0	581	TRUE	413	Chloroflexota-sp-009	genus-Roseiflexus	Chloroflexota	Chloroflexia	Chloroflexales	Roseiflexaceae	Roseiflexus	Roseiflexus sp. RS-1	Roseiflexus sp. RS-1	Low-quality draft MAG
MushroomSpring	Hotspr20SampleT8	T8	2005-10-01	405119712	Ga0308397	15	T8_15	Hotspr20SampleT8_FD_ref_metabat.15.fa	451462	24	0.47	0	0	20	5	0	0	0	0	4	0	441	FALSE				Chloroflexota	Anaerolineae	Anaerolineales	Anaerolineaceae	Thermanaerothrix	Thermanaerothrix daxensis	Thermanaerothrix daxensis GNS-1	Low-quality draft MAG
MushroomSpring	Hotspr20SampleT8	T8	2005-10-01	405119712	Ga0308397	16	T8_16	Hotspr20SampleT8_FD_ref_metabat.16.fa	1471059	334	0.59	29.5	0	10	2.5	0	0	0	0	8	0	1188	FALSE				Planctomycetota	Planctomycetia	Planctomycetales	Planctomycetaceae	Thermogutta	Thermogutta terrifontis	Thermogutta terrifontis R1	Low-quality draft MAG
MushroomSpring	Hotspr20SampleT8	T8	2005-10-01	405119712	Ga0308397	17	T8_17	Hotspr20SampleT8_FD_ref_metabat.17.fa	2042957	135	0.52	94.9	0	22	5.4	0	0	0	0	37	0	2173	TRUE	1786	Caldatribacteriota-sp-001	family-Caldatribacteriaceae	Caldatribacteriota	Caldatribacteriia	Caldatribacteriales	Caldatribacteriaceae				Medium-quality draft MAG
MushroomSpring	Hotspr20SampleT8	T8	2005-10-01	405119712	Ga0308397	18	T8_18	Hotspr20SampleT8_FD_ref_metabat.18.fa	1913253	42	0.45	93.3	0	24	5.8	0	1	1	0	43	0	1876	TRUE	1351	Spirochaetota-sp-002	class-Brevinematia-lineage1	Spirochaetota	Brevinematia						Medium-quality draft MAG
MushroomSpring	Hotspr20SampleT8	T8	2005-10-01	405119712	Ga0308397	19	T8_19	Hotspr20SampleT8_FD_ref_metabat.19.fa	1607935	179	0.5	84.3	0.3	72	17.7	0	1	1	1	35	0	1750	TRUE	1516	Thermotogota-sp-001	species-Pseudothermotoga-hypogea	Thermotogota	Thermotogae	Thermotogales	Thermotogaceae	Pseudothermotoga_A			Medium-quality draft MAG
MushroomSpring	Hotspr20SampleT8	T8	2005-10-01	405119712	Ga0308397	20	T8_20	Hotspr20SampleT8_FD_ref_metabat.20.fa	2167731	16	0.52	95.2	0	404	99.7	0	1	1	1	43	0	1894	TRUE	1401	Bacteroidota-sp-003	genus-NICIL-2	Bacteroidota	Kapabacteria	Kapabacteriales	NICIL-2	NICIL-2			High-quality draft MAG
MushroomSpring	Hotspr20SampleT8	T8	2005-10-01	405119712	Ga0308397	21	T8_21	Hotspr20SampleT8_FD_ref_metabat.21.fa	1478182	343	0.63	32.8	2.5	443	109.2	0	0	0	0	16	0	1518	FALSE											Low-quality draft MAG
MushroomSpring	Hotspr20SampleT8	T8	2005-10-01	405119712	Ga0308397	22	T8_22	Hotspr20SampleT8_FD_ref_metabat.22.fa	3243653	399	0.6	98.3	46.9	723	178.5	0	0	0	2	48	0	3235	TRUE	2567	Cyanobacteria-sp-001	genus-Synechococcus	Cyanobacteria	unclassified Cyanobacteria	Synechococcales	Synechococcaceae	Synechococcus	Synechococcus sp. JA-3-3Ab	Synechococcus sp. JA-3-3Ab	below MIMAG quality
MushroomSpring	Hotspr20SampleT8	T8	2005-10-01	405119712	Ga0308397	23	T8_23	Hotspr20SampleT8_FD_ref_metabat.23.fa	3167978	241	0.6	91.6	0.5	583	143.8	0	1	1	1	44	0	3015	TRUE	2201	Armatimonadota-sp-003	genus-ArmatimonadotaOTU12like	Armatimonadota	HRBIN16	HRBIN16	HRBIN16	HRBIN16			High-quality draft MAG
MushroomSpring	Hotspr20SampleT8	T8	2005-10-01	405119712	Ga0308397	24	T8_24	Hotspr20SampleT8_FD_ref_metabat.24.fa	2944770	337	0.53	89.6	1.6	14	3.4	0	1	1	2	33	0	2940	TRUE	2397	Spirochaetota-sp-001	order-Spirochaetales	Spirochaetota	Spirochaetia	Spirochaetales					Medium-quality draft MAG
MushroomSpring	Hotspr20SampleT8	T8	2005-10-01	405119712	Ga0308397	25	T8_25	Hotspr20SampleT8_FD_ref_metabat.25.fa	2962749	355	0.71	87.5	1.5	27	6.6	0	1	1	1	41	0	3212	TRUE	2694	Proteobacteria-sp-003	species-Elioraea-sp-MS-P2	Proteobacteria	Alphaproteobacteria	Acetobacterales	Acetobacteraceae				Medium-quality draft MAG
MushroomSpring	Hotspr20SampleT8	T8	2005-10-01	405119712	Ga0308397	26	T8_26	Hotspr20SampleT8_FD_ref_metabat.26.fa	2561064	104	0.48	96.2	1.9	850	209.9	0	1	1	1	46	0	2291	TRUE	1776	Bacteroidota-sp-002	genus-Thermochlorobacter	Bacteroidota	Chlorobia	Chlorobiales	Chloroherpetonaceae	Thermochlorobacter	Thermochlorobacter aerophilum		High-quality draft MAG
MushroomSpring	Hotspr20SampleT8	T8	2005-10-01	405119712	Ga0308397	27	T8_27	Hotspr20SampleT8_FD_ref_metabat.27.fa	2940032	530	0.58	71.5	0	19	4.6	0	1	0	0	33	0	2546	TRUE	1723	Planctomycetota-sp-007	genus-Gemmata-lineage1	Planctomycetota	Planctomycetia	Planctomycetales	Gemmataceae	Gemmata			Medium-quality draft MAG
MushroomSpring	Hotspr20SampleT8	T8	2005-10-01	405119712	Ga0308397	28	T8_28	Hotspr20SampleT8_FD_ref_metabat.28.fa	695415	88	0.3	31.6	0	10	2.5	0	0	0	0	17	0	701	FALSE											Low-quality draft MAG
MushroomSpring	Hotspr20SampleT8	T8	2005-10-01	405119712	Ga0308397	29	T8_29	Hotspr20SampleT8_FD_ref_metabat.29.fa	867574	201	0.57	28.4	2.2	332	81.9	0	0	0	0	19	0	878	FALSE				Bacteroidota	Cytophagia						Low-quality draft MAG
MushroomSpring	Hotspr20SampleT8	T8	2005-10-01	405119712	Ga0308397	30	T8_30	Hotspr20SampleT8_FD_ref_metabat.30.fa	2540736	298	0.31	77.6	0	25	6.3	0	0	0	0	29	0	2297	TRUE	1765	Bacteroidota-sp-006	order-Ignavibacteriales-lineage1	Bacteroidota	Ignavibacteria	Ignavibacteriales					Medium-quality draft MAG
MushroomSpring	Hotspr20SampleT8	T8	2005-10-01	405119712	Ga0308397	31	T8_31	Hotspr20SampleT8_FD_ref_metabat.31.fa	570677	108	0.51	0	0	29	7.2	0	0	0	0	0	0	7	TRUE		Chloroflexota-sp-009	genus-Roseiflexus	Chloroflexota	Chloroflexia	Chloroflexales	Roseiflexaceae	Roseiflexus	Roseiflexus sp. RS-1	Roseiflexus sp. RS-1	Low-quality draft MAG
MushroomSpring	Hotspr20SampleT8	T8	2005-10-01	405119712	Ga0308397	32	T8_32	Hotspr20SampleT8_FD_ref_metabat.32.fa	2395176	450	0.54	57.9	0.9	81	20	0	1	0	0	18	0	2348	TRUE	1836	Chloroflexota-sp-001	species-Chloroflexus-sp000735195	Chloroflexota	Chloroflexia	Chloroflexales	Chloroflexaceae	Chloroflexus	Chloroflexus sp. Y-396-1	Chloroflexus sp. Y-396-1	Medium-quality draft MAG
MushroomSpring	Hotspr20SampleT8	T8	2005-10-01	405119712	Ga0308397	33	T8_33	Hotspr20SampleT8_FD_ref_metabat.33.fa	10464508	1155	0.29	100	398.8	101	24.8	0	3	0	4	211	0	11050	FALSE											below MIMAG quality
MushroomSpring	Hotspr20SampleT8	T8	2005-10-01	405119712	Ga0308397	34	T8_34	Hotspr20SampleT8_FD_ref_metabat.34.fa	2275868	192	0.31	78.8	1.2	93	22.9	0	2	0	2	28	0	2364	TRUE	1647	Spirochaetota-sp-003	family-Leptonemataceae	Spirochaetota	Leptospirae	Leptospirales	Leptonemataceae				Medium-quality draft MAG
MushroomSpring	Hotspr20SampleT8	T8	2005-10-01	405119712	Ga0308397	35	T8_35	Hotspr20SampleT8_FD_ref_metabat.35.fa	1620737	89	0.42	94.6	1.9	17	4.3	0	1	1	1	43	0	1713	TRUE	1435	Desulfobacterota-sp-001	family-Thermodesulfobacteriaceae	Desulfobacterota	Thermodesulfobacteria	Thermodesulfobacteriales	Thermodesulfobacteriaceae				High-quality draft MAG
MushroomSpring	Hotspr20SampleT8	T8	2005-10-01	405119712	Ga0308397	36	T8_36	Hotspr20SampleT8_FD_ref_metabat.36.fa	206103	48	0.45	14.6	0	8	2.1	0	0	0	0	4	0	224	FALSE				Verrucomicrobiota							Low-quality draft MAG
MushroomSpring	Hotspr20SampleT8	T8	2005-10-01	405119712	Ga0308397	37	T8_37	Hotspr20SampleT8_FD_ref_metabat.37.fa	2693261	250	0.46	98.1	69	157	38.7	0	0	0	2	64	0	3124	FALSE				Aquificota	Aquificae	Aquificales	Aquificaceae	Thermocrinis	Thermocrinis ruber	Thermocrinis ruber DSM 23557	below MIMAG quality
MushroomSpring	Hotspr20SampleT8	T8	2005-10-01	405119712	Ga0308397	38	T8_38	Hotspr20SampleT8_FD_ref_metabat.38.fa	2117025	410	0.61	71.1	36.8	29	7.1	0	1	0	0	26	0	2430	TRUE	1987	Deinococcota-sp-001	genus-Meiothermus	Deinococcota	Deinococci	Thermales	Thermaceae	Meiothermus	Meiothermus cerbereus	Meiothermus cerbereus DSM 11376	below MIMAG quality
MushroomSpring	Hotspr20SampleT8	T8	2005-10-01	405119712	Ga0308397	39	T8_39	Hotspr20SampleT8_FD_ref_metabat.39.fa	1682697	322	0.67	53.6	0.3	60	14.7	0	0	0	0	19	0	1696	TRUE	1261	Armatimonadota-sp-001	class-UBA5829-lineage1								Medium-quality draft MAG
MushroomSpring	Hotspr20SampleT8	T8	2005-10-01	405119712	Ga0308397	40	T8_40	Hotspr20SampleT8_FD_ref_metabat.40.fa	1505335	136	0.38	58.6	3	24	5.9	0	1	1	1	46	0	1476	TRUE	861	Proteobacteria-sp-001	unknown-Proteobacteria	Proteobacteria							Medium-quality draft MAG
MushroomSpring	Hotspr20SampleT9	T9	2005-10-01	427537136	Ga0308398	1	T9_1	Hotspr20SampleT9_FD_ref_metabat.1.fa	2624302	177	0.64	89.7	1.9	15	3.6	0	2	2	1	47	0	2624	TRUE	2069	Chloroflexota-sp-004	species-Thermomicrobium-roseum	Chloroflexota	Chloroflexia	Thermomicrobiales	Thermomicrobiaceae	Thermomicrobium	Thermomicrobium roseum		Medium-quality draft MAG
MushroomSpring	Hotspr20SampleT9	T9	2005-10-01	427537136	Ga0308398	2	T9_2	Hotspr20SampleT9_FD_ref_metabat.2.fa	3401566	385	0.6	94.8	38.2	839	196.3	0	0	0	1	47	0	3351	TRUE	2657	Cyanobacteria-sp-001	genus-Synechococcus	Cyanobacteria	unclassified Cyanobacteria	Synechococcales	Synechococcaceae	Synechococcus	Synechococcus sp. JA-3-3Ab	Synechococcus sp. JA-3-3Ab	below MIMAG quality
MushroomSpring	Hotspr20SampleT9	T9	2005-10-01	427537136	Ga0308398	3	T9_3	Hotspr20SampleT9_FD_ref_metabat.3.fa	4773655	617	0.63	90.5	110.8	602	140.7	0	1	0	0	84	0	4729	FALSE				Chloroflexota							below MIMAG quality
MushroomSpring	Hotspr20SampleT9	T9	2005-10-01	427537136	Ga0308398	4	T9_4	Hotspr20SampleT9_FD_ref_metabat.4.fa	2593200	184	0.3	90.1	3	13	3.1	0	1	1	1	41	0	2275	TRUE	1664	Bacteroidota-sp-007	family-GWA2-32-17	Bacteroidota	Bacteroidia	Bacteroidales	GWA2-32-17				High-quality draft MAG
MushroomSpring	Hotspr20SampleT9	T9	2005-10-01	427537136	Ga0308398	5	T9_5	Hotspr20SampleT9_FD_ref_metabat.5.fa	889663	10	0.53	28	0	326	76.3	0	1	1	1	15	0	776	FALSE											Low-quality draft MAG
MushroomSpring	Hotspr20SampleT9	T9	2005-10-01	427537136	Ga0308398	6	T9_6	Hotspr20SampleT9_FD_ref_metabat.6.fa	1786568	179	0.5	92.9	1.7	93	21.8	0	1	1	1	47	0	1969	TRUE	1693	Thermotogota-sp-001	species-Pseudothermotoga-hypogea	Thermotogota	Thermotogae	Thermotogales	Thermotogaceae	Pseudothermotoga_A			High-quality draft MAG
MushroomSpring	Hotspr20SampleT9	T9	2005-10-01	427537136	Ga0308398	7	T9_7	Hotspr20SampleT9_FD_ref_metabat.7.fa	9811743	1164	0.29	100	341.4	71	16.6	0	3	0	6	189	0	10433	FALSE											below MIMAG quality
MushroomSpring	Hotspr20SampleT9	T9	2005-10-01	427537136	Ga0308398	8	T9_8	Hotspr20SampleT9_FD_ref_metabat.8.fa	538543	121	0.41	26.5	0	11	2.6	0	0	0	0	10	0	613	FALSE				Firmicutes	Clostridia						Low-quality draft MAG
MushroomSpring	Hotspr20SampleT9	T9	2005-10-01	427537136	Ga0308398	9	T9_9	Hotspr20SampleT9_FD_ref_metabat.9.fa	3420252	409	0.54	74.1	2.8	96	22.5	0	3	0	1	31	0	3297	TRUE	2525	Chloroflexota-sp-001	species-Chloroflexus-sp000735195	Chloroflexota	Chloroflexia	Chloroflexales	Chloroflexaceae	Chloroflexus	Chloroflexus sp. Y-396-1	Chloroflexus sp. Y-396-1	Medium-quality draft MAG
MushroomSpring	Hotspr20SampleT9	T9	2005-10-01	427537136	Ga0308398	10	T9_10	Hotspr20SampleT9_FD_ref_metabat.10.fa	1860645	388	0.61	64.1	26.1	49	11.6	0	0	0	0	24	0	2176	TRUE	1743	Deinococcota-sp-001	genus-Meiothermus	Deinococcota	Deinococci	Thermales	Thermaceae	Meiothermus	Meiothermus cerbereus	Meiothermus cerbereus DSM 11376	below MIMAG quality
MushroomSpring	Hotspr20SampleT9	T9	2005-10-01	427537136	Ga0308398	11	T9_11	Hotspr20SampleT9_FD_ref_metabat.11.fa	1885234	437	0.63	32.2	6.9	575	134.4	0	0	0	0	32	0	1983	FALSE											Low-quality draft MAG
MushroomSpring	Hotspr20SampleT9	T9	2005-10-01	427537136	Ga0308398	12	T9_12	Hotspr20SampleT9_FD_ref_metabat.12.fa	2632926	221	0.46	96.3	77.2	176	41.2	0	0	0	2	67	0	3026	FALSE				Aquificota	Aquificae	Aquificales	Aquificaceae	Thermocrinis	Thermocrinis ruber	Thermocrinis ruber DSM 23557	below MIMAG quality
MushroomSpring	Hotspr20SampleT9	T9	2005-10-01	427537136	Ga0308398	13	T9_13	Hotspr20SampleT9_FD_ref_metabat.13.fa	1975069	189	0.52	92.4	1.7	21	4.8	0	1	0	0	33	0	2143	TRUE	1754	Caldatribacteriota-sp-001	family-Caldatribacteriaceae	Caldatribacteriota	Caldatribacteriia	Caldatribacteriales	Caldatribacteriaceae				Medium-quality draft MAG
MushroomSpring	Hotspr20SampleT9	T9	2005-10-01	427537136	Ga0308398	14	T9_14	Hotspr20SampleT9_FD_ref_metabat.14.fa	3482527	254	0.53	90	7	14	3.2	0	0	0	0	39	0	3347	TRUE	2632	Chloroflexota-sp-003	family-Anaerolineaceae	Chloroflexota	Anaerolineae	Anaerolineales	Anaerolineaceae	Thermanaerothrix	Thermanaerothrix daxensis	Thermanaerothrix daxensis GNS-1	Medium-quality draft MAG
MushroomSpring	Hotspr20SampleT9	T9	2005-10-01	427537136	Ga0308398	15	T9_15	Hotspr20SampleT9_FD_ref_metabat.15.fa	1375257	124	0.43	81	0.8	43	10	0	0	0	0	34	0	1512	TRUE	1252	Desulfobacterota-sp-001	family-Thermodesulfobacteriaceae	Desulfobacterota	Thermodesulfobacteria	Thermodesulfobacteriales	Thermodesulfobacteriaceae				Medium-quality draft MAG
MushroomSpring	Hotspr20SampleT9	T9	2005-10-01	427537136	Ga0308398	16	T9_16	Hotspr20SampleT9_FD_ref_metabat.16.fa	2180065	312	0.37	73.8	1.6	14	3.2	0	0	0	1	40	0	2214	FALSE				Firmicutes	Clostridia	Clostridiales	Hungateiclostridiaceae				Medium-quality draft MAG
MushroomSpring	Hotspr20SampleT9	T9	2005-10-01	427537136	Ga0308398	17	T9_17	Hotspr20SampleT9_FD_ref_metabat.17.fa	397939	93	0.62	27.6	0	8	1.8	0	0	0	0	4	0	465	FALSE				Proteobacteria	Hydrogenophilalia	Hydrogenophilales	Hydrogenophilaceae	Tepidiphilus	Tepidiphilus margaritifer	Tepidiphilus margaritifer DSM 15129	Low-quality draft MAG
MushroomSpring	Hotspr20SampleT9	T9	2005-10-01	427537136	Ga0308398	18	T9_18	Hotspr20SampleT9_FD_ref_metabat.18.fa	3096203	307	0.71	93.3	1.3	16	3.8	0	0	0	0	36	0	3280	TRUE	2775	Proteobacteria-sp-003	species-Elioraea-sp-MS-P2	Proteobacteria	Alphaproteobacteria	Acetobacterales	Acetobacteraceae				Medium-quality draft MAG
MushroomSpring	Hotspr20SampleT9	T9	2005-10-01	427537136	Ga0308398	19	T9_19	Hotspr20SampleT9_FD_ref_metabat.19.fa	2693005	432	0.51	69	1.8	67	15.6	0	0	0	1	26	0	2787	TRUE	2179	Chloroflexota-sp-002	genus-UBA4823-OTU9like	Chloroflexota	Anaerolineae	Anaerolineales	Anaerolineaceae				Medium-quality draft MAG
MushroomSpring	Hotspr20SampleT9	T9	2005-10-01	427537136	Ga0308398	20	T9_20	Hotspr20SampleT9_FD_ref_metabat.20.fa	2562624	50	0.39	94.7	0	74	17.4	0	1	1	1	46	0	2149	TRUE	1565	Bacteroidota-sp-005	family-XYC2-FULL-35-21	Bacteroidota	Kapabacteria	Kapabacteriales	XYC2-FULL-35-21				High-quality draft MAG
MushroomSpring	Hotspr20SampleT9	T9	2005-10-01	427537136	Ga0308398	21	T9_21	Hotspr20SampleT9_FD_ref_metabat.21.fa	686824	118	0.53	0	0	38	8.8	0	0	0	0	0	0	10	TRUE	2	Chloroflexota-sp-009	genus-Roseiflexus	Chloroflexota	Chloroflexia	Chloroflexales	Roseiflexaceae	Roseiflexus	Roseiflexus sp. RS-1	Roseiflexus sp. RS-1	Low-quality draft MAG
MushroomSpring	Hotspr20SampleT9	T9	2005-10-01	427537136	Ga0308398	22	T9_22	Hotspr20SampleT9_FD_ref_metabat.22.fa	2561830	115	0.48	95.1	2.5	807	188.6	0	1	1	1	46	0	2329	TRUE	1784	Bacteroidota-sp-002	genus-Thermochlorobacter	Bacteroidota	Chlorobia	Chlorobiales	Chloroherpetonaceae	Thermochlorobacter	Thermochlorobacter aerophilum		High-quality draft MAG
MushroomSpring	Hotspr20SampleT9	T9	2005-10-01	427537136	Ga0308398	23	T9_23	Hotspr20SampleT9_FD_ref_metabat.23.fa	1464245	133	0.38	64.8	1.8	33	7.6	0	0	1	1	42	0	1432	TRUE	824	Proteobacteria-sp-001	unknown-Proteobacteria	Proteobacteria							Medium-quality draft MAG
MushroomSpring	Hotspr20SampleT9	T9	2005-10-01	427537136	Ga0308398	24	T9_24	Hotspr20SampleT9_FD_ref_metabat.24.fa	1038550	146	0.37	0	0	88	20.6	0	0	0	0	8	0	951	FALSE				Aquificota	Aquificae	Aquificales					Low-quality draft MAG
MushroomSpring	Hotspr20SampleT9	T9	2005-10-01	427537136	Ga0308398	25	T9_25	Hotspr20SampleT9_FD_ref_metabat.25.fa	2530884	343	0.67	81	0	79	18.4	0	0	0	0	38	0	2414	TRUE	1792	Armatimonadota-sp-001	class-UBA5829-lineage1	Armatimonadota	UBA5829	UBA5829					Medium-quality draft MAG
MushroomSpring	Hotspr20SampleT9	T9	2005-10-01	427537136	Ga0308398	26	T9_26	Hotspr20SampleT9_FD_ref_metabat.26.fa	2142652	394	0.55	78.8	12.6	58	13.6	0	0	0	0	49	0	2153	FALSE				Bacteroidota	Cytophagia	Cytophagales					below MIMAG quality
MushroomSpring	Hotspr20SampleT9	T9	2005-10-01	427537136	Ga0308398	27	T9_27	Hotspr20SampleT9_FD_ref_metabat.27.fa	751472	137	0.51	0	0	34	7.9	0	0	0	0	0	0	12	TRUE		Chloroflexota-sp-009	genus-Roseiflexus	Chloroflexota	Chloroflexia	Chloroflexales	Roseiflexaceae	Roseiflexus	Roseiflexus sp. RS-1	Roseiflexus sp. RS-1	Low-quality draft MAG
MushroomSpring	Hotspr20SampleT9	T9	2005-10-01	427537136	Ga0308398	28	T9_28	Hotspr20SampleT9_FD_ref_metabat.28.fa	3304071	240	0.6	93.4	0.9	400	93.5	0	1	1	1	46	0	3151	TRUE	2294	Armatimonadota-sp-003	genus-ArmatimonadotaOTU12like	Armatimonadota	HRBIN16	HRBIN16	HRBIN16	HRBIN16			High-quality draft MAG
MushroomSpring	Hotspr20SampleT9	T9	2005-10-01	427537136	Ga0308398	29	T9_29	Hotspr20SampleT9_FD_ref_metabat.29.fa	702994	140	0.59	5.2	0	521	121.9	0	0	0	0	4	0	714	TRUE	512	Chloroflexota-sp-009	genus-Roseiflexus	Chloroflexota	Chloroflexia	Chloroflexales	Roseiflexaceae	Roseiflexus	Roseiflexus sp. RS-1	Roseiflexus sp. RS-1	Low-quality draft MAG
MushroomSpring	Hotspr20SampleT9	T9	2005-10-01	427537136	Ga0308398	30	T9_30	Hotspr20SampleT9_FD_ref_metabat.30.fa	2266387	436	0.58	48.8	0	18	4.2	0	1	1	1	20	0	1995	TRUE	1332	Planctomycetota-sp-007	genus-Gemmata-lineage1	Planctomycetota	Planctomycetia	Planctomycetales	Gemmataceae	Gemmata			Low-quality draft MAG
MushroomSpring	Hotspr20SampleT9	T9	2005-10-01	427537136	Ga0308398	31	T9_31	Hotspr20SampleT9_FD_ref_metabat.31.fa	2138398	290	0.31	62.1	0.9	44	10.2	0	0	0	0	24	0	2018	TRUE	1576	Bacteroidota-sp-006	order-Ignavibacteriales-lineage1	Bacteroidota	Ignavibacteria	Ignavibacteriales	Ignavibacteriaceae	Ignavibacterium	Ignavibacterium album	Ignavibacterium album Mat9-16	Medium-quality draft MAG
MushroomSpring	Hotspr20SampleT9	T9	2005-10-01	427537136	Ga0308398	32	T9_32	Hotspr20SampleT9_FD_ref_metabat.32.fa	3130588	138	0.57	91.1	2.6	1054	246.5	0	1	1	1	46	0	2719	TRUE	2131	Acidobacteriota-sp-001	genus-Chloracidobacterium	Acidobacteriota	Blastocatellia	Chloracidobacteriales	Chloracidobacteriaceae	Chloracidobacterium			High-quality draft MAG
MushroomSpring	Hotspr20SampleT9	T9	2005-10-01	427537136	Ga0308398	33	T9_33	Hotspr20SampleT9_FD_ref_metabat.33.fa	211015	23	0.5	0	0	111	25.9	0	0	0	0	0	0	253	FALSE				Chloroflexota							Low-quality draft MAG
MushroomSpring	Hotspr20SampleT9	T9	2005-10-01	427537136	Ga0308398	34	T9_34	Hotspr20SampleT9_FD_ref_metabat.34.fa	2104415	365	0.52	70.6	1.3	11	2.5	0	0	0	0	29	0	2209	TRUE	1772	Spirochaetota-sp-001	order-Spirochaetales	Spirochaetota	Spirochaetia	Spirochaetales	Spirochaetaceae				Medium-quality draft MAG
MushroomSpring	Hotspr20SampleT9	T9	2005-10-01	427537136	Ga0308398	35	T9_35	Hotspr20SampleT9_FD_ref_metabat.35.fa	877420	192	0.47	36	0	28	6.5	0	0	0	0	14	0	946	TRUE	682	Bacteroidota-sp-001	family-Chloroherpetonaceae	Bacteroidota	Chlorobia	Chlorobiales	Candidatus Thermochlorobacteriaceae	unclassified Candidatus Thermochlorobacteriaceae	Candidatus Thermochlorobacteriaceae bacterium GBChlB	Chlorobium sp. GBChlB	Low-quality draft MAG
MushroomSpring	Hotspr20SampleT9	T9	2005-10-01	427537136	Ga0308398	36	T9_36	Hotspr20SampleT9_FD_ref_metabat.36.fa	1261596	186	0.29	68.5	0.1	12	2.8	0	0	1	1	26	0	1299	FALSE											Medium-quality draft MAG
MushroomSpring	Hotspr20SampleT9	T9	2005-10-01	427537136	Ga0308398	37	T9_37	Hotspr20SampleT9_FD_ref_metabat.37.fa	1904989	54	0.45	91	1.1	21	5	0	0	1	0	44	0	1896	TRUE	1334	Spirochaetota-sp-002	class-Brevinematia-lineage1	Spirochaetota	Brevinematia						Medium-quality draft MAG
MushroomSpring	Hotspr20SampleT9	T9	2005-10-01	427537136	Ga0308398	38	T9_38	Hotspr20SampleT9_FD_ref_metabat.38.fa	1248596	4	0.51	62.1	0	305	71.4	0	0	0	0	28	0	1089	TRUE	860	Bacteroidota-sp-003	genus-NICIL-2								Medium-quality draft MAG
MushroomSpring	Hotspr2Sample148	sample148	2004-07-19	440487992	Ga0308389	1	148_1	Hotspr2Sample148_FD_ref_metabat.1.fa	3076925	71	0.67	93.1	1.9	531	120.5	0	1	1	1	43	0	2676	TRUE	2027	Armatimonadota-sp-001	class-UBA5829-lineage1	Armatimonadota	UBA5829	UBA5829					High-quality draft MAG
MushroomSpring	Hotspr2Sample148	sample148	2004-07-19	440487992	Ga0308389	2	148_2	Hotspr2Sample148_FD_ref_metabat.2.fa	810667	176	0.57	36.6	1.6	355	80.6	0	0	0	0	14	0	831	TRUE	630	Bacteroidota-sp-004	order-Cytophagales	Bacteroidota	Cytophagia	Cytophagales					Low-quality draft MAG
MushroomSpring	Hotspr2Sample148	sample148	2004-07-19	440487992	Ga0308389	3	148_3	Hotspr2Sample148_FD_ref_metabat.3.fa	3546598	226	0.53	90.9	7.9	190	43.2	0	0	0	0	34	0	3345	TRUE	2652	Chloroflexota-sp-003	family-Anaerolineaceae	Chloroflexota	Anaerolineae	Anaerolineales	Anaerolineaceae	Thermanaerothrix	Thermanaerothrix daxensis	Thermanaerothrix daxensis GNS-1	Medium-quality draft MAG
MushroomSpring	Hotspr2Sample148	sample148	2004-07-19	440487992	Ga0308389	4	148_4	Hotspr2Sample148_FD_ref_metabat.4.fa	584613	103	0.48	20.6	0	22	4.9	0	0	0	0	11	0	589	FALSE				Chloroflexota	Anaerolineae	Anaerolineales	Anaerolineaceae				Low-quality draft MAG
MushroomSpring	Hotspr2Sample148	sample148	2004-07-19	440487992	Ga0308389	5	148_5	Hotspr2Sample148_FD_ref_metabat.5.fa	2202876	101	0.52	98.3	0	81	18.3	0	0	0	0	41	0	2280	TRUE	1877	Caldatribacteriota-sp-001	family-Caldatribacteriaceae	Caldatribacteriota	Caldatribacteriia	Caldatribacteriales	Caldatribacteriaceae				Medium-quality draft MAG
MushroomSpring	Hotspr2Sample148	sample148	2004-07-19	440487992	Ga0308389	6	148_6	Hotspr2Sample148_FD_ref_metabat.6.fa	2128579	370	0.52	77.3	3.2	26	5.8	0	0	1	1	24	0	2247	TRUE	1811	Spirochaetota-sp-001	order-Spirochaetales	Spirochaetota	Spirochaetia	Spirochaetales					Medium-quality draft MAG
MushroomSpring	Hotspr2Sample148	sample148	2004-07-19	440487992	Ga0308389	7	148_7	Hotspr2Sample148_FD_ref_metabat.7.fa	3342243	191	0.52	85.5	6.5	260	59	0	0	0	1	39	0	3132	TRUE	2478	Chloroflexota-sp-002	genus-UBA4823-OTU9like	Chloroflexota	Anaerolineae	Anaerolineales	Anaerolineaceae				Medium-quality draft MAG
MushroomSpring	Hotspr2Sample148	sample148	2004-07-19	440487992	Ga0308389	8	148_8	Hotspr2Sample148_FD_ref_metabat.8.fa	450443	89	0.51	0	0	46	10.4	0	0	0	0	0	0	5	TRUE		Chloroflexota-sp-009	genus-Roseiflexus	Chloroflexota	Chloroflexia	Chloroflexales	Roseiflexaceae	Roseiflexus	Roseiflexus sp. RS-1	Roseiflexus sp. RS-1	Low-quality draft MAG
MushroomSpring	Hotspr2Sample148	sample148	2004-07-19	440487992	Ga0308389	9	148_9	Hotspr2Sample148_FD_ref_metabat.9.fa	8550010	1182	0.29	100	300.1	182	41.2	0	4	2	4	192	0	9362	FALSE											below MIMAG quality
MushroomSpring	Hotspr2Sample148	sample148	2004-07-19	440487992	Ga0308389	10	148_10	Hotspr2Sample148_FD_ref_metabat.10.fa	1609340	56	0.38	61.4	1.4	39	8.9	0	1	1	1	44	0	1502	FALSE				Bdellovibrionota? Previously delta-proteobacteria	Oligoflexus?						Medium-quality draft MAG
MushroomSpring	Hotspr2Sample148	sample148	2004-07-19	440487992	Ga0308389	11	148_11	Hotspr2Sample148_FD_ref_metabat.11.fa	424673	71	0.52	14.1	1.8	30	6.7	0	0	0	0	5	0	446	FALSE				Chloroflexota	Anaerolineae	Anaerolineales	Anaerolineaceae	Levilinea	Levilinea saccharolytica	Levilinea saccharolytica DSM 16555	Low-quality draft MAG
MushroomSpring	Hotspr2Sample148	sample148	2004-07-19	440487992	Ga0308389	12	148_12	Hotspr2Sample148_FD_ref_metabat.12.fa	1262222	172	0.35	66.2	0	12	2.7	0	0	0	0	34	0	1236	FALSE											Medium-quality draft MAG
MushroomSpring	Hotspr2Sample148	sample148	2004-07-19	440487992	Ga0308389	13	148_13	Hotspr2Sample148_FD_ref_metabat.13.fa	1526893	211	0.3	58.2	0.6	11	2.5	0	1	0	0	24	0	1435	TRUE	1095	Bacteroidota-sp-007	family-GWA2-32-17	Bacteroidota	Bacteroidia	Marinilabiliales					Medium-quality draft MAG
MushroomSpring	Hotspr2Sample148	sample148	2004-07-19	440487992	Ga0308389	14	148_14	Hotspr2Sample148_FD_ref_metabat.14.fa	1920884	199	0.31	74.7	2.7	24	5.5	0	1	0	0	23	0	2010	TRUE	1430	Spirochaetota-sp-003	family-Leptonemataceae	Spirochaetota	Spirochaetia	unclassified Spirochaetia	Leptospiraceae	Leptonema	Leptonema illini	Leptonema illini 3055	Medium-quality draft MAG
MushroomSpring	Hotspr2Sample148	sample148	2004-07-19	440487992	Ga0308389	15	148_15	Hotspr2Sample148_FD_ref_metabat.15.fa	1581650	107	0.42	90.7	1.6	34	7.8	0	1	2	1	43	0	1686	TRUE	1404	Desulfobacterota-sp-001	family-Thermodesulfobacteriaceae	Desulfobacterota	Thermodesulfobacteria	Thermodesulfobacteriales	Thermodesulfobacteriaceae				High-quality draft MAG
MushroomSpring	Hotspr2Sample148	sample148	2004-07-19	440487992	Ga0308389	16	148_16	Hotspr2Sample148_FD_ref_metabat.16.fa	3998547	598	0.48	91.1	63.9	51	11.7	0	2	2	3	79	0	3933	FALSE				Bacteroidota	Chlorobia	Chlorobiales	Candidatus Thermochlorobacteriaceae	unclassified Candidatus Thermochlorobacteriaceae	Candidatus Thermochlorobacteriaceae bacterium GBChlB	Chlorobium sp. GBChlB	below MIMAG quality
MushroomSpring	Hotspr2Sample148	sample148	2004-07-19	440487992	Ga0308389	17	148_17	Hotspr2Sample148_FD_ref_metabat.17.fa	3090103	232	0.71	92.4	3.4	172	39	0	0	0	0	39	0	3199	TRUE	2685	Proteobacteria-sp-003	species-Elioraea-sp-MS-P2	Proteobacteria	Alphaproteobacteria	Acetobacterales	Acetobacteraceae				Medium-quality draft MAG
MushroomSpring	Hotspr2Sample148	sample148	2004-07-19	440487992	Ga0308389	18	148_18	Hotspr2Sample148_FD_ref_metabat.18.fa	3761993	353	0.67	68.5	1.7	36	8.2	0	0	0	0	33	0	3559	TRUE	2635	Acidobacteriota-sp-004	genus-UBA690	Acidobacteriota	Solibacteres	Solibacterales					Medium-quality draft MAG
MushroomSpring	Hotspr2Sample148	sample148	2004-07-19	440487992	Ga0308389	19	148_19	Hotspr2Sample148_FD_ref_metabat.19.fa	3178294	376	0.61	94.8	44.8	119	26.9	0	0	0	2	46	0	3182	TRUE	2518	Cyanobacteria-sp-001	genus-Synechococcus	Cyanobacteria	unclassified Cyanobacteria	Synechococcales	Synechococcaceae	Synechococcus	Synechococcus sp. JA-3-3Ab	Synechococcus sp. JA-3-3Ab	below MIMAG quality
MushroomSpring	Hotspr2Sample148	sample148	2004-07-19	440487992	Ga0308389	20	148_20	Hotspr2Sample148_FD_ref_metabat.20.fa	1455017	91	0.46	93.8	5.1	1092	247.8	0	1	1	1	43	0	1655	TRUE	1426	Acquificota-sp-001	genus-Thermocrinis	Aquificota	Aquificae	Aquificales	Aquificaceae	Thermocrinis	Thermocrinis ruber	Thermocrinis ruber DSM 23557	Medium-quality draft MAG
MushroomSpring	Hotspr2Sample148	sample148	2004-07-19	440487992	Ga0308389	21	148_21	Hotspr2Sample148_FD_ref_metabat.21.fa	1755364	401	0.64	36.2	13.8	814	184.8	0	0	1	1	20	0	1843	FALSE											below MIMAG quality
MushroomSpring	Hotspr2Sample148	sample148	2004-07-19	440487992	Ga0308389	22	148_22	Hotspr2Sample148_FD_ref_metabat.22.fa	2142922	73	0.52	95.9	2.4	236	53.6	0	1	1	1	43	0	1934	TRUE	1406	Bacteroidota-sp-003	genus-NICIL-2	Bacteroidota	Kapabacteria	Kapabacteriales	NICIL-2	NICIL-2			High-quality draft MAG
MushroomSpring	Hotspr2Sample148	sample148	2004-07-19	440487992	Ga0308389	23	148_23	Hotspr2Sample148_FD_ref_metabat.23.fa	1042170	133	0.37	39.9	0	26	6	0	1	0	0	15	0	956	FALSE											Low-quality draft MAG
MushroomSpring	Hotspr2Sample148	sample148	2004-07-19	440487992	Ga0308389	24	148_24	Hotspr2Sample148_FD_ref_metabat.24.fa	4391935	436	0.31	93.4	52	25	5.7	0	1	0	0	63	0	4061	FALSE				Bacteroidota	Ignavibacteria	Ignavibacteriales	Ignavibacteriaceae	Ignavibacterium	Ignavibacterium album	Ignavibacterium album Mat9-16	below MIMAG quality
MushroomSpring	Hotspr2Sample148	sample148	2004-07-19	440487992	Ga0308389	25	148_25	Hotspr2Sample148_FD_ref_metabat.25.fa	2564341	48	0.39	94.2	0	101	23	0	1	1	1	46	0	2175	TRUE	1563	Bacteroidota-sp-005	family-XYC2-FULL-35-21	Bacteroidota	Kapabacteria	Kapabacteriales	XYC2-FULL-35-21				High-quality draft MAG
MushroomSpring	Hotspr2Sample148	sample148	2004-07-19	440487992	Ga0308389	26	148_26	Hotspr2Sample148_FD_ref_metabat.26.fa	4693067	647	0.62	95.8	154.6	609	138.3	0	0	0	0	79	0	4688	FALSE				Chloroflexota							below MIMAG quality
MushroomSpring	Hotspr2Sample148	sample148	2004-07-19	440487992	Ga0308389	27	148_27	Hotspr2Sample148_FD_ref_metabat.27.fa	261546	30	0.65	0	0	35	7.9	0	0	0	0	1	0	344	FALSE				Deinococcota	Deinococci	Thermales	Thermaceae	Meiothermus			Low-quality draft MAG
MushroomSpring	Hotspr2Sample148	sample148	2004-07-19	440487992	Ga0308389	28	148_28	Hotspr2Sample148_FD_ref_metabat.28.fa	921869	197	0.51	38.6	0	9	2	0	0	0	0	13	0	1041	TRUE	852	Cyanobacteria-sp-002	genus-Pseudanabaena	Cyanobacteria	unclassified Cyanobacteria	Synechococcales	Pseudanabaenaceae	Pseudanabaena			Low-quality draft MAG
MushroomSpring	Hotspr2Sample148	sample148	2004-07-19	440487992	Ga0308389	29	148_29	Hotspr2Sample148_FD_ref_metabat.29.fa	2523333	284	0.46	90.1	2.2	20	4.4	0	1	1	0	43	0	2583	TRUE	1848	Bacteroidota-sp-001	family-Chloroherpetonaceae	Bacteroidota	Chlorobia	Chlorobiales	Chloroherpetonaceae				Medium-quality draft MAG
MushroomSpring	Hotspr2Sample148	sample148	2004-07-19	440487992	Ga0308389	30	148_30	Hotspr2Sample148_FD_ref_metabat.30.fa	4024498	478	0.61	84.7	30.5	48	10.9	0	0	0	0	50	0	3739	FALSE				Acidobacteriota	Blastocatellia	unclassified Blastocatellia	unclassified Blastocatellia	Chloracidobacterium	Chloracidobacterium thermophilum	Chloracidobacterium thermophilum B	below MIMAG quality
MushroomSpring	Hotspr2Sample148	sample148	2004-07-19	440487992	Ga0308389	31	148_31	Hotspr2Sample148_FD_ref_metabat.31.fa	4795426	437	0.59	91.9	2.4	18	4.2	0	1	1	1	46	0	3579	TRUE	2372	Planctomycetota-sp-001	family-Thermoguttaceae-lineage1	Planctomycetota	Planctomycetes	Pirellulales	Thermoguttaceae				High-quality draft MAG
MushroomSpring	Hotspr2Sample148	sample148	2004-07-19	440487992	Ga0308389	32	148_32	Hotspr2Sample148_FD_ref_metabat.32.fa	535330	69	0.45	0	0	140	31.7	0	0	0	1	6	0	553	FALSE				Chloroflexota	Anaerolineae	Anaerolineales	Anaerolineaceae				Low-quality draft MAG
MushroomSpring	Hotspr2Sample148	sample148	2004-07-19	440487992	Ga0308389	33	148_33	Hotspr2Sample148_FD_ref_metabat.33.fa	2156070	398	0.67	46.4	14.2	61	13.9	0	2	2	2	24	0	2182	FALSE				Acidobacteriota	Solibacteres	Solibacterales					below MIMAG quality
MushroomSpring	Hotspr2Sample148	sample148	2004-07-19	440487992	Ga0308389	34	148_34	Hotspr2Sample148_FD_ref_metabat.34.fa	3019985	257	0.6	87.9	0	685	155.4	0	1	1	1	43	0	2898	TRUE	2122	Armatimonadota-sp-003	genus-ArmatimonadotaOTU12like	Armatimonadota	HRBIN16	HRBIN16	HRBIN16	HRBIN16			Medium-quality draft MAG
MushroomSpring	Hotspr2Sample148	sample148	2004-07-19	440487992	Ga0308389	35	148_35	Hotspr2Sample148_FD_ref_metabat.35.fa	1569114	92	0.56	59.5	0.9	94	21.2	0	0	0	0	25	0	1395	TRUE	1137	Acidobacteriota-sp-001	genus-Chloracidobacterium	Acidobacteriota	Blastocatellia	unclassified Blastocatellia	unclassified Blastocatellia	Chloracidobacterium	Chloracidobacterium thermophilum	Chloracidobacterium thermophilum B	Medium-quality draft MAG
MushroomSpring	Hotspr2Sample148	sample148	2004-07-19	440487992	Ga0308389	36	148_36	Hotspr2Sample148_FD_ref_metabat.36.fa	2612077	160	0.64	89.7	0	18	4	0	2	1	2	47	0	2625	TRUE	2078	Chloroflexota-sp-004	species-Thermomicrobium-roseum	Chloroflexota	Chloroflexia	Thermomicrobiales	Thermomicrobiaceae	Thermomicrobium	Thermomicrobium roseum		Medium-quality draft MAG
MushroomSpring	Hotspr2Sample148	sample148	2004-07-19	440487992	Ga0308389	37	148_37	Hotspr2Sample148_FD_ref_metabat.37.fa	2390522	231	0.61	95.2	0.6	47	10.7	0	1	0	0	38	0	2549	TRUE	2051	Deinococcota-sp-001	genus-Meiothermus	Deinococcota	Deinococci	Deinococcales	Thermaceae	Meiothermus			Medium-quality draft MAG
MushroomSpring	Hotspr2Sample148	sample148	2004-07-19	440487992	Ga0308389	38	148_38	Hotspr2Sample148_FD_ref_metabat.38.fa	277994	63	0.36	25.6	10.3	1436	326	0	0	0	0	7	0	265	FALSE											below MIMAG quality
MushroomSpring	Hotspr2Sample148	sample148	2004-07-19	440487992	Ga0308389	39	148_39	Hotspr2Sample148_FD_ref_metabat.39.fa	3374827	100	0.68	94.4	1.7	86	19.6	0	1	1	1	46	0	2950	TRUE	2284	Acidobacteriota-sp-002	family-Thermoanaerobaculaceae	Acidobacteriota	Thermoanaerobaculia	Thermoanaerobaculales	Thermoanaerobaculaceae				High-quality draft MAG
MushroomSpring	Hotspr2Sample148	sample148	2004-07-19	440487992	Ga0308389	40	148_40	Hotspr2Sample148_FD_ref_metabat.40.fa	691638	157	0.4	26.1	0	9	2.1	0	0	0	1	23	0	809	FALSE				Firmicutes	Clostridia						Low-quality draft MAG
MushroomSpring	Hotspr2Sample148	sample148	2004-07-19	440487992	Ga0308389	41	148_41	Hotspr2Sample148_FD_ref_metabat.41.fa	2877175	513	0.58	62.9	2.3	20	4.6	0	0	1	1	19	0	2520	TRUE	1692	Planctomycetota-sp-007	genus-Gemmata-lineage1	Planctomycetota	Planctomycetia	Planctomycetales	Gemmataceae	Gemmata			Medium-quality draft MAG
MushroomSpring	Hotspr2Sample148	sample148	2004-07-19	440487992	Ga0308389	42	148_42	Hotspr2Sample148_FD_ref_metabat.42.fa	1162830	264	0.6	17	0	1160	263.4	0	0	0	0	4	0	1219	TRUE	912	Chloroflexota-sp-009	genus-Roseiflexus	Chloroflexota	Chloroflexia	Chloroflexales	Roseiflexaceae	Roseiflexus	Roseiflexus sp. RS-1	Roseiflexus sp. RS-1	Low-quality draft MAG
MushroomSpring	Hotspr2Sample148	sample148	2004-07-19	440487992	Ga0308389	43	148_43	Hotspr2Sample148_FD_ref_metabat.43.fa	440874	80	0.52	0	0	46	10.4	0	0	0	0	0	0	9	TRUE		Chloroflexota-sp-009	genus-Roseiflexus	Chloroflexota	Chloroflexia	Chloroflexales	Roseiflexaceae	Roseiflexus	Roseiflexus sp. RS-1	Roseiflexus sp. RS-1	Low-quality draft MAG
MushroomSpring	Hotspr2Sample148	sample148	2004-07-19	440487992	Ga0308389	44	148_44	Hotspr2Sample148_FD_ref_metabat.44.fa	3123876	487	0.54	81.1	2.9	29	6.5	0	2	1	0	34	0	3053	TRUE	2372	Chloroflexota-sp-001	species-Chloroflexus-sp000735195	Chloroflexota	Chloroflexia	Chloroflexales	Chloroflexaceae	Chloroflexus	Chloroflexus sp000735195		Medium-quality draft MAG
MushroomSpring	Hotspr2Sample148	sample148	2004-07-19	440487992	Ga0308389	45	148_45	Hotspr2Sample148_FD_ref_metabat.45.fa	2663781	270	0.31	85.8	1.6	20	4.4	0	0	0	0	34	0	2361	TRUE	1850	Bacteroidota-sp-006	order-Ignavibacteriales-lineage1	Bacteroidota	Ignavibacteria	Ignavibacteriales					Medium-quality draft MAG
MushroomSpring	Hotspr2Sample148	sample148	2004-07-19	440487992	Ga0308389	46	148_46	Hotspr2Sample148_FD_ref_metabat.46.fa	1922323	426	0.61	26.1	0	12	2.6	0	1	0	0	16	0	1709	FALSE				Planctomycetota	Planctomycetia	Planctomycetales	Planctomycetaceae	Thermogutta	Thermogutta terrifontis	Thermogutta terrifontis R1	Low-quality draft MAG
MushroomSpring	Hotspr2Sample148	sample148	2004-07-19	440487992	Ga0308389	47	148_47	Hotspr2Sample148_FD_ref_metabat.47.fa	2380236	426	0.71	64.2	1.7	32	7.2	0	0	0	0	27	0	2526	TRUE	2090	Proteobacteria-sp-004	family-Geminicoccaceae	Proteobacteria	Alphaproteobacteria	Rhodospirillales	Geminicoccaceae				Medium-quality draft MAG
MushroomSpring	Hotspr2Sample148	sample148	2004-07-19	440487992	Ga0308389	48	148_48	Hotspr2Sample148_FD_ref_metabat.48.fa	474466	58	0.37	0	0	190	43.1	0	0	0	0	3	0	405	FALSE											Low-quality draft MAG
MushroomSpring	Hotspr2Sample148	sample148	2004-07-19	440487992	Ga0308389	49	148_49	Hotspr2Sample148_FD_ref_metabat.49.fa	2633085	355	0.37	89.8	1.1	13	3	0	0	0	1	34	0	2746	TRUE	1959	Spirochaetota-sp-007	genus-UBA4802	Spirochaetota	UBA4802	UBA4802	UB4802	UBA4802			Medium-quality draft MAG
MushroomSpring	Hotspr2Sample148	sample148	2004-07-19	440487992	Ga0308389	50	148_50	Hotspr2Sample148_FD_ref_metabat.50.fa	3330588	549	0.67	74.5	0.9	88	19.9	0	2	1	0	16	0	2862	TRUE	2122	Chloroflexota-sp-005	genus-Chloranaerofilum	Chloroflexota	Chloroflexia	Chloroflexales	Oscillochloridaceae	Candidatus Chloroploca	Candidatus Chloroploca asiatica	Candidatus Chloroploca asiatica B7-9	Medium-quality draft MAG
MushroomSpring	Hotspr2Sample149	sample149	2004-07-19	362579758	Ga0308390	1	149_1	Hotspr2Sample149_FD_ref_metabat.1.fa	340258	36	0.37	0	0	40	11	0	0	0	0	2	0	302	FALSE				Aquificota	Aquificae	Aquificales					Low-quality draft MAG
MushroomSpring	Hotspr2Sample149	sample149	2004-07-19	362579758	Ga0308390	2	149_2	Hotspr2Sample149_FD_ref_metabat.2.fa	2995631	257	0.6	88.8	0.9	369	101.9	0	1	1	1	35	0	2875	TRUE	2134	Armatimonadota-sp-003	genus-ArmatimonadotaOTU12like	Armatimonadota	HRBIN16	HRBIN16	HRBIN16	HRBIN16			Medium-quality draft MAG
MushroomSpring	Hotspr2Sample149	sample149	2004-07-19	362579758	Ga0308390	3	149_3	Hotspr2Sample149_FD_ref_metabat.3.fa	2623648	482	0.67	52.6	0	80	22.2	0	1	0	0	14	0	2282	TRUE	1698	Chloroflexota-sp-005	genus-Chloranaerofilum	Chloroflexota	Chloroflexia	Chloroflexales	Oscillochloridaceae	Candidatus Chloroploca	Candidatus Chloroploca asiatica	Candidatus Chloroploca asiatica B7-9	Medium-quality draft MAG
MushroomSpring	Hotspr2Sample149	sample149	2004-07-19	362579758	Ga0308390	4	149_4	Hotspr2Sample149_FD_ref_metabat.4.fa	1751980	347	0.71	56.2	10	30	8.2	0	0	0	0	21	0	1892	TRUE	1605	Proteobacteria-sp-004	family-Geminicoccaceae	Proteobacteria	Alphaproteobacteria	Rhodospirillales	Geminicoccaceae				below MIMAG quality
MushroomSpring	Hotspr2Sample149	sample149	2004-07-19	362579758	Ga0308390	5	149_5	Hotspr2Sample149_FD_ref_metabat.5.fa	859652	159	0.3	33.9	1.8	13	3.5	0	0	0	0	14	0	903	FALSE											Low-quality draft MAG
MushroomSpring	Hotspr2Sample149	sample149	2004-07-19	362579758	Ga0308390	6	149_6	Hotspr2Sample149_FD_ref_metabat.6.fa	491343	89	0.51	0	0	52	14.3	0	0	0	0	0	0	8	FALSE											Low-quality draft MAG
MushroomSpring	Hotspr2Sample149	sample149	2004-07-19	362579758	Ga0308390	7	149_7	Hotspr2Sample149_FD_ref_metabat.7.fa	3149030	278	0.59	90.2	0	11	3	0	1	1	1	35	0	2703	FALSE				Hydrogenedentota	Hydrogenedentia	Hydrogenedentiales					High-quality draft MAG
MushroomSpring	Hotspr2Sample149	sample149	2004-07-19	362579758	Ga0308390	8	149_8	Hotspr2Sample149_FD_ref_metabat.8.fa	210909	19	0.59	0	0	13	3.6	0	0	0	0	1	0	216	FALSE				Chloroflexota	Anaerolineae	Anaerolineales	Anaerolineaceae				Low-quality draft MAG
MushroomSpring	Hotspr2Sample149	sample149	2004-07-19	362579758	Ga0308390	9	149_9	Hotspr2Sample149_FD_ref_metabat.9.fa	2240610	288	0.46	88.8	2.6	14	3.9	0	1	0	0	34	0	2333	TRUE	1718	Bacteroidota-sp-001	family-Chloroherpetonaceae	Bacteroidota	Chlorobia	Chlorobiales	Chloroherpetonaceae				Medium-quality draft MAG
MushroomSpring	Hotspr2Sample149	sample149	2004-07-19	362579758	Ga0308390	10	149_10	Hotspr2Sample149_FD_ref_metabat.10.fa	2264635	188	0.61	94.2	0.9	20	5.5	0	1	0	0	38	0	2410	TRUE	1949	Deinococcota-sp-001	genus-Meiothermus	Deinococcota	Deinococci	Deinococcales	Thermaceae	Meiothermus			Medium-quality draft MAG
MushroomSpring	Hotspr2Sample149	sample149	2004-07-19	362579758	Ga0308390	11	149_11	Hotspr2Sample149_FD_ref_metabat.11.fa	2104782	328	0.37	66.8	0	55	15.3	0	0	0	1	30	0	2221	FALSE											Medium-quality draft MAG
MushroomSpring	Hotspr2Sample149	sample149	2004-07-19	362579758	Ga0308390	12	149_12	Hotspr2Sample149_FD_ref_metabat.12.fa	2532914	48	0.39	93.6	0	92	25.3	0	1	1	1	45	0	2143	TRUE	1559	Bacteroidota-sp-005	family-XYC2-FULL-35-21	Bacteroidota	Kapabacteria	Kapabacteriales	XYC2-FULL-35-21				High-quality draft MAG
MushroomSpring	Hotspr2Sample149	sample149	2004-07-19	362579758	Ga0308390	13	149_13	Hotspr2Sample149_FD_ref_metabat.13.fa	2484652	346	0.52	79.6	2	20	5.4	0	1	1	2	30	0	2581	TRUE	2070	Spirochaetota-sp-001	order-Spirochaetales	Spirochaetota	Spirochaetia	Spirochaetales					Medium-quality draft MAG
MushroomSpring	Hotspr2Sample149	sample149	2004-07-19	362579758	Ga0308390	14	149_14	Hotspr2Sample149_FD_ref_metabat.14.fa	1973967	126	0.52	88	0.5	15	4.2	0	1	1	1	42	0	1827	TRUE	1314	Bacteroidota-sp-003	genus-NICIL-2	Bacteroidota	Kapabacteria	Kapabacteriales	NICIL-2	NICIL-2			Medium-quality draft MAG
MushroomSpring	Hotspr2Sample149	sample149	2004-07-19	362579758	Ga0308390	15	149_15	Hotspr2Sample149_FD_ref_metabat.15.fa	2102589	129	0.52	94.9	0.2	85	23.5	0	0	0	0	40	0	2225	TRUE	1840	Caldatribacteriota-sp-001	family-Caldatribacteriaceae	Caldatribacteriota	Caldatribacteriia	Caldatribacteriales	Caldatribacteriaceae				Medium-quality draft MAG
MushroomSpring	Hotspr2Sample149	sample149	2004-07-19	362579758	Ga0308390	16	149_16	Hotspr2Sample149_FD_ref_metabat.16.fa	3956820	634	0.48	91.4	47.9	39	10.8	0	2	1	0	68	0	3950	FALSE				Bacteroidota	Chlorobia	Chlorobiales	Candidatus Thermochlorobacteriaceae	unclassified Candidatus Thermochlorobacteriaceae	Candidatus Thermochlorobacteriaceae bacterium GBChlB	Chlorobium sp. GBChlB	below MIMAG quality
MushroomSpring	Hotspr2Sample149	sample149	2004-07-19	362579758	Ga0308390	17	149_17	Hotspr2Sample149_FD_ref_metabat.17.fa	3410543	95	0.68	94.4	1.7	86	23.8	0	1	1	1	46	0	2971	TRUE	2287	Acidobacteriota-sp-002	family-Thermoanaerobaculaceae	Acidobacteriota	Thermoanaerobaculia	Thermoanaerobaculales	Thermoanaerobaculaceae				High-quality draft MAG
MushroomSpring	Hotspr2Sample149	sample149	2004-07-19	362579758	Ga0308390	18	149_18	Hotspr2Sample149_FD_ref_metabat.18.fa	4147355	668	0.63	88.8	96.6	574	158.2	0	0	0	0	74	0	4239	FALSE				Chloroflexota							below MIMAG quality
MushroomSpring	Hotspr2Sample149	sample149	2004-07-19	362579758	Ga0308390	19	149_19	Hotspr2Sample149_FD_ref_metabat.19.fa	1622345	84	0.42	93.3	1	20	5.6	0	1	1	1	43	0	1719	TRUE	1431	Desulfobacterota-sp-001	family-Thermodesulfobacteriaceae	Desulfobacterota	Thermodesulfobacteria	Thermodesulfobacteriales	Thermodesulfobacteriaceae				High-quality draft MAG
MushroomSpring	Hotspr2Sample149	sample149	2004-07-19	362579758	Ga0308390	20	149_20	Hotspr2Sample149_FD_ref_metabat.20.fa	3288937	295	0.71	92.3	1.7	144	39.6	0	0	0	0	34	0	3389	TRUE	2832	Proteobacteria-sp-003	species-Elioraea-sp-MS-P2	Proteobacteria	Alphaproteobacteria	Acetobacterales	Acetobacteraceae				Medium-quality draft MAG
MushroomSpring	Hotspr2Sample149	sample149	2004-07-19	362579758	Ga0308390	21	149_21	Hotspr2Sample149_FD_ref_metabat.21.fa	1751019	220	0.4	82.3	0	42	11.5	0	0	0	1	35	0	1876	FALSE											Medium-quality draft MAG
MushroomSpring	Hotspr2Sample149	sample149	2004-07-19	362579758	Ga0308390	22	149_22	Hotspr2Sample149_FD_ref_metabat.22.fa	3286888	366	0.27	98.2	44.3	16	4.4	0	1	0	2	76	0	3361	FALSE											below MIMAG quality
MushroomSpring	Hotspr2Sample149	sample149	2004-07-19	362579758	Ga0308390	23	149_23	Hotspr2Sample149_FD_ref_metabat.23.fa	1416995	307	0.6	22.9	2.8	1432	394.9	0	0	0	0	12	0	1440	TRUE	1048	Chloroflexota-sp-009	genus-Roseiflexus	Chloroflexota	Chloroflexia	Chloroflexales	Roseiflexaceae	Roseiflexus	Roseiflexus sp. RS-1	Roseiflexus sp. RS-1	Low-quality draft MAG
MushroomSpring	Hotspr2Sample149	sample149	2004-07-19	362579758	Ga0308390	24	149_24	Hotspr2Sample149_FD_ref_metabat.24.fa	2075761	163	0.37	88.7	2.6	12	3.4	0	1	1	1	42	0	2265	TRUE	1862	Desulfobacterota-sp-002	class-Syntrophorhabdia	Desulfobacterota	Syntrophorhabdia	Syntrophorhabdales					Medium-quality draft MAG
MushroomSpring	Hotspr2Sample149	sample149	2004-07-19	362579758	Ga0308390	25	149_25	Hotspr2Sample149_FD_ref_metabat.25.fa	2149748	66	0.35	85.9	0.5	29	8.1	0	0	0	2	41	0	1759	TRUE	1398	Bacteroidota-sp-010	family-UBA2268	Bacteroidota	Kapabacteria	Kapabacteriales	UBA2268				Medium-quality draft MAG
MushroomSpring	Hotspr2Sample149	sample149	2004-07-19	362579758	Ga0308390	26	149_26	Hotspr2Sample149_FD_ref_metabat.26.fa	2525349	345	0.3	88.8	19	13	3.6	0	1	1	1	37	0	2457	FALSE				Bacteroidota	Bacteroidia						below MIMAG quality
MushroomSpring	Hotspr2Sample149	sample149	2004-07-19	362579758	Ga0308390	27	149_27	Hotspr2Sample149_FD_ref_metabat.27.fa	373088	36	0.6	5.2	0	161	44.5	0	0	0	0	3	0	345	FALSE				Chloroflexota	Anaerolineae	Anaerolineales	Anaerolineaceae	Thermanaerothrix	Thermanaerothrix daxensis	Thermanaerothrix daxensis GNS-1	Low-quality draft MAG
MushroomSpring	Hotspr2Sample149	sample149	2004-07-19	362579758	Ga0308390	28	149_28	Hotspr2Sample149_FD_ref_metabat.28.fa	2204351	297	0.32	84.2	36.2	71	19.4	0	2	2	2	50	0	2524	FALSE				Nitrospirota	Nitrospira	Nitrospirales	Nitrospiraceae	Thermodesulfovibrio	Thermodesulfovibrio sp. N1	Thermodesulfovibrio sp. N1	below MIMAG quality
MushroomSpring	Hotspr2Sample149	sample149	2004-07-19	362579758	Ga0308390	29	149_29	Hotspr2Sample149_FD_ref_metabat.29.fa	981030	177	0.31	53	11.2	98	26.9	0	1	0	2	30	0	1113	FALSE				Microgenomates	unclassified Microgenomates	unclassified Microgenomates	unclassified Microgenomates	unclassified Microgenomates	unclassified Microgenomates		below MIMAG quality
MushroomSpring	Hotspr2Sample149	sample149	2004-07-19	362579758	Ga0308390	30	149_30	Hotspr2Sample149_FD_ref_metabat.30.fa	3969300	513	0.59	78.1	0.4	44	12	0	1	1	0	34	0	3066	TRUE	2007	Planctomycetota-sp-001	family-Thermoguttaceae-lineage1	Planctomycetota	Planctomycetes	Pirellulales	Thermoguttaceae				Medium-quality draft MAG
MushroomSpring	Hotspr2Sample149	sample149	2004-07-19	362579758	Ga0308390	31	149_31	Hotspr2Sample149_FD_ref_metabat.31.fa	2230000	247	0.37	86.9	2.2	13	3.6	0	1	2	1	41	0	2141	FALSE				Bacteroidota	Bacteroidia	Bacteroidales	DTU049				Medium-quality draft MAG
MushroomSpring	Hotspr2Sample149	sample149	2004-07-19	362579758	Ga0308390	32	149_32	Hotspr2Sample149_FD_ref_metabat.32.fa	2318012	350	0.31	70.7	0	11	3	0	0	0	0	26	0	2152	TRUE	1697	Bacteroidota-sp-006	order-Ignavibacteriales-lineage1	Bacteroidota	Ignavibacteria	Ignavibacteriales	Ignavibacteriaceae	Ignavibacterium	Ignavibacterium album	Ignavibacterium album Mat9-16	Medium-quality draft MAG
MushroomSpring	Hotspr2Sample149	sample149	2004-07-19	362579758	Ga0308390	33	149_33	Hotspr2Sample149_FD_ref_metabat.33.fa	2722142	144	0.64	96.3	0.5	19	5.3	0	2	1	1	45	0	2713	TRUE	2144	Chloroflexota-sp-004	species-Thermomicrobium-roseum	Chloroflexota	Chloroflexia	Thermomicrobiales	Thermomicrobiaceae	Thermomicrobium	Thermomicrobium roseum		High-quality draft MAG
MushroomSpring	Hotspr2Sample149	sample149	2004-07-19	362579758	Ga0308390	34	149_34	Hotspr2Sample149_FD_ref_metabat.34.fa	3413017	239	0.51	90	6.2	149	41.1	0	1	1	1	47	0	3255	TRUE	2582	Chloroflexota-sp-002	genus-UBA4823-OTU9like	Chloroflexota	Anaerolineae	Anaerolineales	Anaerolineaceae				Medium-quality draft MAG
MushroomSpring	Hotspr2Sample149	sample149	2004-07-19	362579758	Ga0308390	35	149_35	Hotspr2Sample149_FD_ref_metabat.35.fa	1057276	24	0.68	32.8	0	16	4.4	0	0	0	0	7	0	936	FALSE				Acidobacteriota	Solibacteres	Solibacterales	Solibacteraceae	Candidatus Solibacter	Candidatus Solibacter usitatus	Candidatus Solibacter usitatus Ellin6076	Low-quality draft MAG
MushroomSpring	Hotspr2Sample149	sample149	2004-07-19	362579758	Ga0308390	36	149_36	Hotspr2Sample149_FD_ref_metabat.36.fa	3013608	459	0.6	94.8	38.9	88	24.2	0	0	0	2	45	0	3093	TRUE	2445	Cyanobacteria-sp-001	genus-Synechococcus	Cyanobacteria	unclassified Cyanobacteria	Synechococcales	Synechococcaceae	Synechococcus	Synechococcus sp. JA-3-3Ab	Synechococcus sp. JA-3-3Ab	below MIMAG quality
MushroomSpring	Hotspr2Sample149	sample149	2004-07-19	362579758	Ga0308390	37	149_37	Hotspr2Sample149_FD_ref_metabat.37.fa	454656	91	0.61	14.7	0	22	6	0	0	0	0	1	0	421	FALSE				Acidobacteriota	Blastocatellia	unclassified Blastocatellia	unclassified Blastocatellia	Chloracidobacterium	Chloracidobacterium thermophilum	Chloracidobacterium thermophilum B	Low-quality draft MAG
MushroomSpring	Hotspr2Sample149	sample149	2004-07-19	362579758	Ga0308390	38	149_38	Hotspr2Sample149_FD_ref_metabat.38.fa	1207554	280	0.61	29.3	0	38	10.4	0	1	0	0	19	0	1105	FALSE				Planctomycetota	Planctomycetia	Planctomycetales	Planctomycetaceae	Thermogutta	Thermogutta terrifontis	Thermogutta terrifontis R1	Low-quality draft MAG
MushroomSpring	Hotspr2Sample149	sample149	2004-07-19	362579758	Ga0308390	39	149_39	Hotspr2Sample149_FD_ref_metabat.39.fa	8408986	930	0.66	100	78.4	27	7.6	0	4	4	2	78	0	7951	FALSE				Acidobacteriota	Solibacteres	Solibacterales	Solibacteraceae	Candidatus Solibacter	Candidatus Solibacter usitatus	Candidatus Solibacter usitatus Ellin6076	below MIMAG quality
MushroomSpring	Hotspr2Sample149	sample149	2004-07-19	362579758	Ga0308390	40	149_40	Hotspr2Sample149_FD_ref_metabat.40.fa	499791	119	0.51	22.7	0	8	2.3	0	0	0	0	10	0	611	FALSE				Cyanobacteria	unclassified Cyanobacteria	Synechococcales	Pseudanabaenaceae	Pseudanabaena			Low-quality draft MAG
MushroomSpring	Hotspr2Sample149	sample149	2004-07-19	362579758	Ga0308390	41	149_41	Hotspr2Sample149_FD_ref_metabat.41.fa	3090425	78	0.67	94.9	1.2	531	146.6	0	1	1	1	45	0	2668	TRUE	2025	Armatimonadota-sp-001	class-UBA5829-lineage1	Armatimonadota	UBA5829	UBA5829					High-quality draft MAG
MushroomSpring	Hotspr2Sample149	sample149	2004-07-19	362579758	Ga0308390	42	149_42	Hotspr2Sample149_FD_ref_metabat.42.fa	2534990	323	0.48	75.2	0.9	22	6	0	0	0	1	31	0	2536	FALSE				Chloroflexota	Anaerolineae	Anaerolineales	Anaerolineaceae				Medium-quality draft MAG
MushroomSpring	Hotspr2Sample149	sample149	2004-07-19	362579758	Ga0308390	43	149_43	Hotspr2Sample149_FD_ref_metabat.43.fa	606845	141	0.61	32.3	0	10	2.6	0	1	1	1	5	0	700	FALSE				Firmicutes	Clostridia	Clostridiales					Low-quality draft MAG
MushroomSpring	Hotspr2Sample149	sample149	2004-07-19	362579758	Ga0308390	44	149_44	Hotspr2Sample149_FD_ref_metabat.44.fa	3004239	182	0.53	84.1	5.2	133	36.8	0	0	0	0	29	0	2841	TRUE	2260	Chloroflexota-sp-003	family-Anaerolineaceae	Chloroflexota	Anaerolineae	Anaerolineales	Anaerolineaceae	Thermanaerothrix	Thermanaerothrix daxensis	Thermanaerothrix daxensis GNS-1	Medium-quality draft MAG
MushroomSpring	Hotspr2Sample149	sample149	2004-07-19	362579758	Ga0308390	45	149_45	Hotspr2Sample149_FD_ref_metabat.45.fa	1480608	76	0.46	93.1	5.1	1187	327.3	0	1	1	1	45	0	1665	TRUE	1436	Acquificota-sp-001	genus-Thermocrinis	Aquificota	Aquificae	Aquificales	Aquificaceae	Thermocrinis	Thermocrinis ruber	Thermocrinis ruber DSM 23557	Medium-quality draft MAG
MushroomSpring	Hotspr2Sample149	sample149	2004-07-19	362579758	Ga0308390	46	149_46	Hotspr2Sample149_FD_ref_metabat.46.fa	2784357	256	0.57	85.1	2.6	22	6	0	1	1	1	42	0	2531	TRUE	1989	Acidobacteriota-sp-001	genus-Chloracidobacterium	Acidobacteriota	Blastocatellia	Chloracidobacteriales	Chloracidobacteriaceae	Chloracidobacterium			Medium-quality draft MAG
MushroomSpring	Hotspr2Sample149	sample149	2004-07-19	362579758	Ga0308390	47	149_47	Hotspr2Sample149_FD_ref_metabat.47.fa	1745385	384	0.63	36.1	6.9	500	138	0	0	0	0	26	0	1840	FALSE											Low-quality draft MAG
MushroomSpring	Hotspr2Sample149	sample149	2004-07-19	362579758	Ga0308390	48	149_48	Hotspr2Sample149_FD_ref_metabat.48.fa	364834	64	0.53	0	0	50	13.7	0	0	0	0	0	0	10	FALSE											Low-quality draft MAG
MushroomSpring	Hotspr2Sample149	sample149	2004-07-19	362579758	Ga0308390	49	149_49	Hotspr2Sample149_FD_ref_metabat.49.fa	2066259	41	0.5	98.3	0	855	235.8	0	1	1	1	46	0	2072	TRUE	1797	Thermotogota-sp-001	species-Pseudothermotoga-hypogea	Thermotogota	Thermotogae	Thermotogales	Thermotogaceae	Pseudothermotoga_A			High-quality draft MAG
MushroomSpring	Hotspr2Sample149	sample149	2004-07-19	362579758	Ga0308390	50	149_50	Hotspr2Sample149_FD_ref_metabat.50.fa	487440	50	0.55	8.3	0	11	3.1	0	0	0	0	5	0	490	FALSE				Chloroflexota	Anaerolineae	Anaerolineales	Anaerolineaceae				Low-quality draft MAG
MushroomSpring	Hotspr2Sampleee2	ee2	2005-06-30	472308268	Ga0308393	1	ee2_1	Hotspr2Sampleee2_FD_ref_metabat.1.fa	3674161	527	0.62	87.7	34	551	116.6	0	0	0	1	52	0	3779	FALSE				Armatimonadota							below MIMAG quality
MushroomSpring	Hotspr2Sampleee2	ee2	2005-06-30	472308268	Ga0308393	2	ee2_2	Hotspr2Sampleee2_FD_ref_metabat.2.fa	2301843	338	0.55	81.4	13.3	42	8.9	0	1	0	0	51	0	2185	FALSE				Bacteroidota	Cytophagia	Cytophagales					below MIMAG quality
MushroomSpring	Hotspr2Sampleee2	ee2	2005-06-30	472308268	Ga0308393	3	ee2_3	Hotspr2Sampleee2_FD_ref_metabat.3.fa	3177488	415	0.54	79.2	5.9	122	25.7	0	2	0	1	26	0	3003	TRUE	2305	Chloroflexota-sp-001	species-Chloroflexus-sp000735195	Chloroflexota	Chloroflexia	Chloroflexales	Chloroflexaceae	Chloroflexus	Chloroflexus sp. Y-396-1	Chloroflexus sp. Y-396-1	Medium-quality draft MAG
MushroomSpring	Hotspr2Sampleee2	ee2	2005-06-30	472308268	Ga0308393	4	ee2_4	Hotspr2Sampleee2_FD_ref_metabat.4.fa	1196376	202	0.31	43.6	0.7	109	23.1	0	0	0	2	16	0	1311	TRUE	931	Spirochaetota-sp-003	family-Leptonemataceae	Spirochaetota	Spirochaetia	unclassified Spirochaetia	Leptospiraceae	Leptonema	Leptonema illini	Leptonema illini 3055	Low-quality draft MAG
MushroomSpring	Hotspr2Sampleee2	ee2	2005-06-30	472308268	Ga0308393	5	ee2_5	Hotspr2Sampleee2_FD_ref_metabat.5.fa	1570349	269	0.51	68	0.7	10	2.2	0	0	0	0	25	0	1744	TRUE	1391	Cyanobacteria-sp-002	genus-Pseudanabaena	Cyanobacteria	unclassified Cyanobacteria	Synechococcales	Pseudanabaenaceae	Pseudanabaena			Medium-quality draft MAG
MushroomSpring	Hotspr2Sampleee2	ee2	2005-06-30	472308268	Ga0308393	6	ee2_6	Hotspr2Sampleee2_FD_ref_metabat.6.fa	500375	93	0.59	5.2	0	528	111.7	0	0	0	0	2	0	481	TRUE	366	Chloroflexota-sp-009	genus-Roseiflexus	Chloroflexota	Chloroflexia	Chloroflexales	Roseiflexaceae	Roseiflexus	Roseiflexus sp. RS-1	Roseiflexus sp. RS-1	Low-quality draft MAG
MushroomSpring	Hotspr2Sampleee2	ee2	2005-06-30	472308268	Ga0308393	7	ee2_7	Hotspr2Sampleee2_FD_ref_metabat.7.fa	3075052	408	0.51	73.2	4.3	59	12.6	0	1	1	1	35	0	3072	TRUE	2410	Chloroflexota-sp-002	genus-UBA4823-OTU9like	Chloroflexota	Anaerolineae	Anaerolineales	Anaerolineaceae				Medium-quality draft MAG
MushroomSpring	Hotspr2Sampleee2	ee2	2005-06-30	472308268	Ga0308393	8	ee2_8	Hotspr2Sampleee2_FD_ref_metabat.8.fa	2786517	510	0.3	60.2	26.4	80	16.9	0	0	0	0	50	0	3233	FALSE											below MIMAG quality
MushroomSpring	Hotspr2Sampleee2	ee2	2005-06-30	472308268	Ga0308393	9	ee2_9	Hotspr2Sampleee2_FD_ref_metabat.9.fa	1428664	113	0.46	92.9	2.8	37	7.9	0	1	0	0	34	0	1633	TRUE	1399	Acquificota-sp-001	genus-Thermocrinis	Aquificota	Aquificae	Aquificales	Aquificaceae	Thermocrinis			Medium-quality draft MAG
MushroomSpring	Hotspr2Sampleee2	ee2	2005-06-30	472308268	Ga0308393	10	ee2_10	Hotspr2Sampleee2_FD_ref_metabat.10.fa	690557	89	0.31	53	6.9	107	22.6	0	1	0	1	27	0	760	TRUE	509	Microgenomates-sp-001	Microgenomates	Microgenomates	unclassified Microgenomates	unclassified Microgenomates	unclassified Microgenomates	unclassified Microgenomates	unclassified Microgenomates	Microgenomates bacterium SCGC AAA011-L05 (contamination screened)	Medium-quality draft MAG
MushroomSpring	Hotspr2Sampleee2	ee2	2005-06-30	472308268	Ga0308393	11	ee2_11	Hotspr2Sampleee2_FD_ref_metabat.11.fa	3333009	69	0.57	95.5	1.7	1093	231.4	0	0	0	0	41	0	2827	TRUE	2225	Acidobacteriota-sp-001	genus-Chloracidobacterium	Acidobacteriota	Blastocatellia	Chloracidobacteriales	Chloracidobacteriaceae	Chloracidobacterium			Medium-quality draft MAG
MushroomSpring	Hotspr2Sampleee2	ee2	2005-06-30	472308268	Ga0308393	12	ee2_12	Hotspr2Sampleee2_FD_ref_metabat.12.fa	1036079	217	0.39	36.1	0.5	10	2	0	0	0	0	18	0	1050	FALSE											Low-quality draft MAG
MushroomSpring	Hotspr2Sampleee2	ee2	2005-06-30	472308268	Ga0308393	13	ee2_13	Hotspr2Sampleee2_FD_ref_metabat.13.fa	2617763	258	0.39	91.4	2.7	25	5.2	0	1	1	0	35	0	2624	TRUE	1842	Bacteroidota-sp-009	genus-Raineya	Bacteroidota	Bacteroidia	Cytophagales	Thermonemataceae	Raineya			Medium-quality draft MAG
MushroomSpring	Hotspr2Sampleee2	ee2	2005-06-30	472308268	Ga0308393	14	ee2_14	Hotspr2Sampleee2_FD_ref_metabat.14.fa	1995850	90	0.52	90.4	2.8	144	30.6	0	1	1	1	41	0	1798	TRUE	1347	Bacteroidota-sp-003	genus-NICIL-2	Bacteroidota	Kapabacteria	Kapabacteriales	NICIL-2	NICIL-2			High-quality draft MAG
MushroomSpring	Hotspr2Sampleee2	ee2	2005-06-30	472308268	Ga0308393	15	ee2_15	Hotspr2Sampleee2_FD_ref_metabat.15.fa	1244388	62	0.33	72.3	0.5	148	31.4	0	0	0	1	26	0	1350	TRUE	1151	Nitrospirota-sp-001	genus-Thermodesulfovibrio	Nitrospirota	Nitrospira	Nitrospirales	Nitrospiraceae	Thermodesulfovibrio	Thermodesulfovibrio sp. N1	Thermodesulfovibrio sp. N1	Medium-quality draft MAG
MushroomSpring	Hotspr2Sampleee2	ee2	2005-06-30	472308268	Ga0308393	16	ee2_16	Hotspr2Sampleee2_FD_ref_metabat.16.fa	834764	136	0.29	53.3	0	11	2.3	0	0	0	0	19	0	884	FALSE											Medium-quality draft MAG
MushroomSpring	Hotspr2Sampleee2	ee2	2005-06-30	472308268	Ga0308393	17	ee2_17	Hotspr2Sampleee2_FD_ref_metabat.17.fa	1547005	125	0.38	59.3	2.2	35	7.3	0	0	1	1	35	0	1472	TRUE	854	Proteobacteria-sp-001	unknown-Proteobacteria	Proteobacteria							Medium-quality draft MAG
MushroomSpring	Hotspr2Sampleee2	ee2	2005-06-30	472308268	Ga0308393	18	ee2_18	Hotspr2Sampleee2_FD_ref_metabat.18.fa	3119514	252	0.6	90.7	0	613	129.8	0	1	1	1	40	0	2991	TRUE	2181	Armatimonadota-sp-003	genus-ArmatimonadotaOTU12like	Armatimonadota	HRBIN16	HRBIN16	HRBIN16	HRBIN16			High-quality draft MAG
MushroomSpring	Hotspr2Sampleee2	ee2	2005-06-30	472308268	Ga0308393	19	ee2_19	Hotspr2Sampleee2_FD_ref_metabat.19.fa	2067000	276	0.46	80.3	1.1	136	28.9	0	0	0	0	35	0	2137	TRUE	1546	Bacteroidota-sp-001	family-Chloroherpetonaceae	Bacteroidota	Chlorobia	Chlorobiales	Chloroherpetonaceae				Medium-quality draft MAG
MushroomSpring	Hotspr2Sampleee2	ee2	2005-06-30	472308268	Ga0308393	20	ee2_20	Hotspr2Sampleee2_FD_ref_metabat.20.fa	1665824	351	0.61	61.6	17.7	31	6.6	0	0	1	0	21	0	1913	TRUE	1547	Deinococcota-sp-001	genus-Meiothermus	Deinococcota	Deinococci	Thermales	Thermaceae	Meiothermus	Meiothermus cerbereus	Meiothermus cerbereus DSM 11376	below MIMAG quality
MushroomSpring	Hotspr2Sampleee2	ee2	2005-06-30	472308268	Ga0308393	21	ee2_21	Hotspr2Sampleee2_FD_ref_metabat.21.fa	2866498	284	0.61	96.6	19	601	127.3	0	0	0	1	41	0	2837	TRUE	2257	Cyanobacteria-sp-001	genus-Synechococcus	Cyanobacteria	unclassified Cyanobacteria	Synechococcales	Synechococcaceae	Synechococcus	Synechococcus sp. JA-3-3Ab	Synechococcus sp. JA-3-3Ab	below MIMAG quality
MushroomSpring	Hotspr2Sampleee2	ee2	2005-06-30	472308268	Ga0308393	22	ee2_22	Hotspr2Sampleee2_FD_ref_metabat.22.fa	817272	148	0.53	0	0	40	8.5	0	0	0	0	0	0	13	TRUE	1	Chloroflexota-sp-009	genus-Roseiflexus	Chloroflexota	Chloroflexia	Chloroflexales	Roseiflexaceae	Roseiflexus	Roseiflexus sp. RS-1	Roseiflexus sp. RS-1	Low-quality draft MAG
MushroomSpring	Hotspr2Sampleee2	ee2	2005-06-30	472308268	Ga0308393	23	ee2_23	Hotspr2Sampleee2_FD_ref_metabat.23.fa	2592504	78	0.48	96.2	1.9	1151	243.7	0	1	1	1	46	0	2310	TRUE	1788	Bacteroidota-sp-002	genus-Thermochlorobacter	Bacteroidota	Chlorobia	Chlorobiales	Chloroherpetonaceae	Thermochlorobacter	Thermochlorobacter aerophilum		High-quality draft MAG
MushroomSpring	Hotspr2Sampleee2	ee2	2005-06-30	472308268	Ga0308393	24	ee2_24	Hotspr2Sampleee2_FD_ref_metabat.24.fa	2832061	374	0.71	83.7	0.2	110	23.3	0	0	0	0	35	0	3006	TRUE	2517	Proteobacteria-sp-003	species-Elioraea-sp-MS-P2	Proteobacteria	Alphaproteobacteria	Acetobacterales	Acetobacteraceae				Medium-quality draft MAG
MushroomSpring	Hotspr2Sampleee2	ee2	2005-06-30	472308268	Ga0308393	25	ee2_25	Hotspr2Sampleee2_FD_ref_metabat.25.fa	4537373	539	0.67	87.4	0	19	4.1	0	2	0	0	35	0	3613	TRUE	2659	Chloroflexota-sp-005	genus-Chloranaerofilum	Chloroflexota	Chloroflexia	Chloroflexales	Chloroflexaceae				Medium-quality draft MAG
MushroomSpring	Hotspr2Sampleee2	ee2	2005-06-30	472308268	Ga0308393	26	ee2_26	Hotspr2Sampleee2_FD_ref_metabat.26.fa	336034	63	0.36	0	0	29	6.1	0	0	0	0	1	0	301	FALSE											Low-quality draft MAG
MushroomSpring	Hotspr2Sampleee2	ee2	2005-06-30	472308268	Ga0308393	27	ee2_27	Hotspr2Sampleee2_FD_ref_metabat.27.fa	1494141	324	0.58	33.9	0	41	8.6	0	1	1	1	13	0	1405	TRUE	953	Planctomycetota-sp-007	genus-Gemmata-lineage1	Planctomycetota	Planctomycetia	Planctomycetales	Gemmataceae	Gemmata			Low-quality draft MAG
MushroomSpring	Hotspr2Sampleee2	ee2	2005-06-30	472308268	Ga0308393	28	ee2_28	Hotspr2Sampleee2_FD_ref_metabat.28.fa	4311840	544	0.63	94	85.4	611	129.4	0	0	0	0	74	0	4182	FALSE				Chloroflexota							below MIMAG quality
MushroomSpring	Hotspr2Sampleee2	ee2	2005-06-30	472308268	Ga0308393	29	ee2_29	Hotspr2Sampleee2_FD_ref_metabat.29.fa	2060804	163	0.52	99.2	1.7	13	2.8	0	1	0	0	38	0	2192	TRUE	1811	Caldatribacteriota-sp-001	family-Caldatribacteriaceae	Caldatribacteriota	Caldatribacteriia	Caldatribacteriales	Caldatribacteriaceae				Medium-quality draft MAG
MushroomSpring	Hotspr2Sampleee2	ee2	2005-06-30	472308268	Ga0308393	30	ee2_30	Hotspr2Sampleee2_FD_ref_metabat.30.fa	2140643	381	0.67	70	1.9	19	4	0	1	0	0	30	0	2091	TRUE	1568	Armatimonadota-sp-001	class-UBA5829-lineage1								Medium-quality draft MAG
MushroomSpring	Hotspr2Sampleee2	ee2	2005-06-30	472308268	Ga0308393	31	ee2_31	Hotspr2Sampleee2_FD_ref_metabat.31.fa	760544	144	0.51	0	0	32	6.7	0	0	0	0	0	0	8	TRUE		Chloroflexota-sp-009	genus-Roseiflexus	Chloroflexota	Chloroflexia	Chloroflexales	Roseiflexaceae	Roseiflexus	Roseiflexus sp. RS-1	Roseiflexus sp. RS-1	Low-quality draft MAG
MushroomSpring	Hotspr2Sampleme2	me2	2005-07-01	304049682	Ga0308394	1	me2_1	Hotspr2Sampleme2_FD_ref_metabat.1.fa	2049993	398	0.54	38.6	0.1	61	20	0	2	0	0	19	0	2082	TRUE	1578	Chloroflexota-sp-001	species-Chloroflexus-sp000735195	Chloroflexota	Chloroflexia	Chloroflexales	Chloroflexaceae	Chloroflexus	Chloroflexus sp. Y-396-1	Chloroflexus sp. Y-396-1	Low-quality draft MAG
MushroomSpring	Hotspr2Sampleme2	me2	2005-07-01	304049682	Ga0308394	2	me2_2	Hotspr2Sampleme2_FD_ref_metabat.2.fa	1175948	219	0.62	60.3	0.1	10	3.2	0	0	0	0	18	0	1273	TRUE	1164	Proteobacteria-sp-002	genus-Tepidiphilus	Proteobacteria	Hydrogenophilalia	Hydrogenophilales	Hydrogenophilaceae	Tepidiphilus	Tepidiphilus thermophilus	Tepidiphilus thermophilus JCM 19170	Medium-quality draft MAG
MushroomSpring	Hotspr2Sampleme2	me2	2005-07-01	304049682	Ga0308394	3	me2_3	Hotspr2Sampleme2_FD_ref_metabat.3.fa	1916264	185	0.52	96.6	0.2	13	4.2	0	1	1	1	35	0	2056	TRUE	1707	Caldatribacteriota-sp-001	family-Caldatribacteriaceae	Caldatribacteriota	Caldatribacteriia	Caldatribacteriales	Caldatribacteriaceae				High-quality draft MAG
MushroomSpring	Hotspr2Sampleme2	me2	2005-07-01	304049682	Ga0308394	4	me2_4	Hotspr2Sampleme2_FD_ref_metabat.4.fa	3262663	101	0.57	96.3	1.7	717	235.8	0	1	1	1	48	0	2812	TRUE	2213	Acidobacteriota-sp-001	genus-Chloracidobacterium	Acidobacteriota	Blastocatellia	Chloracidobacteriales	Chloracidobacteriaceae	Chloracidobacterium			High-quality draft MAG
MushroomSpring	Hotspr2Sampleme2	me2	2005-07-01	304049682	Ga0308394	5	me2_5	Hotspr2Sampleme2_FD_ref_metabat.5.fa	414961	70	0.36	30.8	0	818	269	0	0	0	0	22	0	378	FALSE											Low-quality draft MAG
MushroomSpring	Hotspr2Sampleme2	me2	2005-07-01	304049682	Ga0308394	6	me2_6	Hotspr2Sampleme2_FD_ref_metabat.6.fa	2574576	89	0.48	96.2	1.9	699	230	0	1	1	1	46	0	2299	TRUE	1776	Bacteroidota-sp-002	genus-Thermochlorobacter	Bacteroidota	Chlorobia	Chlorobiales	Chloroherpetonaceae	Thermochlorobacter	Thermochlorobacter aerophilum		High-quality draft MAG
MushroomSpring	Hotspr2Sampleme2	me2	2005-07-01	304049682	Ga0308394	7	me2_7	Hotspr2Sampleme2_FD_ref_metabat.7.fa	1190118	260	0.67	31.9	0	40	13.1	0	0	0	0	8	0	1190	FALSE											Low-quality draft MAG
MushroomSpring	Hotspr2Sampleme2	me2	2005-07-01	304049682	Ga0308394	8	me2_8	Hotspr2Sampleme2_FD_ref_metabat.8.fa	3257494	260	0.6	91.6	0	410	134.9	0	1	1	1	49	0	3121	TRUE	2264	Armatimonadota-sp-003	genus-ArmatimonadotaOTU12like	Armatimonadota	HRBIN16	HRBIN16	HRBIN16	HRBIN16			High-quality draft MAG
MushroomSpring	Hotspr2Sampleme2	me2	2005-07-01	304049682	Ga0308394	9	me2_9	Hotspr2Sampleme2_FD_ref_metabat.9.fa	1428269	126	0.46	90.7	3.2	76	24.9	0	0	0	0	35	0	1660	TRUE	1425	Acquificota-sp-001	genus-Thermocrinis	Aquificota	Aquificae	Aquificales	Aquificaceae	Thermocrinis			Medium-quality draft MAG
MushroomSpring	Hotspr2Sampleme2	me2	2005-07-01	304049682	Ga0308394	10	me2_10	Hotspr2Sampleme2_FD_ref_metabat.10.fa	1152434	240	0.55	26.8	0	9	2.8	0	0	0	0	7	0	1213	FALSE				Chloroflexota	Anaerolineae	Anaerolineales	Anaerolineaceae	Thermanaerothrix	Thermanaerothrix daxensis	Thermanaerothrix daxensis GNS-1	Low-quality draft MAG
MushroomSpring	Hotspr2Sampleme2	me2	2005-07-01	304049682	Ga0308394	11	me2_11	Hotspr2Sampleme2_FD_ref_metabat.11.fa	3665706	611	0.67	67.6	0	18	5.9	0	2	1	0	29	0	3012	TRUE	2216	Chloroflexota-sp-005	genus-Chloranaerofilum	Chloroflexota	Chloroflexia	Chloroflexales	Oscillochloridaceae	Candidatus Chloroploca	Candidatus Chloroploca asiatica	Candidatus Chloroploca asiatica B7-9	Medium-quality draft MAG
MushroomSpring	Hotspr2Sampleme2	me2	2005-07-01	304049682	Ga0308394	12	me2_12	Hotspr2Sampleme2_FD_ref_metabat.12.fa	2174626	433	0.62	62.8	20.8	68	22.3	0	0	0	1	42	0	2360	TRUE	1573	Armatimonadota-sp-002	genus-ArmatimonadotaOTU3like	Armatimonadota							below MIMAG quality
MushroomSpring	Hotspr2Sampleme2	me2	2005-07-01	304049682	Ga0308394	13	me2_13	Hotspr2Sampleme2_FD_ref_metabat.13.fa	230789	25	0.51	0.8	0.3	112	36.8	0	0	0	0	1	0	272	FALSE				Chloroflexota							Low-quality draft MAG
MushroomSpring	Hotspr2Sampleme2	me2	2005-07-01	304049682	Ga0308394	14	me2_14	Hotspr2Sampleme2_FD_ref_metabat.14.fa	8120323	801	0.3	100	338.1	82	27.1	0	5	5	6	205	0	8745	FALSE											below MIMAG quality
MushroomSpring	Hotspr2Sampleme2	me2	2005-07-01	304049682	Ga0308394	15	me2_15	Hotspr2Sampleme2_FD_ref_metabat.15.fa	2071435	281	0.5	84.9	0.8	12	4.1	0	0	0	0	35	0	2265	TRUE	1750	Cyanobacteria-sp-002	genus-Pseudanabaena	Cyanobacteria	Cyanobacteriia	Pseudanabaenales					Medium-quality draft MAG
MushroomSpring	Hotspr2Sampleme2	me2	2005-07-01	304049682	Ga0308394	16	me2_16	Hotspr2Sampleme2_FD_ref_metabat.16.fa	1513087	301	0.71	49.7	0.7	61	19.9	0	0	0	0	13	0	1678	TRUE	1414	Proteobacteria-sp-003	species-Elioraea-sp-MS-P2	Proteobacteria	Alphaproteobacteria	Rhodospirillales	unclassified Rhodospirillales	Elioraea	Elioraea tepidiphila	Elioraea tepidiphila DSM 17972	Low-quality draft MAG
MushroomSpring	Hotspr2Sampleme2	me2	2005-07-01	304049682	Ga0308394	17	me2_17	Hotspr2Sampleme2_FD_ref_metabat.17.fa	1378602	218	0.3	46.4	0	57	18.9	0	0	0	0	19	0	1527	TRUE	1076	Spirochaetota-sp-003	family-Leptonemataceae	Spirochaetota	Spirochaetia	unclassified Spirochaetia	Leptospiraceae	Leptonema	Leptonema illini	Leptonema illini 3055	Low-quality draft MAG
MushroomSpring	Hotspr2Sampleme2	me2	2005-07-01	304049682	Ga0308394	18	me2_18	Hotspr2Sampleme2_FD_ref_metabat.18.fa	299983	39	0.36	0	0	37	12.2	0	0	0	0	3	0	286	FALSE											Low-quality draft MAG
MushroomSpring	Hotspr2Sampleme2	me2	2005-07-01	304049682	Ga0308394	19	me2_19	Hotspr2Sampleme2_FD_ref_metabat.19.fa	2968630	515	0.58	69.9	2.3	19	6.1	0	1	1	1	27	0	2589	TRUE	1741	Planctomycetota-sp-007	genus-Gemmata-lineage1	Planctomycetota	Planctomycetia	Planctomycetales	Gemmataceae	Gemmata			Medium-quality draft MAG
MushroomSpring	Hotspr2Sampleme2	me2	2005-07-01	304049682	Ga0308394	20	me2_20	Hotspr2Sampleme2_FD_ref_metabat.20.fa	2687366	200	0.39	92.5	2.5	22	7.2	0	0	0	1	32	0	2602	TRUE	1827	Bacteroidota-sp-009	genus-Raineya	Bacteroidota	Bacteroidia	Cytophagales	Thermonemataceae	Raineya			Medium-quality draft MAG
MushroomSpring	Hotspr2Sampleme2	me2	2005-07-01	304049682	Ga0308394	21	me2_21	Hotspr2Sampleme2_FD_ref_metabat.21.fa	4674605	615	0.63	95.8	139.1	399	131.3	0	0	0	0	87	0	4670	FALSE				Chloroflexota							below MIMAG quality
MushroomSpring	Hotspr2Sampleme2	me2	2005-07-01	304049682	Ga0308394	22	me2_22	Hotspr2Sampleme2_FD_ref_metabat.22.fa	2683064	371	0.51	72	4.7	55	18	0	1	1	1	41	0	2763	TRUE	2194	Chloroflexota-sp-002	genus-UBA4823-OTU9like	Chloroflexota	Anaerolineae	Anaerolineales	Anaerolineaceae				Medium-quality draft MAG
MushroomSpring	Hotspr2Sampleme2	me2	2005-07-01	304049682	Ga0308394	23	me2_23	Hotspr2Sampleme2_FD_ref_metabat.23.fa	2190157	47	0.52	95.1	2.7	309	101.6	0	1	1	1	40	0	1952	TRUE	1412	Bacteroidota-sp-003	genus-NICIL-2	Bacteroidota	Kapabacteria	Kapabacteriales	NICIL-2	NICIL-2			High-quality draft MAG
MushroomSpring	Hotspr2Sampleme2	me2	2005-07-01	304049682	Ga0308394	24	me2_24	Hotspr2Sampleme2_FD_ref_metabat.24.fa	424208	77	0.52	0	0	34	11.2	0	0	0	0	0	0	4	FALSE											Low-quality draft MAG
MushroomSpring	Hotspr2Sampleme2	me2	2005-07-01	304049682	Ga0308394	25	me2_25	Hotspr2Sampleme2_FD_ref_metabat.25.fa	202597	9	0.45	0	0	39	12.7	0	0	0	0	1	0	266	FALSE				Aquificota	Aquificae	Aquificales	Aquificaceae	Thermocrinis	Thermocrinis ruber	Thermocrinis ruber DSM 23557	Low-quality draft MAG
MushroomSpring	Hotspr2Sampleme2	me2	2005-07-01	304049682	Ga0308394	26	me2_26	Hotspr2Sampleme2_FD_ref_metabat.26.fa	2428160	414	0.61	75.6	40.7	22	7.1	0	0	1	1	37	0	2803	TRUE	2233	Deinococcota-sp-001	genus-Meiothermus	Deinococcota	Deinococci	Thermales	Thermaceae	Meiothermus	Meiothermus cerbereus	Meiothermus cerbereus DSM 11376	below MIMAG quality
MushroomSpring	Hotspr2Sampleme2	me2	2005-07-01	304049682	Ga0308394	27	me2_27	Hotspr2Sampleme2_FD_ref_metabat.27.fa	1369938	284	0.3	43.4	3.3	14	4.5	0	0	0	1	26	0	1417	TRUE	1035	Bacteroidota-sp-007	family-GWA2-32-17	Bacteroidota	Bacteroidia						Low-quality draft MAG
MushroomSpring	Hotspr2Sampleme2	me2	2005-07-01	304049682	Ga0308394	28	me2_28	Hotspr2Sampleme2_FD_ref_metabat.28.fa	623497	125	0.59	4.2	0	328	108	0	0	0	0	3	0	634	TRUE	444	Chloroflexota-sp-009	genus-Roseiflexus	Chloroflexota	Chloroflexia	Chloroflexales	Roseiflexaceae	Roseiflexus	Roseiflexus sp. RS-1	Roseiflexus sp. RS-1	Low-quality draft MAG
MushroomSpring	Hotspr2Sampleme2	me2	2005-07-01	304049682	Ga0308394	29	me2_29	Hotspr2Sampleme2_FD_ref_metabat.29.fa	225203	54	0.43	8.1	0	7	2.4	0	0	0	0	5	0	262	FALSE				Desulfobacterota	Thermodesulfobacteria	Thermodesulfobacteriales	Thermodesulfobacteriaceae	Caldimicrobium	Caldimicrobium thiodismutans	Caldimicrobium thiodismutans TF1	Low-quality draft MAG
MushroomSpring	Hotspr2Sampleme2	me2	2005-07-01	304049682	Ga0308394	30	me2_30	Hotspr2Sampleme2_FD_ref_metabat.30.fa	1027309	168	0.57	51.6	1	227	74.7	0	0	0	0	20	0	978	TRUE	731	Bacteroidota-sp-004	order-Cytophagales	Bacteroidota	Cytophagia	Cytophagales					Medium-quality draft MAG
MushroomSpring	Hotspr2Sampleme2	me2	2005-07-01	304049682	Ga0308394	31	me2_31	Hotspr2Sampleme2_FD_ref_metabat.31.fa	1586757	128	0.5	82.8	0	48	15.9	0	1	1	1	41	0	1716	TRUE	1491	Thermotogota-sp-001	species-Pseudothermotoga-hypogea	Thermotogota	Thermotogae	Thermotogales	Thermotogaceae	Pseudothermotoga_A			Medium-quality draft MAG
MushroomSpring	Hotspr2Sampleme2	me2	2005-07-01	304049682	Ga0308394	32	me2_32	Hotspr2Sampleme2_FD_ref_metabat.32.fa	461148	96	0.51	0	0	37	12	0	0	0	0	0	0	9	TRUE		Chloroflexota-sp-009	genus-Roseiflexus	Chloroflexota	Chloroflexia	Chloroflexales	Roseiflexaceae	Roseiflexus	Roseiflexus sp. RS-1	Roseiflexus sp. RS-1	Low-quality draft MAG
MushroomSpring	Hotspr2Sampleme2	me2	2005-07-01	304049682	Ga0308394	33	me2_33	Hotspr2Sampleme2_FD_ref_metabat.33.fa	327116	74	0.45	11.2	0	8	2.6	0	0	0	0	6	0	381	FALSE											Low-quality draft MAG
MushroomSpring	Hotspr2Sampleme2	me2	2005-07-01	304049682	Ga0308394	34	me2_34	Hotspr2Sampleme2_FD_ref_metabat.34.fa	2285032	221	0.64	85	0	13	4.3	0	1	1	1	35	0	2373	TRUE	1874	Chloroflexota-sp-004	species-Thermomicrobium-roseum	Chloroflexota	Chloroflexia	Thermomicrobiales	Thermomicrobiaceae	Thermomicrobium	Thermomicrobium roseum		Medium-quality draft MAG
MushroomSpring	Hotspr2Sampleme2	me2	2005-07-01	304049682	Ga0308394	35	me2_35	Hotspr2Sampleme2_FD_ref_metabat.35.fa	250247	19	0.31	10.3	0	16	5.3	0	0	0	0	7	0	238	FALSE				Firmicutes							Low-quality draft MAG
MushroomSpring	Hotspr2Sampleme2	me2	2005-07-01	304049682	Ga0308394	36	me2_36	Hotspr2Sampleme2_FD_ref_metabat.36.fa	1436339	269	0.46	62.4	1.4	79	26.1	0	1	1	0	17	0	1563	TRUE	1130	Bacteroidota-sp-001	family-Chloroherpetonaceae	Bacteroidota	Chlorobia	Chlorobiales	Candidatus Thermochlorobacteriaceae	unclassified Candidatus Thermochlorobacteriaceae	Candidatus Thermochlorobacteriaceae bacterium GBChlB	Chlorobium sp. GBChlB	Medium-quality draft MAG
MushroomSpring	Hotspr2Sampleme2	me2	2005-07-01	304049682	Ga0308394	37	me2_37	Hotspr2Sampleme2_FD_ref_metabat.37.fa	2536058	77	0.38	93.6	0.5	33	10.8	0	0	1	1	44	0	2156	TRUE	1573	Bacteroidota-sp-005	family-XYC2-FULL-35-21	Bacteroidota	Kapabacteria	Kapabacteriales	XYC2-FULL-35-21				Medium-quality draft MAG
MushroomSpring	Hotspr2Sampleme2	me2	2005-07-01	304049682	Ga0308394	38	me2_38	Hotspr2Sampleme2_FD_ref_metabat.38.fa	2882422	271	0.61	96.5	22.7	266	87.4	0	0	0	1	40	0	2832	TRUE	2249	Cyanobacteria-sp-001	genus-Synechococcus	Cyanobacteria	unclassified Cyanobacteria	Synechococcales	Synechococcaceae	Synechococcus	Synechococcus sp. JA-3-3Ab	Synechococcus sp. JA-3-3Ab	below MIMAG quality
MushroomSpring	Hotspr2Sampleme2	me2	2005-07-01	304049682	Ga0308394	39	me2_39	Hotspr2Sampleme2_FD_ref_metabat.39.fa	1254098	165	0.38	72.4	1.6	11	3.6	0	1	0	1	36	0	1281	TRUE	765	Proteobacteria-sp-001	unknown-Proteobacteria	Proteobacteria							Medium-quality draft MAG
MushroomSpring	Hotspr2Sampleme2	me2	2005-07-01	304049682	Ga0308394	40	me2_40	Hotspr2Sampleme2_FD_ref_metabat.40.fa	1724504	320	0.31	61.5	0.7	11	3.5	0	0	0	0	23	0	1684	TRUE	1332	Bacteroidota-sp-006	order-Ignavibacteriales-lineage1	Bacteroidota	Ignavibacteria	Ignavibacteriales	Ignavibacteriaceae	Ignavibacterium	Ignavibacterium album	Ignavibacterium album Mat9-16	Medium-quality draft MAG
MushroomSpring	Hotspr2SamplePe2	Pe2	2005-09-30	343995056	Ga0308396	1	Pe2_1	Hotspr2SamplePe2_FD_ref_metabat.1.fa	3185469	132	0.57	91.9	1.7	803	233.3	0	1	1	1	47	0	2732	TRUE	2157	Acidobacteriota-sp-001	genus-Chloracidobacterium	Acidobacteriota	Blastocatellia	Chloracidobacteriales	Chloracidobacteriaceae	Chloracidobacterium			High-quality draft MAG
MushroomSpring	Hotspr2SamplePe2	Pe2	2005-09-30	343995056	Ga0308396	2	Pe2_2	Hotspr2SamplePe2_FD_ref_metabat.2.fa	692515	138	0.59	8	0	508	147.5	0	0	0	0	5	0	714	TRUE	533	Chloroflexota-sp-009	genus-Roseiflexus	Chloroflexota	Chloroflexia	Chloroflexales	Roseiflexaceae	Roseiflexus	Roseiflexus sp. RS-1	Roseiflexus sp. RS-1	Low-quality draft MAG
MushroomSpring	Hotspr2SamplePe2	Pe2	2005-09-30	343995056	Ga0308396	3	Pe2_3	Hotspr2SamplePe2_FD_ref_metabat.3.fa	2556626	46	0.39	95.2	0	79	23	0	1	1	1	46	0	2139	TRUE	1567	Bacteroidota-sp-005	family-XYC2-FULL-35-21	Bacteroidota	Kapabacteria	Kapabacteriales	XYC2-FULL-35-21				High-quality draft MAG
MushroomSpring	Hotspr2SamplePe2	Pe2	2005-09-30	343995056	Ga0308396	4	Pe2_4	Hotspr2SamplePe2_FD_ref_metabat.4.fa	392986	91	0.47	15.9	0	377	109.7	0	0	0	0	3	0	453	FALSE				Bacteroidota	Chlorobia	Chlorobiales	Candidatus Thermochlorobacteriaceae	unclassified Candidatus Thermochlorobacteriaceae	Candidatus Thermochlorobacteriaceae bacterium GBChlB	Chlorobium sp. GBChlB	Low-quality draft MAG
MushroomSpring	Hotspr2SamplePe2	Pe2	2005-09-30	343995056	Ga0308396	5	Pe2_5	Hotspr2SamplePe2_FD_ref_metabat.5.fa	687422	115	0.37	0	0	50	14.6	0	0	0	0	6	0	609	FALSE											Low-quality draft MAG
MushroomSpring	Hotspr2SamplePe2	Pe2	2005-09-30	343995056	Ga0308396	6	Pe2_6	Hotspr2SamplePe2_FD_ref_metabat.6.fa	2557132	107	0.48	95.6	1.9	700	203.4	0	1	1	1	46	0	2306	TRUE	1784	Bacteroidota-sp-002	genus-Thermochlorobacter	Bacteroidota	Chlorobia	Chlorobiales	Chloroherpetonaceae	Thermochlorobacter	Thermochlorobacter aerophilum		High-quality draft MAG
MushroomSpring	Hotspr2SamplePe2	Pe2	2005-09-30	343995056	Ga0308396	7	Pe2_7	Hotspr2SamplePe2_FD_ref_metabat.7.fa	2006914	73	0.5	96.6	0	86	25.1	0	1	1	1	46	0	2117	TRUE	1806	Thermotogota-sp-001	species-Pseudothermotoga-hypogea	Thermotogota	Thermotogae	Thermotogales	Thermotogaceae	Pseudothermotoga_A			High-quality draft MAG
MushroomSpring	Hotspr2SamplePe2	Pe2	2005-09-30	343995056	Ga0308396	8	Pe2_8	Hotspr2SamplePe2_FD_ref_metabat.8.fa	1014317	221	0.53	31.5	0	9	2.6	0	0	0	0	9	0	1094	TRUE	895	Spirochaetota-sp-001	order-Spirochaetales	Spirochaetota	Spirochaetia	Spirochaetales	Spirochaetaceae				Low-quality draft MAG
MushroomSpring	Hotspr2SamplePe2	Pe2	2005-09-30	343995056	Ga0308396	9	Pe2_9	Hotspr2SamplePe2_FD_ref_metabat.9.fa	1585595	73	0.42	88.1	0.4	57	16.6	0	1	1	1	42	0	1655	TRUE	1383	Desulfobacterota-sp-001	family-Thermodesulfobacteriaceae	Desulfobacterota	Thermodesulfobacteria	Thermodesulfobacteriales	Thermodesulfobacteriaceae				Medium-quality draft MAG
MushroomSpring	Hotspr2SamplePe2	Pe2	2005-09-30	343995056	Ga0308396	10	Pe2_10	Hotspr2SamplePe2_FD_ref_metabat.10.fa	2048781	168	0.52	91.5	0	15	4.5	0	1	1	1	35	0	2177	TRUE	1797	Caldatribacteriota-sp-001	family-Caldatribacteriaceae	Caldatribacteriota	Caldatribacteriia	Caldatribacteriales	Caldatribacteriaceae				High-quality draft MAG
MushroomSpring	Hotspr2SamplePe2	Pe2	2005-09-30	343995056	Ga0308396	11	Pe2_11	Hotspr2SamplePe2_FD_ref_metabat.11.fa	2403221	443	0.61	74.5	36.8	34	9.8	0	1	0	0	40	0	2733	TRUE	2180	Deinococcota-sp-001	genus-Meiothermus	Deinococcota	Deinococci	Thermales	Thermaceae	Meiothermus	Meiothermus cerbereus	Meiothermus cerbereus DSM 11376	below MIMAG quality
MushroomSpring	Hotspr2SamplePe2	Pe2	2005-09-30	343995056	Ga0308396	12	Pe2_12	Hotspr2SamplePe2_FD_ref_metabat.12.fa	3421735	230	0.53	90	6.1	14	4.2	0	0	0	0	34	0	3263	TRUE	2544	Chloroflexota-sp-003	family-Anaerolineaceae	Chloroflexota	Anaerolineae	Anaerolineales	Anaerolineaceae	Thermanaerothrix	Thermanaerothrix daxensis	Thermanaerothrix daxensis GNS-1	Medium-quality draft MAG
MushroomSpring	Hotspr2SamplePe2	Pe2	2005-09-30	343995056	Ga0308396	13	Pe2_13	Hotspr2SamplePe2_FD_ref_metabat.13.fa	3132802	307	0.71	95.1	0.3	18	5.2	0	0	0	0	37	0	3309	TRUE	2772	Proteobacteria-sp-003	species-Elioraea-sp-MS-P2	Proteobacteria	Alphaproteobacteria	Acetobacterales	Acetobacteraceae	Elioraea			Medium-quality draft MAG
MushroomSpring	Hotspr2SamplePe2	Pe2	2005-09-30	343995056	Ga0308396	14	Pe2_14	Hotspr2SamplePe2_FD_ref_metabat.14.fa	3268857	448	0.54	67.5	0	79	23.1	0	2	0	3	35	0	3164	TRUE	2414	Chloroflexota-sp-001	species-Chloroflexus-sp000735195	Chloroflexota	Chloroflexia	Chloroflexales	Chloroflexaceae	Chloroflexus	Chloroflexus sp. Y-396-1	Chloroflexus sp. Y-396-1	Medium-quality draft MAG
MushroomSpring	Hotspr2SamplePe2	Pe2	2005-09-30	343995056	Ga0308396	15	Pe2_15	Hotspr2SamplePe2_FD_ref_metabat.15.fa	3376172	373	0.6	93.1	49.4	541	157.2	0	0	0	1	45	0	3338	TRUE	2642	Cyanobacteria-sp-001	genus-Synechococcus	Cyanobacteria	unclassified Cyanobacteria	Synechococcales	Synechococcaceae	Synechococcus	Synechococcus sp. JA-3-3Ab	Synechococcus sp. JA-3-3Ab	below MIMAG quality
MushroomSpring	Hotspr2SamplePe2	Pe2	2005-09-30	343995056	Ga0308396	16	Pe2_16	Hotspr2SamplePe2_FD_ref_metabat.16.fa	3142130	262	0.6	90.7	0	411	119.4	0	1	1	1	43	0	3030	TRUE	2190	Armatimonadota-sp-003	genus-ArmatimonadotaOTU12like	Armatimonadota	HRBIN16	HRBIN16	HRBIN16	HRBIN16			High-quality draft MAG
MushroomSpring	Hotspr2SamplePe2	Pe2	2005-09-30	343995056	Ga0308396	17	Pe2_17	Hotspr2SamplePe2_FD_ref_metabat.17.fa	2522582	216	0.46	98.1	67.6	165	47.9	0	1	1	2	60	0	2887	FALSE				Aquificota	Aquificae	Aquificales	Aquificaceae	Thermocrinis	Thermocrinis ruber	Thermocrinis ruber DSM 23557	below MIMAG quality
MushroomSpring	Hotspr2SamplePe2	Pe2	2005-09-30	343995056	Ga0308396	18	Pe2_18	Hotspr2SamplePe2_FD_ref_metabat.18.fa	2183808	16	0.52	96.4	0	474	137.7	0	1	1	1	42	0	1909	TRUE	1410	Bacteroidota-sp-003	genus-NICIL-2	Bacteroidota	Kapabacteria	Kapabacteriales	NICIL-2	NICIL-2			High-quality draft MAG
MushroomSpring	Hotspr2SamplePe2	Pe2	2005-09-30	343995056	Ga0308396	19	Pe2_19	Hotspr2SamplePe2_FD_ref_metabat.19.fa	2937871	436	0.51	78.5	7.3	72	20.9	0	0	0	0	33	0	2984	TRUE	2329	Chloroflexota-sp-002	genus-UBA4823-OTU9like	Chloroflexota	Anaerolineae	Anaerolineales	Anaerolineaceae				Medium-quality draft MAG
MushroomSpring	Hotspr2SamplePe2	Pe2	2005-09-30	343995056	Ga0308396	20	Pe2_20	Hotspr2SamplePe2_FD_ref_metabat.20.fa	2589353	182	0.64	86.9	0.9	22	6.5	0	2	2	2	43	0	2627	TRUE	2078	Chloroflexota-sp-004	species-Thermomicrobium-roseum	Chloroflexota	Chloroflexia	Thermomicrobiales	Thermomicrobiaceae	Thermomicrobium	Thermomicrobium roseum		Medium-quality draft MAG
MushroomSpring	Hotspr2SamplePe2	Pe2	2005-09-30	343995056	Ga0308396	21	Pe2_21	Hotspr2SamplePe2_FD_ref_metabat.21.fa	2447365	194	0.33	100	30.1	135	39.4	0	1	1	3	50	0	2688	FALSE				Nitrospirota	Nitrospira	Nitrospirales	Nitrospiraceae	Thermodesulfovibrio	Thermodesulfovibrio sp. N1	Thermodesulfovibrio sp. N1	below MIMAG quality
MushroomSpring	Hotspr2SamplePe2	Pe2	2005-09-30	343995056	Ga0308396	22	Pe2_22	Hotspr2SamplePe2_FD_ref_metabat.22.fa	652854	17	0.22	18.2	0	13	3.8	0	0	0	1	11	0	592	FALSE											Low-quality draft MAG
MushroomSpring	Hotspr2SamplePe2	Pe2	2005-09-30	343995056	Ga0308396	23	Pe2_23	Hotspr2SamplePe2_FD_ref_metabat.23.fa	1469906	224	0.29	72.9	1.1	12	3.6	0	0	1	1	32	0	1533	FALSE											Medium-quality draft MAG
MushroomSpring	Hotspr2SamplePe2	Pe2	2005-09-30	343995056	Ga0308396	24	Pe2_24	Hotspr2SamplePe2_FD_ref_metabat.24.fa	807793	143	0.37	35.2	0.9	9	2.7	0	1	1	1	14	0	790	FALSE											Low-quality draft MAG
MushroomSpring	Hotspr2SamplePe2	Pe2	2005-09-30	343995056	Ga0308396	25	Pe2_25	Hotspr2SamplePe2_FD_ref_metabat.25.fa	2183935	316	0.31	62.9	1.7	33	9.7	0	0	0	0	24	0	2052	TRUE	1594	Bacteroidota-sp-006	order-Ignavibacteriales-lineage1	Bacteroidota	Ignavibacteria	Ignavibacteriales	Ignavibacteriaceae	Ignavibacterium	Ignavibacterium album	Ignavibacterium album Mat9-16	Medium-quality draft MAG
MushroomSpring	Hotspr2SamplePe2	Pe2	2005-09-30	343995056	Ga0308396	26	Pe2_26	Hotspr2SamplePe2_FD_ref_metabat.26.fa	3175777	514	0.31	89.8	36.2	21	6.1	0	1	1	1	59	0	3121	FALSE				Bacteroidota	Bacteroidia						below MIMAG quality
MushroomSpring	Hotspr2SamplePe2	Pe2	2005-09-30	343995056	Ga0308396	27	Pe2_27	Hotspr2SamplePe2_FD_ref_metabat.27.fa	4870755	627	0.63	95.7	118.2	514	149.5	0	1	0	0	83	0	4853	FALSE				Chloroflexota							below MIMAG quality
MushroomSpring	Hotspr2SamplePe2	Pe2	2005-09-30	343995056	Ga0308396	28	Pe2_28	Hotspr2SamplePe2_FD_ref_metabat.28.fa	536205	87	0.53	0	0	33	9.7	0	0	0	0	0	0	3	FALSE											Low-quality draft MAG
MushroomSpring	Hotspr2SamplePe2	Pe2	2005-09-30	343995056	Ga0308396	29	Pe2_29	Hotspr2SamplePe2_FD_ref_metabat.29.fa	587901	110	0.51	0	0	30	8.9	0	0	0	0	0	0	13	TRUE	2	Chloroflexota-sp-009	genus-Roseiflexus	Chloroflexota	Chloroflexia	Chloroflexales	Roseiflexaceae	Roseiflexus	Roseiflexus sp. RS-1	Roseiflexus sp. RS-1	Low-quality draft MAG
MushroomSpring	Hotspr2SamplePe2	Pe2	2005-09-30	343995056	Ga0308396	30	Pe2_30	Hotspr2SamplePe2_FD_ref_metabat.30.fa	2726000	478	0.58	52.9	2.3	12	3.5	0	1	1	0	28	0	2399	TRUE	1601	Planctomycetota-sp-007	genus-Gemmata-lineage1	Planctomycetota	Planctomycetia	Planctomycetales	Gemmataceae	Gemmata			Medium-quality draft MAG
MushroomSpring	Hotspr2SamplePe2	Pe2	2005-09-30	343995056	Ga0308396	31	Pe2_31	Hotspr2SamplePe2_FD_ref_metabat.31.fa	1911564	48	0.45	92.1	0	20	5.7	0	0	0	0	42	0	1917	TRUE	1344	Spirochaetota-sp-002	class-Brevinematia-lineage1	Spirochaetota	Brevinematia						Medium-quality draft MAG
MushroomSpring	Hotspr2SamplePe2	Pe2	2005-09-30	343995056	Ga0308396	32	Pe2_32	Hotspr2SamplePe2_FD_ref_metabat.32.fa	1443181	122	0.38	56.5	1.3	25	7.2	0	0	0	1	39	0	1427	TRUE	794	Proteobacteria-sp-001	unknown-Proteobacteria	Proteobacteria							Medium-quality draft MAG
MushroomSpring	Hotspr2SamplePe2	Pe2	2005-09-30	343995056	Ga0308396	33	Pe2_33	Hotspr2SamplePe2_FD_ref_metabat.33.fa	1288990	266	0.67	50.1	0.9	60	17.4	0	0	0	0	17	0	1313	TRUE	998	Armatimonadota-sp-001	class-UBA5829-lineage1								Medium-quality draft MAG
MushroomSpring	Hotspr2SamplePe2	Pe2	2005-09-30	343995056	Ga0308396	34	Pe2_34	Hotspr2SamplePe2_FD_ref_metabat.34.fa	955367	240	0.64	23	3.2	362	105.1	0	0	0	0	10	0	1010	FALSE											Low-quality draft MAG
MushroomSpring	Hotspr2SamplePe2	Pe2	2005-09-30	343995056	Ga0308396	35	Pe2_35	Hotspr2SamplePe2_FD_ref_metabat.35.fa	1830404	70	0.61	92.9	0	21	6.1	0	2	0	2	32	0	1805	TRUE	1613	Proteobacteria-sp-002	genus-Tepidiphilus	Proteobacteria	Gammaproteobacteria	Burkholderiales	Rhodocyclaceae	Tepidiphilus			Medium-quality draft MAG
MushroomSpring	Hotspr2SamplePe2	Pe2	2005-09-30	343995056	Ga0308396	36	Pe2_36	Hotspr2SamplePe2_FD_ref_metabat.36.fa	5340052	605	0.28	98.2	153.2	62	18.1	0	2	2	3	130	0	5622	FALSE											below MIMAG quality
MushroomSpring	Hotspr2SamplePe2	Pe2	2005-09-30	343995056	Ga0308396	37	Pe2_37	Hotspr2SamplePe2_FD_ref_metabat.37.fa	1115023	223	0.57	32.2	3	118	34.2	0	0	0	0	25	0	1115	TRUE	799	Bacteroidota-sp-004	order-Cytophagales	Bacteroidota	Cytophagia						Low-quality draft MAG
OctopusSpring	HotsprOSTMatCore	OST2MatCore	2007-07-28	384499550	Ga0308410	1	OST2Matcore_1	HotsprOSTMatCore_FD_ref_metabat.1.fa	2197964	322	0.66	57.2	1.9	62	16.2	0	0	0	0	12	0	2171	TRUE	1738	Acidobacteriota-sp-006	order-Bryobacterales	Acidobacteriota	Solibacteres	Solibacterales	Solibacteraceae	Candidatus Solibacter	Candidatus Solibacter usitatus	Candidatus Solibacter usitatus Ellin6076	Medium-quality draft MAG
OctopusSpring	HotsprOSTMatCore	OST2MatCore	2007-07-28	384499550	Ga0308410	2	OST2Matcore_2	HotsprOSTMatCore_FD_ref_metabat.2.fa	4127522	556	0.48	100	69.2	17	4.4	0	1	1	1	74	0	4032	FALSE				Bacteroidota	Chlorobia	Chlorobiales	Candidatus Thermochlorobacteriaceae	unclassified Candidatus Thermochlorobacteriaceae	Candidatus Thermochlorobacteriaceae bacterium GBChlB	Chlorobium sp. GBChlB	below MIMAG quality
OctopusSpring	HotsprOSTMatCore	OST2MatCore	2007-07-28	384499550	Ga0308410	3	OST2Matcore_3	HotsprOSTMatCore_FD_ref_metabat.3.fa	3590880	479	0.61	80.4	11.7	183	47.6	0	0	0	0	35	0	3320	TRUE	2570	Chloroflexota-sp-009	genus-Roseiflexus	Chloroflexota	Chloroflexia	Chloroflexales	Roseiflexaceae	Roseiflexus	Roseiflexus castenholzii	Roseiflexus castenholzii HLO8	below MIMAG quality
OctopusSpring	HotsprOSTMatCore	OST2MatCore	2007-07-28	384499550	Ga0308410	4	OST2Matcore_4	HotsprOSTMatCore_FD_ref_metabat.4.fa	812040	187	0.65	24.6	0	13	3.4	0	1	1	1	7	0	911	FALSE				Chloroflexota	Thermomicrobia	Thermomicrobiales	Thermomicrobiaceae	Thermomicrobium	Thermomicrobium roseum	Thermomicrobium roseum DSM 5159	Low-quality draft MAG
OctopusSpring	HotsprOSTMatCore	OST2MatCore	2007-07-28	384499550	Ga0308410	5	OST2Matcore_5	HotsprOSTMatCore_FD_ref_metabat.5.fa	267941	63	0.36	14.3	0	14	3.7	0	0	0	0	14	0	286	FALSE											Low-quality draft MAG
OctopusSpring	HotsprOSTMatCore	OST2MatCore	2007-07-28	384499550	Ga0308410	6	OST2Matcore_6	HotsprOSTMatCore_FD_ref_metabat.6.fa	1761467	346	0.65	51.9	0	12	3	0	0	0	1	17	0	1777	FALSE				Chloroflexota							Medium-quality draft MAG
OctopusSpring	HotsprOSTMatCore	OST2MatCore	2007-07-28	384499550	Ga0308410	7	OSTMatCore_7	HotsprOSTMatCore_FD_ref_metabat.7.fa	685076	106	0.54	0	0	48	12.4	0	0	0	0	0	0	8	TRUE	3	Chloroflexota-sp-009	genus-Roseiflexus	Chloroflexota	Chloroflexia	Chloroflexales	Roseiflexaceae	Roseiflexus	Roseiflexus sp. RS-1	Roseiflexus sp. RS-1	Low-quality draft MAG
OctopusSpring	HotsprOSTMatCore	OST2MatCore	2007-07-28	384499550	Ga0308410	8	OST2Matcore_8	HotsprOSTMatCore_FD_ref_metabat.8.fa	659335	151	0.59	13.1	0	49	12.6	0	1	1	1	7	0	693	FALSE				Cyanobacteria	unclassified Cyanobacteria	Synechococcales	Synechococcaceae	Synechococcus	Synechococcus sp. JA-2-3B'a(2-13)	Synechococcus sp. JA-2-3B'a(2-13)	Low-quality draft MAG
OctopusSpring	HotsprOSTMatCore	OST2MatCore	2007-07-28	384499550	Ga0308410	9	OST2Matcore_9	HotsprOSTMatCore_FD_ref_metabat.9.fa	1559574	251	0.52	77.9	2.4	28	7.4	0	0	0	1	24	0	1756	TRUE	1471	Caldatribacteriota-sp-001	family-Caldatribacteriaceae	Caldatribacteriota	Caldatribacteriia	Caldatribacteriales	Caldatribacteriaceae				Medium-quality draft MAG
OctopusSpring	HotsprOSTMatCore	OST2MatCore	2007-07-28	384499550	Ga0308410	10	OST2Matcore_10	HotsprOSTMatCore_FD_ref_metabat.10.fa	1639097	35	0.42	97	0.4	17	4.6	0	1	1	1	41	0	1674	TRUE	1386	Desulfobacterota-sp-001	family-Thermodesulfobacteriaceae	Desulfobacterota	Thermodesulfobacteria	Thermodesulfobacteriales	Thermodesulfobacteriaceae				High-quality draft MAG
OctopusSpring	HotsprOSTMatCore	OST2MatCore	2007-07-28	384499550	Ga0308410	11	OST2Matcore_11	HotsprOSTMatCore_FD_ref_metabat.11.fa	5849156	1025	0.63	94.8	105.4	288	74.8	0	0	1	1	78	0	5834	FALSE				Chloroflexota							below MIMAG quality
OctopusSpring	HotsprOSTMatCore	OST2MatCore	2007-07-28	384499550	Ga0308410	12	OST2Matcore_12	HotsprOSTMatCore_FD_ref_metabat.12.fa	1664553	260	0.32	73.6	2.5	85	22.2	0	0	0	0	22	0	1649	TRUE	1322	Bacteroidota-sp-008	order-Ignavibacteriales-lineage2	Bacteroidota	Ignavibacteria	Ignavibacteriales	Ignavibacteriaceae	Ignavibacterium	Ignavibacterium album	Ignavibacterium album Mat9-16	Medium-quality draft MAG
OctopusSpring	HotsprOSTMatCore	OST2MatCore	2007-07-28	384499550	Ga0308410	13	OST2Matcore_13	HotsprOSTMatCore_FD_ref_metabat.13.fa	1854512	203	0.5	84.5	1.7	24	6.4	0	0	1	1	39	0	2014	TRUE	1738	Thermotogota-sp-001	species-Pseudothermotoga-hypogea	Thermotogota	Thermotogae	Thermotogales	Thermotogaceae	Pseudothermotoga_A			Medium-quality draft MAG
OctopusSpring	HotsprOSTMatCore	OST2MatCore	2007-07-28	384499550	Ga0308410	14	OST2Matcore_14	HotsprOSTMatCore_FD_ref_metabat.14.fa	251049	48	0.61	0	0	79	20.4	0	0	0	0	0	0	8	TRUE	2	Chloroflexota-sp-009	genus-Roseiflexus	Chloroflexota	Chloroflexia	Chloroflexales	Roseiflexaceae	Roseiflexus	Roseiflexus sp. RS-1	Roseiflexus sp. RS-1	Low-quality draft MAG
OctopusSpring	HotsprOSTMatCore	OST2MatCore	2007-07-28	384499550	Ga0308410	15	OST2Matcore_15	HotsprOSTMatCore_FD_ref_metabat.15.fa	459323	114	0.64	13.5	0	69	17.9	0	0	0	0	7	0	451	FALSE				Verrucomicrobiota	Verrucomicrobiae	Verrucomicrobiales	Verrucomicrobia subdivision 3	Pedosphaera	Pedosphaera parvula	Pedosphaera parvula Ellin514	Low-quality draft MAG
OctopusSpring	HotsprOSTMatCore	OST2MatCore	2007-07-28	384499550	Ga0308410	16	OST2Matcore_16	HotsprOSTMatCore_FD_ref_metabat.16.fa	1058446	211	0.56	16.1	0	24	6.3	0	0	0	0	13	0	1100	FALSE				Chloroflexota	Anaerolineae	Anaerolineales	Anaerolineaceae	Thermanaerothrix	Thermanaerothrix daxensis	Thermanaerothrix daxensis GNS-1	Low-quality draft MAG
OctopusSpring	HotsprOSTMatCore	OST2MatCore	2007-07-28	384499550	Ga0308410	17	OST2Matcore_17	HotsprOSTMatCore_FD_ref_metabat.17.fa	2684283	243	0.62	87.7	1	11	2.8	0	0	0	0	35	0	2382	TRUE	1741	Verrucomicrobiota-sp-002	class-Kiritimatiellae	Verrucomicrobiota	Kiritimatiellae						Medium-quality draft MAG
OctopusSpring	HotsprOSTMatCore	OST2MatCore	2007-07-28	384499550	Ga0308410	18	OST2Matcore_18	HotsprOSTMatCore_FD_ref_metabat.18.fa	209114	30	0.56	0	0	93	24.3	0	0	0	0	1	0	214	FALSE				Chloroflexota							Low-quality draft MAG
OctopusSpring	HotsprOSTMatCore	OST2MatCore	2007-07-28	384499550	Ga0308410	19	OST2Matcore_19	HotsprOSTMatCore_FD_ref_metabat.19.fa	452983	107	0.56	18.7	0	18	4.7	0	0	0	0	11	0	462	FALSE				Bacteroidota	Cytophagia	Cytophagales					Low-quality draft MAG
OctopusSpring	HotsprOSTMatCore	OST2MatCore	2007-07-28	384499550	Ga0308410	20	OST2Matcore_20	HotsprOSTMatCore_FD_ref_metabat.20.fa	5452486	988	0.71	94	92.3	30	7.9	0	0	0	0	59	0	5905	FALSE				Proteobacteria	Alphaproteobacteria	Rhodospirillales	unclassified Rhodospirillales	Elioraea	Elioraea tepidiphila	Elioraea tepidiphila DSM 17972	below MIMAG quality
OctopusSpring	HotsprOSTMatCore	OST2MatCore	2007-07-28	384499550	Ga0308410	21	OST2Matcore_21	HotsprOSTMatCore_FD_ref_metabat.21.fa	2332394	340	0.53	80.5	1.6	14	3.6	0	0	0	0	27	0	2381	TRUE	1948	Spirochaetota-sp-001	order-Spirochaetales	Spirochaetota	Spirochaetia	Spirochaetales					Medium-quality draft MAG
OctopusSpring	HotsprOSTMatCore	OST2MatCore	2007-07-28	384499550	Ga0308410	22	OST2Matcore_22	HotsprOSTMatCore_FD_ref_metabat.22.fa	2640122	275	0.67	86.6	1.9	152	39.5	0	0	0	0	35	0	2445	TRUE	1855	Armatimonadota-sp-001	class-UBA5829-lineage1	Armatimonadota	UBA5829	UBA5829					Medium-quality draft MAG
OctopusSpring	HotsprOSTMatCore	OST2MatCore	2007-07-28	384499550	Ga0308410	23	OST2Matcore_23	HotsprOSTMatCore_FD_ref_metabat.23.fa	2820433	299	0.6	85.6	0	302	78.5	0	0	0	1	42	0	2761	TRUE	2005	Armatimonadota-sp-003	genus-ArmatimonadotaOTU12like	Armatimonadota	HRBIN16	HRBIN16	HRBIN16	HRBIN16			Medium-quality draft MAG
OctopusSpring	HotsprOSTMatCore	OST2MatCore	2007-07-28	384499550	Ga0308410	24	OST2Matcore_24	HotsprOSTMatCore_FD_ref_metabat.24.fa	1227902	295	0.69	23	0	9	2.4	0	0	0	0	2	0	1103	FALSE				Planctomycetota	Planctomycetia	Planctomycetales	Gemmataceae	Gemmata	Gemmata massiliana	Gemmata massiliana IIL30	Low-quality draft MAG
OctopusSpring	HotsprOSTMatCore	OST2MatCore	2007-07-28	384499550	Ga0308410	25	OST2Matcore_25	HotsprOSTMatCore_FD_ref_metabat.25.fa	2977089	297	0.68	83.6	1.7	16	4.3	0	0	1	1	35	0	2757	TRUE	2121	Acidobacteriota-sp-002	family-Thermoanaerobaculaceae	Acidobacteriota	Thermoanaerobaculia	Thermoanaerobaculales	Thermoanaerobaculaceae				Medium-quality draft MAG
OctopusSpring	HotsprOSTMatCore	OST2MatCore	2007-07-28	384499550	Ga0308410	26	OST2Matcore_26	HotsprOSTMatCore_FD_ref_metabat.26.fa	633771	131	0.69	10.3	0	19	4.9	0	0	0	0	5	0	669	FALSE				Acidobacteriota	Solibacteres	Solibacterales	Solibacteraceae	Candidatus Solibacter	Candidatus Solibacter usitatus	Candidatus Solibacter usitatus Ellin6076	Low-quality draft MAG
OctopusSpring	HotsprOSTMatCore	OST2MatCore	2007-07-28	384499550	Ga0308410	27	OST2Matcore_27	HotsprOSTMatCore_FD_ref_metabat.27.fa	3649573	477	0.57	87.1	1.1	18	4.7	0	0	0	1	28	0	3124	TRUE	2191	Planctomycetota-sp-009	genus-Fimbriiglobus	Planctomycetota	Planctomycetes	Gemmatales	Gemmataceae	Fimbriiglobus			Medium-quality draft MAG
OctopusSpring	HotsprOSTMatCore	OST2MatCore	2007-07-28	384499550	Ga0308410	28	OST2Matcore_28	HotsprOSTMatCore_FD_ref_metabat.28.fa	431472	92	0.61	0	0	87	22.7	0	0	0	0	0	0	24	TRUE	2	Chloroflexota-sp-009	genus-Roseiflexus	Chloroflexota	Chloroflexia	Chloroflexales	Roseiflexaceae	Roseiflexus	Roseiflexus sp. RS-1	Roseiflexus sp. RS-1	Low-quality draft MAG
OctopusSpring	HotsprOSTMatCore	OST2MatCore	2007-07-28	384499550	Ga0308410	29	OST2Matcore_29	HotsprOSTMatCore_FD_ref_metabat.29.fa	3115155	348	0.57	80.8	0.9	12	3.1	0	1	1	1	32	0	2896	FALSE				Chloroflexota	Anaerolineae	UBA4142	UBA4142				Medium-quality draft MAG
OctopusSpring	HotsprOSTMatCore	OST2MatCore	2007-07-28	384499550	Ga0308410	30	OST2Matcore_30	HotsprOSTMatCore_FD_ref_metabat.30.fa	461256	33	0.73	10.3	0	20	5.2	0	0	0	0	4	0	463	FALSE				Proteobacteria	Alphaproteobacteria	Rhodospirillales	unclassified Rhodospirillales	Elioraea	Elioraea tepidiphila	Elioraea tepidiphila DSM 17972	Low-quality draft MAG
OctopusSpring	HotsprOSTMatCore	OST2MatCore	2007-07-28	384499550	Ga0308410	31	OST2Matcore_31	HotsprOSTMatCore_FD_ref_metabat.31.fa	3041697	519	0.59	60	0.2	26	6.6	0	0	0	0	28	0	2858	FALSE				Chloroflexota	Caldilineae	Caldilineales	Caldilineaceae	Caldilinea	Caldilinea aerophila	Caldilinea aerophila STL-6-O1	Medium-quality draft MAG
OctopusSpring	HotsprOSTMatCore	OST2MatCore	2007-07-28	384499550	Ga0308410	32	OST2Matcore_32	HotsprOSTMatCore_FD_ref_metabat.32.fa	571177	90	0.52	0	0	44	11.4	0	0	0	0	0	0	36	TRUE	2	Chloroflexota-sp-009	genus-Roseiflexus	Chloroflexota	Chloroflexia	Chloroflexales	Roseiflexaceae	Roseiflexus	Roseiflexus sp. RS-1	Roseiflexus sp. RS-1	Low-quality draft MAG
OctopusSpring	HotsprOSTMatCore	OST2MatCore	2007-07-28	384499550	Ga0308410	33	OST2Matcore_33	HotsprOSTMatCore_FD_ref_metabat.33.fa	1636104	59	0.35	91.9	1.2	19	5	0	1	1	1	44	0	1473	TRUE	1054	Spirochaetota-sp-004	class-Brevinematia-lineage2	Spirochaetota	Brevinematia						High-quality draft MAG
OctopusSpring	HotsprOSTMatCore	OST2MatCore	2007-07-28	384499550	Ga0308410	34	OST2Matcore_34	HotsprOSTMatCore_FD_ref_metabat.34.fa	2663910	384	0.56	76.9	0.9	11	2.8	0	1	1	1	34	0	2733	FALSE				Desulfobacterota	JdFR-97	JdFR-97	JdFR-97				Medium-quality draft MAG
OctopusSpring	HotsprOSTMatCore	OST2MatCore	2007-07-28	384499550	Ga0308410	35	OST2Matcore_35	HotsprOSTMatCore_FD_ref_metabat.35.fa	2252706	293	0.74	78.9	2.1	19	4.9	0	1	1	1	31	0	2281	TRUE	1859	Actinobacteriota-sp-001	family-IMCC26256	Actinobacteriota	Acidimicrobiia	IMCC26256	IMCC26256				Medium-quality draft MAG
OctopusSpring	HotsprOSTMatCore	OST2MatCore	2007-07-28	384499550	Ga0308410	36	OST2Matcore_36	HotsprOSTMatCore_FD_ref_metabat.36.fa	1305245	209	0.49	51.7	1.4	21	5.5	0	0	0	0	14	0	1396	TRUE	1133	Chloroflexota-sp-003	family-Anaerolineaceae	Chloroflexota	Anaerolineae	Anaerolineales	Anaerolineaceae	Thermanaerothrix	Thermanaerothrix daxensis	Thermanaerothrix daxensis GNS-1	Medium-quality draft MAG
OctopusSpring	HotsprOSTMatCore	OST2MatCore	2007-07-28	384499550	Ga0308410	37	OST2Matcore_37	HotsprOSTMatCore_FD_ref_metabat.37.fa	1394340	274	0.61	59.8	0.4	25	6.5	0	1	0	0	25	0	1567	TRUE	1305	Deinococcota-sp-001	genus-Meiothermus	Deinococcota	Deinococci	Thermales	Thermaceae	Meiothermus	Meiothermus cerbereus	Meiothermus cerbereus DSM 11376	Medium-quality draft MAG
OctopusSpring	HotsprOSTMatCore	OST2MatCore	2007-07-28	384499550	Ga0308410	38	OST2Matcore_38	HotsprOSTMatCore_FD_ref_metabat.38.fa	1727164	264	0.39	67.2	1.8	15	3.9	0	0	0	0	28	0	1653	TRUE	1230	Bacteroidota-sp-005	family-XYC2-FULL-35-21								Medium-quality draft MAG
OctopusSpring	HotsprOSTMatCore	OST2MatCore	2007-07-28	384499550	Ga0308410	39	OST2Matcore_39	HotsprOSTMatCore_FD_ref_metabat.39.fa	603543	159	0.64	7	0	8	2	0	0	0	0	1	0	552	FALSE				Planctomycetota	Planctomycetia	Planctomycetales	Planctomycetaceae	Thermogutta	Thermogutta terrifontis	Thermogutta terrifontis R1	Low-quality draft MAG
OctopusSpring	HotsprOSTMatCore	OST2MatCore	2007-07-28	384499550	Ga0308410	40	OST2Matcore_40	HotsprOSTMatCore_FD_ref_metabat.40.fa	493570	67	0.37	0	0	22	5.8	0	0	0	0	4	0	452	FALSE											Low-quality draft MAG
OctopusSpring	HotsprOSTMatCore	OST2MatCore	2007-07-28	384499550	Ga0308410	41	OST2Matcore_41	HotsprOSTMatCore_FD_ref_metabat.41.fa	2011107	440	0.61	29.4	0.7	32	8.4	0	1	1	1	16	0	1772	FALSE				Planctomycetota	Planctomycetia	Planctomycetales	Planctomycetaceae	Thermogutta	Thermogutta terrifontis	Thermogutta terrifontis R1	Low-quality draft MAG
OctopusSpring	HotsprOSTMatCore	OST2MatCore	2007-07-28	384499550	Ga0308410	42	OST2Matcore_42	HotsprOSTMatCore_FD_ref_metabat.42.fa	4671023	511	0.67	92.1	0	349	90.7	0	1	2	0	31	0	3769	TRUE	2727	Chloroflexota-sp-005	genus-Chloranaerofilum	Chloroflexota	Chloroflexia	Chloroflexales	Chloroflexaceae				Medium-quality draft MAG
OctopusSpring	HotsprOSTMatCore	OST2MatCore	2007-07-28	384499550	Ga0308410	43	OST2Matcore_43	HotsprOSTMatCore_FD_ref_metabat.43.fa	3107841	255	0.57	95.3	2.6	22	5.7	0	1	1	1	45	0	2845	TRUE	2238	Acidobacteriota-sp-001	genus-Chloracidobacterium	Acidobacteriota	Blastocatellia	Chloracidobacteriales	Chloracidobacteriaceae	Chloracidobacterium			High-quality draft MAG
OctopusSpring	HotsprOSTMatCore	OST2MatCore	2007-07-28	384499550	Ga0308410	44	OST2Matcore_44	HotsprOSTMatCore_FD_ref_metabat.44.fa	2590328	391	0.71	65.1	5.1	118	30.7	0	0	0	0	29	0	2681	TRUE	2258	Proteobacteria-sp-004	family-Geminicoccaceae	Proteobacteria	Alphaproteobacteria	Rhodospirillales	Geminicoccaceae				Medium-quality draft MAG
OctopusSpring	HotsprOSTMatCore	OST2MatCore	2007-07-28	384499550	Ga0308410	45	OST2Matcore_45	HotsprOSTMatCore_FD_ref_metabat.45.fa	3531877	317	0.51	83.5	5	123	31.9	0	1	1	1	41	0	3424	TRUE	2714	Chloroflexota-sp-002	genus-UBA4823-OTU9like	Chloroflexota	Anaerolineae	Anaerolineales	UBA4823	NAK19			Medium-quality draft MAG
OctopusSpring	HotsprOSTMatCore	OST2MatCore	2007-07-28	384499550	Ga0308410	46	OST2Matcore_46	HotsprOSTMatCore_FD_ref_metabat.46.fa	3330359	520	0.33	90.2	51.9	24	6.2	0	1	1	3	60	0	3524	FALSE				Nitrospirota	Nitrospira	Nitrospirales	Nitrospiraceae	Thermodesulfovibrio			below MIMAG quality
OctopusSpring	HotsprOSTMatCore	OST2MatCore	2007-07-28	384499550	Ga0308410	47	OST2Matcore_47	HotsprOSTMatCore_FD_ref_metabat.47.fa	231118	43	0.62	4.2	0	116	30.3	0	0	0	0	3	0	207	FALSE				Chloroflexota							Low-quality draft MAG
OctopusSpring	HotsprOSTMatCore	OST2MatCore	2007-07-28	384499550	Ga0308410	48	OST2Matcore_48	HotsprOSTMatCore_FD_ref_metabat.48.fa	5046298	557	0.55	86.2	4	14	3.6	0	0	1	1	40	0	3927	TRUE	2172	Planctomycetota-sp-004	family-Thermoguttaceae-lineage4	Planctomycetota	Planctomycetes	Pirellulales	Thermoguttaceae				Medium-quality draft MAG
OctopusSpring	HotsprOSTMatCore	OST2MatCore	2007-07-28	384499550	Ga0308410	49	OST2Matcore_49	HotsprOSTMatCore_FD_ref_metabat.49.fa	7968678	1127	0.65	96.6	77.5	82	21.4	0	1	1	1	57	0	7606	FALSE				Acidobacteriota	Solibacteres	Solibacterales	Solibacteraceae	Candidatus Solibacter	Candidatus Solibacter usitatus	Candidatus Solibacter usitatus Ellin6076	below MIMAG quality
OctopusSpring	HotsprOSTMatCore	OST2MatCore	2007-07-28	384499550	Ga0308410	50	OST2Matcore_50	HotsprOSTMatCore_FD_ref_metabat.50.fa	3780287	493	0.54	90.1	2.4	24	6.3	0	2	1	0	45	0	3634	TRUE	2780	Chloroflexota-sp-001	species-Chloroflexus-sp000735195	Chloroflexota	Chloroflexia	Chloroflexales	Chloroflexaceae	Chloroflexus	Chloroflexus sp000735195		Medium-quality draft MAG
OctopusSpring	HotsprOSTMatCore	OST2MatCore	2007-07-28	384499550	Ga0308410	51	OST2Matcore_51	HotsprOSTMatCore_FD_ref_metabat.51.fa	2597335	423	0.62	73.3	16.5	218	56.6	0	0	0	1	36	0	2714	TRUE	1900	Armatimonadota-sp-002	genus-ArmatimonadotaOTU3like	Armatimonadota							below MIMAG quality
OctopusSpring	HotsprOSTMatCore	OST2MatCore	2007-07-28	384499550	Ga0308410	52	OST2Matcore_52	HotsprOSTMatCore_FD_ref_metabat.52.fa	888243	205	0.57	20.7	0	39	10.2	0	1	1	1	5	0	849	FALSE				Planctomycetota	Planctomycetia	Planctomycetales	Gemmataceae	Gemmata			Low-quality draft MAG
OctopusSpring	HotsprOSTMatCore	OST2MatCore	2007-07-28	384499550	Ga0308410	53	OST2Matcore_53	HotsprOSTMatCore_FD_ref_metabat.53.fa	446391	102	0.61	11.5	1.8	51	13.4	0	0	0	0	4	0	400	FALSE				Planctomycetota	Planctomycetia	Planctomycetales	Gemmataceae	Gemmata	Gemmata obscuriglobus	Gemmata obscuriglobus UQM 2246	Low-quality draft MAG
OctopusSpring	HotsprottomLayer	OSTbottomlayer	2007-07-28	513758924	Ga0308412	1	OSTbottomlayer_1	HotsprottomLayer_FD_ref_metabat.1.fa	3401870	241	0.51	89.5	5.2	158	30.8	0	1	1	1	42	0	3228	TRUE	2585	Chloroflexota-sp-002	genus-UBA4823-OTU9like	Chloroflexota	Anaerolineae	Anaerolineales	Anaerolineaceae				Medium-quality draft MAG
OctopusSpring	HotsprottomLayer	OSTbottomlayer	2007-07-28	513758924	Ga0308412	2	OSTbottomlayer_2	HotsprottomLayer_FD_ref_metabat.2.fa	3213092	595	0.55	55.4	1.1	9	1.8	0	0	1	0	20	0	2670	TRUE	1456	Planctomycetota-sp-004	family-Thermoguttaceae-lineage4	Planctomycetota	Planctomycetia	Planctomycetales	Planctomycetaceae	Thermogutta	Thermogutta terrifontis	Thermogutta terrifontis R1	Medium-quality draft MAG
OctopusSpring	HotsprottomLayer	OSTbottomlayer	2007-07-28	513758924	Ga0308412	3	OSTbottomlayer_3	HotsprottomLayer_FD_ref_metabat.3.fa	2648414	337	0.53	86.1	2.4	17	3.2	0	0	0	0	33	0	2677	TRUE	2155	Spirochaetota-sp-001	order-Spirochaetales	Spirochaetota	Spirochaetia	Spirochaetales	Spirochaetaceae_A				Medium-quality draft MAG
OctopusSpring	HotsprottomLayer	OSTbottomlayer	2007-07-28	513758924	Ga0308412	4	OSTbottomlayer_4	HotsprottomLayer_FD_ref_metabat.4.fa	3295448	642	0.71	78.4	29.9	80	15.6	0	0	0	0	20	0	3574	FALSE				Proteobacteria	Alphaproteobacteria	Rhodospirillales	unclassified Rhodospirillales	Elioraea	Elioraea tepidiphila	Elioraea tepidiphila DSM 17972	below MIMAG quality
OctopusSpring	HotsprottomLayer	OSTbottomlayer	2007-07-28	513758924	Ga0308412	5	OSTbottomlayer_5	HotsprottomLayer_FD_ref_metabat.5.fa	565688	135	0.65	21.5	0	15	3	0	0	0	0	6	0	634	FALSE				Chloroflexota	Thermomicrobia	Thermomicrobiales	Thermomicrobiaceae	Thermomicrobium	Thermomicrobium roseum	Thermomicrobium roseum DSM 5159	Low-quality draft MAG
OctopusSpring	HotsprottomLayer	OSTbottomlayer	2007-07-28	513758924	Ga0308412	6	OSTbottomlayer_6	HotsprottomLayer_FD_ref_metabat.6.fa	1110070	245	0.7	42.4	1	16	3.2	0	0	0	1	15	0	1304	TRUE	1019	Chloroflexota-sp-006	genus-G233	Chloroflexota	unclassified Chloroflexi	unclassified Chloroflexi	unclassified Chloroflexi	unclassified Chloroflexi	unclassified Chloroflexi	Chloroflexi sp. G233	Low-quality draft MAG
OctopusSpring	HotsprottomLayer	OSTbottomlayer	2007-07-28	513758924	Ga0308412	7	OSTbottomlayer_7	HotsprottomLayer_FD_ref_metabat.7.fa	378141	80	0.61	0	0	127	24.7	0	0	0	0	0	0	19	TRUE	4	Chloroflexota-sp-009	genus-Roseiflexus	Chloroflexota	Chloroflexia	Chloroflexales	Roseiflexaceae	Roseiflexus	Roseiflexus sp. RS-1	Roseiflexus sp. RS-1	Low-quality draft MAG
OctopusSpring	HotsprottomLayer	OSTbottomlayer	2007-07-28	513758924	Ga0308412	8	OSTbottomlayer_8	HotsprottomLayer_FD_ref_metabat.8.fa	694118	114	0.54	0	0	53	10.3	0	0	0	0	0	0	13	TRUE	2	Chloroflexota-sp-009	genus-Roseiflexus	Chloroflexota	Chloroflexia	Chloroflexales	Roseiflexaceae	Roseiflexus	Roseiflexus sp. RS-1	Roseiflexus sp. RS-1	Low-quality draft MAG
OctopusSpring	HotsprottomLayer	OSTbottomlayer	2007-07-28	513758924	Ga0308412	9	OSTbottomlayer_9	HotsprottomLayer_FD_ref_metabat.9.fa	1175566	193	0.49	20.5	0	27	5.3	0	0	0	1	15	0	1254	FALSE				Chloroflexota	Anaerolineae	Anaerolineales	Anaerolineaceae	Thermanaerothrix	Thermanaerothrix daxensis	Thermanaerothrix daxensis GNS-1	Low-quality draft MAG
OctopusSpring	HotsprottomLayer	OSTbottomlayer	2007-07-28	513758924	Ga0308412	10	OSTbottomlayer_10	HotsprottomLayer_FD_ref_metabat.10.fa	3131268	279	0.57	91.9	9.9	95	18.5	0	0	0	0	42	0	2811	TRUE	2221	Acidobacteriota-sp-001	genus-Chloracidobacterium	Acidobacteriota	Blastocatellia	unclassified Blastocatellia	unclassified Blastocatellia	Chloracidobacterium	Chloracidobacterium thermophilum	Chloracidobacterium thermophilum B	Medium-quality draft MAG
OctopusSpring	HotsprottomLayer	OSTbottomlayer	2007-07-28	513758924	Ga0308412	11	OSTbottomlayer_11	HotsprottomLayer_FD_ref_metabat.11.fa	1335129	294	0.58	30.8	0	8	1.6	0	0	0	0	14	0	1364	FALSE				Chloroflexota							Low-quality draft MAG
OctopusSpring	HotsprottomLayer	OSTbottomlayer	2007-07-28	513758924	Ga0308412	12	OSTbottomlayer_12	HotsprottomLayer_FD_ref_metabat.12.fa	226978	36	0.42	0	0	50	9.6	0	0	0	0	2	0	229	FALSE				Chloroflexota							Low-quality draft MAG
OctopusSpring	HotsprottomLayer	OSTbottomlayer	2007-07-28	513758924	Ga0308412	13	OSTbottomlayer_13	HotsprottomLayer_FD_ref_metabat.13.fa	1166847	222	0.56	30.5	0.2	33	6.5	0	0	0	0	14	0	1223	TRUE	971	Chloroflexota-sp-003	family-Anaerolineaceae	Chloroflexota	Anaerolineae	Anaerolineales	Anaerolineaceae	Thermanaerothrix	Thermanaerothrix daxensis	Thermanaerothrix daxensis GNS-1	Low-quality draft MAG
OctopusSpring	HotsprottomLayer	OSTbottomlayer	2007-07-28	513758924	Ga0308412	14	OSTbottomlayer_14	HotsprottomLayer_FD_ref_metabat.14.fa	848584	178	0.59	8.6	0	1032	200.8	0	0	0	0	4	0	830	TRUE	644	Chloroflexota-sp-009	genus-Roseiflexus	Chloroflexota	Chloroflexia	Chloroflexales	Roseiflexaceae	Roseiflexus	Roseiflexus sp. RS-1	Roseiflexus sp. RS-1	Low-quality draft MAG
OctopusSpring	HotsprottomLayer	OSTbottomlayer	2007-07-28	513758924	Ga0308412	15	OSTbottomlayer_15	HotsprottomLayer_FD_ref_metabat.15.fa	4207609	674	0.61	87.6	3	22	4.2	0	0	1	1	33	0	3461	TRUE	2286	Planctomycetota-sp-002	family-Thermoguttaceae-lineage2	Planctomycetota	Planctomycetes	Pirellulales	Thermoguttaceae				Medium-quality draft MAG
OctopusSpring	HotsprottomLayer	OSTbottomlayer	2007-07-28	513758924	Ga0308412	16	OSTbottomlayer_16	HotsprottomLayer_FD_ref_metabat.16.fa	636837	125	0.36	0	0	20	3.8	0	0	0	0	8	0	594	FALSE											Low-quality draft MAG
OctopusSpring	HotsprottomLayer	OSTbottomlayer	2007-07-28	513758924	Ga0308412	17	OSTbottomlayer_17	HotsprottomLayer_FD_ref_metabat.17.fa	384591	91	0.46	18.2	0	8	1.5	0	0	0	0	18	0	450	FALSE				Spirochaetota	Spirochaetia						Low-quality draft MAG
OctopusSpring	HotsprottomLayer	OSTbottomlayer	2007-07-28	513758924	Ga0308412	18	OSTbottomlayer_18	HotsprottomLayer_FD_ref_metabat.18.fa	1864273	205	0.51	86.4	1.7	29	5.7	0	1	0	0	37	0	2039	TRUE	1693	Caldatribacteriota-sp-001	family-Caldatribacteriaceae	Caldatribacteriota	Caldatribacteriia	Caldatribacteriales	Caldatribacteriaceae				Medium-quality draft MAG
OctopusSpring	HotsprottomLayer	OSTbottomlayer	2007-07-28	513758924	Ga0308412	19	OSTbottomlayer_19	HotsprottomLayer_FD_ref_metabat.19.fa	4334609	411	0.59	87.3	1.5	20	3.9	0	1	1	1	44	0	3866	FALSE				Chloroflexota	Anaerolineae	Caldilineales	Caldilineaceae	Caldilinea	Caldilinea aerophila		Medium-quality draft MAG
OctopusSpring	HotsprottomLayer	OSTbottomlayer	2007-07-28	513758924	Ga0308412	20	OSTbottomlayer_20	HotsprottomLayer_FD_ref_metabat.20.fa	3098832	113	0.67	93.1	0.9	448	87.1	0	1	1	1	45	0	2725	TRUE	2032	Armatimonadota-sp-001	class-UBA5829-lineage1	Armatimonadota	UBA5829	UBA5829					High-quality draft MAG
OctopusSpring	HotsprottomLayer	OSTbottomlayer	2007-07-28	513758924	Ga0308412	21	OSTbottomlayer_21	HotsprottomLayer_FD_ref_metabat.21.fa	2503051	396	0.71	63.1	2	125	24.2	0	0	0	0	25	0	2632	TRUE	2201	Proteobacteria-sp-004	family-Geminicoccaceae	Proteobacteria	Alphaproteobacteria	Rhodospirillales	Geminicoccaceae				Medium-quality draft MAG
OctopusSpring	HotsprottomLayer	OSTbottomlayer	2007-07-28	513758924	Ga0308412	22	OSTbottomlayer_22	HotsprottomLayer_FD_ref_metabat.22.fa	609827	154	0.64	15	0	36	7	0	0	0	0	7	0	616	FALSE				Verrucomicrobiota	Verrucomicrobiae	Verrucomicrobiales	Verrucomicrobia subdivision 3	Pedosphaera	Pedosphaera parvula	Pedosphaera parvula Ellin514	Low-quality draft MAG
OctopusSpring	HotsprottomLayer	OSTbottomlayer	2007-07-28	513758924	Ga0308412	23	OSTbottomlayer_23	HotsprottomLayer_FD_ref_metabat.23.fa	1220937	242	0.69	27.7	0	13	2.5	0	0	0	0	27	0	1215	FALSE				Acidobacteriota	unclassified Acidobacteria	unclassified Acidobacteria	unclassified Acidobacteria	Thermoanaerobaculum	Thermoanaerobaculum aquaticum	Thermoanaerobaculum aquaticum MP-01	Low-quality draft MAG
OctopusSpring	HotsprottomLayer	OSTbottomlayer	2007-07-28	513758924	Ga0308412	24	OSTbottomlayer_24	HotsprottomLayer_FD_ref_metabat.24.fa	3247347	375	0.62	98.2	21.4	19	3.7	0	3	1	1	47	0	3494	TRUE	2726	Deinococcota-sp-001	genus-Meiothermus	Deinococcota	Deinococci	Thermales	Thermaceae	Meiothermus	Meiothermus cerbereus	Meiothermus cerbereus DSM 11376	below MIMAG quality
OctopusSpring	HotsprottomLayer	OSTbottomlayer	2007-07-28	513758924	Ga0308412	25	OSTbottomlayer_25	HotsprottomLayer_FD_ref_metabat.25.fa	4265106	502	0.67	89.7	0	322	62.7	0	1	2	0	32	0	3378	TRUE	2526	Chloroflexota-sp-005	genus-Chloranaerofilum	Chloroflexota	Chloroflexia	Chloroflexales	Chloroflexaceae				Medium-quality draft MAG
OctopusSpring	HotsprottomLayer	OSTbottomlayer	2007-07-28	513758924	Ga0308412	26	OSTbottomlayer_26	HotsprottomLayer_FD_ref_metabat.26.fa	271190	63	0.44	17.3	0	7	1.4	0	0	0	0	8	0	324	FALSE				Desulfobacterota	Thermodesulfobacteria	Thermodesulfobacteriales	Thermodesulfobacteriaceae	Caldimicrobium	Caldimicrobium thiodismutans	Caldimicrobium thiodismutans TF1	Low-quality draft MAG
OctopusSpring	HotsprottomLayer	OSTbottomlayer	2007-07-28	513758924	Ga0308412	27	OSTbottomlayer_27	HotsprottomLayer_FD_ref_metabat.27.fa	796948	186	0.56	17.3	0	8	1.5	0	0	0	0	6	0	867	FALSE				Proteobacteria	Deltaproteobacteria						Low-quality draft MAG
OctopusSpring	HotsprottomLayer	OSTbottomlayer	2007-07-28	513758924	Ga0308412	28	OSTbottomlayer_28	HotsprottomLayer_FD_ref_metabat.28.fa	2869361	434	0.54	68.4	5.2	66	12.8	0	2	0	0	28	0	2798	TRUE	2153	Chloroflexota-sp-001	species-Chloroflexus-sp000735195	Chloroflexota	Chloroflexia	Chloroflexales	Chloroflexaceae	Chloroflexus	Chloroflexus sp. Y-396-1	Chloroflexus sp. Y-396-1	Medium-quality draft MAG
OctopusSpring	HotsprottomLayer	OSTbottomlayer	2007-07-28	513758924	Ga0308412	29	OSTbottomlayer_29	HotsprottomLayer_FD_ref_metabat.29.fa	3769113	633	0.63	64.9	0	14	2.7	0	0	0	0	24	0	3081	TRUE	2192	Planctomycetota-sp-008	genus-Singulisphaera	Planctomycetota	Planctomycetia	Planctomycetales	Isosphaeraceae	Singulisphaera			Medium-quality draft MAG
OctopusSpring	HotsprottomLayer	OSTbottomlayer	2007-07-28	513758924	Ga0308412	30	OSTbottomlayer_30	HotsprottomLayer_FD_ref_metabat.30.fa	2796873	472	0.62	78.7	33.3	230	44.8	0	0	0	1	40	0	2978	FALSE				Armatimonadota							below MIMAG quality
OctopusSpring	HotsprottomLayer	OSTbottomlayer	2007-07-28	513758924	Ga0308412	31	OSTbottomlayer_31	HotsprottomLayer_FD_ref_metabat.31.fa	718083	170	0.6	14.1	1.7	78	15.2	0	0	1	1	11	0	746	FALSE				Cyanobacteria	unclassified Cyanobacteria	Synechococcales	Synechococcaceae	Synechococcus	Synechococcus sp. JA-2-3B'a(2-13)	Synechococcus sp. JA-2-3B'a(2-13)	Low-quality draft MAG
OctopusSpring	HotsprottomLayer	OSTbottomlayer	2007-07-28	513758924	Ga0308412	32	OSTbottomlayer_32	HotsprottomLayer_FD_ref_metabat.32.fa	1434150	214	0.33	73.4	1.9	79	15.5	0	0	0	0	37	0	1644	TRUE	1342	Nitrospirota-sp-001	genus-Thermodesulfovibrio	Nitrospirota	Nitrospira	Nitrospirales	Nitrospiraceae	Thermodesulfovibrio	Thermodesulfovibrio sp. N1	Thermodesulfovibrio sp. N1	Medium-quality draft MAG
OctopusSpring	HotsprottomLayer	OSTbottomlayer	2007-07-28	513758924	Ga0308412	33	OSTbottomlayer_33	HotsprottomLayer_FD_ref_metabat.33.fa	1425315	229	0.52	67.2	0.3	9	1.8	0	0	0	0	28	0	1451	TRUE	1066	Bacteroidota-sp-003	genus-NICIL-2								Medium-quality draft MAG
OctopusSpring	HotsprottomLayer	OSTbottomlayer	2007-07-28	513758924	Ga0308412	34	OSTbottomlayer_34	HotsprottomLayer_FD_ref_metabat.34.fa	633913	103	0.52	0	0	51	9.9	0	0	0	0	0	0	46	TRUE	2	Chloroflexota-sp-009	genus-Roseiflexus	Chloroflexota	Chloroflexia	Chloroflexales	Roseiflexaceae	Roseiflexus	Roseiflexus sp. RS-1	Roseiflexus sp. RS-1	Low-quality draft MAG
OctopusSpring	HotsprottomLayer	OSTbottomlayer	2007-07-28	513758924	Ga0308412	35	OSTbottomlayer_35	HotsprottomLayer_FD_ref_metabat.35.fa	570701	128	0.68	24.2	0	16	3.2	0	0	0	0	12	0	726	FALSE				Deinococcota	Deinococci	Thermales	Thermaceae	Thermus	Thermus aquaticus	Thermus aquaticus Y51MC23	Low-quality draft MAG
OctopusSpring	HotsprottomLayer	OSTbottomlayer	2007-07-28	513758924	Ga0308412	36	OSTbottomlayer_36	HotsprottomLayer_FD_ref_metabat.36.fa	6506182	1124	0.63	98.3	108.1	360	70.1	0	0	0	0	82	0	6520	FALSE				Chloroflexota							below MIMAG quality
OctopusSpring	HotsprottomLayer	OSTbottomlayer	2007-07-28	513758924	Ga0308412	37	OSTbottomlayer_37	HotsprottomLayer_FD_ref_metabat.37.fa	1525418	223	0.55	70	1.1	14	2.8	0	0	0	0	31	0	1473	TRUE	1097	Bacteroidota-sp-004	order-Cytophagales	Bacteroidota	Cytophagia	Cytophagales					Medium-quality draft MAG
OctopusSpring	HotsprottomLayer	OSTbottomlayer	2007-07-28	513758924	Ga0308412	38	OSTbottomlayer_38	HotsprottomLayer_FD_ref_metabat.38.fa	2065246	307	0.46	77	0	14	2.7	0	1	0	0	28	0	2129	TRUE	1566	Bacteroidota-sp-001	family-Chloroherpetonaceae	Bacteroidota	Chlorobia	Chlorobiales	Chloroherpetonaceae				Medium-quality draft MAG
OctopusSpring	HotsprottomLayer	OSTbottomlayer	2007-07-28	513758924	Ga0308412	39	OSTbottomlayer_39	HotsprottomLayer_FD_ref_metabat.39.fa	723871	164	0.6	13.4	0	78	15.2	0	0	0	0	8	0	624	FALSE				Planctomycetota	Planctomycetia	Planctomycetales	Gemmataceae	Gemmata			Low-quality draft MAG
OctopusSpring	HotsprottomLayer	OSTbottomlayer	2007-07-28	513758924	Ga0308412	40	OSTbottomlayer_40	HotsprottomLayer_FD_ref_metabat.40.fa	2828170	307	0.6	84.7	0.9	728	141.7	0	1	1	1	38	0	2787	TRUE	2020	Armatimonadota-sp-003	genus-ArmatimonadotaOTU12like	Armatimonadota	HRBIN16	HRBIN16	HRBIN16	HRBIN16			Medium-quality draft MAG
OctopusSpring	HotsprottomLayer	OSTbottomlayer	2007-07-28	513758924	Ga0308412	41	OSTbottomlayer_41	HotsprottomLayer_FD_ref_metabat.41.fa	5375482	798	0.33	95.4	104.6	30	5.8	0	1	1	3	73	0	5171	FALSE				Bacteroidota	Ignavibacteria	Ignavibacteriales					below MIMAG quality
OctopusSpring	HotsprottomLayer	OSTbottomlayer	2007-07-28	513758924	Ga0308412	42	OSTbottomlayer_42	HotsprottomLayer_FD_ref_metabat.42.fa	4170735	603	0.48	94.8	78.8	22	4.3	0	1	1	1	75	0	4156	FALSE				Bacteroidota	Chlorobia	Chlorobiales	Candidatus Thermochlorobacteriaceae	unclassified Candidatus Thermochlorobacteriaceae	Candidatus Thermochlorobacteriaceae bacterium GBChlB	Chlorobium sp. GBChlB	below MIMAG quality
OctopusSpring	HotsprottomLayer	OSTbottomlayer	2007-07-28	513758924	Ga0308412	43	OSTbottomlayer_43	HotsprottomLayer_FD_ref_metabat.43.fa	3648712	481	0.57	85.2	1.1	15	3	0	0	0	0	28	0	3131	TRUE	2222	Planctomycetota-sp-009	genus-Fimbriiglobus	Planctomycetota	Planctomycetes	Gemmatales	Gemmataceae	Fimbriiglobus			Medium-quality draft MAG
OctopusSpring	HotsprottomLayer	OSTbottomlayer	2007-07-28	513758924	Ga0308412	44	OSTbottomlayer_44	HotsprottomLayer_FD_ref_metabat.44.fa	2537344	268	0.74	90.2	0.9	17	3.2	0	1	1	1	37	0	2505	TRUE	2033	Actinobacteriota-sp-001	family-IMCC26256	Actinobacteriota	Acidimicrobiia	IMCC26256	IMCC26256				High-quality draft MAG
OctopusSpring	HotsprottomLayer	OSTbottomlayer	2007-07-28	513758924	Ga0308412	45	OSTbottomlayer_45	HotsprottomLayer_FD_ref_metabat.45.fa	11733418	1826	0.66	100	153.5	55	10.8	0	4	4	4	115	0	11465	FALSE				Acidobacteriota	Solibacteres	Solibacterales	Solibacteraceae	Candidatus Solibacter	Candidatus Solibacter usitatus	Candidatus Solibacter usitatus Ellin6076	below MIMAG quality
OctopusSpring	HotsprottomLayer	OSTbottomlayer	2007-07-28	513758924	Ga0308412	46	OSTbottomlayer_46	HotsprottomLayer_FD_ref_metabat.46.fa	680851	169	0.65	26.9	0	9	1.7	0	0	0	0	3	0	722	FALSE				Chloroflexota							Low-quality draft MAG
OctopusSpring	HotsprottomLayer	OSTbottomlayer	2007-07-28	513758924	Ga0308412	47	OSTbottomlayer_47	HotsprottomLayer_FD_ref_metabat.47.fa	602476	138	0.56	16.1	0	65	12.7	0	0	0	0	5	0	575	FALSE				Planctomycetota	Planctomycetia	Planctomycetales	Gemmataceae	Gemmata	Gemmata massiliana	Gemmata massiliana IIL30	Low-quality draft MAG
OctopusSpring	HotsprottomLayer	OSTbottomlayer	2007-07-28	513758924	Ga0308412	48	OSTbottomlayer_48	HotsprottomLayer_FD_ref_metabat.48.fa	1624191	119	0.35	93.2	0.1	22	4.2	0	0	1	1	39	0	1495	TRUE	1053	Spirochaetota-sp-004	class-Brevinematia-lineage2	Spirochaetota	Brevinematia						Medium-quality draft MAG
OctopusSpring	HotsprottomLayer_2	OST2bottomlayer	2007-07-28	570584684	Ga0308411	1	OST2bottomlayer_1	HotsprottomLayer_2_FD_ref_metabat.1.fa	1904424	76	0.45	92.1	0	15	2.6	0	0	0	0	40	0	1928	TRUE	1354	Spirochaetota-sp-002	class-Brevinematia-lineage1	Spirochaetota	Brevinematia						Medium-quality draft MAG
OctopusSpring	HotsprottomLayer_2	OST2bottomlayer	2007-07-28	570584684	Ga0308411	2	OST2bottomlayer_2	HotsprottomLayer_2_FD_ref_metabat.2.fa	16885970	2216	0.65	100	247.1	34	6	0	7	6	5	159	0	16137	FALSE				Acidobacteriota	Solibacteres	Solibacterales	Solibacteraceae	Candidatus Solibacter	Candidatus Solibacter usitatus	Candidatus Solibacter usitatus Ellin6076	below MIMAG quality
OctopusSpring	HotsprottomLayer_2	OST2bottomlayer	2007-07-28	570584684	Ga0308411	3	OST2bottomlayer_3	HotsprottomLayer_2_FD_ref_metabat.3.fa	3183137	618	0.62	52.6	0	30	5.3	0	0	1	1	20	0	2708	TRUE	1888	Planctomycetota-sp-008	genus-Singulisphaera	Planctomycetota	Planctomycetia	Planctomycetales	Isosphaeraceae	Singulisphaera			Medium-quality draft MAG
OctopusSpring	HotsprottomLayer_2	OST2bottomlayer	2007-07-28	570584684	Ga0308411	4	OST2bottomlayer_4	HotsprottomLayer_2_FD_ref_metabat.4.fa	1143766	157	0.36	0	0	103	18.1	0	0	0	0	10	0	1027	FALSE											Low-quality draft MAG
OctopusSpring	HotsprottomLayer_2	OST2bottomlayer	2007-07-28	570584684	Ga0308411	5	OST2bottomlayer_5	HotsprottomLayer_2_FD_ref_metabat.5.fa	1793450	373	0.64	43.6	1.7	21	3.7	0	1	0	0	14	0	1621	TRUE	1163	Verrucomicrobiota-sp-001	order-Pedosphaerales	Verrucomicrobiota	Verrucomicrobiae	Verrucomicrobiales	Verrucomicrobia subdivision 3	Pedosphaera	Pedosphaera parvula	Pedosphaera parvula Ellin514	Low-quality draft MAG
OctopusSpring	HotsprottomLayer_2	OST2bottomlayer	2007-07-28	570584684	Ga0308411	6	OST2bottomlayer_6	HotsprottomLayer_2_FD_ref_metabat.6.fa	351590	76	0.61	0	0	103	18.1	0	0	0	0	0	0	20	TRUE	7	Chloroflexota-sp-009	genus-Roseiflexus	Chloroflexota	Chloroflexia	Chloroflexales	Roseiflexaceae	Roseiflexus	Roseiflexus sp. RS-1	Roseiflexus sp. RS-1	Low-quality draft MAG
OctopusSpring	HotsprottomLayer_2	OST2bottomlayer	2007-07-28	570584684	Ga0308411	7	OST2bottomlayer_7	HotsprottomLayer_2_FD_ref_metabat.7.fa	1716734	294	0.32	51.7	0	32	5.6	0	0	0	0	20	0	1573	TRUE	1266	Bacteroidota-sp-006	order-Ignavibacteriales-lineage1	Bacteroidota	Ignavibacteria	Ignavibacteriales	Ignavibacteriaceae	Ignavibacterium	Ignavibacterium album	Ignavibacterium album Mat9-16	Medium-quality draft MAG
OctopusSpring	HotsprottomLayer_2	OST2bottomlayer	2007-07-28	570584684	Ga0308411	8	OST2bottomlayer_8	HotsprottomLayer_2_FD_ref_metabat.8.fa	287118	75	0.65	10.3	0	10	1.7	0	0	0	0	9	0	317	FALSE											Low-quality draft MAG
OctopusSpring	HotsprottomLayer_2	OST2bottomlayer	2007-07-28	570584684	Ga0308411	9	OST2bottomlayer_9	HotsprottomLayer_2_FD_ref_metabat.9.fa	626203	155	0.39	25.9	0	15	2.7	0	0	0	0	5	0	688	FALSE				Bacteroidota	Cytophagia	Cytophagales	Raineyaceae	Raineya	Raineya orbicola	Raineya orbicola SPSPC-11	Low-quality draft MAG
OctopusSpring	HotsprottomLayer_2	OST2bottomlayer	2007-07-28	570584684	Ga0308411	10	OST2bottomlayer_10	HotsprottomLayer_2_FD_ref_metabat.10.fa	4038456	674	0.73	92.9	59.4	30	5.3	0	1	1	1	54	0	4249	FALSE				Actinobacteriota	Actinobacteria	unclassified Actinobacteria	unclassified Actinobacteria	unclassified Actinobacteria			below MIMAG quality
OctopusSpring	HotsprottomLayer_2	OST2bottomlayer	2007-07-28	570584684	Ga0308411	11	OST2bottomlayer_11	HotsprottomLayer_2_FD_ref_metabat.11.fa	2001393	218	0.56	67.2	0	68	12	0	0	1	1	32	0	1900	TRUE	1481	Acidobacteriota-sp-001	genus-Chloracidobacterium	Acidobacteriota	Blastocatellia	unclassified Blastocatellia	unclassified Blastocatellia	Chloracidobacterium	Chloracidobacterium thermophilum	Chloracidobacterium thermophilum B	Medium-quality draft MAG
OctopusSpring	HotsprottomLayer_2	OST2bottomlayer	2007-07-28	570584684	Ga0308411	12	OST2bottomlayer_12	HotsprottomLayer_2_FD_ref_metabat.12.fa	229152	63	0.7	19.2	0	26	4.5	0	0	0	0	7	0	264	FALSE				Chloroflexota	unclassified Chloroflexi	unclassified Chloroflexi	unclassified Chloroflexi	unclassified Chloroflexi	unclassified Chloroflexi	Chloroflexi sp. G233	Low-quality draft MAG
OctopusSpring	HotsprottomLayer_2	OST2bottomlayer	2007-07-28	570584684	Ga0308411	13	OST2bottomlayer_13	HotsprottomLayer_2_FD_ref_metabat.13.fa	604555	141	0.59	18.3	0	217	38	0	0	0	0	9	0	612	FALSE				Cyanobacteria	unclassified Cyanobacteria	Synechococcales	Synechococcaceae	Synechococcus	Synechococcus sp. JA-2-3B'a(2-13)	Synechococcus sp. JA-2-3B'a(2-13)	Low-quality draft MAG
OctopusSpring	HotsprottomLayer_2	OST2bottomlayer	2007-07-28	570584684	Ga0308411	14	OST2bottomlayer_14	HotsprottomLayer_2_FD_ref_metabat.14.fa	5068792	1085	0.65	82.8	59.4	34	6	0	0	1	1	40	0	4891	FALSE				Planctomycetota	Planctomycetia	Planctomycetales	Planctomycetaceae				below MIMAG quality
OctopusSpring	HotsprottomLayer_2	OST2bottomlayer	2007-07-28	570584684	Ga0308411	15	OST2bottomlayer_15	HotsprottomLayer_2_FD_ref_metabat.15.fa	1297236	219	0.29	62.7	3.4	23	4.1	0	0	0	0	30	0	1364	FALSE											Medium-quality draft MAG
OctopusSpring	HotsprottomLayer_2	OST2bottomlayer	2007-07-28	570584684	Ga0308411	16	OST2bottomlayer_16	HotsprottomLayer_2_FD_ref_metabat.16.fa	3185107	278	0.68	87.4	3.2	23	4	0	0	0	0	42	0	2926	TRUE	2245	Acidobacteriota-sp-002	family-Thermoanaerobaculaceae	Acidobacteriota	Thermoanaerobaculia	Thermoanaerobaculales	Thermoanaerobaculaceae				Medium-quality draft MAG
OctopusSpring	HotsprottomLayer_2	OST2bottomlayer	2007-07-28	570584684	Ga0308411	17	OST2bottomlayer_17	HotsprottomLayer_2_FD_ref_metabat.17.fa	910621	205	0.73	45.7	0	14	2.5	0	0	0	0	12	0	995	FALSE				Chloroflexota							Low-quality draft MAG
OctopusSpring	HotsprottomLayer_2	OST2bottomlayer	2007-07-28	570584684	Ga0308411	18	OST2bottomlayer_18	HotsprottomLayer_2_FD_ref_metabat.18.fa	278272	58	0.49	8.6	0	9	1.5	0	0	0	0	0	0	303	FALSE				Chloroflexota	Anaerolineae	Anaerolineales	Anaerolineaceae	Levilinea	Levilinea saccharolytica	Levilinea saccharolytica DSM 16555	Low-quality draft MAG
OctopusSpring	HotsprottomLayer_2	OST2bottomlayer	2007-07-28	570584684	Ga0308411	19	OST2bottomlayer_19	HotsprottomLayer_2_FD_ref_metabat.19.fa	1684895	225	0.5	84.7	4.3	17	3	0	0	0	0	38	0	1868	TRUE	1618	Thermotogota-sp-001	species-Pseudothermotoga-hypogea	Thermotogota	Thermotogae	Thermotogales	Thermotogaceae	Pseudothermotoga_A			Medium-quality draft MAG
OctopusSpring	HotsprottomLayer_2	OST2bottomlayer	2007-07-28	570584684	Ga0308411	20	OST2bottomlayer_20	HotsprottomLayer_2_FD_ref_metabat.20.fa	3606579	469	0.57	82.7	2.3	25	4.4	0	0	0	0	26	0	3137	TRUE	2251	Planctomycetota-sp-009	genus-Fimbriiglobus	Planctomycetota	Planctomycetes	Gemmatales	Gemmataceae	Fimbriiglobus			Medium-quality draft MAG
OctopusSpring	HotsprottomLayer_2	OST2bottomlayer	2007-07-28	570584684	Ga0308411	21	OST2bottomlayer_21	HotsprottomLayer_2_FD_ref_metabat.21.fa	3537547	495	0.57	83.3	10.9	21	3.7	0	1	0	0	42	0	3268	FALSE				Planctomycetota	Planctomycetia	Planctomycetales	Gemmataceae				below MIMAG quality
OctopusSpring	HotsprottomLayer_2	OST2bottomlayer	2007-07-28	570584684	Ga0308411	22	OST2bottomlayer_22	HotsprottomLayer_2_FD_ref_metabat.22.fa	2725936	511	0.61	43	1.1	27	4.8	0	1	0	0	21	0	2335	TRUE	1508	Planctomycetota-sp-002	family-Thermoguttaceae-lineage2	Planctomycetota	Planctomycetia	Planctomycetales	Planctomycetaceae	Thermogutta	Thermogutta terrifontis	Thermogutta terrifontis R1	Low-quality draft MAG
OctopusSpring	HotsprottomLayer_2	OST2bottomlayer	2007-07-28	570584684	Ga0308411	23	OST2bottomlayer_23	HotsprottomLayer_2_FD_ref_metabat.23.fa	1671514	109	0.71	41.4	6.9	390	68.4	0	1	0	0	24	0	1638	TRUE	1405	Proteobacteria-sp-003	species-Elioraea-sp-MS-P2	Proteobacteria	Alphaproteobacteria	Rhodospirillales	unclassified Rhodospirillales	Elioraea	Elioraea tepidiphila	Elioraea tepidiphila DSM 17972	Low-quality draft MAG
OctopusSpring	HotsprottomLayer_2	OST2bottomlayer	2007-07-28	570584684	Ga0308411	24	OST2bottomlayer_24	HotsprottomLayer_2_FD_ref_metabat.24.fa	1622670	68	0.35	88.8	1.1	30	5.2	0	0	0	0	42	0	1466	TRUE	1061	Spirochaetota-sp-004	class-Brevinematia-lineage2	Spirochaetota	Brevinematia						Medium-quality draft MAG
OctopusSpring	HotsprottomLayer_2	OST2bottomlayer	2007-07-28	570584684	Ga0308411	25	OST2bottomlayer_25	HotsprottomLayer_2_FD_ref_metabat.25.fa	11374446	1474	0.71	100	236.5	151	26.5	0	2	1	1	99	0	12023	FALSE				Proteobacteria	Alphaproteobacteria	Rhodospirillales	unclassified Rhodospirillales	Elioraea	Elioraea tepidiphila	Elioraea tepidiphila DSM 17972	below MIMAG quality
OctopusSpring	HotsprottomLayer_2	OST2bottomlayer	2007-07-28	570584684	Ga0308411	26	OST2bottomlayer_26	HotsprottomLayer_2_FD_ref_metabat.26.fa	2278509	364	0.52	82	0.8	22	3.9	0	0	1	1	29	0	2375	TRUE	1919	Spirochaetota-sp-001	order-Spirochaetales	Spirochaetota	Spirochaetia	Spirochaetales					Medium-quality draft MAG
OctopusSpring	HotsprottomLayer_2	OST2bottomlayer	2007-07-28	570584684	Ga0308411	27	OST2bottomlayer_27	HotsprottomLayer_2_FD_ref_metabat.27.fa	2372698	385	0.51	61.4	6.4	79	13.8	0	0	0	1	23	0	2448	TRUE	1913	Chloroflexota-sp-002	genus-UBA4823-OTU9like	Chloroflexota	Anaerolineae	Anaerolineales	Anaerolineaceae				Medium-quality draft MAG
OctopusSpring	HotsprottomLayer_2	OST2bottomlayer	2007-07-28	570584684	Ga0308411	28	OST2bottomlayer_28	HotsprottomLayer_2_FD_ref_metabat.28.fa	515609	58	0.69	15.5	0	47	8.2	0	0	0	0	1	0	521	FALSE				Acidobacteriota	Solibacteres	Solibacterales	Solibacteraceae	Candidatus Solibacter	Candidatus Solibacter usitatus	Candidatus Solibacter usitatus Ellin6076	Low-quality draft MAG
OctopusSpring	HotsprottomLayer_2	OST2bottomlayer	2007-07-28	570584684	Ga0308411	29	OST2bottomlayer_29	HotsprottomLayer_2_FD_ref_metabat.29.fa	4619157	540	0.6	87.5	2.4	16	2.7	0	0	1	1	55	0	4124	FALSE				Planctomycetota	Planctomycetes	Gemmatales	Gemmataceae				Medium-quality draft MAG
OctopusSpring	HotsprottomLayer_2	OST2bottomlayer	2007-07-28	570584684	Ga0308411	30	OST2bottomlayer_30	HotsprottomLayer_2_FD_ref_metabat.30.fa	1004365	234	0.72	32	0.4	10	1.7	0	0	0	0	16	0	1167	TRUE	918	Actinobacteriota-sp-001	family-IMCC26256	Actinobacteriota	Actinobacteria	unclassified Actinobacteria	unclassified Actinobacteria	unclassified Actinobacteria	Actinobacteria bacterium IMCC26256	Actinobacteria bacterium IMCC26256	Low-quality draft MAG
OctopusSpring	HotsprottomLayer_2	OST2bottomlayer	2007-07-28	570584684	Ga0308411	31	OST2bottomlayer_31	HotsprottomLayer_2_FD_ref_metabat.31.fa	2194609	214	0.73	74.5	0	21	3.6	0	0	0	0	30	0	2313	FALSE				Firmicutes							Medium-quality draft MAG
OctopusSpring	HotsprottomLayer_2	OST2bottomlayer	2007-07-28	570584684	Ga0308411	32	OST2bottomlayer_32	HotsprottomLayer_2_FD_ref_metabat.32.fa	1011498	170	0.38	42.3	1.4	31	5.5	0	0	1	0	28	0	1060	TRUE	624	Proteobacteria-sp-001	unknown-Proteobacteria	Proteobacteria							Low-quality draft MAG
OctopusSpring	HotsprottomLayer_2	OST2bottomlayer	2007-07-28	570584684	Ga0308411	33	OST2bottomlayer_33	HotsprottomLayer_2_FD_ref_metabat.33.fa	671005	112	0.52	0	0	50	8.8	0	0	0	0	0	0	30	TRUE	4	Chloroflexota-sp-009	genus-Roseiflexus	Chloroflexota	Chloroflexia	Chloroflexales	Roseiflexaceae	Roseiflexus	Roseiflexus sp. RS-1	Roseiflexus sp. RS-1	Low-quality draft MAG
OctopusSpring	HotsprottomLayer_2	OST2bottomlayer	2007-07-28	570584684	Ga0308411	34	OST2bottomlayer_34	HotsprottomLayer_2_FD_ref_metabat.34.fa	4907926	319	0.48	100	95.8	186	32.7	0	2	2	1	91	0	4498	FALSE				Bacteroidota	Chlorobia	Chlorobiales	Candidatus Thermochlorobacteriaceae	unclassified Candidatus Thermochlorobacteriaceae	Candidatus Thermochlorobacteriaceae bacterium GBChlB	Chlorobium sp. GBChlB	below MIMAG quality
OctopusSpring	HotsprottomLayer_2	OST2bottomlayer	2007-07-28	570584684	Ga0308411	35	OST2bottomlayer_35	HotsprottomLayer_2_FD_ref_metabat.35.fa	2594011	384	0.71	68.3	1.4	111	19.4	0	0	0	0	29	0	2704	TRUE	2255	Proteobacteria-sp-004	family-Geminicoccaceae	Proteobacteria	Alphaproteobacteria	Rhodospirillales	Geminicoccaceae				Medium-quality draft MAG
OctopusSpring	HotsprottomLayer_2	OST2bottomlayer	2007-07-28	570584684	Ga0308411	36	OST2bottomlayer_36	HotsprottomLayer_2_FD_ref_metabat.36.fa	4025019	467	0.67	77.5	0.9	204	35.8	0	1	2	0	27	0	3241	TRUE	2408	Chloroflexota-sp-005	genus-Chloranaerofilum	Chloroflexota	Chloroflexia	Chloroflexales	Chloroflexaceae				Medium-quality draft MAG
OctopusSpring	HotsprottomLayer_2	OST2bottomlayer	2007-07-28	570584684	Ga0308411	37	OST2bottomlayer_37	HotsprottomLayer_2_FD_ref_metabat.37.fa	1630837	272	0.51	72	0.8	54	9.5	0	0	0	0	25	0	1832	TRUE	1456	Cyanobacteria-sp-002	genus-Pseudanabaena	Cyanobacteria	unclassified Cyanobacteria	Synechococcales	Pseudanabaenaceae	Pseudanabaena			Medium-quality draft MAG
OctopusSpring	HotsprottomLayer_2	OST2bottomlayer	2007-07-28	570584684	Ga0308411	38	OST2bottomlayer_38	HotsprottomLayer_2_FD_ref_metabat.38.fa	2845151	421	0.61	75.4	19.9	127	22.2	0	0	1	1	36	0	2704	FALSE				Acidobacteriota	Blastocatellia	unclassified Blastocatellia	unclassified Blastocatellia	Chloracidobacterium	Chloracidobacterium thermophilum	Chloracidobacterium thermophilum B	below MIMAG quality
OctopusSpring	HotsprottomLayer_2	OST2bottomlayer	2007-07-28	570584684	Ga0308411	39	OST2bottomlayer_39	HotsprottomLayer_2_FD_ref_metabat.39.fa	6004067	761	0.27	98.2	210.9	28	4.8	0	4	4	4	188	0	6366	FALSE											below MIMAG quality
OctopusSpring	HotsprottomLayer_2	OST2bottomlayer	2007-07-28	570584684	Ga0308411	40	OST2bottomlayer_40	HotsprottomLayer_2_FD_ref_metabat.40.fa	1185624	272	0.58	25.2	0	66	11.6	0	0	2	2	10	0	1070	FALSE				Planctomycetota	Planctomycetia	Planctomycetales	Gemmataceae	Gemmata			Low-quality draft MAG
OctopusSpring	HotsprottomLayer_2	OST2bottomlayer	2007-07-28	570584684	Ga0308411	41	OST2bottomlayer_41	HotsprottomLayer_2_FD_ref_metabat.41.fa	3916600	532	0.68	85.8	1.2	17	3	0	1	0	1	30	0	3306	TRUE	2397	Planctomycetota-sp-010	genus-Gemmata-lineage2	Planctomycetota	Planctomycetes	Gemmatales	Gemmataceae	Gemmata			Medium-quality draft MAG
OctopusSpring	HotsprottomLayer_2	OST2bottomlayer	2007-07-28	570584684	Ga0308411	42	OST2bottomlayer_42	HotsprottomLayer_2_FD_ref_metabat.42.fa	2338800	253	0.46	90.2	2	282	49.4	0	1	0	0	40	0	2326	TRUE	1710	Bacteroidota-sp-001	family-Chloroherpetonaceae	Bacteroidota	Chlorobia	Chlorobiales	Chloroherpetonaceae				Medium-quality draft MAG
OctopusSpring	HotsprottomLayer_2	OST2bottomlayer	2007-07-28	570584684	Ga0308411	43	OST2bottomlayer_43	HotsprottomLayer_2_FD_ref_metabat.43.fa	3092494	162	0.67	94	0.9	404	70.9	0	1	1	1	47	0	2780	TRUE	2038	Armatimonadota-sp-001	class-UBA5829-lineage1	Armatimonadota	UBA5829	UBA5829					High-quality draft MAG
OctopusSpring	HotsprottomLayer_2	OST2bottomlayer	2007-07-28	570584684	Ga0308411	44	OST2bottomlayer_44	HotsprottomLayer_2_FD_ref_metabat.44.fa	7794759	1457	0.63	98.3	170.2	377	66.1	0	0	1	1	103	0	7893	FALSE				Chloroflexota							below MIMAG quality
OctopusSpring	HotsprottomLayer_2	OST2bottomlayer	2007-07-28	570584684	Ga0308411	45	OST2bottomlayer_45	HotsprottomLayer_2_FD_ref_metabat.45.fa	236929	58	0.36	13.9	0	192	33.6	0	0	0	0	6	0	226	FALSE											Low-quality draft MAG
OctopusSpring	HotsprottomLayer_2	OST2bottomlayer	2007-07-28	570584684	Ga0308411	46	OST2bottomlayer_46	HotsprottomLayer_2_FD_ref_metabat.46.fa	2782785	511	0.62	66.3	32.3	416	73	0	0	0	1	48	0	2964	FALSE				Armatimonadota							below MIMAG quality
OctopusSpring	HotsprottomLayer_2	OST2bottomlayer	2007-07-28	570584684	Ga0308411	47	OST2bottomlayer_47	HotsprottomLayer_2_FD_ref_metabat.47.fa	2692991	114	0.3	97.3	5.1	25	4.4	0	1	1	2	40	0	2315	TRUE	1712	Bacteroidota-sp-007	family-GWA2-32-17	Bacteroidota	Bacteroidia	Marinilabiliales					Medium-quality draft MAG
OctopusSpring	HotsprottomLayer_2	OST2bottomlayer	2007-07-28	570584684	Ga0308411	48	OST2bottomlayer_48	HotsprottomLayer_2_FD_ref_metabat.48.fa	3792992	644	0.64	78.6	5.3	15	2.6	0	0	0	0	23	0	3284	FALSE				Planctomycetota	Planctomycetia	Planctomycetales	Isosphaeraceae	Paludisphaera	Paludisphaera borealis	Paludisphaera borealis PX4	Medium-quality draft MAG
OctopusSpring	HotsprottomLayer_2	OST2bottomlayer	2007-07-28	570584684	Ga0308411	49	OST2bottomlayer_49	HotsprottomLayer_2_FD_ref_metabat.49.fa	203298	36	0.64	0	0	262	45.9	0	0	0	0	0	0	408	FALSE				Chloroflexota							Low-quality draft MAG
OctopusSpring	HotsprottomLayer_2	OST2bottomlayer	2007-07-28	570584684	Ga0308411	50	OST2bottomlayer_50	HotsprottomLayer_2_FD_ref_metabat.50.fa	1935636	363	0.7	53.3	1.1	19	3.4	0	0	0	0	13	0	1818	FALSE				Verrucomicrobiota	Verrucomicrobiae	Verrucomicrobiales	Verrucomicrobia subdivision 3	Pedosphaera	Pedosphaera parvula	Pedosphaera parvula Ellin514	Medium-quality draft MAG
OctopusSpring	HotsprottomLayer_2	OST2bottomlayer	2007-07-28	570584684	Ga0308411	51	OST2bottomlayer_51	HotsprottomLayer_2_FD_ref_metabat.51.fa	1463625	278	0.61	51.4	2	59	10.4	0	3	0	0	13	0	1698	TRUE	1367	Deinococcota-sp-001	genus-Meiothermus	Deinococcota	Deinococci	Thermales	Thermaceae	Meiothermus	Meiothermus cerbereus	Meiothermus cerbereus DSM 11376	Medium-quality draft MAG
OctopusSpring	HotsprottomLayer_2	OST2bottomlayer	2007-07-28	570584684	Ga0308411	52	OST2bottomlayer_52	HotsprottomLayer_2_FD_ref_metabat.52.fa	1087623	225	0.38	43.5	1.4	25	4.4	0	1	1	1	18	0	1186	FALSE											Low-quality draft MAG
OctopusSpring	HotsprottomLayer_2	OST2bottomlayer	2007-07-28	570584684	Ga0308411	53	OST2bottomlayer_53	HotsprottomLayer_2_FD_ref_metabat.53.fa	394968	80	0.37	27.9	1.5	19	3.4	0	1	0	0	27	0	476	FALSE				Microgenomates	unclassified Microgenomates	unclassified Microgenomates	unclassified Microgenomates				Low-quality draft MAG
OctopusSpring	HotsprottomLayer_2	OST2bottomlayer	2007-07-28	570584684	Ga0308411	54	OST2bottomlayer_54	HotsprottomLayer_2_FD_ref_metabat.54.fa	645040	104	0.37	22.2	0.3	38	6.7	0	1	0	0	12	0	583	FALSE											Low-quality draft MAG
OctopusSpring	HotsprottomLayer_2	OST2bottomlayer	2007-07-28	570584684	Ga0308411	55	OST2bottomlayer_55	HotsprottomLayer_2_FD_ref_metabat.55.fa	548387	93	0.53	0	0	58	10.1	0	0	0	0	0	0	7	TRUE	1	Chloroflexota-sp-009	genus-Roseiflexus	Chloroflexota	Chloroflexia	Chloroflexales	Roseiflexaceae	Roseiflexus	Roseiflexus sp. RS-1	Roseiflexus sp. RS-1	Low-quality draft MAG
OctopusSpring	HotsprottomLayer_2	OST2bottomlayer	2007-07-28	570584684	Ga0308411	56	OST2bottomlayer_56	HotsprottomLayer_2_FD_ref_metabat.56.fa	952092	189	0.31	39.4	0	24	4.3	0	0	0	1	14	0	1038	TRUE	758	Spirochaetota-sp-003	family-Leptonemataceae	Spirochaetota	Spirochaetia	unclassified Spirochaetia	Leptospiraceae	Leptonema	Leptonema illini	Leptonema illini 3055	Low-quality draft MAG
OctopusSpring	HotsprottomLayer_2	OST2bottomlayer	2007-07-28	570584684	Ga0308411	57	OST2bottomlayer_57	HotsprottomLayer_2_FD_ref_metabat.57.fa	1191581	248	0.56	17	0	60	10.5	0	0	0	0	16	0	1144	FALSE				Bacteroidota	Saprospiria	Saprospirales	Haliscomenobacteraceae				Low-quality draft MAG
OctopusSpring	HotsprottomLayer_2	OST2bottomlayer	2007-07-28	570584684	Ga0308411	58	OST2bottomlayer_58	HotsprottomLayer_2_FD_ref_metabat.58.fa	4373697	439	0.7	86.1	7.6	16	2.8	0	1	2	1	61	0	4327	FALSE				Proteobacteria							Medium-quality draft MAG
OctopusSpring	HotsprottomLayer_2	OST2bottomlayer	2007-07-28	570584684	Ga0308411	59	OST2bottomlayer_59	HotsprottomLayer_2_FD_ref_metabat.59.fa	211505	34	0.45	0	0	15	2.6	0	0	0	0	3	0	221	FALSE				Chloroflexota	Anaerolineae	Anaerolineales	Anaerolineaceae	Thermanaerothrix	Thermanaerothrix daxensis	Thermanaerothrix daxensis GNS-1	Low-quality draft MAG
OctopusSpring	HotsprottomLayer_2	OST2bottomlayer	2007-07-28	570584684	Ga0308411	60	OST2bottomlayer_60	HotsprottomLayer_2_FD_ref_metabat.60.fa	2293721	229	0.46	95.3	4.5	19	3.3	0	0	1	0	32	0	2420	TRUE	1911	Nitrospirota-sp-002	order-Thermodesulfovibrionale	Nitrospirota	Thermodesulfovibrionia	Thermodesulfovibrionales					Medium-quality draft MAG
OctopusSpring	HotsprottomLayer_2	OST2bottomlayer	2007-07-28	570584684	Ga0308411	61	OST2bottomlayer_61	HotsprottomLayer_2_FD_ref_metabat.61.fa	1237844	208	0.51	49	0.8	12	2.2	0	0	0	1	20	0	1416	TRUE	1198	Caldatribacteriota-sp-001	family-Caldatribacteriaceae	Caldatribacteriota	unclassified Candidatus Atribacteria	unclassified Candidatus Atribacteria	unclassified Candidatus Atribacteria	Candidatus Caldatribacteirum	Candidatus Caldatribacterium saccharofermentans	Candidatus Caldatribacterium saccharofermentans OP9-77CS	Low-quality draft MAG
OctopusSpring	HotsprottomLayer_2	OST2bottomlayer	2007-07-28	570584684	Ga0308411	62	OST2bottomlayer_62	HotsprottomLayer_2_FD_ref_metabat.62.fa	2090931	456	0.61	44.8	8.9	275	48.1	0	0	0	0	17	0	2033	TRUE	1548	Chloroflexota-sp-009	genus-Roseiflexus	Chloroflexota	Chloroflexia	Chloroflexales	Roseiflexaceae	Roseiflexus	Roseiflexus castenholzii	Roseiflexus castenholzii HLO8	Low-quality draft MAG
OctopusSpring	HotsprottomLayer_2	OST2bottomlayer	2007-07-28	570584684	Ga0308411	63	OST2bottomlayer_63	HotsprottomLayer_2_FD_ref_metabat.63.fa	207503	39	0.63	0	0	143	25	0	0	0	0	0	0	219	TRUE	33	Chloroflexota-sp-009	genus-Roseiflexus	Chloroflexota	Chloroflexia	Chloroflexales	Roseiflexaceae	Roseiflexus	Roseiflexus sp. RS-1	Roseiflexus sp. RS-1	Low-quality draft MAG
OctopusSpring	HotsprottomLayer_2	OST2bottomlayer	2007-07-28	570584684	Ga0308411	64	OST2bottomlayer_64	HotsprottomLayer_2_FD_ref_metabat.64.fa	765768	162	0.57	33	2.7	346	60.6	0	0	0	0	8	0	791	TRUE	569	Bacteroidota-sp-004	order-Cytophagales	Bacteroidota	Cytophagia	Cytophagales					Low-quality draft MAG
OctopusSpring	HotsprottomLayer_2	OST2bottomlayer	2007-07-28	570584684	Ga0308411	65	OST2bottomlayer_65	HotsprottomLayer_2_FD_ref_metabat.65.fa	2018040	375	0.54	60.5	5.5	14	2.4	0	0	0	0	23	0	2163	TRUE	1732	Chloroflexota-sp-003	family-Anaerolineaceae	Chloroflexota	Anaerolineae	Anaerolineales	Anaerolineaceae	Thermanaerothrix	Thermanaerothrix daxensis	Thermanaerothrix daxensis GNS-1	Medium-quality draft MAG
OctopusSpring	HotsprottomLayer_2	OST2bottomlayer	2007-07-28	570584684	Ga0308411	66	OST2bottomlayer_66	HotsprottomLayer_2_FD_ref_metabat.66.fa	6947134	1062	0.32	100	181.9	75	13.1	0	2	2	1	109	0	7105	FALSE				Bacteroidota	Ignavibacteria	Ignavibacteriales					below MIMAG quality
OctopusSpring	HotsprottomLayer_2	OST2bottomlayer	2007-07-28	570584684	Ga0308411	67	OST2bottomlayer_67	HotsprottomLayer_2_FD_ref_metabat.67.fa	2758658	293	0.6	81.4	0	579	101.5	0	0	0	1	40	0	2705	TRUE	1999	Armatimonadota-sp-003	genus-ArmatimonadotaOTU12like	Armatimonadota	HRBIN16	HRBIN16	HRBIN16	HRBIN16			Medium-quality draft MAG
OctopusSpring	HotsprottomLayer_2	OST2bottomlayer	2007-07-28	570584684	Ga0308411	68	OST2bottomlayer_68	HotsprottomLayer_2_FD_ref_metabat.68.fa	336056	44	0.61	0	0	251	44.1	0	0	0	0	0	0	493	FALSE											Low-quality draft MAG
OctopusSpring	HotsprottomLayer_2	OST2bottomlayer	2007-07-28	570584684	Ga0308411	69	OST2bottomlayer_69	HotsprottomLayer_2_FD_ref_metabat.69.fa	2853003	480	0.54	64	2.8	20	3.4	0	2	0	0	31	0	2790	TRUE	2169	Chloroflexota-sp-001	species-Chloroflexus-sp000735195	Chloroflexota	Chloroflexia	Chloroflexales	Chloroflexaceae	Chloroflexus	Chloroflexus sp. Y-396-1	Chloroflexus sp. Y-396-1	Medium-quality draft MAG
MushroomSpring	HotsprSampleMS13	MS13	2006-09-12	452099480	Ga0308405	1	MS13_1	HotsprSampleMS13_FD_ref_metabat.1.fa	3030466	102	0.67	94.8	1.9	152	33.7	0	1	1	1	41	0	2664	TRUE	2028	Armatimonadota-sp-001	class-UBA5829-lineage1	Armatimonadota	UBA5829	UBA5829					High-quality draft MAG
MushroomSpring	HotsprSampleMS13	MS13	2006-09-12	452099480	Ga0308405	2	MS13_2	HotsprSampleMS13_FD_ref_metabat.2.fa	870118	163	0.36	0	0	55	12.1	0	0	0	0	4	0	780	FALSE											Low-quality draft MAG
MushroomSpring	HotsprSampleMS13	MS13	2006-09-12	452099480	Ga0308405	3	MS13_3	HotsprSampleMS13_FD_ref_metabat.3.fa	587331	119	0.51	0	0	37	8.2	0	0	0	0	0	0	3	FALSE											Low-quality draft MAG
MushroomSpring	HotsprSampleMS13	MS13	2006-09-12	452099480	Ga0308405	4	MS13_4	HotsprSampleMS13_FD_ref_metabat.4.fa	1428693	38	0.29	57.3	0	32	7	0	0	0	0	31	0	1366	FALSE											Medium-quality draft MAG
MushroomSpring	HotsprSampleMS13	MS13	2006-09-12	452099480	Ga0308405	5	MS13_5	HotsprSampleMS13_FD_ref_metabat.5.fa	1919855	350	0.31	65.4	1.6	9	2.1	0	0	0	1	26	0	1881	TRUE	1440	Bacteroidota-sp-006	order-Ignavibacteriales-lineage1	Bacteroidota	Ignavibacteria	Ignavibacteriales	Ignavibacteriaceae	Ignavibacterium	Ignavibacterium album	Ignavibacterium album Mat9-16	Medium-quality draft MAG
MushroomSpring	HotsprSampleMS13	MS13	2006-09-12	452099480	Ga0308405	6	MS13_6	HotsprSampleMS13_FD_ref_metabat.6.fa	3089673	368	0.54	83	6.1	10	2.3	0	0	0	0	31	0	3061	TRUE	2425	Chloroflexota-sp-003	family-Anaerolineaceae	Chloroflexota	Anaerolineae	Anaerolineales	Anaerolineaceae	Thermanaerothrix	Thermanaerothrix daxensis	Thermanaerothrix daxensis GNS-1	Medium-quality draft MAG
MushroomSpring	HotsprSampleMS13	MS13	2006-09-12	452099480	Ga0308405	7	MS13_7	HotsprSampleMS13_FD_ref_metabat.7.fa	1378097	240	0.38	40.8	9.1	51	11.4	0	3	1	1	34	0	1386	TRUE	712	Proteobacteria-sp-001	unknown-Proteobacteria	Proteobacteria							Low-quality draft MAG
MushroomSpring	HotsprSampleMS13	MS13	2006-09-12	452099480	Ga0308405	8	MS13_8	HotsprSampleMS13_FD_ref_metabat.8.fa	2221404	277	0.64	72.2	0.9	11	2.5	0	2	2	2	35	0	2308	TRUE	1843	Chloroflexota-sp-004	species-Thermomicrobium-roseum	Chloroflexota	Thermomicrobia	Thermomicrobiales	Thermomicrobiaceae	Thermomicrobium	Thermomicrobium roseum	Thermomicrobium roseum DSM 5159	Medium-quality draft MAG
MushroomSpring	HotsprSampleMS13	MS13	2006-09-12	452099480	Ga0308405	9	MS13_9	HotsprSampleMS13_FD_ref_metabat.9.fa	1106844	243	0.53	38.6	0	9	1.9	0	0	0	0	6	0	1151	TRUE	957	Spirochaetota-sp-001	order-Spirochaetales	Spirochaetota	Spirochaetia	Spirochaetales	Spirochaetaceae				Low-quality draft MAG
MushroomSpring	HotsprSampleMS13	MS13	2006-09-12	452099480	Ga0308405	10	MS13_10	HotsprSampleMS13_FD_ref_metabat.10.fa	1961751	431	0.59	37.9	0.2	8	1.9	0	1	0	0	11	0	1619	TRUE	1100	Planctomycetota-sp-001	family-Thermoguttaceae-lineage1	Planctomycetota	Planctomycetia	Planctomycetales	Planctomycetaceae	Thermogutta	Thermogutta terrifontis	Thermogutta terrifontis R1	Low-quality draft MAG
MushroomSpring	HotsprSampleMS13	MS13	2006-09-12	452099480	Ga0308405	11	MS13_11	HotsprSampleMS13_FD_ref_metabat.11.fa	1340650	253	0.46	54.8	0	108	24	0	0	0	0	21	0	1430	TRUE	1055	Bacteroidota-sp-001	family-Chloroherpetonaceae	Bacteroidota	Chlorobia	Chlorobiales	Candidatus Thermochlorobacteriaceae	unclassified Candidatus Thermochlorobacteriaceae	Candidatus Thermochlorobacteriaceae bacterium GBChlB	Chlorobium sp. GBChlB	Medium-quality draft MAG
MushroomSpring	HotsprSampleMS13	MS13	2006-09-12	452099480	Ga0308405	12	MS13_12	HotsprSampleMS13_FD_ref_metabat.12.fa	629670	115	0.52	0	0	41	9.1	0	0	0	0	0	0	10	TRUE	2	Chloroflexota-sp-009	genus-Roseiflexus	Chloroflexota	Chloroflexia	Chloroflexales	Roseiflexaceae	Roseiflexus	Roseiflexus sp. RS-1	Roseiflexus sp. RS-1	Low-quality draft MAG
MushroomSpring	HotsprSampleMS13	MS13	2006-09-12	452099480	Ga0308405	13	MS13_13	HotsprSampleMS13_FD_ref_metabat.13.fa	3716492	719	0.62	81.7	66.7	134	29.7	0	0	2	3	52	0	4032	TRUE	2739	Armatimonadota-sp-002	genus-ArmatimonadotaOTU3like								below MIMAG quality
MushroomSpring	HotsprSampleMS13	MS13	2006-09-12	452099480	Ga0308405	14	MS13_14	HotsprSampleMS13_FD_ref_metabat.14.fa	3152161	255	0.6	90.7	0.9	584	129.1	0	1	1	1	44	0	3037	TRUE	2214	Armatimonadota-sp-003	genus-ArmatimonadotaOTU12like	Armatimonadota	HRBIN16	HRBIN16	HRBIN16	HRBIN16			High-quality draft MAG
MushroomSpring	HotsprSampleMS13	MS13	2006-09-12	452099480	Ga0308405	15	MS13_15	HotsprSampleMS13_FD_ref_metabat.15.fa	2474863	261	0.68	95.9	9.8	30	6.6	0	3	1	1	46	0	2909	TRUE	2277	Deinococcota-sp-002	genus-Thermus	Deinococcota	Deinococci	Thermales	Thermaceae	Thermus	Thermus aquaticus	Thermus aquaticus Y51MC23	Medium-quality draft MAG
MushroomSpring	HotsprSampleMS13	MS13	2006-09-12	452099480	Ga0308405	16	MS13_16	HotsprSampleMS13_FD_ref_metabat.16.fa	2568827	94	0.48	96.2	1.9	865	191.3	0	1	1	1	46	0	2289	TRUE	1771	Bacteroidota-sp-002	genus-Thermochlorobacter	Bacteroidota	Chlorobia	Chlorobiales	Chloroherpetonaceae	Thermochlorobacter	Thermochlorobacter aerophilum		High-quality draft MAG
MushroomSpring	HotsprSampleMS13	MS13	2006-09-12	452099480	Ga0308405	17	MS13_17	HotsprSampleMS13_FD_ref_metabat.17.fa	1615601	205	0.5	92.5	0	87	19.2	0	0	0	0	37	0	1757	TRUE	1542	Thermotogota-sp-001	species-Pseudothermotoga-hypogea	Thermotogota	Thermotogae	Thermotogales	Thermotogaceae	Pseudothermotoga_A			Medium-quality draft MAG
MushroomSpring	HotsprSampleMS13	MS13	2006-09-12	452099480	Ga0308405	18	MS13_18	HotsprSampleMS13_FD_ref_metabat.18.fa	3669815	507	0.6	94.8	49.2	257	56.8	0	0	0	2	53	0	3783	TRUE	2988	Cyanobacteria-sp-001	genus-Synechococcus	Cyanobacteria	unclassified Cyanobacteria	Synechococcales	Synechococcaceae	Synechococcus	Synechococcus sp. JA-3-3Ab	Synechococcus sp. JA-3-3Ab	below MIMAG quality
MushroomSpring	HotsprSampleMS13	MS13	2006-09-12	452099480	Ga0308405	19	MS13_19	HotsprSampleMS13_FD_ref_metabat.19.fa	1955126	35	0.45	93.3	0	29	6.5	0	0	1	0	43	0	1928	TRUE	1370	Spirochaetota-sp-002	class-Brevinematia-lineage1	Spirochaetota	Brevinematia						Medium-quality draft MAG
MushroomSpring	HotsprSampleMS13	MS13	2006-09-12	452099480	Ga0308405	20	MS13_20	HotsprSampleMS13_FD_ref_metabat.20.fa	3074401	385	0.65	85.5	2.7	17	3.7	0	0	0	0	37	0	2920	FALSE				Chloroflexota	Anaerolineae						Medium-quality draft MAG
MushroomSpring	HotsprSampleMS13	MS13	2006-09-12	452099480	Ga0308405	21	MS13_21	HotsprSampleMS13_FD_ref_metabat.21.fa	2130280	35	0.52	96.4	0.4	371	82.2	0	1	1	1	43	0	1873	TRUE	1374	Bacteroidota-sp-003	genus-NICIL-2	Bacteroidota	Kapabacteria	Kapabacteriales	NICIL-2	NICIL-2			High-quality draft MAG
MushroomSpring	HotsprSampleMS13	MS13	2006-09-12	452099480	Ga0308405	22	MS13_22	HotsprSampleMS13_FD_ref_metabat.22.fa	1549052	31	0.46	99.2	0.5	177	39.2	0	1	1	1	42	0	1705	TRUE	1445	Acquificota-sp-001	genus-Thermocrinis	Aquificota	Aquificae	Aquificales	Aquificaceae	Thermocrinis			High-quality draft MAG
MushroomSpring	HotsprSampleMS13	MS13	2006-09-12	452099480	Ga0308405	23	MS13_23	HotsprSampleMS13_FD_ref_metabat.23.fa	7412236	994	0.3	100	214.9	66	14.5	0	2	2	3	132	0	8205	FALSE											below MIMAG quality
MushroomSpring	HotsprSampleMS13	MS13	2006-09-12	452099480	Ga0308405	24	MS13_24	HotsprSampleMS13_FD_ref_metabat.24.fa	3423836	264	0.51	88.2	6.1	104	23	0	1	2	1	42	0	3307	TRUE	2605	Chloroflexota-sp-002	genus-UBA4823-OTU9like	Chloroflexota	Anaerolineae	Anaerolineales	Anaerolineaceae				Medium-quality draft MAG
MushroomSpring	HotsprSampleMS13	MS13	2006-09-12	452099480	Ga0308405	25	MS13_25	HotsprSampleMS13_FD_ref_metabat.25.fa	247469	20	0.62	0	0	103	22.8	0	0	0	0	0	0	202	FALSE				Acidobacteriota	Blastocatellia	unclassified Blastocatellia	unclassified Blastocatellia	Chloracidobacterium	Chloracidobacterium thermophilum		Low-quality draft MAG
MushroomSpring	HotsprSampleMS13	MS13	2006-09-12	452099480	Ga0308405	26	MS13_26	HotsprSampleMS13_FD_ref_metabat.26.fa	1050342	216	0.42	59.6	3.5	19	4.3	0	0	0	0	14	0	1237	TRUE	1023	Desulfobacterota-sp-001	family-Thermodesulfobacteriaceae	Desulfobacterota	Thermodesulfobacteria	Thermodesulfobacteriales	Thermodesulfobacteriaceae	Caldimicrobium	Caldimicrobium thiodismutans	Caldimicrobium thiodismutans TF1	Medium-quality draft MAG
MushroomSpring	HotsprSampleMS13	MS13	2006-09-12	452099480	Ga0308405	27	MS13_27	HotsprSampleMS13_FD_ref_metabat.27.fa	1173170	263	0.59	23.9	0	81	17.8	0	0	0	0	4	0	1026	FALSE				Planctomycetota	Planctomycetia	Planctomycetales	Gemmataceae	Gemmata	Gemmata obscuriglobus	Gemmata obscuriglobus UQM 2246	Low-quality draft MAG
MushroomSpring	HotsprSampleMS13	MS13	2006-09-12	452099480	Ga0308405	28	MS13_28	HotsprSampleMS13_FD_ref_metabat.28.fa	263821	66	0.37	4.2	0	9	2	0	0	0	0	6	0	296	FALSE				Firmicutes	Clostridia	Clostridiales	Hungateiclostridiaceae				Low-quality draft MAG
MushroomSpring	HotsprSampleMS13	MS13	2006-09-12	452099480	Ga0308405	29	MS13_29	HotsprSampleMS13_FD_ref_metabat.29.fa	3306756	92	0.57	95.9	1.7	1120	247.7	0	1	1	1	48	0	2824	TRUE	2228	Acidobacteriota-sp-001	genus-Chloracidobacterium	Acidobacteriota	Blastocatellia	Chloracidobacteriales	Chloracidobacteriaceae	Chloracidobacterium			High-quality draft MAG
MushroomSpring	HotsprSampleMS13	MS13	2006-09-12	452099480	Ga0308405	30	MS13_30	HotsprSampleMS13_FD_ref_metabat.30.fa	2035136	393	0.54	50.3	1.9	54	12	0	2	0	0	25	0	2068	TRUE	1598	Chloroflexota-sp-001	species-Chloroflexus-sp000735195	Chloroflexota	Chloroflexia	Chloroflexales	Chloroflexaceae	Chloroflexus	Chloroflexus sp. Y-396-1	Chloroflexus sp. Y-396-1	Medium-quality draft MAG
MushroomSpring	HotsprSampleMS13	MS13	2006-09-12	452099480	Ga0308405	31	MS13_31	HotsprSampleMS13_FD_ref_metabat.31.fa	3889240	602	0.67	82.8	4.3	24	5.3	0	0	0	0	40	0	3879	TRUE	2844	Acidobacteriota-sp-004	genus-UBA690	Acidobacteriota	Acidobacteriae	Bryobacterales	Bryobacteraceae	UBA690			Medium-quality draft MAG
MushroomSpring	HotsprSampleMS13	MS13	2006-09-12	452099480	Ga0308405	32	MS13_32	HotsprSampleMS13_FD_ref_metabat.32.fa	1757455	193	0.52	69.8	0	27	5.9	0	1	1	1	33	0	1917	TRUE	1597	Caldatribacteriota-sp-001	family-Caldatribacteriaceae	Caldatribacteriota	unclassified Candidatus Atribacteria	unclassified Candidatus Atribacteria	unclassified Candidatus Atribacteria	Candidatus Caldatribacteirum	Candidatus Caldatribacterium saccharofermentans	Candidatus Caldatribacterium saccharofermentans OP9-77CS	Medium-quality draft MAG
MushroomSpring	HotsprSampleMS13	MS13	2006-09-12	452099480	Ga0308405	33	MS13_33	HotsprSampleMS13_FD_ref_metabat.33.fa	545690	71	0.32	52.9	0	244	54	0	0	1	1	24	0	593	TRUE	424	Microgenomates-sp-001	Microgenomates	Microgenomates	unclassified Microgenomates	unclassified Microgenomates	unclassified Microgenomates	unclassified Microgenomates	unclassified Microgenomates		Medium-quality draft MAG
MushroomSpring	HotsprSampleMS13	MS13	2006-09-12	452099480	Ga0308405	34	MS13_34	HotsprSampleMS13_FD_ref_metabat.34.fa	3203792	338	0.7	91	2.6	14	3.1	0	0	0	0	45	0	3322	TRUE	2759	Proteobacteria-sp-004	family-Geminicoccaceae	Proteobacteria	Alphaproteobacteria	Geminicoccales	Geminicoccaceae				Medium-quality draft MAG
MushroomSpring	HotsprSampleMS13	MS13	2006-09-12	452099480	Ga0308405	35	MS13_35	HotsprSampleMS13_FD_ref_metabat.35.fa	2180808	425	0.61	65.9	38	39	8.6	0	1	0	0	38	0	2468	TRUE	1983	Deinococcota-sp-001	genus-Meiothermus	Deinococcota	Deinococci	Thermales	Thermaceae	Meiothermus	Meiothermus cerbereus	Meiothermus cerbereus DSM 11376	below MIMAG quality
MushroomSpring	HotsprSampleMS13	MS13	2006-09-12	452099480	Ga0308405	36	MS13_36	HotsprSampleMS13_FD_ref_metabat.36.fa	2567704	57	0.39	94.7	0	31	6.8	0	0	1	1	43	0	2177	TRUE	1578	Bacteroidota-sp-005	family-XYC2-FULL-35-21	Bacteroidota	Kapabacteria	Kapabacteriales	XYC2-FULL-35-21				Medium-quality draft MAG
MushroomSpring	HotsprSampleMS13	MS13	2006-09-12	452099480	Ga0308405	37	MS13_37	HotsprSampleMS13_FD_ref_metabat.37.fa	2505870	401	0.71	74.2	1.3	34	7.5	0	0	0	0	31	0	2769	TRUE	2316	Proteobacteria-sp-003	species-Elioraea-sp-MS-P2	Proteobacteria	Alphaproteobacteria	Rhodospirillales	unclassified Rhodospirillales	Elioraea	Elioraea tepidiphila	Elioraea tepidiphila DSM 17972	Medium-quality draft MAG
MushroomSpring	HotsprSampleMS13	MS13	2006-09-12	452099480	Ga0308405	38	MS13_38	HotsprSampleMS13_FD_ref_metabat.38.fa	3946612	631	0.63	88.8	89	860	190.2	0	0	0	0	58	0	3984	FALSE				Chloroflexota							below MIMAG quality
MushroomSpring	HotsprSampleMS13	MS13	2006-09-12	452099480	Ga0308405	39	MS13_39	HotsprSampleMS13_FD_ref_metabat.39.fa	481616	86	0.58	4.2	0	502	111.1	0	0	0	0	3	0	481	TRUE	356	Chloroflexota-sp-009	genus-Roseiflexus	Chloroflexota	Chloroflexia	Chloroflexales	Roseiflexaceae	Roseiflexus	Roseiflexus sp. RS-1	Roseiflexus sp. RS-1	Low-quality draft MAG
MushroomSpring	HotsprSampleMS13	MS13	2006-09-12	452099480	Ga0308405	40	MS13_40	HotsprSampleMS13_FD_ref_metabat.40.fa	502151	119	0.57	17.9	1.1	260	57.6	0	0	0	0	6	0	520	FALSE				Bacteroidota	Cytophagia						Low-quality draft MAG
MushroomSpring	HotsprSampleMS50	MS50	2009-07-30	267479694	Ga0308419	1	MS50_1	HotsprSampleMS50_FD_ref_metabat.1.fa	3120390	508	0.47	81.9	58	81	30.2	0	2	0	0	52	0	3285	FALSE				Bacteroidota	Chlorobia	Chlorobiales	Candidatus Thermochlorobacteriaceae	unclassified Candidatus Thermochlorobacteriaceae	Candidatus Thermochlorobacteriaceae bacterium GBChlB	Chlorobium sp. GBChlB	below MIMAG quality
MushroomSpring	HotsprSampleMS50	MS50	2009-07-30	267479694	Ga0308419	2	MS50_2	HotsprSampleMS50_FD_ref_metabat.2.fa	2417411	209	0.31	90.6	1.2	15	5.7	0	0	0	1	30	0	2534	TRUE	1747	Spirochaetota-sp-003	family-Leptonemataceae	Spirochaetota	Leptospirae	Leptospirales	Leptonemataceae				Medium-quality draft MAG
MushroomSpring	HotsprSampleMS50	MS50	2009-07-30	267479694	Ga0308419	3	MS50_3	HotsprSampleMS50_FD_ref_metabat.3.fa	2961637	79	0.68	92.6	1	19	7.3	0	1	1	1	45	0	2728	TRUE	2054	Armatimonadota-sp-004	genus-UBA8783	Armatimonadota	Fimbriimonadia	Fimbriimonadales	Fimbriimonadaceae	UBA8783	UBA8783 sp003516955		High-quality draft MAG
MushroomSpring	HotsprSampleMS50	MS50	2009-07-30	267479694	Ga0308419	4	MS50_4	HotsprSampleMS50_FD_ref_metabat.4.fa	3397075	416	0.51	80.3	6.1	78	29.2	0	1	1	1	40	0	3411	TRUE	2653	Chloroflexota-sp-002	genus-UBA4823-OTU9like	Chloroflexota	Anaerolineae	Anaerolineales	Anaerolineaceae				Medium-quality draft MAG
MushroomSpring	HotsprSampleMS50	MS50	2009-07-30	267479694	Ga0308419	5	MS50_5	HotsprSampleMS50_FD_ref_metabat.5.fa	755770	127	0.3	35.2	0	13	4.9	0	0	0	0	27	0	787	FALSE											Low-quality draft MAG
MushroomSpring	HotsprSampleMS50	MS50	2009-07-30	267479694	Ga0308419	6	MS50_6	HotsprSampleMS50_FD_ref_metabat.6.fa	2035622	282	0.5	85.7	1.6	19	7.3	0	0	0	0	32	0	2212	TRUE	1725	Cyanobacteria-sp-002	genus-Pseudanabaena	Cyanobacteria	Cyanobacteriia	Pseudanabaenales	Pseudanabaenaceae				Medium-quality draft MAG
MushroomSpring	HotsprSampleMS50	MS50	2009-07-30	267479694	Ga0308419	7	MS50_7	HotsprSampleMS50_FD_ref_metabat.7.fa	373281	80	0.51	25.3	0.8	8	2.9	0	0	0	0	15	0	453	FALSE				Euryarchaeota	Methanobacteria	Methanobacteriales	Methanobacteriaceae	Methanothermobacter	Methanothermobacter thermautotrophicus	Methanothermobacter thermautotrophicus Delta H	Low-quality draft MAG
MushroomSpring	HotsprSampleMS50	MS50	2009-07-30	267479694	Ga0308419	8	MS50_8	HotsprSampleMS50_FD_ref_metabat.8.fa	5321566	934	0.63	92.2	110.3	322	120.4	0	0	0	0	86	0	5300	FALSE				Chloroflexota							below MIMAG quality
MushroomSpring	HotsprSampleMS50	MS50	2009-07-30	267479694	Ga0308419	9	MS50_9	HotsprSampleMS50_FD_ref_metabat.9.fa	2066337	375	0.66	56.7	1.2	9	3.3	0	0	0	0	31	0	1932	TRUE	1286	Planctomycetota-sp-003	family-UBA1161	Planctomycetota							Medium-quality draft MAG
MushroomSpring	HotsprSampleMS50	MS50	2009-07-30	267479694	Ga0308419	10	MS50_10	HotsprSampleMS50_FD_ref_metabat.10.fa	2064987	194	0.63	84.7	0	12	4.4	0	1	1	0	42	0	1881	TRUE	1419	Elusimicrobiota-sp-001	class-Endomicrobia	Elusimicrobiota	Endomicrobia	PHAN01					Medium-quality draft MAG
MushroomSpring	HotsprSampleMS50	MS50	2009-07-30	267479694	Ga0308419	11	MS50_11	HotsprSampleMS50_FD_ref_metabat.11.fa	305398	74	0.6	11.8	0	842	314.8	0	0	0	0	3	0	287	FALSE				Cyanobacteria	unclassified Cyanobacteria	Synechococcales	Synechococcaceae	Synechococcus	Synechococcus sp. JA-2-3B'a(2-13)	Synechococcus sp. JA-2-3B'a(2-13)	Low-quality draft MAG
MushroomSpring	HotsprSampleMS50	MS50	2009-07-30	267479694	Ga0308419	12	MS50_12	HotsprSampleMS50_FD_ref_metabat.12.fa	912166	221	0.61	19.6	0	53	19.7	0	0	0	0	16	0	887	FALSE				Planctomycetota	Planctomycetia	Planctomycetales	Planctomycetaceae	Thermogutta	Thermogutta terrifontis	Thermogutta terrifontis R1	Low-quality draft MAG
MushroomSpring	HotsprSampleMS50	MS50	2009-07-30	267479694	Ga0308419	13	MS50_13	HotsprSampleMS50_FD_ref_metabat.13.fa	2284130	382	0.32	70.9	0	14	5.3	0	1	1	0	25	0	2380	TRUE	1612	Spirochaetota-sp-005	family-Leptospiraceae	Spirochaetota	Spirochaetia	unclassified Spirochaetia	Leptospiraceae	Leptospira			Medium-quality draft MAG
MushroomSpring	HotsprSampleMS50	MS50	2009-07-30	267479694	Ga0308419	14	MS50_14	HotsprSampleMS50_FD_ref_metabat.14.fa	2757520	103	0.48	96.2	1.9	462	172.8	0	1	1	1	46	0	2447	TRUE	1887	Bacteroidota-sp-002	genus-Thermochlorobacter	Bacteroidota	Chlorobia	Chlorobiales	Chloroherpetonaceae	Thermochlorobacter			High-quality draft MAG
MushroomSpring	HotsprSampleMS50	MS50	2009-07-30	267479694	Ga0308419	15	MS50_15	HotsprSampleMS50_FD_ref_metabat.15.fa	7965885	1226	0.65	93.1	73.7	31	11.7	0	1	1	1	63	0	7744	FALSE				Acidobacteriota	Solibacteres	Solibacterales	Solibacteraceae	Candidatus Solibacter	Candidatus Solibacter usitatus	Candidatus Solibacter usitatus Ellin6076	below MIMAG quality
MushroomSpring	HotsprSampleMS50	MS50	2009-07-30	267479694	Ga0308419	16	MS50_16	HotsprSampleMS50_FD_ref_metabat.16.fa	2167296	410	0.54	65.7	0	17	6.5	0	2	0	1	20	0	2175	TRUE	1682	Chloroflexota-sp-001	species-Chloroflexus-sp000735195	Chloroflexota	Chloroflexia	Chloroflexales	Chloroflexaceae	Chloroflexus	Chloroflexus sp. Y-396-1	Chloroflexus sp. Y-396-1	Medium-quality draft MAG
MushroomSpring	HotsprSampleMS50	MS50	2009-07-30	267479694	Ga0308419	17	MS50_17	HotsprSampleMS50_FD_ref_metabat.17.fa	2675787	418	0.64	65.6	2	36	13.6	0	1	1	1	33	0	2622	FALSE				Chloroflexota							Medium-quality draft MAG
MushroomSpring	HotsprSampleMS50	MS50	2009-07-30	267479694	Ga0308419	18	MS50_18	HotsprSampleMS50_FD_ref_metabat.18.fa	1082036	240	0.63	31.2	3	306	114.2	0	0	0	1	14	0	1133	FALSE											Low-quality draft MAG
MushroomSpring	HotsprSampleMS50	MS50	2009-07-30	267479694	Ga0308419	19	MS50_19	HotsprSampleMS50_FD_ref_metabat.19.fa	2244544	293	0.32	81.7	1.6	12	4.5	0	0	0	0	32	0	2025	TRUE	1628	Bacteroidota-sp-006	order-Ignavibacteriales-lineage1	Bacteroidota	Ignavibacteria	Ignavibacteriales					Medium-quality draft MAG
MushroomSpring	HotsprSampleMS50	MS50	2009-07-30	267479694	Ga0308419	20	MS50_20	HotsprSampleMS50_FD_ref_metabat.20.fa	3518230	588	0.59	63.5	1.3	12	4.5	0	0	1	1	34	0	2811	TRUE	1835	Planctomycetota-sp-001	family-Thermoguttaceae-lineage1	Planctomycetota	Planctomycetia	Planctomycetales	Planctomycetaceae	Thermogutta	Thermogutta terrifontis	Thermogutta terrifontis R1	Medium-quality draft MAG
MushroomSpring	HotsprSampleMS50	MS50	2009-07-30	267479694	Ga0308419	21	MS50_21	HotsprSampleMS50_FD_ref_metabat.21.fa	2998720	113	0.67	93.1	0.9	606	226.6	0	1	1	1	44	0	2614	TRUE	1998	Armatimonadota-sp-001	class-UBA5829-lineage1	Armatimonadota	UBA5829	UBA5829					High-quality draft MAG
MushroomSpring	HotsprSampleMS50	MS50	2009-07-30	267479694	Ga0308419	22	MS50_22	HotsprSampleMS50_FD_ref_metabat.22.fa	11043192	1478	0.31	100	386.1	34	12.8	0	4	3	6	201	0	11119	FALSE				Bacteroidota	Ignavibacteria	Ignavibacteriales					below MIMAG quality
MushroomSpring	HotsprSampleMS50	MS50	2009-07-30	267479694	Ga0308419	23	MS50_23	HotsprSampleMS50_FD_ref_metabat.23.fa	4036449	523	0.67	75.2	0	121	45.2	0	3	1	0	29	0	3272	TRUE	2422	Chloroflexota-sp-005	genus-Chloranaerofilum	Chloroflexota	Chloroflexia	Chloroflexales	Chloroflexaceae				Medium-quality draft MAG
MushroomSpring	HotsprSampleMS50	MS50	2009-07-30	267479694	Ga0308419	24	MS50_24	HotsprSampleMS50_FD_ref_metabat.24.fa	2053480	56	0.5	98.3	0	528	197.3	0	1	1	1	47	0	2062	TRUE	1788	Thermotogota-sp-001	species-Pseudothermotoga-hypogea	Thermotogota	Thermotogae	Thermotogales	Thermotogaceae	Pseudothermotoga_A			High-quality draft MAG
MushroomSpring	HotsprSampleMS50	MS50	2009-07-30	267479694	Ga0308419	25	MS50_25	HotsprSampleMS50_FD_ref_metabat.25.fa	1953759	207	0.38	81	1.3	14	5.2	0	1	0	0	36	0	2182	TRUE	1779	Desulfobacterota-sp-002	class-Syntrophorhabdia	Desulfobacterota	Syntrophorhabdia	Syntrophorhabdales					Medium-quality draft MAG
MushroomSpring	HotsprSampleMS50	MS50	2009-07-30	267479694	Ga0308419	26	MS50_26	HotsprSampleMS50_FD_ref_metabat.26.fa	2488536	85	0.39	92.5	0	21	7.7	0	1	1	1	46	0	2112	TRUE	1552	Bacteroidota-sp-005	family-XYC2-FULL-35-21	Bacteroidota	Kapabacteria	Kapabacteriales	XYC2-FULL-35-21				High-quality draft MAG
MushroomSpring	HotsprSampleMS50	MS50	2009-07-30	267479694	Ga0308419	27	MS50_27	HotsprSampleMS50_FD_ref_metabat.27.fa	1190921	210	0.57	57	0	120	44.8	0	0	0	0	26	0	1182	TRUE	907	Bacteroidota-sp-004	order-Cytophagales	Bacteroidota	Cytophagia	Cytophagales					Medium-quality draft MAG
MushroomSpring	HotsprSampleMS50	MS50	2009-07-30	267479694	Ga0308419	28	MS50_28	HotsprSampleMS50_FD_ref_metabat.28.fa	589103	126	0.53	35.4	0	9	3.3	0	0	0	0	10	0	643	FALSE				Firmicutes	Clostridia	Clostridiales	Syntrophomonadaceae	Syntrophothermus	Syntrophothermus lipocalidus	Syntrophothermus lipocalidus DSM 12680	Low-quality draft MAG
MushroomSpring	HotsprSampleMS50	MS50	2009-07-30	267479694	Ga0308419	29	MS50_29	HotsprSampleMS50_FD_ref_metabat.29.fa	5198858	740	0.7	93.1	65.7	61	22.9	0	1	1	1	57	0	5539	FALSE				Proteobacteria	Alphaproteobacteria	Rhodospirillales	unclassified Rhodospirillales	Elioraea	Elioraea tepidiphila	Elioraea tepidiphila DSM 17972	below MIMAG quality
MushroomSpring	HotsprSampleMS50	MS50	2009-07-30	267479694	Ga0308419	30	MS50_30	HotsprSampleMS50_FD_ref_metabat.30.fa	2344884	372	0.52	82	2	23	8.4	0	0	0	2	30	0	2446	TRUE	1959	Spirochaetota-sp-001	order-Spirochaetales	Spirochaetota	Spirochaetia	Spirochaetales	Spirochaetaceae_A				Medium-quality draft MAG
MushroomSpring	HotsprSampleMS50	MS50	2009-07-30	267479694	Ga0308419	31	MS50_31	HotsprSampleMS50_FD_ref_metabat.31.fa	2959431	333	0.37	91.5	1.7	18	6.7	0	0	0	1	36	0	3057	TRUE	2138	Spirochaetota-sp-007	genus-UBA4802	Spirochaetota	UBA4802	UBA4802	UB4802	UBA4802			Medium-quality draft MAG
MushroomSpring	HotsprSampleMS50	MS50	2009-07-30	267479694	Ga0308419	32	MS50_32	HotsprSampleMS50_FD_ref_metabat.32.fa	2571186	352	0.44	79.8	0	11	4.2	0	1	1	0	31	0	2523	FALSE				Bacteroidota	Bacteroidia	Cytophagales	Bernardetiaceae				Medium-quality draft MAG
MushroomSpring	HotsprSampleMS50	MS50	2009-07-30	267479694	Ga0308419	33	MS50_33	HotsprSampleMS50_FD_ref_metabat.33.fa	290169	51	0.58	0	0	10	3.6	0	0	0	0	1	0	311	FALSE				Chloroflexota	Anaerolineae	Anaerolineales	Anaerolineaceae				Low-quality draft MAG
MushroomSpring	HotsprSampleMS50	MS50	2009-07-30	267479694	Ga0308419	34	MS50_34	HotsprSampleMS50_FD_ref_metabat.34.fa	1652915	207	0.41	87.1	1.7	24	8.8	0	0	0	1	24	0	1765	FALSE											Medium-quality draft MAG
MushroomSpring	HotsprSampleMS50	MS50	2009-07-30	267479694	Ga0308419	35	MS50_35	HotsprSampleMS50_FD_ref_metabat.35.fa	1549900	292	0.61	57.4	1.7	66	24.7	0	1	1	1	24	0	1525	TRUE	1230	Acidobacteriota-sp-001	genus-Chloracidobacterium	Acidobacteriota	Blastocatellia	unclassified Blastocatellia	unclassified Blastocatellia	Chloracidobacterium	Chloracidobacterium thermophilum	Chloracidobacterium thermophilum B	Medium-quality draft MAG
MushroomSpring	HotsprSampleMS50	MS50	2009-07-30	267479694	Ga0308419	36	MS50_36	HotsprSampleMS50_FD_ref_metabat.36.fa	218718	44	0.38	21.5	0	11	4.2	0	0	0	0	6	0	249	FALSE				Microgenomates	unclassified Microgenomates	unclassified Microgenomates	unclassified Microgenomates				Low-quality draft MAG
MushroomSpring	HotsprSampleMS50	MS50	2009-07-30	267479694	Ga0308419	37	MS50_37	HotsprSampleMS50_FD_ref_metabat.37.fa	854636	166	0.57	47	0.2	9	3.4	0	2	0	1	12	0	959	FALSE				Firmicutes	Clostridia	Clostridiales	Peptococcaceae	Pelotomaculum	Pelotomaculum thermopropionicum	Pelotomaculum thermopropionicum SI	Low-quality draft MAG
MushroomSpring	HotsprSampleMS50	MS50	2009-07-30	267479694	Ga0308419	38	MS50_38	HotsprSampleMS50_FD_ref_metabat.38.fa	416510	77	0.52	0	0	30	11.2	0	0	0	0	0	0	7	TRUE	2	Chloroflexota-sp-009	genus-Roseiflexus	Chloroflexota	Chloroflexia	Chloroflexales	Roseiflexaceae	Roseiflexus	Roseiflexus sp. RS-1	Roseiflexus sp. RS-1	Low-quality draft MAG
MushroomSpring	HotsprSampleMS50	MS50	2009-07-30	267479694	Ga0308419	39	MS50_39	HotsprSampleMS50_FD_ref_metabat.39.fa	543009	113	0.59	3.4	0	413	154.5	0	0	0	0	4	0	560	TRUE	388	Chloroflexota-sp-009	genus-Roseiflexus	Chloroflexota	Chloroflexia	Chloroflexales	Roseiflexaceae	Roseiflexus	Roseiflexus sp. RS-1	Roseiflexus sp. RS-1	Low-quality draft MAG
MushroomSpring	HotsprSampleMS50	MS50	2009-07-30	267479694	Ga0308419	40	MS50_40	HotsprSampleMS50_FD_ref_metabat.40.fa	1730611	330	0.53	47.3	3.2	32	12.1	0	0	0	0	14	0	1897	TRUE	1505	Chloroflexota-sp-003	family-Anaerolineaceae	Chloroflexota	Anaerolineae	Anaerolineales	Anaerolineaceae	Thermanaerothrix	Thermanaerothrix daxensis	Thermanaerothrix daxensis GNS-1	Low-quality draft MAG
MushroomSpring	HotsprSampleMS50	MS50	2009-07-30	267479694	Ga0308419	41	MS50_41	HotsprSampleMS50_FD_ref_metabat.41.fa	902273	172	0.41	47	1.7	9	3.5	0	1	0	0	20	0	1000	FALSE											Low-quality draft MAG
MushroomSpring	HotsprSampleMS50	MS50	2009-07-30	267479694	Ga0308419	42	MS50_42	HotsprSampleMS50_FD_ref_metabat.42.fa	3299920	595	0.62	68.3	0.1	38	14.2	0	1	0	0	25	0	2803	TRUE	2006	Planctomycetota-sp-008	genus-Singulisphaera	Planctomycetota	Planctomycetia	Planctomycetales	Isosphaeraceae	Singulisphaera			Medium-quality draft MAG
MushroomSpring	HotsprSampleMS50	MS50	2009-07-30	267479694	Ga0308419	43	MS50_43	HotsprSampleMS50_FD_ref_metabat.43.fa	2998932	296	0.6	88.1	2.8	248	92.6	0	0	1	1	45	0	2946	TRUE	2147	Armatimonadota-sp-003	genus-ArmatimonadotaOTU12like	Armatimonadota	HRBIN16	HRBIN16	HRBIN16	HRBIN16			Medium-quality draft MAG
MushroomSpring	HotsprSampleMS50	MS50	2009-07-30	267479694	Ga0308419	44	MS50_44	HotsprSampleMS50_FD_ref_metabat.44.fa	565750	136	0.67	13.8	0.9	23	8.4	0	0	0	0	10	0	662	FALSE				Proteobacteria	Betaproteobacteria	Burkholderiales	unclassified Burkholderiales	Tepidimonas	Tepidimonas taiwanensis	Tepidimonas taiwanensis VT154-175	Low-quality draft MAG
MushroomSpring	HotsprSampleMS50	MS50	2009-07-30	267479694	Ga0308419	45	MS50_45	HotsprSampleMS50_FD_ref_metabat.45.fa	601714	137	0.56	16.4	0	7	2.8	0	0	0	0	5	0	660	FALSE				Proteobacteria	Deltaproteobacteria						Low-quality draft MAG
MushroomSpring	HotsprSampleMS50	MS50	2009-07-30	267479694	Ga0308419	46	MS50_46	HotsprSampleMS50_FD_ref_metabat.46.fa	2334153	461	0.55	53.2	1.1	9	3.4	0	2	0	0	30	0	2140	TRUE	1486	Planctomycetota-sp-006	genus-Thermogutta	Planctomycetota	Planctomycetia	Planctomycetales	Planctomycetaceae	Thermogutta	Thermogutta terrifontis	Thermogutta terrifontis R1	Medium-quality draft MAG
MushroomSpring	HotsprSampleMS50	MS50	2009-07-30	267479694	Ga0308419	47	MS50_47	HotsprSampleMS50_FD_ref_metabat.47.fa	700241	130	0.5	18.3	0	13	4.9	0	0	0	0	2	0	721	FALSE				Chloroflexota	Anaerolineae	Anaerolineales	Anaerolineaceae				Low-quality draft MAG
MushroomSpring	HotsprSampleMS50	MS50	2009-07-30	267479694	Ga0308419	48	MS50_48	HotsprSampleMS50_FD_ref_metabat.48.fa	352098	84	0.45	16.4	0	8	2.8	0	0	0	0	5	0	382	FALSE				Chloroflexota	Anaerolineae	Anaerolineales	Anaerolineaceae				Low-quality draft MAG
MushroomSpring	HotsprSampleMS50	MS50	2009-07-30	267479694	Ga0308419	49	MS50_49	HotsprSampleMS50_FD_ref_metabat.49.fa	1849506	359	0.5	60.3	1.9	16	6	0	0	0	0	17	0	1827	TRUE	1320	Armatimonadota-sp-005	class-UBA5829-lineage2	Firmicutes							Medium-quality draft MAG
MushroomSpring	HotsprSampleMS50	MS50	2009-07-30	267479694	Ga0308419	50	MS50_50	HotsprSampleMS50_FD_ref_metabat.50.fa	4657258	177	0.55	96.4	0.4	69	25.8	0	3	0	0	54	0	3990	TRUE	2845	Chloroflexota-sp-007	family-Chloroflexaceae-lineage3	Chloroflexota	Chloroflexia	Chloroflexales	Chloroflexaceae				Medium-quality draft MAG
MushroomSpring	HotsprSampleMS50	MS50	2009-07-30	267479694	Ga0308419	51	MS50_51	HotsprSampleMS50_FD_ref_metabat.51.fa	530883	118	0.71	47.8	0	10	3.6	0	0	0	0	19	0	635	FALSE											Low-quality draft MAG
MushroomSpring	HotsprSampleMS50	MS50	2009-07-30	267479694	Ga0308419	52	MS50_52	HotsprSampleMS50_FD_ref_metabat.52.fa	2619390	192	0.47	88.7	2.6	50	18.5	0	1	0	2	40	0	2396	TRUE	1785	Acidobacteriota-sp-003	genus-UBA10528	Acidobacteriota	Aminicenantia	Aminicenantales	OPB95	UBA10528			Medium-quality draft MAG
MushroomSpring	HotsprSampleMS50	MS50	2009-07-30	267479694	Ga0308419	53	MS50_53	HotsprSampleMS50_FD_ref_metabat.53.fa	2227183	36	0.69	86.5	1.5	19	7.2	0	2	1	2	45	0	1994	FALSE				Firmicutes	DTU015	UBA9673	UBA9673				Medium-quality draft MAG
MushroomSpring	HotsprSampleMS50	MS50	2009-07-30	267479694	Ga0308419	54	MS50_54	HotsprSampleMS50_FD_ref_metabat.54.fa	2370380	150	0.46	97.2	3.6	55	20.4	0	0	2	1	41	0	2473	TRUE	1934	Nitrospirota-sp-002	order-Thermodesulfovibrionale	Nitrospirota	Thermodesulfovibrionia	Thermodesulfovibrionales					Medium-quality draft MAG
MushroomSpring	HotsprSampleMS50	MS50	2009-07-30	267479694	Ga0308419	55	MS50_55	HotsprSampleMS50_FD_ref_metabat.55.fa	1702203	114	0.61	88.6	0.6	23	8.8	0	2	0	2	28	0	1748	TRUE	1569	Proteobacteria-sp-002	genus-Tepidiphilus	Proteobacteria	Gammaproteobacteria	Burkholderiales	Rhodocyclaceae	Tepidiphilus			Medium-quality draft MAG
MushroomSpring	HotsprSampleMS50	MS50	2009-07-30	267479694	Ga0308419	56	MS50_56	HotsprSampleMS50_FD_ref_metabat.56.fa	3354444	139	0.68	94.4	3	57	21.2	0	1	1	1	45	0	2960	TRUE	2291	Acidobacteriota-sp-002	family-Thermoanaerobaculaceae	Acidobacteriota	Thermoanaerobaculia	Thermoanaerobaculales	Thermoanaerobaculaceae				High-quality draft MAG
MushroomSpring	HotsprSampleMS50	MS50	2009-07-30	267479694	Ga0308419	57	MS50_57	HotsprSampleMS50_FD_ref_metabat.57.fa	2952528	98	0.62	95	1	97	36.1	0	1	1	1	44	0	2474	TRUE	1822	Verrucomicrobiota-sp-002	class-Kiritimatiellae	Verrucomicrobiota	Kiritimatiellae						High-quality draft MAG
MushroomSpring	HotsprSampleMS50	MS50	2009-07-30	267479694	Ga0308419	58	MS50_58	HotsprSampleMS50_FD_ref_metabat.58.fa	3679021	438	0.64	79.4	2.7	12	4.5	0	1	1	1	35	0	3442	FALSE				Chloroflexota	Anaerolineae	Thermoflexales					Medium-quality draft MAG
MushroomSpring	HotsprSampleMS50	MS50	2009-07-30	267479694	Ga0308419	59	MS50_59	HotsprSampleMS50_FD_ref_metabat.59.fa	446315	71	0.66	1.7	0	21	7.8	0	0	0	0	17	0	570	FALSE				Proteobacteria	Alphaproteobacteria						Low-quality draft MAG
MushroomSpring	HotsprSampleMS50	MS50	2009-07-30	267479694	Ga0308419	60	MS50_60	HotsprSampleMS50_FD_ref_metabat.60.fa	354689	68	0.51	0	0	34	12.7	0	0	0	0	0	0	5	TRUE	1	Chloroflexota-sp-009	genus-Roseiflexus	Chloroflexota	Chloroflexia	Chloroflexales	Roseiflexaceae	Roseiflexus	Roseiflexus sp. RS-1	Roseiflexus sp. RS-1	Low-quality draft MAG
MushroomSpring	HotsprSampleMS50	MS50	2009-07-30	267479694	Ga0308419	61	MS50_61	HotsprSampleMS50_FD_ref_metabat.61.fa	1745093	216	0.52	73.7	2.5	42	15.8	0	0	1	1	19	0	1906	TRUE	1624	Caldatribacteriota-sp-001	family-Caldatribacteriaceae	Caldatribacteriota	unclassified Candidatus Atribacteria	unclassified Candidatus Atribacteria	unclassified Candidatus Atribacteria	Candidatus Caldatribacteirum	Candidatus Caldatribacterium saccharofermentans	Candidatus Caldatribacterium saccharofermentans OP9-77CS	Medium-quality draft MAG
MushroomSpring	HotsprSampleMS50	MS50	2009-07-30	267479694	Ga0308419	62	MS50_62	HotsprSampleMS50_FD_ref_metabat.62.fa	3656765	387	0.6	86.6	0	11	4.3	0	1	0	1	35	0	3209	FALSE				Chloroflexota	Anaerolineae						Medium-quality draft MAG
MushroomSpring	HotsprSampleMS50	MS50	2009-07-30	267479694	Ga0308419	63	MS50_63	HotsprSampleMS50_FD_ref_metabat.63.fa	2088645	180	0.3	81.5	4.1	16	6	0	1	1	1	33	0	1886	TRUE	1402	Bacteroidota-sp-007	family-GWA2-32-17	Bacteroidota	Bacteroidia	Bacteroidales	GWA2-32-17				Medium-quality draft MAG
MushroomSpring	HotsprSampleMS55	MS55	2009-07-30	235317192	Ga0308420	1	MS55_1	HotsprSampleMS55_FD_ref_metabat.1.fa	2517568	225	0.71	87.3	3.2	14	6	0	0	0	0	30	0	2640	FALSE				Proteobacteria	Gammaproteobacteria	Burkholderiales	SG8-39				Medium-quality draft MAG
MushroomSpring	HotsprSampleMS55	MS55	2009-07-30	235317192	Ga0308420	2	MS55_2	HotsprSampleMS55_FD_ref_metabat.2.fa	5142740	705	0.32	98.3	127.6	17	7.1	0	3	2	2	77	0	4862	FALSE				Bacteroidota	Ignavibacteria	Ignavibacteriales	Ignavibacteriaceae	Ignavibacterium	Ignavibacterium album	Ignavibacterium album Mat9-16	below MIMAG quality
MushroomSpring	HotsprSampleMS55	MS55	2009-07-30	235317192	Ga0308420	3	MS55_3	HotsprSampleMS55_FD_ref_metabat.3.fa	2068139	243	0.51	88.1	1.4	113	47.8	0	1	1	1	35	0	2129	TRUE	1696	Cyanobacteria-sp-002	genus-Pseudanabaena	Cyanobacteria	Cyanobacteriia	Pseudanabaenales					Medium-quality draft MAG
MushroomSpring	HotsprSampleMS55	MS55	2009-07-30	235317192	Ga0308420	4	MS55_4	HotsprSampleMS55_FD_ref_metabat.4.fa	294920	11	0.34	3.9	0	30	12.6	0	0	0	0	0	0	241	FALSE											Low-quality draft MAG
MushroomSpring	HotsprSampleMS55	MS55	2009-07-30	235317192	Ga0308420	5	MS55_5	HotsprSampleMS55_FD_ref_metabat.5.fa	2716611	453	0.63	82.8	23.3	439	186.6	0	0	0	0	41	0	2705	FALSE				Chloroflexota							below MIMAG quality
MushroomSpring	HotsprSampleMS55	MS55	2009-07-30	235317192	Ga0308420	6	MS55_6	HotsprSampleMS55_FD_ref_metabat.6.fa	323829	85	0.65	11	0	11	4.5	0	0	0	0	2	0	340	FALSE				Chloroflexota							Low-quality draft MAG
MushroomSpring	HotsprSampleMS55	MS55	2009-07-30	235317192	Ga0308420	7	MS55_7	HotsprSampleMS55_FD_ref_metabat.7.fa	580283	134	0.39	24.4	0	10	4.4	0	0	0	0	12	0	588	FALSE											Low-quality draft MAG
MushroomSpring	HotsprSampleMS55	MS55	2009-07-30	235317192	Ga0308420	8	MS55_8	HotsprSampleMS55_FD_ref_metabat.8.fa	1442373	267	0.33	74.2	9.4	23	10	0	0	0	0	32	0	1701	TRUE	1354	Nitrospirota-sp-001	genus-Thermodesulfovibrio	Nitrospirota	Nitrospira	Nitrospirales	Nitrospiraceae	Thermodesulfovibrio	Thermodesulfovibrio sp. N1	Thermodesulfovibrio sp. N1	Medium-quality draft MAG
MushroomSpring	HotsprSampleMS55	MS55	2009-07-30	235317192	Ga0308420	9	MS55_9	HotsprSampleMS55_FD_ref_metabat.9.fa	805543	181	0.61	37.3	0.2	12	4.9	0	0	0	0	14	0	914	TRUE	766	Deinococcota-sp-001	genus-Meiothermus	Deinococcota	Deinococci	Thermales	Thermaceae	Meiothermus	Meiothermus cerbereus	Meiothermus cerbereus DSM 11376	Low-quality draft MAG
MushroomSpring	HotsprSampleMS55	MS55	2009-07-30	235317192	Ga0308420	10	MS55_10	HotsprSampleMS55_FD_ref_metabat.10.fa	2810982	246	0.62	88.6	5	29	12.3	0	1	1	1	45	0	2495	FALSE											Medium-quality draft MAG
MushroomSpring	HotsprSampleMS55	MS55	2009-07-30	235317192	Ga0308420	11	MS55_11	HotsprSampleMS55_FD_ref_metabat.11.fa	392014	78	0.53	0	0	33	14	0	0	0	0	0	0	7	FALSE											Low-quality draft MAG
MushroomSpring	HotsprSampleMS55	MS55	2009-07-30	235317192	Ga0308420	12	MS55_12	HotsprSampleMS55_FD_ref_metabat.12.fa	2195651	398	0.31	71.8	0	10	4.4	0	0	1	1	26	0	2270	TRUE	1553	Spirochaetota-sp-005	family-Leptospiraceae	Spirochaetota	Spirochaetia	unclassified Spirochaetia	Leptospiraceae	Leptospira			Medium-quality draft MAG
MushroomSpring	HotsprSampleMS55	MS55	2009-07-30	235317192	Ga0308420	13	MS55_13	HotsprSampleMS55_FD_ref_metabat.13.fa	2744624	487	0.47	81.9	60.2	33	14.1	0	2	0	0	55	0	2934	FALSE				Bacteroidota	Chlorobia	Chlorobiales	Candidatus Thermochlorobacteriaceae	unclassified Candidatus Thermochlorobacteriaceae	Candidatus Thermochlorobacteriaceae bacterium GBChlB	Chlorobium sp. GBChlB	below MIMAG quality
MushroomSpring	HotsprSampleMS55	MS55	2009-07-30	235317192	Ga0308420	14	MS55_14	HotsprSampleMS55_FD_ref_metabat.14.fa	2075384	224	0.63	76	0.4	11	4.9	0	1	0	0	35	0	1924	TRUE	1442	Elusimicrobiota-sp-001	class-Endomicrobia	Elusimicrobiota	Endomicrobia						Medium-quality draft MAG
MushroomSpring	HotsprSampleMS55	MS55	2009-07-30	235317192	Ga0308420	15	MS55_15	HotsprSampleMS55_FD_ref_metabat.15.fa	1034964	221	0.46	43.9	0	9	3.7	0	0	0	0	21	0	1175	TRUE	944	Nitrospirota-sp-002	order-Thermodesulfovibrionale	Nitrospirota	Nitrospira	Nitrospirales	Nitrospiraceae	Thermodesulfovibrio			Low-quality draft MAG
MushroomSpring	HotsprSampleMS55	MS55	2009-07-30	235317192	Ga0308420	16	MS55_16	HotsprSampleMS55_FD_ref_metabat.16.fa	753444	178	0.7	31.6	0.2	13	5.7	0	0	0	0	10	0	849	TRUE	662	Chloroflexota-sp-006	genus-G233	Chloroflexota	unclassified Chloroflexi	unclassified Chloroflexi	unclassified Chloroflexi	unclassified Chloroflexi	unclassified Chloroflexi	Chloroflexi sp. G233	Low-quality draft MAG
MushroomSpring	HotsprSampleMS55	MS55	2009-07-30	235317192	Ga0308420	17	MS55_17	HotsprSampleMS55_FD_ref_metabat.17.fa	2575494	544	0.61	52.2	0.1	18	7.6	0	0	0	0	27	0	2247	TRUE	1443	Planctomycetota-sp-002	family-Thermoguttaceae-lineage2	Planctomycetota	Planctomycetia	Planctomycetales	Planctomycetaceae	Thermogutta	Thermogutta terrifontis	Thermogutta terrifontis R1	Medium-quality draft MAG
MushroomSpring	HotsprSampleMS55	MS55	2009-07-30	235317192	Ga0308420	18	MS55_18	HotsprSampleMS55_FD_ref_metabat.18.fa	1210983	217	0.58	69.7	0	28	12	0	0	2	1	26	0	1450	FALSE											Medium-quality draft MAG
MushroomSpring	HotsprSampleMS55	MS55	2009-07-30	235317192	Ga0308420	19	MS55_19	HotsprSampleMS55_FD_ref_metabat.19.fa	3736280	725	0.7	77.4	44.1	53	22.4	0	0	0	0	32	0	4047	FALSE				Proteobacteria	Alphaproteobacteria	Rhodospirillales	unclassified Rhodospirillales	Elioraea	Elioraea tepidiphila	Elioraea tepidiphila DSM 17972	below MIMAG quality
MushroomSpring	HotsprSampleMS55	MS55	2009-07-30	235317192	Ga0308420	20	MS55_20	HotsprSampleMS55_FD_ref_metabat.20.fa	731267	160	0.35	25.4	0	14	6	0	0	0	0	10	0	702	FALSE				Bacteroidota	Cytophagia	Cytophagales					Low-quality draft MAG
MushroomSpring	HotsprSampleMS55	MS55	2009-07-30	235317192	Ga0308420	21	MS55_21	HotsprSampleMS55_FD_ref_metabat.21.fa	299160	75	0.55	5	0	7	2.9	0	0	0	0	2	0	287	FALSE				Planctomycetota	Planctomycetia	Planctomycetales	Planctomycetaceae	Thermogutta	Thermogutta terrifontis	Thermogutta terrifontis R1	Low-quality draft MAG
MushroomSpring	HotsprSampleMS55	MS55	2009-07-30	235317192	Ga0308420	22	MS55_22	HotsprSampleMS55_FD_ref_metabat.22.fa	898188	150	0.31	77	34.2	29	12.1	0	2	1	0	45	0	1021	FALSE				Microgenomates	unclassified Microgenomates	unclassified Microgenomates	unclassified Microgenomates	unclassified Microgenomates	unclassified Microgenomates		below MIMAG quality
MushroomSpring	HotsprSampleMS55	MS55	2009-07-30	235317192	Ga0308420	23	MS55_23	HotsprSampleMS55_FD_ref_metabat.23.fa	1865550	206	0.52	93.5	0.3	16	6.7	0	1	0	0	36	0	2031	TRUE	1679	Caldatribacteriota-sp-001	family-Caldatribacteriaceae	Caldatribacteriota	Caldatribacteriia	Caldatribacteriales	Caldatribacteriaceae				Medium-quality draft MAG
MushroomSpring	HotsprSampleMS55	MS55	2009-07-30	235317192	Ga0308420	24	MS55_24	HotsprSampleMS55_FD_ref_metabat.24.fa	1230189	222	0.52	59.1	0.5	14	5.8	0	0	0	0	21	0	1266	TRUE	919	Bacteroidota-sp-003	genus-NICIL-2								Medium-quality draft MAG
MushroomSpring	HotsprSampleMS55	MS55	2009-07-30	235317192	Ga0308420	25	MS55_25	HotsprSampleMS55_FD_ref_metabat.25.fa	1821025	171	0.4	92.9	3.4	17	7.3	0	0	0	1	37	0	1901	FALSE											Medium-quality draft MAG
MushroomSpring	HotsprSampleMS55	MS55	2009-07-30	235317192	Ga0308420	26	MS55_26	HotsprSampleMS55_FD_ref_metabat.26.fa	2953078	350	0.68	85.7	0.9	11	4.7	0	0	0	0	37	0	2807	TRUE	2147	Acidobacteriota-sp-002	family-Thermoanaerobaculaceae	Acidobacteriota	Thermoanaerobaculia	Thermoanaerobaculales	Thermoanaerobaculaceae				Medium-quality draft MAG
MushroomSpring	HotsprSampleMS55	MS55	2009-07-30	235317192	Ga0308420	27	MS55_27	HotsprSampleMS55_FD_ref_metabat.27.fa	4487810	413	0.48	98.3	82.1	111	47.1	0	2	1	1	82	0	4235	FALSE				Bacteroidota	Chlorobia	Chlorobiales	Candidatus Thermochlorobacteriaceae	unclassified Candidatus Thermochlorobacteriaceae	Candidatus Thermochlorobacteriaceae bacterium GBChlB	Chlorobium sp. GBChlB	below MIMAG quality
MushroomSpring	HotsprSampleMS55	MS55	2009-07-30	235317192	Ga0308420	28	MS55_28	HotsprSampleMS55_FD_ref_metabat.28.fa	2660589	433	0.51	71.5	5.5	36	15.4	0	0	0	0	26	0	2726	TRUE	2149	Chloroflexota-sp-002	genus-UBA4823-OTU9like	Chloroflexota	Anaerolineae	Anaerolineales	Anaerolineaceae				Medium-quality draft MAG
MushroomSpring	HotsprSampleMS55	MS55	2009-07-30	235317192	Ga0308420	29	MS55_29	HotsprSampleMS55_FD_ref_metabat.29.fa	3995616	340	0.59	86.9	3.8	13	5.6	0	2	1	2	32	0	4129	FALSE				Binatota	Binatia	Bin18	Bin18				Medium-quality draft MAG
MushroomSpring	HotsprSampleMS55	MS55	2009-07-30	235317192	Ga0308420	30	MS55_30	HotsprSampleMS55_FD_ref_metabat.30.fa	1767622	109	0.61	91.3	0.9	14	6	0	0	0	1	39	0	1777	TRUE	1622	Proteobacteria-sp-002	genus-Tepidiphilus	Proteobacteria	Gammaproteobacteria	Burkholderiales	Rhodocyclaceae	Tepidiphilus			Medium-quality draft MAG
MushroomSpring	HotsprSampleMS55	MS55	2009-07-30	235317192	Ga0308420	31	MS55_31	HotsprSampleMS55_FD_ref_metabat.31.fa	2250591	356	0.52	72.5	2	13	5.4	0	0	0	1	25	0	2346	TRUE	1892	Spirochaetota-sp-001	order-Spirochaetales	Spirochaetota	Spirochaetia	Spirochaetales	Spirochaetaceae				Medium-quality draft MAG
MushroomSpring	HotsprSampleMS55	MS55	2009-07-30	235317192	Ga0308420	32	MS55_32	HotsprSampleMS55_FD_ref_metabat.32.fa	1920707	318	0.67	62.9	0.9	110	46.9	0	0	1	1	25	0	1864	TRUE	1387	Armatimonadota-sp-001	class-UBA5829-lineage1								Medium-quality draft MAG
MushroomSpring	HotsprSampleMS55	MS55	2009-07-30	235317192	Ga0308420	33	MS55_33	HotsprSampleMS55_FD_ref_metabat.33.fa	704820	163	0.71	32.2	0.9	10	4.4	0	0	0	0	5	0	817	FALSE				Firmicutes							Low-quality draft MAG
MushroomSpring	HotsprSampleMS55	MS55	2009-07-30	235317192	Ga0308420	34	MS55_34	HotsprSampleMS55_FD_ref_metabat.34.fa	2783112	532	0.58	72.8	1.3	14	6.1	0	1	0	0	26	0	2425	TRUE	1637	Planctomycetota-sp-007	genus-Gemmata-lineage1	Planctomycetota	Planctomycetia	Planctomycetales	Gemmataceae	Gemmata			Medium-quality draft MAG
MushroomSpring	HotsprSampleMS55	MS55	2009-07-30	235317192	Ga0308420	35	MS55_35	HotsprSampleMS55_FD_ref_metabat.35.fa	2387369	293	0.61	87.3	7.6	82	35	0	0	0	1	35	0	2428	TRUE	1920	Cyanobacteria-sp-002	genus-Pseudanabaena	Cyanobacteria	unclassified Cyanobacteria	Synechococcales	Synechococcaceae	Synechococcus	Synechococcus sp. JA-3-3Ab	Synechococcus sp. JA-3-3Ab	Medium-quality draft MAG
MushroomSpring	HotsprSampleMS55	MS55	2009-07-30	235317192	Ga0308420	36	MS55_36	HotsprSampleMS55_FD_ref_metabat.36.fa	7278862	1266	0.65	94.4	64.6	18	7.7	0	3	2	2	70	0	7269	FALSE				Acidobacteriota	Solibacteres	Solibacterales	Solibacteraceae	Candidatus Solibacter	Candidatus Solibacter usitatus	Candidatus Solibacter usitatus Ellin6076	below MIMAG quality
MushroomSpring	HotsprSampleMS55	MS55	2009-07-30	235317192	Ga0308420	37	MS55_37	HotsprSampleMS55_FD_ref_metabat.37.fa	708893	172	0.64	15.4	0	10	4.4	0	0	0	0	4	0	656	FALSE				Verrucomicrobiota	Verrucomicrobiae	Verrucomicrobiales	Verrucomicrobia subdivision 3	Pedosphaera	Pedosphaera parvula	Pedosphaera parvula Ellin514	Low-quality draft MAG
MushroomSpring	HotsprSampleMS55	MS55	2009-07-30	235317192	Ga0308420	38	MS55_38	HotsprSampleMS55_FD_ref_metabat.38.fa	279725	68	0.47	11.8	0	8	3.2	0	0	0	0	8	0	321	FALSE				Spirochaetota	Spirochaetia	Spirochaetales	Spirochaetaceae	Spirochaeta			Low-quality draft MAG
MushroomSpring	HotsprSampleMS55	MS55	2009-07-30	235317192	Ga0308420	39	MS55_39	HotsprSampleMS55_FD_ref_metabat.39.fa	2263737	418	0.71	63.8	1.5	23	9.9	0	0	0	0	31	0	2430	TRUE	2029	Proteobacteria-sp-004	family-Geminicoccaceae	Proteobacteria	Alphaproteobacteria	Rhodospirillales	Geminicoccaceae				Medium-quality draft MAG
MushroomSpring	HotsprSampleMS55	MS55	2009-07-30	235317192	Ga0308420	40	MS55_40	HotsprSampleMS55_FD_ref_metabat.40.fa	622892	132	0.59	8.6	0	379	160.9	0	0	0	0	5	0	624	TRUE	481	Chloroflexota-sp-009	genus-Roseiflexus	Chloroflexota	Chloroflexia	Chloroflexales	Roseiflexaceae	Roseiflexus	Roseiflexus sp. RS-1	Roseiflexus sp. RS-1	Low-quality draft MAG
MushroomSpring	HotsprSampleMS55	MS55	2009-07-30	235317192	Ga0308420	41	MS55_41	HotsprSampleMS55_FD_ref_metabat.41.fa	416833	78	0.51	0	0	34	14.4	0	0	0	0	0	0	25	TRUE		Chloroflexota-sp-009	genus-Roseiflexus	Chloroflexota	Chloroflexia	Chloroflexales	Roseiflexaceae	Roseiflexus	Roseiflexus castenholzii	Roseiflexus castenholzii HLO8	Low-quality draft MAG
MushroomSpring	HotsprSampleMS55	MS55	2009-07-30	235317192	Ga0308420	42	MS55_42	HotsprSampleMS55_FD_ref_metabat.42.fa	1991454	319	0.6	66.2	0.9	91	38.6	0	0	1	1	18	0	2067	TRUE	1538	Armatimonadota-sp-003	genus-ArmatimonadotaOTU12like	Armatimonadota							Medium-quality draft MAG
MushroomSpring	HotsprSampleMS55	MS55	2009-07-30	235317192	Ga0308420	43	MS55_43	HotsprSampleMS55_FD_ref_metabat.43.fa	2200513	423	0.54	47.9	0.9	37	15.8	0	2	0	0	23	0	2191	TRUE	1707	Chloroflexota-sp-001	species-Chloroflexus-sp000735195	Chloroflexota	Chloroflexia	Chloroflexales	Chloroflexaceae	Chloroflexus	Chloroflexus sp. Y-396-1	Chloroflexus sp. Y-396-1	Low-quality draft MAG
MushroomSpring	HotsprSampleMS55	MS55	2009-07-30	235317192	Ga0308420	44	MS55_44	HotsprSampleMS55_FD_ref_metabat.44.fa	531275	119	0.38	23	0	11	4.7	0	0	0	0	2	0	541	FALSE				Firmicutes	Clostridia	Clostridiales	Hungateiclostridiaceae				Low-quality draft MAG
MushroomSpring	HotsprSampleMS55	MS55	2009-07-30	235317192	Ga0308420	45	MS55_45	HotsprSampleMS55_FD_ref_metabat.45.fa	516202	77	0.68	1.7	0	11	4.7	0	0	0	0	27	0	661	FALSE				Proteobacteria	Alphaproteobacteria						Low-quality draft MAG
MushroomSpring	HotsprSampleMS55	MS55	2009-07-30	235317192	Ga0308420	46	MS55_46	HotsprSampleMS55_FD_ref_metabat.46.fa	934424	228	0.6	12.2	1.7	38	16.1	0	1	0	0	10	0	984	FALSE				Chloroflexota							Low-quality draft MAG
MushroomSpring	HotsprSampleMS55	MS55	2009-07-30	235317192	Ga0308420	47	MS55_47	HotsprSampleMS55_FD_ref_metabat.47.fa	3448569	294	0.5	90.2	5.6	18	7.5	0	1	3	2	39	0	3108	TRUE	2233	Armatimonadota-sp-005	class-UBA5829-lineage2	Firmicutes							Medium-quality draft MAG
MushroomSpring	HotsprSampleMS55	MS55	2009-07-30	235317192	Ga0308420	48	MS55_48	HotsprSampleMS55_FD_ref_metabat.48.fa	1825261	274	0.62	63.2	0.9	119	50.6	0	0	0	0	22	0	1716	TRUE	1396	Acidobacteriota-sp-001	genus-Chloracidobacterium	Acidobacteriota	Blastocatellia	unclassified Blastocatellia	unclassified Blastocatellia	Chloracidobacterium	Chloracidobacterium thermophilum	Chloracidobacterium thermophilum B	Medium-quality draft MAG
MushroomSpring	HotsprSampleMS55	MS55	2009-07-30	235317192	Ga0308420	49	MS55_49	HotsprSampleMS55_FD_ref_metabat.49.fa	3502296	562	0.67	68.1	1.9	105	44.6	0	2	0	0	23	0	2990	TRUE	2247	Chloroflexota-sp-005	genus-Chloranaerofilum	Chloroflexota	Chloroflexia	Chloroflexales	Oscillochloridaceae	Candidatus Chloroploca	Candidatus Chloroploca asiatica	Candidatus Chloroploca asiatica B7-9	Medium-quality draft MAG
MushroomSpring	HotsprSampleMS55	MS55	2009-07-30	235317192	Ga0308420	50	MS55_50	HotsprSampleMS55_FD_ref_metabat.50.fa	1512031	275	0.66	63	2.3	17	7	0	0	0	0	17	0	1675	FALSE				Proteobacteria	Betaproteobacteria	Nitrosomonadales	Thiobacillaceae	Sulfuritortus	Sulfuritortus calidifontis	Sulfuritortus calidifontis DSM 103923	Medium-quality draft MAG
MushroomSpring	HotsprSampleMS55	MS55	2009-07-30	235317192	Ga0308420	51	MS55_51	HotsprSampleMS55_FD_ref_metabat.51.fa	1847562	405	0.61	52	15.3	24	10.1	0	0	0	1	30	0	2001	TRUE	1399	Armatimonadota-sp-002	genus-ArmatimonadotaOTU3like	Armatimonadota							below MIMAG quality
MushroomSpring	HotsprSampleMS55	MS55	2009-07-30	235317192	Ga0308420	52	MS55_52	HotsprSampleMS55_FD_ref_metabat.52.fa	1317897	254	0.25	47.2	6	12	5.1	0	1	0	1	27	0	1423	FALSE											Low-quality draft MAG
MushroomSpring	HotsprSampleMS55	MS55	2009-07-30	235317192	Ga0308420	53	MS55_53	HotsprSampleMS55_FD_ref_metabat.53.fa	770934	170	0.31	32.2	0.7	9	3.6	0	0	0	0	13	0	796	TRUE	610	Bacteroidota-sp-007	family-GWA2-32-17	Bacteroidota	Bacteroidia	Marinilabiliales					Low-quality draft MAG
MushroomSpring	HotsprSampleMS55	MS55	2009-07-30	235317192	Ga0308420	54	MS55_54	HotsprSampleMS55_FD_ref_metabat.54.fa	2991656	368	0.57	82.9	12.2	62	26.4	0	0	2	2	44	0	2862	FALSE				Acidobacteriota	Blastocatellia	unclassified Blastocatellia	unclassified Blastocatellia	Chloracidobacterium	Chloracidobacterium thermophilum	Chloracidobacterium thermophilum B	below MIMAG quality
MushroomSpring	HotsprSampleMS55	MS55	2009-07-30	235317192	Ga0308420	55	MS55_55	HotsprSampleMS55_FD_ref_metabat.55.fa	350555	48	0.37	0	0	17	7.2	0	0	0	0	2	0	313	FALSE				Aquificota	Aquificae	Aquificales					Low-quality draft MAG
MushroomSpring	HotsprSampleMS55	MS55	2009-07-30	235317192	Ga0308420	56	MS55_56	HotsprSampleMS55_FD_ref_metabat.56.fa	873845	153	0.41	75.3	1.5	10	4.4	0	0	0	1	19	0	1087	TRUE	821	Thaumarchaeota-sp-001	genus-Nitrosocaldus	Thaumarchaeota	Nitrososphaeria	Candidatus Nitrosocaldales	Candidatus Nitrosocaldaceae	Candidatus Nitrosocaldus	Candidatus Nitrosocaldus islandicus	Candidatus Nitrosocaldus islandicus	Medium-quality draft MAG
MushroomSpring	HotsprSampleMS60	MS60	2009-07-30	290337974	Ga0308421	1	MS60_1	HotsprSampleMS60_FD_ref_metabat.1.fa	2526446	112	0.39	92.8	0.8	42	14.6	0	1	1	1	46	0	2174	TRUE	1569	Bacteroidota-sp-005	family-XYC2-FULL-35-21	Bacteroidota	Kapabacteria	Kapabacteriales	XYC2-FULL-35-21				High-quality draft MAG
MushroomSpring	HotsprSampleMS60	MS60	2009-07-30	290337974	Ga0308421	2	MS60_2	HotsprSampleMS60_FD_ref_metabat.2.fa	1416107	291	0.61	53.9	5.6	42	14.5	0	0	0	0	26	0	1614	TRUE	1321	Deinococcota-sp-001	genus-Meiothermus	Deinococcota	Deinococci	Thermales	Thermaceae	Meiothermus	Meiothermus cerbereus	Meiothermus cerbereus DSM 11376	Medium-quality draft MAG
MushroomSpring	HotsprSampleMS60	MS60	2009-07-30	290337974	Ga0308421	3	MS60_3	HotsprSampleMS60_FD_ref_metabat.3.fa	1023861	192	0.41	56	0	11	3.7	0	0	0	0	18	0	1157	FALSE				Firmicutes	Clostridia						Medium-quality draft MAG
MushroomSpring	HotsprSampleMS60	MS60	2009-07-30	290337974	Ga0308421	4	MS60_4	HotsprSampleMS60_FD_ref_metabat.4.fa	358243	82	0.67	12.9	0	46	15.8	0	0	0	0	5	0	434	FALSE				Deinococcota	Deinococci	Thermales	Thermaceae	Thermus	Thermus aquaticus	Thermus aquaticus Y51MC23	Low-quality draft MAG
MushroomSpring	HotsprSampleMS60	MS60	2009-07-30	290337974	Ga0308421	5	MS60_5	HotsprSampleMS60_FD_ref_metabat.5.fa	4041864	433	0.54	84.6	11.3	157	54.2	0	3	0	2	39	0	3769	FALSE				Chloroflexota	Chloroflexia	Chloroflexales	Chloroflexaceae	Chloroflexus	Chloroflexus sp. Y-396-1	Chloroflexus sp. Y-396-1	below MIMAG quality
MushroomSpring	HotsprSampleMS60	MS60	2009-07-30	290337974	Ga0308421	6	MS60_6	HotsprSampleMS60_FD_ref_metabat.6.fa	2394369	463	0.64	57.8	1.2	17	5.8	0	1	1	1	26	0	2155	TRUE	1529	Verrucomicrobiota-sp-001	order-Pedosphaerales	Verrucomicrobiota	Verrucomicrobiae	Verrucomicrobiales	Verrucomicrobia subdivision 3	Pedosphaera	Pedosphaera parvula	Pedosphaera parvula Ellin514	Medium-quality draft MAG
MushroomSpring	HotsprSampleMS60	MS60	2009-07-30	290337974	Ga0308421	7	MS60_7	HotsprSampleMS60_FD_ref_metabat.7.fa	1007994	213	0.38	43.5	11.5	21	7.2	0	2	1	2	32	0	1033	FALSE											below MIMAG quality
MushroomSpring	HotsprSampleMS60	MS60	2009-07-30	290337974	Ga0308421	8	MS60_8	HotsprSampleMS60_FD_ref_metabat.8.fa	362874	83	0.31	4.9	0	49	16.9	0	0	0	2	2	0	405	FALSE				Spirochaetota	Spirochaetia	unclassified Spirochaetia	Leptospiraceae	Leptonema	Leptonema illini	Leptonema illini 3055	Low-quality draft MAG
MushroomSpring	HotsprSampleMS60	MS60	2009-07-30	290337974	Ga0308421	9	MS60_9	HotsprSampleMS60_FD_ref_metabat.9.fa	1573778	165	0.5	52.7	1.8	11	4	0	0	0	0	16	0	1587	TRUE	1271	Chloroflexota-sp-003	family-Anaerolineaceae	Chloroflexota	Anaerolineae	Anaerolineales	Anaerolineaceae	Thermanaerothrix	Thermanaerothrix daxensis	Thermanaerothrix daxensis GNS-1	Medium-quality draft MAG
MushroomSpring	HotsprSampleMS60	MS60	2009-07-30	290337974	Ga0308421	10	MS60_10	HotsprSampleMS60_FD_ref_metabat.10.fa	2159697	457	0.59	37.8	0	9	3.1	0	0	0	0	10	0	1776	TRUE	1189	Planctomycetota-sp-001	family-Thermoguttaceae-lineage1	Planctomycetota	Planctomycetia	Planctomycetales	Planctomycetaceae	Thermogutta	Thermogutta terrifontis	Thermogutta terrifontis R1	Low-quality draft MAG
MushroomSpring	HotsprSampleMS60	MS60	2009-07-30	290337974	Ga0308421	11	MS60_11	HotsprSampleMS60_FD_ref_metabat.11.fa	421305	96	0.53	23.3	0	31	10.5	0	0	0	0	6	0	487	FALSE				Cyanobacteria	unclassified Cyanobacteria	Gloeoemargaritales	Gloeomargaritaceae	Gloeomargarita	Gloeomargarita lithophora	Candidatus Gloeomargarita lithophora D10	Low-quality draft MAG
MushroomSpring	HotsprSampleMS60	MS60	2009-07-30	290337974	Ga0308421	12	MS60_12	HotsprSampleMS60_FD_ref_metabat.12.fa	1402106	177	0.35	77	1.2	23	7.8	0	0	0	0	38	0	1338	TRUE	950	Spirochaetota-sp-004	class-Brevinematia-lineage2	Spirochaetota	Brevinematia						Medium-quality draft MAG
MushroomSpring	HotsprSampleMS60	MS60	2009-07-30	290337974	Ga0308421	13	MS60_13	HotsprSampleMS60_FD_ref_metabat.13.fa	3021343	277	0.6	87	0	379	130.4	0	1	1	1	44	0	2916	TRUE	2155	Armatimonadota-sp-003	genus-ArmatimonadotaOTU12like	Armatimonadota	HRBIN16	HRBIN16	HRBIN16	HRBIN16			Medium-quality draft MAG
MushroomSpring	HotsprSampleMS60	MS60	2009-07-30	290337974	Ga0308421	14	MS60_14	HotsprSampleMS60_FD_ref_metabat.14.fa	3987885	405	0.65	90.1	15.3	98	33.7	0	0	0	0	44	0	3753	FALSE				Chloroflexota							below MIMAG quality
MushroomSpring	HotsprSampleMS60	MS60	2009-07-30	290337974	Ga0308421	15	MS60_15	HotsprSampleMS60_FD_ref_metabat.15.fa	3337156	398	0.62	84.6	25.3	303	104.4	0	0	0	2	51	0	3378	TRUE	2302	Armatimonadota-sp-002	genus-ArmatimonadotaOTU3like								below MIMAG quality
MushroomSpring	HotsprSampleMS60	MS60	2009-07-30	290337974	Ga0308421	16	MS60_16	HotsprSampleMS60_FD_ref_metabat.16.fa	926144	226	0.55	12.4	0	8	2.8	0	0	0	0	8	0	790	FALSE				Planctomycetota	Planctomycetia	Planctomycetales	Planctomycetaceae	Thermogutta	Thermogutta terrifontis	Thermogutta terrifontis R1	Low-quality draft MAG
MushroomSpring	HotsprSampleMS60	MS60	2009-07-30	290337974	Ga0308421	17	MS60_17	HotsprSampleMS60_FD_ref_metabat.17.fa	942768	173	0.64	43.9	0.3	46	15.8	0	0	0	0	28	0	969	FALSE											Low-quality draft MAG
MushroomSpring	HotsprSampleMS60	MS60	2009-07-30	290337974	Ga0308421	18	MS60_18	HotsprSampleMS60_FD_ref_metabat.18.fa	2730122	509	0.58	62.2	2.3	22	7.6	0	1	1	1	25	0	2409	TRUE	1625	Planctomycetota-sp-007	genus-Gemmata-lineage1	Planctomycetota	Planctomycetia	Planctomycetales	Gemmataceae	Gemmata			Medium-quality draft MAG
MushroomSpring	HotsprSampleMS60	MS60	2009-07-30	290337974	Ga0308421	19	MS60_19	HotsprSampleMS60_FD_ref_metabat.19.fa	3791684	639	0.65	81.5	4.4	33	11.3	0	0	0	0	24	0	3603	TRUE	2805	Acidobacteriota-sp-005	family-Bryobacteraceae	Acidobacteriota	Acidobacteriae	Bryobacterales	Bryobacteraceae				Medium-quality draft MAG
MushroomSpring	HotsprSampleMS60	MS60	2009-07-30	290337974	Ga0308421	20	MS60_20	HotsprSampleMS60_FD_ref_metabat.20.fa	642008	136	0.59	3.4	0	333	114.7	0	0	0	0	3	0	640	TRUE	479	Chloroflexota-sp-009	genus-Roseiflexus	Chloroflexota	Chloroflexia	Chloroflexales	Roseiflexaceae	Roseiflexus	Roseiflexus sp. RS-1	Roseiflexus sp. RS-1	Low-quality draft MAG
MushroomSpring	HotsprSampleMS60	MS60	2009-07-30	290337974	Ga0308421	21	MS60_21	HotsprSampleMS60_FD_ref_metabat.21.fa	2237366	251	0.64	79.4	0.3	12	4.2	0	0	0	0	40	0	2343	TRUE	1866	Chloroflexota-sp-004	species-Thermomicrobium-roseum	Chloroflexota	Chloroflexia	Thermomicrobiales	Thermomicrobiaceae	Thermomicrobium	Thermomicrobium roseum		Medium-quality draft MAG
MushroomSpring	HotsprSampleMS60	MS60	2009-07-30	290337974	Ga0308421	22	MS60_22	HotsprSampleMS60_FD_ref_metabat.22.fa	3606126	475	0.6	96.6	72.4	692	238.4	0	1	1	1	56	0	3720	TRUE	2927	Cyanobacteria-sp-001	genus-Synechococcus	Cyanobacteria	unclassified Cyanobacteria	Synechococcales	Synechococcaceae	Synechococcus	Synechococcus sp. JA-3-3Ab	Synechococcus sp. JA-3-3Ab	below MIMAG quality
MushroomSpring	HotsprSampleMS60	MS60	2009-07-30	290337974	Ga0308421	23	MS60_23	HotsprSampleMS60_FD_ref_metabat.23.fa	1360387	219	0.45	67.1	0	9	3.1	0	0	0	0	30	0	1496	FALSE											Medium-quality draft MAG
MushroomSpring	HotsprSampleMS60	MS60	2009-07-30	290337974	Ga0308421	24	MS60_24	HotsprSampleMS60_FD_ref_metabat.24.fa	1790596	202	0.51	81.6	0.2	31	10.7	0	1	0	0	27	0	1971	TRUE	1646	Caldatribacteriota-sp-001	family-Caldatribacteriaceae	Caldatribacteriota	Caldatribacteriia	Caldatribacteriales	Caldatribacteriaceae				Medium-quality draft MAG
MushroomSpring	HotsprSampleMS60	MS60	2009-07-30	290337974	Ga0308421	25	MS60_25	HotsprSampleMS60_FD_ref_metabat.25.fa	1495743	121	0.46	91	4.5	79	27	0	1	2	1	45	0	1716	TRUE	1440	Acquificota-sp-001	genus-Thermocrinis	Aquificota	Aquificae	Aquificales	Aquificaceae	Thermocrinis			High-quality draft MAG
MushroomSpring	HotsprSampleMS60	MS60	2009-07-30	290337974	Ga0308421	26	MS60_26	HotsprSampleMS60_FD_ref_metabat.26.fa	1900686	194	0.52	85.8	1.2	34	11.6	0	1	1	1	41	0	1817	TRUE	1317	Bacteroidota-sp-003	genus-NICIL-2	Bacteroidota	Kapabacteria	Kapabacteriales	NICIL-2	NICIL-2			Medium-quality draft MAG
MushroomSpring	HotsprSampleMS60	MS60	2009-07-30	290337974	Ga0308421	27	MS60_27	HotsprSampleMS60_FD_ref_metabat.27.fa	1346033	139	0.43	80.7	0.8	11	3.9	0	1	2	2	39	0	1474	TRUE	1234	Desulfobacterota-sp-001	family-Thermodesulfobacteriaceae	Desulfobacterota	Thermodesulfobacteria	Thermodesulfobacteriales	Thermodesulfobacteriaceae				Medium-quality draft MAG
MushroomSpring	HotsprSampleMS60	MS60	2009-07-30	290337974	Ga0308421	28	MS60_28	HotsprSampleMS60_FD_ref_metabat.28.fa	408791	71	0.53	0	0	34	11.6	0	0	0	0	0	0	11	TRUE	1	Chloroflexota-sp-009	genus-Roseiflexus	Chloroflexota	Chloroflexia	Chloroflexales	Roseiflexaceae	Roseiflexus	Roseiflexus sp. RS-1	Roseiflexus sp. RS-1	Low-quality draft MAG
MushroomSpring	HotsprSampleMS60	MS60	2009-07-30	290337974	Ga0308421	29	MS60_29	HotsprSampleMS60_FD_ref_metabat.29.fa	2615040	279	0.67	85.3	0	102	35	0	1	1	1	41	0	2422	TRUE	1827	Armatimonadota-sp-001	class-UBA5829-lineage1	Armatimonadota	UBA5829	UBA5829					Medium-quality draft MAG
MushroomSpring	HotsprSampleMS60	MS60	2009-07-30	290337974	Ga0308421	30	MS60_30	HotsprSampleMS60_FD_ref_metabat.30.fa	3904460	591	0.62	88.8	107.1	483	166.5	0	1	0	0	72	0	3933	FALSE				Chloroflexota							below MIMAG quality
MushroomSpring	HotsprSampleMS60	MS60	2009-07-30	290337974	Ga0308421	31	MS60_31	HotsprSampleMS60_FD_ref_metabat.31.fa	2489745	523	0.61	47.2	1.1	18	6.3	0	0	0	0	26	0	2151	TRUE	1422	Planctomycetota-sp-002	family-Thermoguttaceae-lineage2	Planctomycetota	Planctomycetia	Planctomycetales	Planctomycetaceae	Thermogutta	Thermogutta terrifontis	Thermogutta terrifontis R1	Low-quality draft MAG
MushroomSpring	HotsprSampleMS60	MS60	2009-07-30	290337974	Ga0308421	32	MS60_32	HotsprSampleMS60_FD_ref_metabat.32.fa	2057321	85	0.5	96.6	0	311	107.2	0	1	1	1	46	0	2078	TRUE	1797	Thermotogota-sp-001	species-Pseudothermotoga-hypogea	Thermotogota	Thermotogae	Thermotogales	Thermotogaceae	Pseudothermotoga_A			High-quality draft MAG
MushroomSpring	HotsprSampleMS60	MS60	2009-07-30	290337974	Ga0308421	33	MS60_33	HotsprSampleMS60_FD_ref_metabat.33.fa	446205	104	0.57	15.4	0	195	67.2	0	0	0	0	12	0	467	FALSE				Bacteroidota							Low-quality draft MAG
MushroomSpring	HotsprSampleMS60	MS60	2009-07-30	290337974	Ga0308421	34	MS60_34	HotsprSampleMS60_FD_ref_metabat.34.fa	2411751	242	0.47	87	3.8	26	8.9	0	1	1	0	45	0	2235	TRUE	1704	Acidobacteriota-sp-003	genus-UBA10528	Acidobacteriota	Aminicenantia	Aminicenantales	OPB95	UBA10528			Medium-quality draft MAG
MushroomSpring	HotsprSampleMS60	MS60	2009-07-30	290337974	Ga0308421	35	MS60_35	HotsprSampleMS60_FD_ref_metabat.35.fa	1035976	84	0.31	70.4	9.5	334	115.2	0	2	1	1	51	0	1139	TRUE	727	Microgenomates-sp-001	Microgenomates	Microgenomates	unclassified Microgenomates	unclassified Microgenomates	unclassified Microgenomates	unclassified Microgenomates	unclassified Microgenomates		Medium-quality draft MAG
MushroomSpring	HotsprSampleMS60	MS60	2009-07-30	290337974	Ga0308421	36	MS60_36	HotsprSampleMS60_FD_ref_metabat.36.fa	1846034	317	0.33	73.4	3	12	4	0	1	0	0	27	0	1774	TRUE	1412	Bacteroidota-sp-008	order-Ignavibacteriales-lineage2	Bacteroidota	Ignavibacteria	Ignavibacteriales	Ignavibacteriaceae	Ignavibacterium	Ignavibacterium album	Ignavibacterium album Mat9-16	Medium-quality draft MAG
MushroomSpring	HotsprSampleMS60	MS60	2009-07-30	290337974	Ga0308421	37	MS60_37	HotsprSampleMS60_FD_ref_metabat.37.fa	426136	74	0.37	0	0	21	7.1	0	0	0	0	5	0	403	FALSE											Low-quality draft MAG
MushroomSpring	HotsprSampleMS60	MS60	2009-07-30	290337974	Ga0308421	38	MS60_38	HotsprSampleMS60_FD_ref_metabat.38.fa	3019687	422	0.51	72	2.7	64	22.1	0	1	2	2	34	0	3020	TRUE	2363	Chloroflexota-sp-002	genus-UBA4823-OTU9like	Chloroflexota	Anaerolineae	Anaerolineales	Anaerolineaceae				Medium-quality draft MAG
MushroomSpring	HotsprSampleMS60	MS60	2009-07-30	290337974	Ga0308421	39	MS60_39	HotsprSampleMS60_FD_ref_metabat.39.fa	412221	77	0.51	0	0	28	9.6	0	0	0	0	0	0	5	TRUE		Chloroflexota-sp-009	genus-Roseiflexus	Chloroflexota	Chloroflexia	Chloroflexales	Roseiflexaceae	Roseiflexus	Roseiflexus sp. RS-1	Roseiflexus sp. RS-1	Low-quality draft MAG
MushroomSpring	HotsprSampleMS60	MS60	2009-07-30	290337974	Ga0308421	40	MS60_40	HotsprSampleMS60_FD_ref_metabat.40.fa	2585964	114	0.48	96.2	2.5	568	195.7	0	1	1	1	47	0	2323	TRUE	1796	Bacteroidota-sp-002	genus-Thermochlorobacter	Bacteroidota	Chlorobia	Chlorobiales	Chloroherpetonaceae	Thermochlorobacter	Thermochlorobacter aerophilum		High-quality draft MAG
MushroomSpring	HotsprSampleMS60	MS60	2009-07-30	290337974	Ga0308421	41	MS60_41	HotsprSampleMS60_FD_ref_metabat.41.fa	3170332	124	0.57	94.5	1.7	576	198.4	0	1	1	1	46	0	2752	TRUE	2164	Acidobacteriota-sp-001	genus-Chloracidobacterium	Acidobacteriota	Blastocatellia	Chloracidobacteriales	Chloracidobacteriaceae	Chloracidobacterium			High-quality draft MAG
MushroomSpring	HotsprSampleMS60	MS60	2009-07-30	290337974	Ga0308421	42	MS60_42	HotsprSampleMS60_FD_ref_metabat.42.fa	1685375	84	0.41	90.9	0	22	7.5	0	3	1	1	47	0	1663	FALSE				WOR-3_A	Hydrothermia	UBA1063	UBA1063				High-quality draft MAG
MushroomSpring	HotsprSampleMS60	MS60	2009-07-30	290337974	Ga0308421	43	MS60_43	HotsprSampleMS60_FD_ref_metabat.43.fa	252846	64	0.37	10.8	0	9	3.2	0	0	0	0	4	0	281	FALSE				Bacteroidota	Bacteroidia	Bacteroidales					Low-quality draft MAG
MushroomSpring	HotsprSampleMS60	MS60	2009-07-30	290337974	Ga0308421	44	MS60_44	HotsprSampleMS60_FD_ref_metabat.44.fa	1756944	142	0.56	41.4	0	14	4.7	0	0	0	0	17	0	1637	TRUE	1303	Chloroflexota-sp-003	family-Anaerolineaceae	Chloroflexota	Anaerolineae	Anaerolineales	Anaerolineaceae	Thermanaerothrix	Thermanaerothrix daxensis	Thermanaerothrix daxensis GNS-1	Low-quality draft MAG
MushroomSpring	HotsprSampleMS60	MS60	2009-07-30	290337974	Ga0308421	45	MS60_45	HotsprSampleMS60_FD_ref_metabat.45.fa	3601956	472	0.31	96.4	67.2	37	12.7	0	2	1	1	84	0	3990	FALSE				Nitrospirota	Nitrospira	Nitrospirales	Nitrospiraceae	Thermodesulfovibrio			below MIMAG quality
MushroomSpring	HotsprSampleMS65	MS65	2009-07-30	301716422	Ga0308310	1	MS65_1	HotsprSampleMS65_FD_ref_metabat.1.fa	2042135	405	0.68	57.2	15.5	187	62.1	0	3	0	1	21	0	2566	TRUE	1793	Deinococcota-sp-002	genus-Thermus	Deinococcota	Deinococci	Thermales	Thermaceae	Thermus	Thermus aquaticus	Thermus aquaticus Y51MC23	below MIMAG quality
MushroomSpring	HotsprSampleMS65	MS65	2009-07-30	301716422	Ga0308310	2	MS65_2	HotsprSampleMS65_FD_ref_metabat.2.fa	1196989	206	0.64	65.1	1.1	154	51.1	0	1	1	1	35	0	1219	TRUE	970	Bacteroidota-sp-011	genus-HRBIN21								Medium-quality draft MAG
MushroomSpring	HotsprSampleMS65	MS65	2009-07-30	301716422	Ga0308310	3	MS65_3	HotsprSampleMS65_FD_ref_metabat.3.fa	1352757	286	0.6	32.4	0	23	7.5	0	0	0	0	8	0	1360	FALSE				Chloroflexota							Low-quality draft MAG
MushroomSpring	HotsprSampleMS65	MS65	2009-07-30	301716422	Ga0308310	4	MS65_4	HotsprSampleMS65_FD_ref_metabat.4.fa	2680015	318	0.6	83.2	0.5	168	55.6	0	1	1	1	42	0	2672	TRUE	1972	Armatimonadota-sp-003	genus-ArmatimonadotaOTU12like	Armatimonadota	HRBIN16	HRBIN16	HRBIN16	HRBIN16			Medium-quality draft MAG
MushroomSpring	HotsprSampleMS65	MS65	2009-07-30	301716422	Ga0308310	5	MS65_5	HotsprSampleMS65_FD_ref_metabat.5.fa	1569965	194	0.5	79.3	0	122	40.5	0	0	0	0	37	0	1703	TRUE	1515	Thermotogota-sp-001	species-Pseudothermotoga-hypogea	Thermotogota	Thermotogae	Thermotogales	Thermotogaceae	Pseudothermotoga_A			Medium-quality draft MAG
MushroomSpring	HotsprSampleMS65	MS65	2009-07-30	301716422	Ga0308310	6	MS65_6	HotsprSampleMS65_FD_ref_metabat.6.fa	763059	179	0.57	15.1	0.1	54	17.7	0	0	0	0	2	0	718	FALSE				Planctomycetota	Planctomycetia	Planctomycetales	Gemmataceae	Gemmata			Low-quality draft MAG
MushroomSpring	HotsprSampleMS65	MS65	2009-07-30	301716422	Ga0308310	7	MS65_7	HotsprSampleMS65_FD_ref_metabat.7.fa	298139	40	0.51	0	0	110	36.4	0	0	0	0	0	0		FALSE											Low-quality draft MAG
MushroomSpring	HotsprSampleMS65	MS65	2009-07-30	301716422	Ga0308310	8	MS65_8	HotsprSampleMS65_FD_ref_metabat.8.fa	835912	190	0.31	29	0	19	6.2	0	0	0	0	17	0	913	FALSE				Spirochaetota	Spirochaetia	unclassified Spirochaetia	Leptospiraceae	Leptonema	Leptonema illini	Leptonema illini 3055	Low-quality draft MAG
MushroomSpring	HotsprSampleMS65	MS65	2009-07-30	301716422	Ga0308310	9	MS65_9	HotsprSampleMS65_FD_ref_metabat.9.fa	1739430	334	0.52	37.7	0.2	14	4.6	0	0	0	0	16	0	1823	TRUE	1437	Chloroflexota-sp-002	genus-UBA4823-OTU9like	Chloroflexota	Anaerolineae	Anaerolineales	Anaerolineaceae				Low-quality draft MAG
MushroomSpring	HotsprSampleMS65	MS65	2009-07-30	301716422	Ga0308310	10	MS65_10	HotsprSampleMS65_FD_ref_metabat.10.fa	1341006	289	0.55	48.6	9.3	71	23.5	0	0	0	0	26	0	1369	TRUE	988	Bacteroidota-sp-004	order-Cytophagales	Bacteroidota	Cytophagia	Cytophagales					Low-quality draft MAG
MushroomSpring	HotsprSampleMS65	MS65	2009-07-30	301716422	Ga0308310	11	MS65_11	HotsprSampleMS65_FD_ref_metabat.11.fa	2322862	484	0.61	52.5	0.6	12	4.1	0	0	1	0	13	0	1989	TRUE	1287	Planctomycetota-sp-002	family-Thermoguttaceae-lineage2	Planctomycetota	Planctomycetia	Planctomycetales	Planctomycetaceae	Thermogutta	Thermogutta terrifontis	Thermogutta terrifontis R1	Medium-quality draft MAG
MushroomSpring	HotsprSampleMS65	MS65	2009-07-30	301716422	Ga0308310	12	MS65_12	HotsprSampleMS65_FD_ref_metabat.12.fa	4475895	604	0.65	89.6	55.9	161	53.3	0	0	0	0	62	0	4291	FALSE				Chloroflexota							below MIMAG quality
MushroomSpring	HotsprSampleMS65	MS65	2009-07-30	301716422	Ga0308310	13	MS65_13	HotsprSampleMS65_FD_ref_metabat.13.fa	220617	37	0.53	0	0	48	15.8	0	0	0	0	0	0	5	TRUE	1	Chloroflexota-sp-009	genus-Roseiflexus	Chloroflexota	Chloroflexia	Chloroflexales	Roseiflexaceae	Roseiflexus	Roseiflexus sp. RS-1	Roseiflexus sp. RS-1	Low-quality draft MAG
MushroomSpring	HotsprSampleMS65	MS65	2009-07-30	301716422	Ga0308310	14	MS65_14	HotsprSampleMS65_FD_ref_metabat.14.fa	1238138	225	0.33	55.2	3.1	13	4.2	0	0	0	2	34	0	1499	TRUE	1199	Nitrospirota-sp-001	genus-Thermodesulfovibrio	Nitrospirota	Nitrospira	Nitrospirales	Nitrospiraceae	Thermodesulfovibrio	Thermodesulfovibrio sp. N1	Thermodesulfovibrio sp. N1	Medium-quality draft MAG
MushroomSpring	HotsprSampleMS65	MS65	2009-07-30	301716422	Ga0308310	15	MS65_15	HotsprSampleMS65_FD_ref_metabat.15.fa	1507944	290	0.7	66.1	0	9	3.1	0	0	0	1	26	0	1742	TRUE	1354	Chloroflexota-sp-006	genus-G233	Chloroflexota	unclassified Chloroflexi	unclassified Chloroflexi	unclassified Chloroflexi	unclassified Chloroflexi	unclassified Chloroflexi	Chloroflexi sp. G233	Medium-quality draft MAG
MushroomSpring	HotsprSampleMS65	MS65	2009-07-30	301716422	Ga0308310	16	MS65_16	HotsprSampleMS65_FD_ref_metabat.16.fa	4584493	593	0.55	82.3	1.8	13	4.2	0	2	1	1	36	0	3625	TRUE	1955	Planctomycetota-sp-004	family-Thermoguttaceae-lineage4	Planctomycetota	Planctomycetes	Pirellulales	Thermoguttaceae				Medium-quality draft MAG
MushroomSpring	HotsprSampleMS65	MS65	2009-07-30	301716422	Ga0308310	17	MS65_17	HotsprSampleMS65_FD_ref_metabat.17.fa	4401396	500	0.54	83.5	20	1141	378.3	0	2	0	2	51	0	4160	FALSE				Chloroflexota	Chloroflexia	Chloroflexales	Chloroflexaceae	Chloroflexus	Chloroflexus sp. Y-396-1	Chloroflexus sp. Y-396-1	below MIMAG quality
MushroomSpring	HotsprSampleMS65	MS65	2009-07-30	301716422	Ga0308310	18	MS65_18	HotsprSampleMS65_FD_ref_metabat.18.fa	2276135	251	0.64	73.7	0	49	16.2	0	1	1	1	29	0	2394	TRUE	1886	Chloroflexota-sp-004	species-Thermomicrobium-roseum	Chloroflexota	Thermomicrobia	Thermomicrobiales	Thermomicrobiaceae	Thermomicrobium	Thermomicrobium roseum	Thermomicrobium roseum DSM 5159	Medium-quality draft MAG
MushroomSpring	HotsprSampleMS65	MS65	2009-07-30	301716422	Ga0308310	19	MS65_19	HotsprSampleMS65_FD_ref_metabat.19.fa	3057093	240	0.57	90.7	2.6	15	5.1	0	0	0	0	45	0	2767	TRUE	2180	Acidobacteriota-sp-001	genus-Chloracidobacterium	Acidobacteriota	Blastocatellia	Chloracidobacteriales	Chloracidobacteriaceae	Chloracidobacterium			Medium-quality draft MAG
MushroomSpring	HotsprSampleMS65	MS65	2009-07-30	301716422	Ga0308310	20	MS65_20	HotsprSampleMS65_FD_ref_metabat.20.fa	850947	161	0.42	44.8	0.4	9	2.9	0	3	2	1	25	0	949	FALSE											Low-quality draft MAG
MushroomSpring	HotsprSampleMS65	MS65	2009-07-30	301716422	Ga0308310	21	MS65_21	HotsprSampleMS65_FD_ref_metabat.21.fa	1128105	234	0.7	33.3	0	12	3.9	0	0	0	0	15	0	1274	TRUE	1080	Proteobacteria-sp-004	family-Geminicoccaceae	Proteobacteria	Alphaproteobacteria	Rhodospirillales	Geminicoccaceae				Low-quality draft MAG
MushroomSpring	HotsprSampleMS65	MS65	2009-07-30	301716422	Ga0308310	22	MS65_22	HotsprSampleMS65_FD_ref_metabat.22.fa	5569017	745	0.59	94	33.7	336	111.5	0	0	0	0	50	0	5580	FALSE				Chloroflexota	Chloroflexia	Chloroflexales	Roseiflexaceae	Roseiflexus	Roseiflexus sp. RS-1	Roseiflexus sp. RS-1	below MIMAG quality
MushroomSpring	HotsprSampleMS65	MS65	2009-07-30	301716422	Ga0308310	23	MS65_23	HotsprSampleMS65_FD_ref_metabat.23.fa	1170682	269	0.46	65.9	20.1	24	8	0	0	0	0	32	0	1461	FALSE				Aquificota	Aquificae	Aquificales	Aquificaceae	Thermocrinis	Thermocrinis ruber	Thermocrinis ruber DSM 23557	below MIMAG quality
MushroomSpring	HotsprSampleMS65	MS65	2009-07-30	301716422	Ga0308310	24	MS65_24	HotsprSampleMS65_FD_ref_metabat.24.fa	1529588	235	0.52	59.8	0.8	13	4.2	0	1	1	1	24	0	1727	TRUE	1455	Caldatribacteriota-sp-001	family-Caldatribacteriaceae	Caldatribacteriota	unclassified Candidatus Atribacteria	unclassified Candidatus Atribacteria	unclassified Candidatus Atribacteria	Candidatus Caldatribacteirum	Candidatus Caldatribacterium saccharofermentans	Candidatus Caldatribacterium saccharofermentans OP9-77CS	Medium-quality draft MAG
MushroomSpring	HotsprSampleMS65	MS65	2009-07-30	301716422	Ga0308310	25	MS65_25	HotsprSampleMS65_FD_ref_metabat.25.fa	2131382	348	0.62	65.1	0	10	3.2	0	1	0	0	39	0	2155	FALSE				Chloroflexota							Medium-quality draft MAG
MushroomSpring	HotsprSampleMS65	MS65	2009-07-30	301716422	Ga0308310	26	MS65_26	HotsprSampleMS65_FD_ref_metabat.26.fa	254651	39	0.48	0	0	76	25.2	0	0	0	0	3	0	273	FALSE				Deinococcota	Deinococci	Thermales	Thermaceae	Thermus			Low-quality draft MAG
MushroomSpring	HotsprSampleMS65	MS65	2009-07-30	301716422	Ga0308310	27	MS65_27	HotsprSampleMS65_FD_ref_metabat.27.fa	4009574	719	0.65	86.8	23.9	16	5.4	0	2	2	2	26	0	4028	TRUE	3169	Acidobacteriota-sp-005	family-Bryobacteraceae	Acidobacteriota	Solibacteres	Solibacterales	Solibacteraceae	Candidatus Solibacter	Candidatus Solibacter usitatus	Candidatus Solibacter usitatus Ellin6076	below MIMAG quality
MushroomSpring	HotsprSampleMS65	MS65	2009-07-30	301716422	Ga0308310	28	MS65_28	HotsprSampleMS65_FD_ref_metabat.28.fa	390062	96	0.61	0	0	60	19.8	0	0	0	0	0	0	347	FALSE				Planctomycetota	Planctomycetia	Planctomycetales	Gemmataceae	Gemmata			Low-quality draft MAG
MushroomSpring	HotsprSampleMS65	MS65	2009-07-30	301716422	Ga0308310	29	MS65_29	HotsprSampleMS65_FD_ref_metabat.29.fa	627940	151	0.64	24.2	0	9	3	0	0	0	0	3	0	580	FALSE				Verrucomicrobiota	Verrucomicrobiae	Verrucomicrobiales	Verrucomicrobia subdivision 3	Pedosphaera	Pedosphaera parvula	Pedosphaera parvula Ellin514	Low-quality draft MAG
MushroomSpring	HotsprSampleMS65	MS65	2009-07-30	301716422	Ga0308310	30	MS65_30	HotsprSampleMS65_FD_ref_metabat.30.fa	1129969	255	0.67	36.3	0.1	13	4.4	0	0	0	0	12	0	1156	FALSE											Low-quality draft MAG
MushroomSpring	HotsprSampleMS65	MS65	2009-07-30	301716422	Ga0308310	31	MS65_31	HotsprSampleMS65_FD_ref_metabat.31.fa	435571	105	0.35	24.2	0.8	18	5.9	0	0	0	0	14	0	480	FALSE											Low-quality draft MAG
MushroomSpring	HotsprSampleMS65	MS65	2009-07-30	301716422	Ga0308310	32	MS65_32	HotsprSampleMS65_FD_ref_metabat.32.fa	2834025	472	0.61	65.7	47	24	8	0	4	1	1	42	0	3162	TRUE	2588	Deinococcota-sp-001	genus-Meiothermus	Deinococcota	Deinococci	Thermales	Thermaceae	Meiothermus	Meiothermus cerbereus	Meiothermus cerbereus DSM 11376	below MIMAG quality
MushroomSpring	HotsprSampleMS65	MS65	2009-07-30	301716422	Ga0308310	33	MS65_33	HotsprSampleMS65_FD_ref_metabat.33.fa	3341481	416	0.61	91.4	59.8	1565	518.6	0	0	1	2	55	0	3465	TRUE	2751	Cyanobacteria-sp-001	genus-Synechococcus	Cyanobacteria	unclassified Cyanobacteria	Synechococcales	Synechococcaceae	Synechococcus	Synechococcus sp. JA-3-3Ab	Synechococcus sp. JA-3-3Ab	below MIMAG quality
MushroomSpring	HotsprSampleMS65	MS65	2009-07-30	301716422	Ga0308310	34	MS65_34	HotsprSampleMS65_FD_ref_metabat.34.fa	3339595	577	0.62	76.7	38.4	234	77.7	0	0	0	1	49	0	3531	FALSE				Armatimonadota							below MIMAG quality
MushroomSpring	HotsprSampleMS65	MS65	2009-07-30	301716422	Ga0308310	35	MS65_35	HotsprSampleMS65_FD_ref_metabat.35.fa	583243	62	0.37	0	0	20	6.7	0	0	0	0	4	0	510	FALSE				Aquificota	Aquificae	Aquificales					Low-quality draft MAG
MushroomSpring	HotsprSampleMS65	MS65	2009-07-30	301716422	Ga0308310	36	MS65_36	HotsprSampleMS65_FD_ref_metabat.36.fa	3239666	393	0.63	84.2	62.1	677	224.2	0	0	0	0	63	0	3147	FALSE				Chloroflexota							below MIMAG quality
MushroomSpring	HotsprSampleMS65	MS65	2009-07-30	301716422	Ga0308310	37	MS65_37	HotsprSampleMS65_FD_ref_metabat.37.fa	535750	135	0.56	11.4	0	8	2.5	0	0	0	0	6	0	590	FALSE				Proteobacteria	Deltaproteobacteria						Low-quality draft MAG
MushroomSpring	HotsprSampleMS65	MS65	2009-07-30	301716422	Ga0308310	38	MS65_38	HotsprSampleMS65_FD_ref_metabat.38.fa	214892	38	0.52	0	0	37	12.2	0	0	0	0	0	0	4	FALSE											Low-quality draft MAG
MushroomSpring	HotsprSampleMS65	MS65	2009-07-30	301716422	Ga0308310	39	MS65_39	HotsprSampleMS65_FD_ref_metabat.39.fa	729744	159	0.33	32.2	0.1	10	3.3	0	0	0	0	14	0	747	TRUE	606	Bacteroidota-sp-008	order-Ignavibacteriales-lineage2	Bacteroidota	Ignavibacteria	Ignavibacteriales	Ignavibacteriaceae	Ignavibacterium	Ignavibacterium album	Ignavibacterium album Mat9-16	Low-quality draft MAG
MushroomSpring	HotsprSampleMSe1	MSe1	2006-09-11	329915512	Ga0308406	1	MSe1_1	HotsprSampleMSe1_FD_ref_metabat.1.fa	550358	102	0.51	0	0	40	12.1	0	0	0	0	0	0	6	TRUE		Chloroflexota-sp-009	genus-Roseiflexus	Chloroflexota	Chloroflexia	Chloroflexales	Roseiflexaceae	Roseiflexus	Roseiflexus sp. RS-1	Roseiflexus sp. RS-1	Low-quality draft MAG
MushroomSpring	HotsprSampleMSe1	MSe1	2006-09-11	329915512	Ga0308406	2	MSe1_2	HotsprSampleMSe1_FD_ref_metabat.2.fa	468757	115	0.55	23.4	0	40	12.1	0	0	0	0	5	0	519	FALSE				Cyanobacteria	unclassified Cyanobacteria	Gloeoemargaritales	Gloeomargaritaceae	Gloeomargarita	Gloeomargarita lithophora	Candidatus Gloeomargarita lithophora D10	Low-quality draft MAG
MushroomSpring	HotsprSampleMSe1	MSe1	2006-09-11	329915512	Ga0308406	3	MSe1_3	HotsprSampleMSe1_FD_ref_metabat.3.fa	448411	78	0.53	0	0	42	12.8	0	0	0	0	0	0	8	TRUE	1	Chloroflexota-sp-009	genus-Roseiflexus	Chloroflexota	Chloroflexia	Chloroflexales	Roseiflexaceae	Roseiflexus	Roseiflexus sp. RS-1	Roseiflexus sp. RS-1	Low-quality draft MAG
MushroomSpring	HotsprSampleMSe1	MSe1	2006-09-11	329915512	Ga0308406	4	MSe1_4	HotsprSampleMSe1_FD_ref_metabat.4.fa	2952694	265	0.6	89.7	0.9	366	111	0	1	1	1	45	0	2851	TRUE	2094	Armatimonadota-sp-003	genus-ArmatimonadotaOTU12like	Armatimonadota	HRBIN16	HRBIN16	HRBIN16	HRBIN16			Medium-quality draft MAG
MushroomSpring	HotsprSampleMSe1	MSe1	2006-09-11	329915512	Ga0308406	5	MSe1_5	HotsprSampleMSe1_FD_ref_metabat.5.fa	1876959	370	0.61	61.8	17.8	30	8.9	0	0	0	0	36	0	2140	TRUE	1736	Deinococcota-sp-001	genus-Meiothermus	Deinococcota	Deinococci	Thermales	Thermaceae	Meiothermus	Meiothermus cerbereus	Meiothermus cerbereus DSM 11376	below MIMAG quality
MushroomSpring	HotsprSampleMSe1	MSe1	2006-09-11	329915512	Ga0308406	6	MSe1_6	HotsprSampleMSe1_FD_ref_metabat.6.fa	2715354	528	0.3	51.6	13.4	47	14.1	0	1	0	1	36	0	3084	FALSE				Spirochaetota	Spirochaetia	unclassified Spirochaetia	Leptospiraceae				below MIMAG quality
MushroomSpring	HotsprSampleMSe1	MSe1	2006-09-11	329915512	Ga0308406	7	MSe1_7	HotsprSampleMSe1_FD_ref_metabat.7.fa	233002	55	0.45	5.5	0	7	2.2	0	0	0	0	7	0	262	FALSE				Spirochaetota	Spirochaetia						Low-quality draft MAG
MushroomSpring	HotsprSampleMSe1	MSe1	2006-09-11	329915512	Ga0308406	8	MSe1_8	HotsprSampleMSe1_FD_ref_metabat.8.fa	2141136	22	0.52	96.2	0	249	75.5	0	1	1	1	45	0	1875	TRUE	1380	Bacteroidota-sp-003	genus-NICIL-2	Bacteroidota	Kapabacteria	Kapabacteriales	NICIL-2	NICIL-2			High-quality draft MAG
MushroomSpring	HotsprSampleMSe1	MSe1	2006-09-11	329915512	Ga0308406	9	MSe1_9	HotsprSampleMSe1_FD_ref_metabat.9.fa	2618823	443	0.54	59.6	1.9	80	24.2	0	2	0	1	30	0	2599	TRUE	1960	Chloroflexota-sp-001	species-Chloroflexus-sp000735195	Chloroflexota	Chloroflexia	Chloroflexales	Chloroflexaceae	Chloroflexus	Chloroflexus sp. Y-396-1	Chloroflexus sp. Y-396-1	Medium-quality draft MAG
MushroomSpring	HotsprSampleMSe1	MSe1	2006-09-11	329915512	Ga0308406	10	MSe1_10	HotsprSampleMSe1_FD_ref_metabat.10.fa	2075791	300	0.55	78.7	13.8	40	12.3	0	0	0	0	49	0	2037	FALSE				Bacteroidota	Cytophagia	Cytophagales					below MIMAG quality
MushroomSpring	HotsprSampleMSe1	MSe1	2006-09-11	329915512	Ga0308406	11	MSe1_11	HotsprSampleMSe1_FD_ref_metabat.11.fa	1538045	342	0.58	27.6	0	35	10.6	0	1	0	0	11	0	1431	FALSE				Planctomycetota	Planctomycetia	Planctomycetales	Gemmataceae	Gemmata			Low-quality draft MAG
MushroomSpring	HotsprSampleMSe1	MSe1	2006-09-11	329915512	Ga0308406	12	MSe1_12	HotsprSampleMSe1_FD_ref_metabat.12.fa	3715660	537	0.62	88.8	75.1	639	193.6	0	0	0	0	59	0	3677	FALSE				Chloroflexota							below MIMAG quality
MushroomSpring	HotsprSampleMSe1	MSe1	2006-09-11	329915512	Ga0308406	13	MSe1_13	HotsprSampleMSe1_FD_ref_metabat.13.fa	2869192	387	0.71	80.6	0.3	26	8	0	1	1	1	38	0	3108	TRUE	2614	Proteobacteria-sp-003	species-Elioraea-sp-MS-P2	Proteobacteria	Alphaproteobacteria	Acetobacterales	Acetobacteraceae				Medium-quality draft MAG
MushroomSpring	HotsprSampleMSe1	MSe1	2006-09-11	329915512	Ga0308406	14	MSe1_14	HotsprSampleMSe1_FD_ref_metabat.14.fa	2553964	92	0.48	96.2	1.9	666	202	0	1	1	1	46	0	2280	TRUE	1767	Bacteroidota-sp-002	genus-Thermochlorobacter	Bacteroidota	Chlorobia	Chlorobiales	Chloroherpetonaceae	Thermochlorobacter	Thermochlorobacter aerophilum		High-quality draft MAG
MushroomSpring	HotsprSampleMSe1	MSe1	2006-09-11	329915512	Ga0308406	15	MSe1_15	HotsprSampleMSe1_FD_ref_metabat.15.fa	3279015	68	0.57	93.2	1.7	1160	351.7	0	1	1	1	42	0	2773	TRUE	2195	Acidobacteriota-sp-001	genus-Chloracidobacterium	Acidobacteriota	Blastocatellia	Chloracidobacteriales	Chloracidobacteriaceae	Chloracidobacterium			High-quality draft MAG
MushroomSpring	HotsprSampleMSe1	MSe1	2006-09-11	329915512	Ga0308406	16	MSe1_16	HotsprSampleMSe1_FD_ref_metabat.16.fa	3023037	358	0.6	93.1	32.1	295	89.6	0	0	0	1	46	0	3023	TRUE	2396	Cyanobacteria-sp-001	genus-Synechococcus	Cyanobacteria	unclassified Cyanobacteria	Synechococcales	Synechococcaceae	Synechococcus	Synechococcus sp. JA-3-3Ab	Synechococcus sp. JA-3-3Ab	below MIMAG quality
MushroomSpring	HotsprSampleMSe1	MSe1	2006-09-11	329915512	Ga0308406	17	MSe1_17	HotsprSampleMSe1_FD_ref_metabat.17.fa	2981886	323	0.51	81.6	3.5	44	13.4	0	0	0	1	39	0	2995	TRUE	2353	Chloroflexota-sp-002	genus-UBA4823-OTU9like	Chloroflexota	Anaerolineae	Anaerolineales	UBA4823	NAK19			Medium-quality draft MAG
MushroomSpring	HotsprSampleMSe1	MSe1	2006-09-11	329915512	Ga0308406	18	MSe1_18	HotsprSampleMSe1_FD_ref_metabat.18.fa	1643084	220	0.38	57.4	6.4	74	22.4	0	2	2	1	49	0	1622	FALSE				Bdellovibrionota? Previously delta-proteobacteria	Oligoflexus?						Medium-quality draft MAG
MushroomSpring	HotsprSampleMSe1	MSe1	2006-09-11	329915512	Ga0308406	19	MSe1_19	HotsprSampleMSe1_FD_ref_metabat.19.fa	1444239	87	0.46	97	0.7	12	3.8	0	0	0	0	41	0	1633	TRUE	1417	Acquificota-sp-001	genus-Thermocrinis	Aquificota	Aquificae	Aquificales	Aquificaceae	Thermocrinis			Medium-quality draft MAG
MushroomSpring	HotsprSampleMSe1	MSe1	2006-09-11	329915512	Ga0308406	20	MSe1_20	HotsprSampleMSe1_FD_ref_metabat.20.fa	2004414	182	0.52	94.9	3.7	12	3.6	0	0	1	0	33	0	2165	TRUE	1788	Caldatribacteriota-sp-001	family-Caldatribacteriaceae	Caldatribacteriota	Caldatribacteriia	Caldatribacteriales	Caldatribacteriaceae				Medium-quality draft MAG
MushroomSpring	HotsprSampleMSe1	MSe1	2006-09-11	329915512	Ga0308406	21	MSe1_21	HotsprSampleMSe1_FD_ref_metabat.21.fa	2161839	455	0.62	48.3	13.8	73	22	0	0	0	1	32	0	2311	FALSE											below MIMAG quality
MushroomSpring	HotsprSampleMSe1	MSe1	2006-09-11	329915512	Ga0308406	22	MSe1_22	HotsprSampleMSe1_FD_ref_metabat.22.fa	717796	143	0.43	45	1	8	2.5	0	1	1	1	22	0	872	TRUE	726	Desulfobacterota-sp-001	family-Thermodesulfobacteriaceae	Desulfobacterota	Thermodesulfobacteria	Thermodesulfobacteriales	Thermodesulfobacteriaceae	Caldimicrobium	Caldimicrobium thiodismutans	Caldimicrobium thiodismutans TF1	Low-quality draft MAG
MushroomSpring	HotsprSampleMSe1	MSe1	2006-09-11	329915512	Ga0308406	23	MSe1_23	HotsprSampleMSe1_FD_ref_metabat.23.fa	1693925	73	0.33	94.5	0	146	44.3	0	0	0	1	37	0	1838	TRUE	1505	Nitrospirota-sp-001	genus-Thermodesulfovibrio	Nitrospirota	Thermodesulfovibrionia	Thermodesulfovibrionales	Thermodesulfovibrionaceae	Thermodesulfovibrio			Medium-quality draft MAG
MushroomSpring	HotsprSampleMSe1	MSe1	2006-09-11	329915512	Ga0308406	24	MSe1_24	HotsprSampleMSe1_FD_ref_metabat.24.fa	967663	159	0.37	0	0	50	15.2	0	0	0	0	6	0	853	FALSE											Low-quality draft MAG
MushroomSpring	HotsprSampleMSe1	MSe1	2006-09-11	329915512	Ga0308406	25	MSe1_25	HotsprSampleMSe1_FD_ref_metabat.25.fa	2426213	319	0.46	88.5	2.7	40	12.2	0	1	1	1	36	0	2528	TRUE	1839	Bacteroidota-sp-001	family-Chloroherpetonaceae	Bacteroidota	Chlorobia	Chlorobiales	Chloroherpetonaceae				Medium-quality draft MAG
MushroomSpring	HotsprSampleMSe1	MSe1	2006-09-11	329915512	Ga0308406	26	MSe1_26	HotsprSampleMSe1_FD_ref_metabat.26.fa	507229	100	0.32	24.1	4.3	35	10.6	0	3	0	2	14	0	599	FALSE				Microgenomates	unclassified Microgenomates	unclassified Microgenomates	unclassified Microgenomates	unclassified Microgenomates	unclassified Microgenomates		Low-quality draft MAG
MushroomSpring	HotsprSampleMSe1	MSe1	2006-09-11	329915512	Ga0308406	27	MSe1_27	HotsprSampleMSe1_FD_ref_metabat.27.fa	544394	112	0.59	6.9	0	346	104.8	0	0	0	0	1	0	550	TRUE	405	Chloroflexota-sp-009	genus-Roseiflexus	Chloroflexota	Chloroflexia	Chloroflexales	Roseiflexaceae	Roseiflexus	Roseiflexus sp. RS-1	Roseiflexus sp. RS-1	Low-quality draft MAG
MushroomSpring	HotsprSampleMSe1	MSe1	2006-09-11	329915512	Ga0308406	28	MSe1_28	HotsprSampleMSe1_FD_ref_metabat.28.fa	3004193	95	0.67	94.4	1.4	26	8	0	1	1	1	45	0	2616	TRUE	2021	Armatimonadota-sp-001	class-UBA5829-lineage1	Armatimonadota	UBA5829	UBA5829					High-quality draft MAG
MushroomSpring	HotsprSampleMSe2	MSe2	2006-09-11	393877554	Ga0308407	1	MSe2_1	HotsprSampleMSe2_FD_ref_metabat.1.fa	3082321	59	0.67	94.9	0.9	144	36.7	0	1	1	1	47	0	2673	TRUE	2041	Armatimonadota-sp-001	class-UBA5829-lineage1	Armatimonadota	UBA5829	UBA5829					High-quality draft MAG
MushroomSpring	HotsprSampleMSe2	MSe2	2006-09-11	393877554	Ga0308407	2	MSe2_2	HotsprSampleMSe2_FD_ref_metabat.2.fa	2367254	358	0.71	70.9	0.6	44	11.1	0	1	1	1	35	0	2582	TRUE	2155	Proteobacteria-sp-003	species-Elioraea-sp-MS-P2	Proteobacteria	Alphaproteobacteria	Rhodospirillales	unclassified Rhodospirillales	Elioraea	Elioraea tepidiphila	Elioraea tepidiphila DSM 17972	Medium-quality draft MAG
MushroomSpring	HotsprSampleMSe2	MSe2	2006-09-11	393877554	Ga0308407	3	MSe2_3	HotsprSampleMSe2_FD_ref_metabat.3.fa	1914617	356	0.61	67.7	22	23	5.9	0	1	0	0	23	0	2180	TRUE	1742	Deinococcota-sp-001	genus-Meiothermus	Deinococcota	Deinococci	Thermales	Thermaceae	Meiothermus	Meiothermus cerbereus	Meiothermus cerbereus DSM 11376	below MIMAG quality
MushroomSpring	HotsprSampleMSe2	MSe2	2006-09-11	393877554	Ga0308407	4	MSe2_4	HotsprSampleMSe2_FD_ref_metabat.4.fa	1436099	282	0.46	55.3	1.1	80	20.2	0	1	0	0	20	0	1571	TRUE	1165	Bacteroidota-sp-001	family-Chloroherpetonaceae	Bacteroidota	Chlorobia	Chlorobiales	Candidatus Thermochlorobacteriaceae	unclassified Candidatus Thermochlorobacteriaceae	Candidatus Thermochlorobacteriaceae bacterium GBChlB	Chlorobium sp. GBChlB	Medium-quality draft MAG
MushroomSpring	HotsprSampleMSe2	MSe2	2006-09-11	393877554	Ga0308407	5	MSe2_5	HotsprSampleMSe2_FD_ref_metabat.5.fa	2746544	212	0.39	94.7	2.5	19	4.9	0	1	1	1	35	0	2666	TRUE	1872	Bacteroidota-sp-009	genus-Raineya	Bacteroidota	Bacteroidia	Cytophagales	Thermonemataceae	Raineya			High-quality draft MAG
MushroomSpring	HotsprSampleMSe2	MSe2	2006-09-11	393877554	Ga0308407	6	MSe2_6	HotsprSampleMSe2_FD_ref_metabat.6.fa	1957314	24	0.45	93.3	0	29	7.5	0	0	0	0	44	0	1913	TRUE	1365	Spirochaetota-sp-002	class-Brevinematia-lineage1	Spirochaetota	Brevinematia						Medium-quality draft MAG
MushroomSpring	HotsprSampleMSe2	MSe2	2006-09-11	393877554	Ga0308407	7	MSe2_7	HotsprSampleMSe2_FD_ref_metabat.7.fa	2425183	95	0.3	89.7	1.3	16	4.1	0	1	1	2	38	0	2034	TRUE	1508	Bacteroidota-sp-007	family-GWA2-32-17	Bacteroidota	Bacteroidia	Bacteroidales	GWA2-32-17				Medium-quality draft MAG
MushroomSpring	HotsprSampleMSe2	MSe2	2006-09-11	393877554	Ga0308407	8	MSe2_8	HotsprSampleMSe2_FD_ref_metabat.8.fa	1849700	121	0.5	87.9	1.7	26	6.5	0	1	1	1	42	0	1927	TRUE	1665	Thermotogota-sp-001	species-Pseudothermotoga-hypogea	Thermotogota	Thermotogae	Thermotogales	Thermotogaceae	Pseudothermotoga_A			Medium-quality draft MAG
MushroomSpring	HotsprSampleMSe2	MSe2	2006-09-11	393877554	Ga0308407	9	MSe2_9	HotsprSampleMSe2_FD_ref_metabat.9.fa	202694	31	0.62	0	0	258	65.4	0	0	0	0	0	0	178	FALSE				Acidobacteriota	Blastocatellia	unclassified Blastocatellia	unclassified Blastocatellia	Chloracidobacterium	Chloracidobacterium thermophilum		Low-quality draft MAG
MushroomSpring	HotsprSampleMSe2	MSe2	2006-09-11	393877554	Ga0308407	10	MSe2_10	HotsprSampleMSe2_FD_ref_metabat.10.fa	3066429	249	0.6	89.7	0	577	146.4	0	1	1	1	43	0	2928	TRUE	2163	Armatimonadota-sp-003	genus-ArmatimonadotaOTU12like	Armatimonadota	HRBIN16	HRBIN16	HRBIN16	HRBIN16			Medium-quality draft MAG
MushroomSpring	HotsprSampleMSe2	MSe2	2006-09-11	393877554	Ga0308407	11	MSe2_11	HotsprSampleMSe2_FD_ref_metabat.11.fa	3250430	339	0.51	83.8	4.2	80	20.2	0	1	1	1	40	0	3223	TRUE	2520	Chloroflexota-sp-002	genus-UBA4823-OTU9like	Chloroflexota	Anaerolineae	Anaerolineales	UBA4823	NAK19			Medium-quality draft MAG
MushroomSpring	HotsprSampleMSe2	MSe2	2006-09-11	393877554	Ga0308407	12	MSe2_12	HotsprSampleMSe2_FD_ref_metabat.12.fa	3634552	397	0.54	80.2	3.3	108	27.5	0	1	0	0	36	0	3442	TRUE	2614	Chloroflexota-sp-001	species-Chloroflexus-sp000735195	Chloroflexota	Chloroflexia	Chloroflexales	Chloroflexaceae	Chloroflexus	Chloroflexus sp000735195		Medium-quality draft MAG
MushroomSpring	HotsprSampleMSe2	MSe2	2006-09-11	393877554	Ga0308407	13	MSe2_13	HotsprSampleMSe2_FD_ref_metabat.13.fa	208822	38	0.65	0	0	28	7	0	0	0	0	1	0	291	FALSE				Deinococcota	Deinococci	Thermales	Thermaceae	Meiothermus	Meiothermus ruber		Low-quality draft MAG
MushroomSpring	HotsprSampleMSe2	MSe2	2006-09-11	393877554	Ga0308407	14	MSe2_14	HotsprSampleMSe2_FD_ref_metabat.14.fa	2697069	294	0.61	91.2	15	173	43.8	0	0	0	1	41	0	2722	TRUE	2153	Cyanobacteria-sp-001	genus-Synechococcus	Cyanobacteria	unclassified Cyanobacteria	Synechococcales	Synechococcaceae	Synechococcus	Synechococcus sp. JA-3-3Ab	Synechococcus sp. JA-3-3Ab	below MIMAG quality
MushroomSpring	HotsprSampleMSe2	MSe2	2006-09-11	393877554	Ga0308407	15	MSe2_15	HotsprSampleMSe2_FD_ref_metabat.15.fa	628227	118	0.51	0	0	39	9.9	0	0	0	0	0	0	10	TRUE	1	Chloroflexota-sp-009	genus-Roseiflexus	Chloroflexota	Chloroflexia	Chloroflexales	Roseiflexaceae	Roseiflexus	Roseiflexus sp. RS-1	Roseiflexus sp. RS-1	Low-quality draft MAG
MushroomSpring	HotsprSampleMSe2	MSe2	2006-09-11	393877554	Ga0308407	16	MSe2_16	HotsprSampleMSe2_FD_ref_metabat.16.fa	2707609	200	0.31	68.1	0	27	6.8	0	0	0	0	33	0	2377	TRUE	1837	Bacteroidota-sp-006	order-Ignavibacteriales-lineage1	Bacteroidota	Ignavibacteria	Ignavibacteriales	Ignavibacteriaceae	Ignavibacterium	Ignavibacterium album	Ignavibacterium album Mat9-16	Medium-quality draft MAG
MushroomSpring	HotsprSampleMSe2	MSe2	2006-09-11	393877554	Ga0308407	17	MSe2_17	HotsprSampleMSe2_FD_ref_metabat.17.fa	1487114	34	0.46	98.4	0.8	158	40	0	1	1	1	42	0	1633	TRUE	1412	Acquificota-sp-001	genus-Thermocrinis	Aquificota	Aquificae	Aquificales	Aquificaceae	Thermocrinis			High-quality draft MAG
MushroomSpring	HotsprSampleMSe2	MSe2	2006-09-11	393877554	Ga0308407	18	MSe2_18	HotsprSampleMSe2_FD_ref_metabat.18.fa	3635831	625	0.62	77.2	47.5	171	43.5	0	0	0	1	57	0	3803	TRUE	2577	Armatimonadota-sp-002	genus-ArmatimonadotaOTU3like								below MIMAG quality
MushroomSpring	HotsprSampleMSe2	MSe2	2006-09-11	393877554	Ga0308407	19	MSe2_19	HotsprSampleMSe2_FD_ref_metabat.19.fa	572493	121	0.59	5.2	0	583	147.9	0	0	0	0	4	0	597	TRUE	428	Chloroflexota-sp-009	genus-Roseiflexus	Chloroflexota	Chloroflexia	Chloroflexales	Roseiflexaceae	Roseiflexus	Roseiflexus sp. RS-1	Roseiflexus sp. RS-1	Low-quality draft MAG
MushroomSpring	HotsprSampleMSe2	MSe2	2006-09-11	393877554	Ga0308407	20	MSe2_20	HotsprSampleMSe2_FD_ref_metabat.20.fa	1423106	306	0.55	57.4	10.5	46	11.6	0	0	0	0	25	0	1465	FALSE				Bacteroidota	Cytophagia	Cytophagales					below MIMAG quality
MushroomSpring	HotsprSampleMSe2	MSe2	2006-09-11	393877554	Ga0308407	21	MSe2_21	HotsprSampleMSe2_FD_ref_metabat.21.fa	3592460	216	0.53	89.1	6.1	14	3.6	0	0	0	0	38	0	3417	TRUE	2663	Chloroflexota-sp-003	family-Anaerolineaceae	Chloroflexota	Anaerolineae	Anaerolineales	Anaerolineaceae	Thermanaerothrix	Thermanaerothrix daxensis	Thermanaerothrix daxensis GNS-1	Medium-quality draft MAG
MushroomSpring	HotsprSampleMSe2	MSe2	2006-09-11	393877554	Ga0308407	22	MSe2_22	HotsprSampleMSe2_FD_ref_metabat.22.fa	1787951	99	0.33	85.5	0.9	179	45.3	0	0	0	1	31	0	1981	TRUE	1538	Nitrospirota-sp-001	genus-Thermodesulfovibrio	Nitrospirota	Thermodesulfovibrionia	Thermodesulfovibrionales	Thermodesulfovibrionaceae	Thermodesulfovibrio			Medium-quality draft MAG
MushroomSpring	HotsprSampleMSe2	MSe2	2006-09-11	393877554	Ga0308407	23	MSe2_23	HotsprSampleMSe2_FD_ref_metabat.23.fa	331970	83	0.32	17.5	0	32	8	0	0	0	0	5	0	356	FALSE				Spirochaetota	Spirochaetia	unclassified Spirochaetia	Leptospiraceae	Leptonema	Leptonema illini	Leptonema illini 3055	Low-quality draft MAG
MushroomSpring	HotsprSampleMSe2	MSe2	2006-09-11	393877554	Ga0308407	24	MSe2_24	HotsprSampleMSe2_FD_ref_metabat.24.fa	2511684	66	0.39	92.8	0.5	38	9.6	0	1	1	1	46	0	2092	TRUE	1548	Bacteroidota-sp-005	family-XYC2-FULL-35-21	Bacteroidota	Kapabacteria	Kapabacteriales	UBA2268				High-quality draft MAG
MushroomSpring	HotsprSampleMSe2	MSe2	2006-09-11	393877554	Ga0308407	25	MSe2_25	HotsprSampleMSe2_FD_ref_metabat.25.fa	2627280	433	0.63	88.8	32.8	1153	292.9	0	0	0	0	41	0	2624	FALSE				Chloroflexota							below MIMAG quality
MushroomSpring	HotsprSampleMSe2	MSe2	2006-09-11	393877554	Ga0308407	26	MSe2_26	HotsprSampleMSe2_FD_ref_metabat.26.fa	2597372	87	0.48	96.7	1.9	644	163.6	0	1	1	1	46	0	2319	TRUE	1792	Bacteroidota-sp-002	genus-Thermochlorobacter	Bacteroidota	Chlorobia	Chlorobiales	Chloroherpetonaceae	Thermochlorobacter	Thermochlorobacter aerophilum		High-quality draft MAG
MushroomSpring	HotsprSampleMSe2	MSe2	2006-09-11	393877554	Ga0308407	27	MSe2_27	HotsprSampleMSe2_FD_ref_metabat.27.fa	367812	90	0.67	7.6	0	42	10.5	0	0	0	0	5	0	406	FALSE				Acidobacteriota	Solibacteres	Solibacterales					Low-quality draft MAG
MushroomSpring	HotsprSampleMSe2	MSe2	2006-09-11	393877554	Ga0308407	28	MSe2_28	HotsprSampleMSe2_FD_ref_metabat.28.fa	1628694	167	0.29	80.2	0	14	3.4	0	0	0	0	31	0	1636	TRUE	1208	Spirochaetota-sp-006	family-GWB1-36-13	Spirochaetota	UBA6919	GWB1-36-13					Medium-quality draft MAG
MushroomSpring	HotsprSampleMSe2	MSe2	2006-09-11	393877554	Ga0308407	29	MSe2_29	HotsprSampleMSe2_FD_ref_metabat.29.fa	4125869	368	0.26	96.4	72.9	68	17.2	0	2	1	4	78	0	4231	FALSE											below MIMAG quality
MushroomSpring	HotsprSampleMSe2	MSe2	2006-09-11	393877554	Ga0308407	30	MSe2_30	HotsprSampleMSe2_FD_ref_metabat.30.fa	1905855	171	0.51	92.8	5.1	21	5.2	0	0	1	1	37	0	2053	TRUE	1692	Caldatribacteriota-sp-001	family-Caldatribacteriaceae	Caldatribacteriota	unclassified Candidatus Atribacteria	unclassified Candidatus Atribacteria	unclassified Candidatus Atribacteria	Candidatus Caldatribacteirum	Candidatus Caldatribacterium saccharofermentans	Candidatus Caldatribacterium saccharofermentans OP9-77CS	Medium-quality draft MAG
MushroomSpring	HotsprSampleMSe2	MSe2	2006-09-11	393877554	Ga0308407	31	MSe2_31	HotsprSampleMSe2_FD_ref_metabat.31.fa	2169293	23	0.52	95.6	0.5	127	32.2	0	1	1	1	43	0	1912	TRUE	1412	Bacteroidota-sp-003	genus-NICIL-2	Bacteroidota	Kapabacteria	Kapabacteriales	NICIL-2	NICIL-2			High-quality draft MAG
MushroomSpring	HotsprSampleMSe2	MSe2	2006-09-11	393877554	Ga0308407	32	MSe2_32	HotsprSampleMSe2_FD_ref_metabat.32.fa	3233655	110	0.57	94.1	1.7	1431	363.4	0	1	1	1	48	0	2771	TRUE	2193	Acidobacteriota-sp-001	genus-Chloracidobacterium	Acidobacteriota	Blastocatellia	Chloracidobacteriales	Chloracidobacteriaceae	Chloracidobacterium			High-quality draft MAG
MushroomSpring	HotsprSampleMSe2	MSe2	2006-09-11	393877554	Ga0308407	33	MSe2_33	HotsprSampleMSe2_FD_ref_metabat.33.fa	1092302	249	0.58	26.8	0	40	10.2	0	0	0	0	9	0	1014	FALSE				Planctomycetota	Planctomycetia	Planctomycetales	Gemmataceae	Gemmata	Gemmata massiliana	Gemmata massiliana IIL30	Low-quality draft MAG
MushroomSpring	HotsprSampleMSe2	MSe2	2006-09-11	393877554	Ga0308407	34	MSe2_34	HotsprSampleMSe2_FD_ref_metabat.34.fa	1813722	61	0.61	92.3	0.4	36	9.1	0	2	0	1	34	0	1797	TRUE	1611	Proteobacteria-sp-002	genus-Tepidiphilus	Proteobacteria	Gammaproteobacteria	Burkholderiales	Rhodocyclaceae	Tepidiphilus			Medium-quality draft MAG
MushroomSpring	HotsprSampleMSe2	MSe2	2006-09-11	393877554	Ga0308407	35	MSe2_35	HotsprSampleMSe2_FD_ref_metabat.35.fa	581795	102	0.53	0	0	34	8.7	0	0	0	0	0	0	6	TRUE		Chloroflexota-sp-009	genus-Roseiflexus	Chloroflexota	Chloroflexia	Chloroflexales	Roseiflexaceae	Roseiflexus	Roseiflexus sp. RS-1	Roseiflexus sp. RS-1	Low-quality draft MAG
MushroomSpring	HotsprSampleMSe2	MSe2	2006-09-11	393877554	Ga0308407	36	MSe2_36	HotsprSampleMSe2_FD_ref_metabat.36.fa	1073033	103	0.32	68	11.4	724	183.8	0	1	1	2	46	0	1196	FALSE				Microgenomates	unclassified Microgenomates	unclassified Microgenomates	unclassified Microgenomates	unclassified Microgenomates	unclassified Microgenomates		below MIMAG quality
MushroomSpring	HotsprSampleMSe2	MSe2	2006-09-11	393877554	Ga0308407	37	MSe2_37	HotsprSampleMSe2_FD_ref_metabat.37.fa	988354	165	0.37	0	0	44	11.2	0	0	0	0	7	0	847	FALSE											Low-quality draft MAG
MushroomSpring	HotsprSampleMSe2	MSe2	2006-09-11	393877554	Ga0308407	38	MSe2_38	HotsprSampleMSe2_FD_ref_metabat.38.fa	2398127	29	0.35	96.3	0	20	5.1	0	0	0	2	41	0	1967	TRUE	1559	Bacteroidota-sp-010	family-UBA2268	Bacteroidota	Kapabacteria	Kapabacteriales	UBA2268				Medium-quality draft MAG
MushroomSpring	HotsprSampleMSe2	MSe2	2006-09-11	393877554	Ga0308407	39	MSe2_39	HotsprSampleMSe2_FD_ref_metabat.39.fa	1577993	103	0.38	60.2	2.2	102	25.9	0	1	0	1	41	0	1497	FALSE				Bdellovibrionota? Previously delta-proteobacteria	Oligoflexus?						Medium-quality draft MAG
MushroomSpring	HotsprSampleMSe2	MSe2	2006-09-11	393877554	Ga0308407	40	MSe2_40	HotsprSampleMSe2_FD_ref_metabat.40.fa	1067236	239	0.53	33.9	0.4	9	2.2	0	0	0	0	13	0	1149	TRUE	915	Spirochaetota-sp-001	order-Spirochaetales	Spirochaetota	Spirochaetia	Spirochaetales	Spirochaetaceae				Low-quality draft MAG
MushroomSpring	HotsprSampleMSe3	MSe3	2006-09-12	381297218	Ga0308408	1	MSe3_1	HotsprSampleMSe3_FD_ref_metabat.1.fa	210219	37	0.58	0	0	193	50.6	0	0	0	0	0	0	215	FALSE											Low-quality draft MAG
MushroomSpring	HotsprSampleMSe3	MSe3	2006-09-12	381297218	Ga0308408	2	MSe3_2	HotsprSampleMSe3_FD_ref_metabat.2.fa	1557058	82	0.42	91.8	0.4	23	6.1	0	1	1	1	42	0	1650	TRUE	1370	Desulfobacterota-sp-001	family-Thermodesulfobacteriaceae	Desulfobacterota	Thermodesulfobacteria	Thermodesulfobacteriales	Thermodesulfobacteriaceae				High-quality draft MAG
MushroomSpring	HotsprSampleMSe3	MSe3	2006-09-12	381297218	Ga0308408	3	MSe3_3	HotsprSampleMSe3_FD_ref_metabat.3.fa	2320420	195	0.33	99.1	4.5	116	30.4	0	0	1	1	45	0	2610	TRUE	1933	Nitrospirota-sp-001	genus-Thermodesulfovibrio	Nitrospirota	Thermodesulfovibrionia	Thermodesulfovibrionales	Thermodesulfovibrionaceae	Thermodesulfovibrio			Medium-quality draft MAG
MushroomSpring	HotsprSampleMSe3	MSe3	2006-09-12	381297218	Ga0308408	4	MSe3_4	HotsprSampleMSe3_FD_ref_metabat.4.fa	648988	128	0.59	6.9	0	534	140.2	0	0	0	0	3	0	667	TRUE	490	Chloroflexota-sp-009	genus-Roseiflexus	Chloroflexota	Chloroflexia	Chloroflexales	Roseiflexaceae	Roseiflexus	Roseiflexus sp. RS-1	Roseiflexus sp. RS-1	Low-quality draft MAG
MushroomSpring	HotsprSampleMSe3	MSe3	2006-09-12	381297218	Ga0308408	5	MSe3_5	HotsprSampleMSe3_FD_ref_metabat.5.fa	3101799	253	0.6	91.6	0	512	134.2	0	1	1	1	48	0	2967	TRUE	2163	Armatimonadota-sp-003	genus-ArmatimonadotaOTU12like	Armatimonadota	HRBIN16	HRBIN16	HRBIN16	HRBIN16			High-quality draft MAG
MushroomSpring	HotsprSampleMSe3	MSe3	2006-09-12	381297218	Ga0308408	6	MSe3_6	HotsprSampleMSe3_FD_ref_metabat.6.fa	3283158	364	0.6	94.8	41.7	421	110.4	0	0	0	1	47	0	3286	TRUE	2593	Cyanobacteria-sp-001	genus-Synechococcus	Cyanobacteria	unclassified Cyanobacteria	Synechococcales	Synechococcaceae	Synechococcus	Synechococcus sp. JA-3-3Ab	Synechococcus sp. JA-3-3Ab	below MIMAG quality
MushroomSpring	HotsprSampleMSe3	MSe3	2006-09-12	381297218	Ga0308408	7	MSe3_7	HotsprSampleMSe3_FD_ref_metabat.7.fa	2492134	456	0.61	75.8	34.4	46	12	0	1	0	0	36	0	2840	TRUE	2322	Deinococcota-sp-001	genus-Meiothermus	Deinococcota	Deinococci	Thermales	Thermaceae	Meiothermus	Meiothermus cerbereus	Meiothermus cerbereus DSM 11376	below MIMAG quality
MushroomSpring	HotsprSampleMSe3	MSe3	2006-09-12	381297218	Ga0308408	8	MSe3_8	HotsprSampleMSe3_FD_ref_metabat.8.fa	2753007	566	0.62	57.5	23.6	110	28.8	0	0	0	2	41	0	2969	TRUE	2021	Armatimonadota-sp-002	genus-ArmatimonadotaOTU3like								below MIMAG quality
MushroomSpring	HotsprSampleMSe3	MSe3	2006-09-12	381297218	Ga0308408	9	MSe3_9	HotsprSampleMSe3_FD_ref_metabat.9.fa	2753273	303	0.71	85.4	0.7	15	3.9	0	0	0	0	35	0	2903	TRUE	2462	Proteobacteria-sp-003	species-Elioraea-sp-MS-P2	Proteobacteria	Alphaproteobacteria	Acetobacterales	Acetobacteraceae	Elioraea			Medium-quality draft MAG
MushroomSpring	HotsprSampleMSe3	MSe3	2006-09-12	381297218	Ga0308408	10	MSe3_10	HotsprSampleMSe3_FD_ref_metabat.10.fa	1364240	281	0.68	43.7	5.3	21	5.6	0	1	2	1	13	0	1715	TRUE	1337	Deinococcota-sp-002	genus-Thermus	Deinococcota	Deinococci	Thermales	Thermaceae	Thermus	Thermus aquaticus	Thermus aquaticus Y51MC23	Low-quality draft MAG
MushroomSpring	HotsprSampleMSe3	MSe3	2006-09-12	381297218	Ga0308408	11	MSe3_11	HotsprSampleMSe3_FD_ref_metabat.11.fa	916770	226	0.59	15.9	0	8	2	0	0	0	0	6	0	743	FALSE				Planctomycetota	Planctomycetia	Planctomycetales	Planctomycetaceae	Thermogutta	Thermogutta terrifontis	Thermogutta terrifontis R1	Low-quality draft MAG
MushroomSpring	HotsprSampleMSe3	MSe3	2006-09-12	381297218	Ga0308408	12	MSe3_12	HotsprSampleMSe3_FD_ref_metabat.12.fa	2141451	16	0.52	96.4	0	165	43.3	0	1	1	1	43	0	1868	TRUE	1376	Bacteroidota-sp-003	genus-NICIL-2	Bacteroidota	Kapabacteria	Kapabacteriales	NICIL-2	NICIL-2			High-quality draft MAG
MushroomSpring	HotsprSampleMSe3	MSe3	2006-09-12	381297218	Ga0308408	13	MSe3_13	HotsprSampleMSe3_FD_ref_metabat.13.fa	3068679	116	0.67	93.1	1.4	125	32.9	0	1	1	1	47	0	2690	TRUE	2045	Armatimonadota-sp-001	class-UBA5829-lineage1	Armatimonadota	UBA5829	UBA5829					High-quality draft MAG
MushroomSpring	HotsprSampleMSe3	MSe3	2006-09-12	381297218	Ga0308408	14	MSe3_14	HotsprSampleMSe3_FD_ref_metabat.14.fa	495842	92	0.53	0	0	44	11.6	0	0	0	0	0	0	11	TRUE	1	Chloroflexota-sp-009	genus-Roseiflexus	Chloroflexota	Chloroflexia	Chloroflexales	Roseiflexaceae	Roseiflexus	Roseiflexus castenholzii	Roseiflexus castenholzii HLO8	Low-quality draft MAG
MushroomSpring	HotsprSampleMSe3	MSe3	2006-09-12	381297218	Ga0308408	15	MSe3_15	HotsprSampleMSe3_FD_ref_metabat.15.fa	3379475	404	0.54	80.5	0.9	123	32.3	0	1	0	1	35	0	3201	TRUE	2453	Chloroflexota-sp-001	species-Chloroflexus-sp000735195	Chloroflexota	Chloroflexia	Chloroflexales	Chloroflexaceae	Chloroflexus	Chloroflexus sp000735195		Medium-quality draft MAG
MushroomSpring	HotsprSampleMSe3	MSe3	2006-09-12	381297218	Ga0308408	16	MSe3_16	HotsprSampleMSe3_FD_ref_metabat.16.fa	2594033	80	0.48	96.2	1.9	758	198.8	0	1	1	1	46	0	2302	TRUE	1790	Bacteroidota-sp-002	genus-Thermochlorobacter	Bacteroidota	Chlorobia	Chlorobiales	Chloroherpetonaceae	Thermochlorobacter	Thermochlorobacter aerophilum		High-quality draft MAG
MushroomSpring	HotsprSampleMSe3	MSe3	2006-09-12	381297218	Ga0308408	17	MSe3_17	HotsprSampleMSe3_FD_ref_metabat.17.fa	2609985	209	0.64	91.6	0.9	16	4.3	0	1	1	1	44	0	2676	TRUE	2090	Chloroflexota-sp-004	species-Thermomicrobium-roseum	Chloroflexota	Chloroflexia	Thermomicrobiales	Thermomicrobiaceae	Thermomicrobium	Thermomicrobium roseum		High-quality draft MAG
MushroomSpring	HotsprSampleMSe3	MSe3	2006-09-12	381297218	Ga0308408	18	MSe3_18	HotsprSampleMSe3_FD_ref_metabat.18.fa	1722261	214	0.5	85.3	0	35	9.2	0	0	0	0	42	0	1894	TRUE	1642	Thermotogota-sp-001	species-Pseudothermotoga-hypogea	Thermotogota	Thermotogae	Thermotogales	Thermotogaceae	Pseudothermotoga_A			Medium-quality draft MAG
MushroomSpring	HotsprSampleMSe3	MSe3	2006-09-12	381297218	Ga0308408	19	MSe3_19	HotsprSampleMSe3_FD_ref_metabat.19.fa	1518698	323	0.3	45.4	0	32	8.3	0	0	0	0	21	0	1720	FALSE				Spirochaetota	Spirochaetia	unclassified Spirochaetia	Leptospiraceae	Leptonema	Leptonema illini	Leptonema illini 3055	Low-quality draft MAG
MushroomSpring	HotsprSampleMSe3	MSe3	2006-09-12	381297218	Ga0308408	20	MSe3_20	HotsprSampleMSe3_FD_ref_metabat.20.fa	3233197	118	0.57	96	1.7	826	216.7	0	1	1	1	47	0	2797	TRUE	2207	Acidobacteriota-sp-001	genus-Chloracidobacterium	Acidobacteriota	Blastocatellia	Chloracidobacteriales	Chloracidobacteriaceae	Chloracidobacterium			High-quality draft MAG
MushroomSpring	HotsprSampleMSe3	MSe3	2006-09-12	381297218	Ga0308408	21	MSe3_21	HotsprSampleMSe3_FD_ref_metabat.21.fa	572980	109	0.51	0	0	36	9.5	0	0	0	0	0	0	7	TRUE	1	Chloroflexota-sp-009	genus-Roseiflexus	Chloroflexota	Chloroflexia	Chloroflexales	Roseiflexaceae	Roseiflexus	Roseiflexus sp. RS-1	Roseiflexus sp. RS-1	Low-quality draft MAG
MushroomSpring	HotsprSampleMSe3	MSe3	2006-09-12	381297218	Ga0308408	22	MSe3_22	HotsprSampleMSe3_FD_ref_metabat.22.fa	878265	144	0.37	0	0	43	11.3	0	0	0	0	7	0	787	FALSE				Aquificota	Aquificae	Aquificales					Low-quality draft MAG
MushroomSpring	HotsprSampleMSe3	MSe3	2006-09-12	381297218	Ga0308408	23	MSe3_23	HotsprSampleMSe3_FD_ref_metabat.23.fa	3665832	241	0.7	96.5	5.8	20	5.3	0	0	0	0	46	0	3685	TRUE	3068	Proteobacteria-sp-004	family-Geminicoccaceae	Proteobacteria	Alphaproteobacteria	Rhodospirillales	Geminicoccaceae				Medium-quality draft MAG
MushroomSpring	HotsprSampleMSe3	MSe3	2006-09-12	381297218	Ga0308408	24	MSe3_24	HotsprSampleMSe3_FD_ref_metabat.24.fa	3923865	514	0.63	96.6	78.4	721	189.2	0	1	0	0	63	0	3802	FALSE				Chloroflexota							below MIMAG quality
MushroomSpring	HotsprSampleMSe3	MSe3	2006-09-12	381297218	Ga0308408	25	MSe3_25	HotsprSampleMSe3_FD_ref_metabat.25.fa	721080	113	0.31	41.3	2.6	121	31.8	0	0	1	2	26	0	821	TRUE	535	Microgenomates-sp-001	Microgenomates	Microgenomates	unclassified Microgenomates	unclassified Microgenomates	unclassified Microgenomates	unclassified Microgenomates	unclassified Microgenomates		Low-quality draft MAG
MushroomSpring	HotsprSampleMSe3	MSe3	2006-09-12	381297218	Ga0308408	26	MSe3_26	HotsprSampleMSe3_FD_ref_metabat.26.fa	2149917	320	0.55	79.6	19.1	75	19.8	0	0	0	0	48	0	2078	FALSE				Bacteroidota	Cytophagia	Cytophagales					below MIMAG quality
MushroomSpring	HotsprSampleMSe3	MSe3	2006-09-12	381297218	Ga0308408	27	MSe3_27	HotsprSampleMSe3_FD_ref_metabat.27.fa	1993829	144	0.52	100	1.7	17	4.3	0	0	1	1	32	0	2120	TRUE	1761	Caldatribacteriota-sp-001	family-Caldatribacteriaceae	Caldatribacteriota	Caldatribacteriia	Caldatribacteriales	Caldatribacteriaceae				Medium-quality draft MAG
MushroomSpring	HotsprSampleMSe3	MSe3	2006-09-12	381297218	Ga0308408	28	MSe3_28	HotsprSampleMSe3_FD_ref_metabat.28.fa	2766984	407	0.51	74.1	3.5	72	19	0	0	0	0	33	0	2827	TRUE	2224	Chloroflexota-sp-002	genus-UBA4823-OTU9like	Chloroflexota	Anaerolineae	Anaerolineales	Anaerolineaceae				Medium-quality draft MAG
MushroomSpring	HotsprSampleMSe3	MSe3	2006-09-12	381297218	Ga0308408	29	MSe3_29	HotsprSampleMSe3_FD_ref_metabat.29.fa	1420293	277	0.38	69.7	27.8	57	14.8	0	1	0	1	34	0	1480	FALSE				Proteobacteria							below MIMAG quality
MushroomSpring	HotsprSampleMSe3	MSe3	2006-09-12	381297218	Ga0308408	30	MSe3_30	HotsprSampleMSe3_FD_ref_metabat.30.fa	2259319	243	0.46	92.8	60.4	140	36.6	0	1	2	2	61	0	2625	FALSE				Aquificota	Aquificae	Aquificales	Aquificaceae	Thermocrinis	Thermocrinis ruber	Thermocrinis ruber DSM 23557	below MIMAG quality
MushroomSpring	HotsprSampleMSe3	MSe3	2006-09-12	381297218	Ga0308408	31	MSe3_31	HotsprSampleMSe3_FD_ref_metabat.31.fa	1090763	257	0.58	25.4	0	50	13	0	0	1	1	4	0	986	FALSE				Planctomycetota	Planctomycetia	Planctomycetales	Gemmataceae	Gemmata			Low-quality draft MAG
MushroomSpring	HotsprSampleMSe3	MSe3	2006-09-12	381297218	Ga0308408	32	MSe3_32	HotsprSampleMSe3_FD_ref_metabat.32.fa	2451837	155	0.39	92.5	0.3	13	3.4	0	0	0	0	44	0	2164	TRUE	1557	Bacteroidota-sp-005	family-XYC2-FULL-35-21	Bacteroidota	Kapabacteria	Kapabacteriales	XYC2-FULL-35-21				Medium-quality draft MAG
MushroomSpring	HotsprSampleMSe3	MSe3	2006-09-12	381297218	Ga0308408	33	MSe3_33	HotsprSampleMSe3_FD_ref_metabat.33.fa	2086244	309	0.46	77.1	1.4	40	10.5	0	1	1	0	37	0	2183	TRUE	1582	Bacteroidota-sp-001	family-Chloroherpetonaceae	Bacteroidota	Chlorobia	Chlorobiales	Chloroherpetonaceae				Medium-quality draft MAG
MushroomSpring	HotsprSampleMSe3	MSe3	2006-09-12	381297218	Ga0308408	34	MSe3_34	HotsprSampleMSe3_FD_ref_metabat.34.fa	2336883	381	0.31	71.6	2.4	12	3.1	0	0	0	0	31	0	2229	TRUE	1724	Bacteroidota-sp-006	order-Ignavibacteriales-lineage1	Bacteroidota	Ignavibacteria	Ignavibacteriales	Ignavibacteriaceae	Ignavibacterium	Ignavibacterium album	Ignavibacterium album Mat9-16	Medium-quality draft MAG
MushroomSpring	HotsprSampleMSe3	MSe3	2006-09-12	381297218	Ga0308408	35	MSe3_35	HotsprSampleMSe3_FD_ref_metabat.35.fa	276979	68	0.35	23.9	0	8	2.1	0	0	0	0	5	0	298	FALSE											Low-quality draft MAG
MushroomSpring	HotsprSampleMSe4	MSe4	2006-09-12	473624368	Ga0308409	1	MSe4_1	HotsprSampleMSe4_FD_ref_metabat.1.fa	637664	122	0.51	0	0	34	7.2	0	0	0	0	0	0	3	FALSE											Low-quality draft MAG
MushroomSpring	HotsprSampleMSe4	MSe4	2006-09-12	473624368	Ga0308409	2	MSe4_2	HotsprSampleMSe4_FD_ref_metabat.2.fa	677350	118	0.52	0	0	38	8	0	0	0	0	0	0	8	TRUE		Chloroflexota-sp-009	genus-Roseiflexus	Chloroflexota	Chloroflexia	Chloroflexales	Roseiflexaceae	Roseiflexus	Roseiflexus sp. RS-1	Roseiflexus sp. RS-1	Low-quality draft MAG
MushroomSpring	HotsprSampleMSe4	MSe4	2006-09-12	473624368	Ga0308409	3	MSe4_3	HotsprSampleMSe4_FD_ref_metabat.3.fa	582759	113	0.59	6.9	0	567	119.7	0	0	0	0	3	0	621	TRUE	453	Chloroflexota-sp-009	genus-Roseiflexus	Chloroflexota	Chloroflexia	Chloroflexales	Roseiflexaceae	Roseiflexus	Roseiflexus sp. RS-1	Roseiflexus sp. RS-1	Low-quality draft MAG
MushroomSpring	HotsprSampleMSe4	MSe4	2006-09-12	473624368	Ga0308409	4	MSe4_4	HotsprSampleMSe4_FD_ref_metabat.4.fa	988753	230	0.57	26.7	1.2	50	10.5	0	0	0	0	10	0	939	FALSE				Planctomycetota	Planctomycetia	Planctomycetales	Gemmataceae	Gemmata			Low-quality draft MAG
MushroomSpring	HotsprSampleMSe4	MSe4	2006-09-12	473624368	Ga0308409	5	MSe4_5	HotsprSampleMSe4_FD_ref_metabat.5.fa	287793	76	0.53	9.1	0	8	1.6	0	0	0	0	1	0	316	FALSE				Spirochaetota	Spirochaetia	Spirochaetales	Spirochaetaceae				Low-quality draft MAG
MushroomSpring	HotsprSampleMSe4	MSe4	2006-09-12	473624368	Ga0308409	6	MSe4_6	HotsprSampleMSe4_FD_ref_metabat.6.fa	3005984	261	0.6	87	0	719	151.8	0	1	0	1	42	0	2894	TRUE	2109	Armatimonadota-sp-003	genus-ArmatimonadotaOTU12like	Armatimonadota	HRBIN16	HRBIN16	HRBIN16	HRBIN16			Medium-quality draft MAG
MushroomSpring	HotsprSampleMSe4	MSe4	2006-09-12	473624368	Ga0308409	7	MSe4_7	HotsprSampleMSe4_FD_ref_metabat.7.fa	2453172	445	0.61	76.2	35.5	44	9.2	0	1	0	0	32	0	2782	TRUE	2277	Deinococcota-sp-001	genus-Meiothermus	Deinococcota	Deinococci	Thermales	Thermaceae	Meiothermus	Meiothermus cerbereus	Meiothermus cerbereus DSM 11376	below MIMAG quality
MushroomSpring	HotsprSampleMSe4	MSe4	2006-09-12	473624368	Ga0308409	8	MSe4_8	HotsprSampleMSe4_FD_ref_metabat.8.fa	507205	105	0.29	27.8	0	8	1.8	0	0	0	0	12	0	574	FALSE											Low-quality draft MAG
MushroomSpring	HotsprSampleMSe4	MSe4	2006-09-12	473624368	Ga0308409	9	MSe4_9	HotsprSampleMSe4_FD_ref_metabat.9.fa	2961846	379	0.51	78.1	5	75	15.9	0	1	0	0	36	0	2938	TRUE	2318	Chloroflexota-sp-002	genus-UBA4823-OTU9like	Chloroflexota	Anaerolineae	Anaerolineales	UBA4823	NAK19			Medium-quality draft MAG
MushroomSpring	HotsprSampleMSe4	MSe4	2006-09-12	473624368	Ga0308409	10	MSe4_10	HotsprSampleMSe4_FD_ref_metabat.10.fa	1582330	207	0.38	52.9	5.4	107	22.7	0	1	0	1	43	0	1590	FALSE				Bdellovibrionota? Previously delta-proteobacteria	Oligoflexus?						Medium-quality draft MAG
MushroomSpring	HotsprSampleMSe4	MSe4	2006-09-12	473624368	Ga0308409	11	MSe4_11	HotsprSampleMSe4_FD_ref_metabat.11.fa	2745616	278	0.31	93.2	1.4	14	2.9	0	0	0	0	42	0	2510	TRUE	1923	Bacteroidota-sp-006	order-Ignavibacteriales-lineage1	Bacteroidota	Ignavibacteria	Ignavibacteriales					Medium-quality draft MAG
MushroomSpring	HotsprSampleMSe4	MSe4	2006-09-12	473624368	Ga0308409	12	MSe4_12	HotsprSampleMSe4_FD_ref_metabat.12.fa	4511405	660	0.62	99.1	107.5	788	166.4	0	1	0	0	76	0	4476	FALSE				Chloroflexota							below MIMAG quality
MushroomSpring	HotsprSampleMSe4	MSe4	2006-09-12	473624368	Ga0308409	13	MSe4_13	HotsprSampleMSe4_FD_ref_metabat.13.fa	1959462	385	0.55	64.3	21.9	102	21.5	0	0	0	0	44	0	1973	FALSE				Bacteroidota	Cytophagia	Cytophagales					below MIMAG quality
MushroomSpring	HotsprSampleMSe4	MSe4	2006-09-12	473624368	Ga0308409	14	MSe4_14	HotsprSampleMSe4_FD_ref_metabat.14.fa	3707357	625	0.29	90.7	68.7	273	57.7	0	1	1	2	94	0	4209	FALSE											below MIMAG quality
MushroomSpring	HotsprSampleMSe4	MSe4	2006-09-12	473624368	Ga0308409	15	MSe4_15	HotsprSampleMSe4_FD_ref_metabat.15.fa	2486206	595	0.62	54.9	28.3	196	41.5	0	0	0	2	30	0	2670	TRUE	1830	Armatimonadota-sp-002	genus-ArmatimonadotaOTU3like								below MIMAG quality
MushroomSpring	HotsprSampleMSe4	MSe4	2006-09-12	473624368	Ga0308409	16	MSe4_16	HotsprSampleMSe4_FD_ref_metabat.16.fa	3104790	347	0.6	96.6	34.4	620	130.9	0	0	0	1	43	0	3109	TRUE	2442	Cyanobacteria-sp-001	genus-Synechococcus	Cyanobacteria	unclassified Cyanobacteria	Synechococcales	Synechococcaceae	Synechococcus	Synechococcus sp. JA-3-3Ab	Synechococcus sp. JA-3-3Ab	below MIMAG quality
MushroomSpring	HotsprSampleMSe4	MSe4	2006-09-12	473624368	Ga0308409	17	MSe4_17	HotsprSampleMSe4_FD_ref_metabat.17.fa	757076	172	0.32	29.9	0	30	6.3	0	0	0	0	7	0	771	FALSE				Bacteroidota							Low-quality draft MAG
MushroomSpring	HotsprSampleMSe4	MSe4	2006-09-12	473624368	Ga0308409	18	MSe4_18	HotsprSampleMSe4_FD_ref_metabat.18.fa	2573544	179	0.64	79.4	0.9	16	3.4	0	2	1	1	36	0	2640	TRUE	2047	Chloroflexota-sp-004	species-Thermomicrobium-roseum	Chloroflexota	Chloroflexia	Thermomicrobiales	Thermomicrobiaceae	Thermomicrobium	Thermomicrobium roseum		Medium-quality draft MAG
MushroomSpring	HotsprSampleMSe4	MSe4	2006-09-12	473624368	Ga0308409	19	MSe4_19	HotsprSampleMSe4_FD_ref_metabat.19.fa	2580010	87	0.48	96.2	1.9	1135	239.6	0	1	1	1	46	0	2293	TRUE	1779	Bacteroidota-sp-002	genus-Thermochlorobacter	Bacteroidota	Chlorobia	Chlorobiales	Chloroherpetonaceae	Thermochlorobacter	Thermochlorobacter aerophilum		High-quality draft MAG
MushroomSpring	HotsprSampleMSe4	MSe4	2006-09-12	473624368	Ga0308409	20	MSe4_20	HotsprSampleMSe4_FD_ref_metabat.20.fa	1843680	108	0.5	87.9	0	41	8.8	0	1	1	1	44	0	1920	TRUE	1666	Thermotogota-sp-001	species-Pseudothermotoga-hypogea	Thermotogota	Thermotogae	Thermotogales	Thermotogaceae	Pseudothermotoga_A			Medium-quality draft MAG
MushroomSpring	HotsprSampleMSe4	MSe4	2006-09-12	473624368	Ga0308409	21	MSe4_21	HotsprSampleMSe4_FD_ref_metabat.21.fa	669439	111	0.36	0	0	68	14.3	0	0	0	0	5	0	586	FALSE											Low-quality draft MAG
MushroomSpring	HotsprSampleMSe4	MSe4	2006-09-12	473624368	Ga0308409	22	MSe4_22	HotsprSampleMSe4_FD_ref_metabat.22.fa	238567	37	0.65	0	0	40	8.5	0	0	0	0	1	0	334	FALSE				Deinococcota	Deinococci	Thermales	Thermaceae	Meiothermus	Meiothermus ruber		Low-quality draft MAG
MushroomSpring	HotsprSampleMSe4	MSe4	2006-09-12	473624368	Ga0308409	23	MSe4_23	HotsprSampleMSe4_FD_ref_metabat.23.fa	2640275	300	0.46	96.3	70.2	94	19.9	0	1	0	2	61	0	3125	FALSE				Aquificota	Aquificae	Aquificales	Aquificaceae	Thermocrinis	Thermocrinis ruber	Thermocrinis ruber DSM 23557	below MIMAG quality
MushroomSpring	HotsprSampleMSe4	MSe4	2006-09-12	473624368	Ga0308409	24	MSe4_24	HotsprSampleMSe4_FD_ref_metabat.24.fa	3237333	102	0.57	96	1.7	1489	314.4	0	1	1	1	47	0	2787	TRUE	2201	Acidobacteriota-sp-001	genus-Chloracidobacterium	Acidobacteriota	Blastocatellia	Chloracidobacteriales	Chloracidobacteriaceae	Chloracidobacterium			High-quality draft MAG
MushroomSpring	HotsprSampleMSe4	MSe4	2006-09-12	473624368	Ga0308409	25	MSe4_25	HotsprSampleMSe4_FD_ref_metabat.25.fa	1810111	124	0.45	86.9	0.1	12	2.4	0	1	1	0	43	0	1857	TRUE	1320	Spirochaetota-sp-002	class-Brevinematia-lineage1	Spirochaetota	Brevinematia						Medium-quality draft MAG
MushroomSpring	HotsprSampleMSe4	MSe4	2006-09-12	473624368	Ga0308409	26	MSe4_26	HotsprSampleMSe4_FD_ref_metabat.26.fa	2536762	365	0.71	84.2	0.2	12	2.4	0	1	0	0	31	0	2744	TRUE	2344	Proteobacteria-sp-003	species-Elioraea-sp-MS-P2	Proteobacteria	Alphaproteobacteria	Acetobacterales	Acetobacteraceae	Elioraea			Medium-quality draft MAG
MushroomSpring	HotsprSampleMSe4	MSe4	2006-09-12	473624368	Ga0308409	27	MSe4_27	HotsprSampleMSe4_FD_ref_metabat.27.fa	2783967	280	0.67	89.9	3.7	65	13.7	0	0	0	0	30	0	2617	TRUE	1954	Armatimonadota-sp-001	class-UBA5829-lineage1	Armatimonadota	UBA5829	UBA5829					Medium-quality draft MAG
MushroomSpring	HotsprSampleMSe4	MSe4	2006-09-12	473624368	Ga0308409	28	MSe4_28	HotsprSampleMSe4_FD_ref_metabat.28.fa	2525510	72	0.39	94.7	0	26	5.5	0	1	1	1	45	0	2146	TRUE	1548	Bacteroidota-sp-005	family-XYC2-FULL-35-21	Bacteroidota	Kapabacteria	Kapabacteriales	XYC2-FULL-35-21				High-quality draft MAG
MushroomSpring	HotsprSampleMSe4	MSe4	2006-09-12	473624368	Ga0308409	29	MSe4_29	HotsprSampleMSe4_FD_ref_metabat.29.fa	2457457	318	0.46	83.9	3.8	48	10.2	0	0	0	0	39	0	2561	TRUE	1842	Bacteroidota-sp-001	family-Chloroherpetonaceae	Bacteroidota	Chlorobia	Chlorobiales	Chloroherpetonaceae				Medium-quality draft MAG
MushroomSpring	HotsprSampleMSe4	MSe4	2006-09-12	473624368	Ga0308409	30	MSe4_30	HotsprSampleMSe4_FD_ref_metabat.30.fa	2166090	31	0.52	94.3	1.3	253	53.4	0	1	1	1	44	0	1887	TRUE	1384	Bacteroidota-sp-003	genus-NICIL-2	Bacteroidota	Kapabacteria	Kapabacteriales	NICIL-2	NICIL-2			High-quality draft MAG
MushroomSpring	HotsprSampleMSe4	MSe4	2006-09-12	473624368	Ga0308409	31	MSe4_31	HotsprSampleMSe4_FD_ref_metabat.31.fa	697566	146	0.35	33.5	0	9	1.9	0	0	0	0	12	0	735	FALSE											Low-quality draft MAG
MushroomSpring	HotsprSampleMSe4	MSe4	2006-09-12	473624368	Ga0308409	32	MSe4_32	HotsprSampleMSe4_FD_ref_metabat.32.fa	2250019	163	0.33	97.3	0.6	175	37	0	0	0	1	44	0	2467	TRUE	1923	Nitrospirota-sp-001	genus-Thermodesulfovibrio	Nitrospirota	Thermodesulfovibrionia	Thermodesulfovibrionales	Thermodesulfovibrionaceae	Thermodesulfovibrio			Medium-quality draft MAG
MushroomSpring	HotsprSampleMSe4	MSe4	2006-09-12	473624368	Ga0308409	33	MSe4_33	HotsprSampleMSe4_FD_ref_metabat.33.fa	2989963	438	0.54	67	0.9	124	26.2	0	2	0	0	33	0	2863	TRUE	2200	Chloroflexota-sp-001	species-Chloroflexus-sp000735195	Chloroflexota	Chloroflexia	Chloroflexales	Chloroflexaceae	Chloroflexus	Chloroflexus sp. Y-396-1	Chloroflexus sp. Y-396-1	Medium-quality draft MAG
MushroomSpring	HotsprSampleMSe4	MSe4	2006-09-12	473624368	Ga0308409	34	MSe4_34	HotsprSampleMSe4_FD_ref_metabat.34.fa	227651	57	0.3	9.8	0	8	1.6	0	0	0	0	2	0	269	FALSE											Low-quality draft MAG
MushroomSpring	HotsprSampleMSe4	MSe4	2006-09-12	473624368	Ga0308409	35	MSe4_35	HotsprSampleMSe4_FD_ref_metabat.35.fa	2067294	181	0.52	99.2	1.7	20	4.1	0	0	1	1	33	0	2204	TRUE	1822	Caldatribacteriota-sp-001	family-Caldatribacteriaceae	Caldatribacteriota	Caldatribacteriia	Caldatribacteriales	Caldatribacteriaceae				Medium-quality draft MAG
OctopusSpring	HotsprSampleOS50	OS50	2009-07-30	202656952	Ga0308414	1	OS50_1	HotsprSampleOS50_FD_ref_metabat.1.fa	1349319	244	0.48	52.5	0.8	161	79.4	0	1	0	0	23	0	1419	TRUE	1062	Bacteroidota-sp-001	family-Chloroherpetonaceae	Bacteroidota	Chlorobia	Chlorobiales	Candidatus Thermochlorobacteriaceae	unclassified Candidatus Thermochlorobacteriaceae	Candidatus Thermochlorobacteriaceae bacterium GBChlB	Chlorobium sp. GBChlB	Medium-quality draft MAG
OctopusSpring	HotsprSampleOS50	OS50	2009-07-30	202656952	Ga0308414	2	OS50_2	HotsprSampleOS50_FD_ref_metabat.2.fa	375937	92	0.46	11.4	0	8	4.1	0	0	0	0	7	0	433	TRUE	357	Nitrospirota-sp-002	order-Thermodesulfovibrionale	Nitrospirota	Nitrospira	Nitrospirales	Nitrospiraceae	Thermodesulfovibrio			Low-quality draft MAG
OctopusSpring	HotsprSampleOS50	OS50	2009-07-30	202656952	Ga0308414	3	OS50_3	HotsprSampleOS50_FD_ref_metabat.3.fa	512247	129	0.64	20.6	5.2	197	97.3	0	0	0	0	4	0	550	FALSE											Low-quality draft MAG
OctopusSpring	HotsprSampleOS50	OS50	2009-07-30	202656952	Ga0308414	4	OS50_4	HotsprSampleOS50_FD_ref_metabat.4.fa	2138139	305	0.72	50	0	14	6.8	0	0	0	0	20	0	2160	FALSE				Proteobacteria	Betaproteobacteria	Burkholderiales					below MIMAG quality
OctopusSpring	HotsprSampleOS50	OS50	2009-07-30	202656952	Ga0308414	5	OS50_5	HotsprSampleOS50_FD_ref_metabat.5.fa	1130784	261	0.6	34.7	0	9	4.5	0	0	0	0	8	0	1138	FALSE				Chloroflexota	Chloroflexia	Chloroflexales					Low-quality draft MAG
OctopusSpring	HotsprSampleOS50	OS50	2009-07-30	202656952	Ga0308414	6	OS50_6	HotsprSampleOS50_FD_ref_metabat.6.fa	699514	173	0.65	8.3	0	40	19.7	0	0	0	0	7	0	659	FALSE				Planctomycetota	Planctomycetia	Planctomycetales	Gemmataceae				Low-quality draft MAG
OctopusSpring	HotsprSampleOS50	OS50	2009-07-30	202656952	Ga0308414	7	OS50_7	HotsprSampleOS50_FD_ref_metabat.7.fa	4969896	212	0.55	98.3	0.2	640	315.7	0	3	0	0	54	0	4156	TRUE	2978	Chloroflexota-sp-007	family-Chloroflexaceae-lineage3	Chloroflexota	Chloroflexia	Chloroflexales	Chloroflexaceae				Medium-quality draft MAG
OctopusSpring	HotsprSampleOS50	OS50	2009-07-30	202656952	Ga0308414	8	OS50_8	HotsprSampleOS50_FD_ref_metabat.8.fa	2932002	435	0.28	88	60.8	45	22.4	0	1	1	1	62	0	2879	FALSE											below MIMAG quality
OctopusSpring	HotsprSampleOS50	OS50	2009-07-30	202656952	Ga0308414	9	OS50_9	HotsprSampleOS50_FD_ref_metabat.9.fa	1276126	292	0.57	31.1	0.5	13	6.3	0	0	0	0	9	0	1307	TRUE	983	Cyanobacteria-sp-004	genus-Oscillatoria	Cyanobacteria	unclassified Cyanobacteria	Oscillatoriales	Oscillatoriaceae	Oscillatoria	Oscillatoria sp.	Oscillatoria sp. 01	Low-quality draft MAG
OctopusSpring	HotsprSampleOS50	OS50	2009-07-30	202656952	Ga0308414	10	OS50_10	HotsprSampleOS50_FD_ref_metabat.10.fa	1035640	201	0.44	36.7	0.8	9	4.6	0	1	1	0	19	0	1088	FALSE				Spirochaetota	Spirochaetia	Spirochaetales	Spirochaetaceae				Low-quality draft MAG
OctopusSpring	HotsprSampleOS50	OS50	2009-07-30	202656952	Ga0308414	11	OS50_11	HotsprSampleOS50_FD_ref_metabat.11.fa	2051142	395	0.56	57	0.5	29	14.1	0	1	0	1	25	0	1925	FALSE				Bacteroidota	Saprospiria	Saprospirales	Haliscomenobacteraceae				Medium-quality draft MAG
OctopusSpring	HotsprSampleOS50	OS50	2009-07-30	202656952	Ga0308414	12	OS50_12	HotsprSampleOS50_FD_ref_metabat.12.fa	2530378	432	0.34	75	26	33	16.3	0	1	1	3	46	0	2465	FALSE				Bacteroidota							below MIMAG quality
OctopusSpring	HotsprSampleOS50	OS50	2009-07-30	202656952	Ga0308414	13	OS50_13	HotsprSampleOS50_FD_ref_metabat.13.fa	460483	81	0.73	0	0	12	5.7	0	0	0	0	3	0	547	FALSE				Proteobacteria	Alphaproteobacteria	Rhodospirillales					Low-quality draft MAG
OctopusSpring	HotsprSampleOS50	OS50	2009-07-30	202656952	Ga0308414	14	OS50_14	HotsprSampleOS50_FD_ref_metabat.14.fa	4305687	529	0.66	82.4	1.3	24	11.9	0	1	1	1	40	0	3911	TRUE	2628	Planctomycetota-sp-003	family-UBA1161	Planctomycetota	Phycisphaerae	UBA1161	UBA1161				Medium-quality draft MAG
OctopusSpring	HotsprSampleOS50	OS50	2009-07-30	202656952	Ga0308414	15	OS50_15	HotsprSampleOS50_FD_ref_metabat.15.fa	1889186	406	0.6	44.5	5.7	18	9.1	0	1	0	0	23	0	1957	FALSE				Planctomycetota	Planctomycetia	Planctomycetales	Gemmataceae				Low-quality draft MAG
OctopusSpring	HotsprSampleOS50	OS50	2009-07-30	202656952	Ga0308414	16	OS50_16	HotsprSampleOS50_FD_ref_metabat.16.fa	4628337	388	0.48	94	84.5	209	103.1	0	2	0	0	71	0	4360	FALSE				Bacteroidota	Chlorobia	Chlorobiales	Candidatus Thermochlorobacteriaceae	unclassified Candidatus Thermochlorobacteriaceae	Candidatus Thermochlorobacteriaceae bacterium GBChlB	Chlorobium sp. GBChlB	below MIMAG quality
OctopusSpring	HotsprSampleOS50	OS50	2009-07-30	202656952	Ga0308414	17	OS50_17	HotsprSampleOS50_FD_ref_metabat.17.fa	1756578	373	0.61	42.2	0.9	13	6.5	0	0	0	2	18	0	1821	FALSE				Chloroflexota							Low-quality draft MAG
OctopusSpring	HotsprSampleOS50	OS50	2009-07-30	202656952	Ga0308414	18	OS50_18	HotsprSampleOS50_FD_ref_metabat.18.fa	1540958	176	0.29	74.8	0	29	14.2	0	1	0	0	31	0	1553	FALSE											Medium-quality draft MAG
OctopusSpring	HotsprSampleOS50	OS50	2009-07-30	202656952	Ga0308414	19	OS50_19	HotsprSampleOS50_FD_ref_metabat.19.fa	3069599	543	0.62	61.6	1.2	92	45.4	0	0	1	1	26	0	2553	TRUE	1820	Planctomycetota-sp-008	genus-Singulisphaera	Planctomycetota	Planctomycetia	Planctomycetales	Isosphaeraceae	Singulisphaera			Medium-quality draft MAG
OctopusSpring	HotsprSampleOS50	OS50	2009-07-30	202656952	Ga0308414	20	OS50_20	HotsprSampleOS50_FD_ref_metabat.20.fa	2047468	216	0.63	77.7	1.1	34	16.9	0	1	1	0	41	0	1915	TRUE	1451	Elusimicrobiota-sp-001	class-Endomicrobia	Elusimicrobiota	Endomicrobia						Medium-quality draft MAG
OctopusSpring	HotsprSampleOS50	OS50	2009-07-30	202656952	Ga0308414	21	OS50_21	HotsprSampleOS50_FD_ref_metabat.21.fa	1751691	126	0.22	77.3	3.6	29	14.5	0	2	0	2	32	0	1610	FALSE				Spirochaetota	Brevinematia						Medium-quality draft MAG
OctopusSpring	HotsprSampleOS50	OS50	2009-07-30	202656952	Ga0308414	22	OS50_22	HotsprSampleOS50_FD_ref_metabat.22.fa	2528390	352	0.52	83.2	2.7	18	9	0	0	1	2	31	0	2584	TRUE	2134	Spirochaetota-sp-001	order-Spirochaetales	Spirochaetota	Spirochaetia	Spirochaetales					Medium-quality draft MAG
OctopusSpring	HotsprSampleOS50	OS50	2009-07-30	202656952	Ga0308414	23	OS50_23	HotsprSampleOS50_FD_ref_metabat.23.fa	2748868	102	0.61	87.6	2.2	20	9.8	0	1	1	1	41	0	2419	FALSE				UBP3	UBA3054	UBA3054					Medium-quality draft MAG
OctopusSpring	HotsprSampleOS50	OS50	2009-07-30	202656952	Ga0308414	24	OS50_24	HotsprSampleOS50_FD_ref_metabat.24.fa	1236016	215	0.46	61.5	0.7	11	5.4	0	0	1	2	18	0	1346	FALSE				Firmicutes	Clostridia	Clostridiales	Hungateiclostridiaceae				Medium-quality draft MAG
OctopusSpring	HotsprSampleOS50	OS50	2009-07-30	202656952	Ga0308414	25	OS50_25	HotsprSampleOS50_FD_ref_metabat.25.fa	1329197	208	0.73	49.3	1.7	14	6.7	0	1	0	0	17	0	1304	FALSE				Proteobacteria	Alphaproteobacteria	Sphingomonadales	Sphingomonadaceae				Low-quality draft MAG
OctopusSpring	HotsprSampleOS50	OS50	2009-07-30	202656952	Ga0308414	26	OS50_26	HotsprSampleOS50_FD_ref_metabat.26.fa	2257482	397	0.59	62	1.9	27	13.5	0	0	0	1	20	0	2414	TRUE	1733	Armatimonadota-sp-003	genus-ArmatimonadotaOTU12like	Armatimonadota							Medium-quality draft MAG
OctopusSpring	HotsprSampleOS50	OS50	2009-07-30	202656952	Ga0308414	27	OS50_27	HotsprSampleOS50_FD_ref_metabat.27.fa	1934423	393	0.68	55.3	4.5	43	21.1	0	1	0	0	35	0	2058	TRUE	1481	Armatimonadota-sp-004	genus-UBA8783	Armatimonadota	Fimbriimonadia	Fimbriimonadales	Fimbriimonadaceae	Fimbriimonas	Fimbriimonas ginsengisoli	Fimbriimonas ginsengisoli Gsoil 348	Medium-quality draft MAG
OctopusSpring	HotsprSampleOS50	OS50	2009-07-30	202656952	Ga0308414	28	OS50_28	HotsprSampleOS50_FD_ref_metabat.28.fa	802781	149	0.57	48.9	0	11	5.6	0	0	0	0	22	0	865	FALSE				Verrucomicrobiota							Low-quality draft MAG
OctopusSpring	HotsprSampleOS50	OS50	2009-07-30	202656952	Ga0308414	29	OS50_29	HotsprSampleOS50_FD_ref_metabat.29.fa	1138924	260	0.61	33	0.7	20	9.8	0	0	0	0	5	0	1159	FALSE											Low-quality draft MAG
OctopusSpring	HotsprSampleOS50	OS50	2009-07-30	202656952	Ga0308414	30	OS50_30	HotsprSampleOS50_FD_ref_metabat.30.fa	1001879	230	0.6	18.1	0.9	334	164.6	0	0	0	0	8	0	1021	TRUE	801	Chloroflexota-sp-009	genus-Roseiflexus	Chloroflexota	Chloroflexia	Chloroflexales	Roseiflexaceae	Roseiflexus	Roseiflexus sp. RS-1	Roseiflexus sp. RS-1	Low-quality draft MAG
OctopusSpring	HotsprSampleOS50	OS50	2009-07-30	202656952	Ga0308414	31	OS50_31	HotsprSampleOS50_FD_ref_metabat.31.fa	2986410	226	0.32	86.9	10.1	30	14.8	0	0	0	0	36	0	2682	FALSE				Bacteroidota	Ignavibacteria	Ignavibacteriales	Ignavibacteriaceae	Ignavibacterium	Ignavibacterium album	Ignavibacterium album Mat9-16	below MIMAG quality
OctopusSpring	HotsprSampleOS50	OS50	2009-07-30	202656952	Ga0308414	32	OS50_32	HotsprSampleOS50_FD_ref_metabat.32.fa	1399832	318	0.61	25.3	1.4	15	7.5	0	0	0	0	17	0	1222	FALSE				Planctomycetota	Planctomycetia	Planctomycetales	Planctomycetaceae	Thermogutta	Thermogutta terrifontis	Thermogutta terrifontis R1	Low-quality draft MAG
OctopusSpring	HotsprSampleOS50	OS50	2009-07-30	202656952	Ga0308414	33	OS50_33	HotsprSampleOS50_FD_ref_metabat.33.fa	4156536	296	0.64	95.3	1.8	20	10	0	2	1	2	41	0	3822	FALSE				Chloroflexota	Anaerolineae	SBR1031	A4b	GCA-2702065			High-quality draft MAG
OctopusSpring	HotsprSampleOS50	OS50	2009-07-30	202656952	Ga0308414	34	OS50_34	HotsprSampleOS50_FD_ref_metabat.34.fa	2870898	138	0.31	91.8	0.9	18	9.1	0	0	1	1	40	0	2472	TRUE	1928	Bacteroidota-sp-006	order-Ignavibacteriales-lineage1	Bacteroidota	Ignavibacteria	Ignavibacteriales					Medium-quality draft MAG
OctopusSpring	HotsprSampleOS50	OS50	2009-07-30	202656952	Ga0308414	35	OS50_35	HotsprSampleOS50_FD_ref_metabat.35.fa	2961510	522	0.64	62.2	0.5	14	6.9	0	0	0	0	25	0	2871	FALSE				Chloroflexota							Medium-quality draft MAG
OctopusSpring	HotsprSampleOS50	OS50	2009-07-30	202656952	Ga0308414	36	OS50_36	HotsprSampleOS50_FD_ref_metabat.36.fa	3099781	437	0.6	88.6	39.6	112	55.4	0	0	1	3	41	0	3146	TRUE	2481	Cyanobacteria-sp-001	genus-Synechococcus	Cyanobacteria	unclassified Cyanobacteria	Synechococcales	Synechococcaceae	Synechococcus	Synechococcus sp. JA-3-3Ab	Synechococcus sp. JA-3-3Ab	below MIMAG quality
OctopusSpring	HotsprSampleOS50	OS50	2009-07-30	202656952	Ga0308414	37	OS50_37	HotsprSampleOS50_FD_ref_metabat.37.fa	2229445	380	0.71	66.2	1.7	18	8.7	0	1	1	1	29	0	2390	TRUE	1969	Proteobacteria-sp-004	family-Geminicoccaceae	Proteobacteria	Alphaproteobacteria	Rhodospirillales	Geminicoccaceae				Medium-quality draft MAG
OctopusSpring	HotsprSampleOS50	OS50	2009-07-30	202656952	Ga0308414	38	OS50_38	HotsprSampleOS50_FD_ref_metabat.38.fa	3061008	534	0.62	70.7	59.1	762	375.9	0	2	1	1	45	0	3003	FALSE				Acidobacteriota	Blastocatellia	unclassified Blastocatellia	unclassified Blastocatellia	Chloracidobacterium	Chloracidobacterium thermophilum	Chloracidobacterium thermophilum B	below MIMAG quality
OctopusSpring	HotsprSampleOS50	OS50	2009-07-30	202656952	Ga0308414	39	OS50_39	HotsprSampleOS50_FD_ref_metabat.39.fa	2210247	257	0.55	83.4	0	13	6.3	0	1	0	0	31	0	2129	FALSE				Planctomycetota	Phycisphaerae	SG8-4	SG8-4	UBA7708			Medium-quality draft MAG
OctopusSpring	HotsprSampleOS50	OS50	2009-07-30	202656952	Ga0308414	40	OS50_40	HotsprSampleOS50_FD_ref_metabat.40.fa	2249244	365	0.37	67.3	1.1	11	5.2	0	0	0	0	25	0	2368	FALSE											Medium-quality draft MAG
OctopusSpring	HotsprSampleOS50	OS50	2009-07-30	202656952	Ga0308414	41	OS50_41	HotsprSampleOS50_FD_ref_metabat.41.fa	2536442	465	0.31	60.3	24.9	27	13.3	0	0	2	3	26	0	2639	FALSE				Bacteroidota							below MIMAG quality
OctopusSpring	HotsprSampleOS50	OS50	2009-07-30	202656952	Ga0308414	42	OS50_42	HotsprSampleOS50_FD_ref_metabat.42.fa	1021600	202	0.57	36.7	0.6	78	38.7	0	0	0	0	24	0	998	TRUE	736	Bacteroidota-sp-004	order-Cytophagales	Bacteroidota							Low-quality draft MAG
OctopusSpring	HotsprSampleOS50	OS50	2009-07-30	202656952	Ga0308414	43	OS50_43	HotsprSampleOS50_FD_ref_metabat.43.fa	3062667	513	0.67	65.5	6.6	106	52.3	0	1	0	0	17	0	2605	TRUE	1944	Chloroflexota-sp-005	genus-Chloranaerofilum	Chloroflexota	Chloroflexia	Chloroflexales	Oscillochloridaceae	Candidatus Chloroploca	Candidatus Chloroploca asiatica	Candidatus Chloroploca asiatica B7-9	Medium-quality draft MAG
OctopusSpring	HotsprSampleOS50	OS50	2009-07-30	202656952	Ga0308414	44	OS50_44	HotsprSampleOS50_FD_ref_metabat.44.fa	14146858	1812	0.65	100	178.8	22	10.9	0	3	1	1	109	0	13449	FALSE				Acidobacteriota	Solibacteres	Solibacterales	Solibacteraceae	Candidatus Solibacter	Candidatus Solibacter usitatus	Candidatus Solibacter usitatus Ellin6076	below MIMAG quality
OctopusSpring	HotsprSampleOS50	OS50	2009-07-30	202656952	Ga0308414	45	OS50_45	HotsprSampleOS50_FD_ref_metabat.45.fa	2815380	270	0.67	84.1	1	243	119.8	0	0	0	0	38	0	2606	TRUE	1948	Armatimonadota-sp-001	class-UBA5829-lineage1	Armatimonadota							Medium-quality draft MAG
OctopusSpring	HotsprSampleOS50	OS50	2009-07-30	202656952	Ga0308414	46	OS50_46	HotsprSampleOS50_FD_ref_metabat.46.fa	451164	115	0.6	10.8	0	22	10.9	0	0	0	0	10	0	495	FALSE				Chloroflexota							Low-quality draft MAG
OctopusSpring	HotsprSampleOS50	OS50	2009-07-30	202656952	Ga0308414	47	OS50_47	HotsprSampleOS50_FD_ref_metabat.47.fa	1086370	248	0.7	24.1	0	17	8.4	0	0	0	0	6	0	1048	FALSE				Verrucomicrobiota	Verrucomicrobiae	Verrucomicrobiales	Verrucomicrobia subdivision 3	Pedosphaera	Pedosphaera parvula	Pedosphaera parvula Ellin514	Low-quality draft MAG
OctopusSpring	HotsprSampleOS50	OS50	2009-07-30	202656952	Ga0308414	48	OS50_48	HotsprSampleOS50_FD_ref_metabat.48.fa	210058	33	0.48	0	0	31	15.4	0	0	0	0	0	0	3	FALSE											Low-quality draft MAG
OctopusSpring	HotsprSampleOS50	OS50	2009-07-30	202656952	Ga0308414	49	OS50_49	HotsprSampleOS50_FD_ref_metabat.49.fa	3099277	270	0.68	78.9	1.7	55	27.4	0	1	1	1	40	0	2817	TRUE	2163	Acidobacteriota-sp-002	family-Thermoanaerobaculaceae	Acidobacteriota	Thermoanaerobaculia	Thermoanaerobaculales	Thermoanaerobaculaceae				Medium-quality draft MAG
OctopusSpring	HotsprSampleOS50	OS50	2009-07-30	202656952	Ga0308414	50	OS50_50	HotsprSampleOS50_FD_ref_metabat.50.fa	1614013	137	0.61	84.3	1.1	38	18.7	0	1	0	1	29	0	1680	TRUE	1515	Proteobacteria-sp-002	genus-Tepidiphilus	Proteobacteria	Gammaproteobacteria	Burkholderiales	Rhodocyclaceae	Tepidiphilus			Medium-quality draft MAG
OctopusSpring	HotsprSampleOS50	OS50	2009-07-30	202656952	Ga0308414	51	OS50_51	HotsprSampleOS50_FD_ref_metabat.51.fa	3606307	450	0.57	88.3	2.9	27	13.4	0	1	0	0	26	0	3165	TRUE	2252	Planctomycetota-sp-009	genus-Fimbriiglobus	Planctomycetota	Planctomycetes	Gemmatales	Gemmataceae	Fimbriiglobus			Medium-quality draft MAG
OctopusSpring	HotsprSampleOS50	OS50	2009-07-30	202656952	Ga0308414	52	OS50_52	HotsprSampleOS50_FD_ref_metabat.52.fa	1620573	195	0.3	55.2	0	12	6	0	0	0	0	24	0	1480	TRUE	1139	Bacteroidota-sp-007	family-GWA2-32-17	Bacteroidota	Bacteroidia	Marinilabiliales					Medium-quality draft MAG
OctopusSpring	HotsprSampleOS50	OS50	2009-07-30	202656952	Ga0308414	53	OS50_53	HotsprSampleOS50_FD_ref_metabat.53.fa	3889743	658	0.5	93.1	76.2	55	27.2	0	0	1	1	58	0	4282	TRUE	3350	Cyanobacteria-sp-002	genus-Pseudanabaena	Cyanobacteria	unclassified Cyanobacteria	Synechococcales	Pseudanabaenaceae	Pseudanabaena			below MIMAG quality
OctopusSpring	HotsprSampleOS50	OS50	2009-07-30	202656952	Ga0308414	54	OS50_54	HotsprSampleOS50_FD_ref_metabat.54.fa	3386851	530	0.63	73.4	0.7	11	5.6	0	1	0	0	37	0	3046	TRUE	1988	Planctomycetota-sp-005	order-Pirellulales	Planctomycetota	Planctomycetia	Planctomycetales	Planctomycetaceae	Thermogutta	Thermogutta terrifontis	Thermogutta terrifontis R1	Medium-quality draft MAG
OctopusSpring	HotsprSampleOS50	OS50	2009-07-30	202656952	Ga0308414	55	OS50_55	HotsprSampleOS50_FD_ref_metabat.55.fa	1683534	306	0.33	77.6	15.3	31	15.5	0	0	1	0	27	0	1949	FALSE				Nitrospirota	Nitrospira	Nitrospirales	Nitrospiraceae	Thermodesulfovibrio	Thermodesulfovibrio sp. N1	Thermodesulfovibrio sp. N1	below MIMAG quality
OctopusSpring	HotsprSampleOS50	OS50	2009-07-30	202656952	Ga0308414	56	OS50_56	HotsprSampleOS50_FD_ref_metabat.56.fa	642735	149	0.57	9.7	0	16	8.1	0	0	0	0	9	0	651	FALSE				Planctomycetota	Planctomycetia	Planctomycetales	Gemmataceae				Low-quality draft MAG
OctopusSpring	HotsprSampleOS50	OS50	2009-07-30	202656952	Ga0308414	57	OS50_57	HotsprSampleOS50_FD_ref_metabat.57.fa	3825024	550	0.55	82.9	2.5	14	7.1	0	1	1	1	38	0	3357	TRUE	2313	Planctomycetota-sp-006	genus-Thermogutta	Planctomycetota	Planctomycetes	Pirellulales	Thermoguttaceae	Thermogutta			Medium-quality draft MAG
OctopusSpring	HotsprSampleOS50	OS50	2009-07-30	202656952	Ga0308414	58	OS50_58	HotsprSampleOS50_FD_ref_metabat.58.fa	438121	83	0.58	12.1	0	20	9.9	0	0	0	0	2	0	461	FALSE				Chloroflexota	Anaerolineae	Anaerolineales	Anaerolineaceae	Thermanaerothrix	Thermanaerothrix daxensis	Thermanaerothrix daxensis GNS-1	Low-quality draft MAG
OctopusSpring	HotsprSampleOS50	OS50	2009-07-30	202656952	Ga0308414	59	OS50_59	HotsprSampleOS50_FD_ref_metabat.59.fa	3467874	63	0.5	93.5	4.2	23	11.2	0	1	3	1	46	0	2921	TRUE	2156	Armatimonadota-sp-005	class-UBA5829-lineage2	Armatimonadota	UBA5829	UBA5829					High-quality draft MAG
OctopusSpring	HotsprSampleOS50	OS50	2009-07-30	202656952	Ga0308414	60	OS50_60	HotsprSampleOS50_FD_ref_metabat.60.fa	5284259	1145	0.7	81	95.6	51	25	0	0	0	0	57	0	5718	FALSE				Proteobacteria	Alphaproteobacteria	Rhodospirillales	unclassified Rhodospirillales	Elioraea	Elioraea tepidiphila	Elioraea tepidiphila DSM 17972	below MIMAG quality
OctopusSpring	HotsprSampleOS50	OS50	2009-07-30	202656952	Ga0308414	61	OS50_61	HotsprSampleOS50_FD_ref_metabat.61.fa	3294662	391	0.7	83.1	3.4	14	6.7	0	1	1	1	29	0	3327	FALSE				Binatota	Binatia	UTPRO1					Medium-quality draft MAG
OctopusSpring	HotsprSampleOS50	OS50	2009-07-30	202656952	Ga0308414	62	OS50_62	HotsprSampleOS50_FD_ref_metabat.62.fa	969155	224	0.53	41	8.6	40	19.9	0	0	0	0	21	0	1136	TRUE	855	Cyanobacteria-sp-003	genus-Gloeomargarita	Cyanobacteria	unclassified Cyanobacteria	Gloeoemargaritales	Gloeomargaritaceae	Gloeomargarita	Gloeomargarita lithophora	Candidatus Gloeomargarita lithophora D10	Low-quality draft MAG
OctopusSpring	HotsprSampleOS50	OS50	2009-07-30	202656952	Ga0308414	63	OS50_63	HotsprSampleOS50_FD_ref_metabat.63.fa	2016053	314	0.52	63.6	3	18	9	0	0	0	0	32	0	2117	TRUE	1693	Chloroflexota-sp-003	family-Anaerolineaceae	Chloroflexota	Anaerolineae	Anaerolineales	Anaerolineaceae	Thermanaerothrix	Thermanaerothrix daxensis	Thermanaerothrix daxensis GNS-1	Medium-quality draft MAG
OctopusSpring	HotsprSampleOS50	OS50	2009-07-30	202656952	Ga0308414	64	OS50_64	HotsprSampleOS50_FD_ref_metabat.64.fa	228112	19	0.24	0	0	13	6.6	0	0	0	0	1	0	231	FALSE											Low-quality draft MAG
OctopusSpring	HotsprSampleOS50	OS50	2009-07-30	202656952	Ga0308414	65	OS50_65	HotsprSampleOS50_FD_ref_metabat.65.fa	3314427	350	0.31	94.1	0.2	18	9	0	1	0	0	36	0	3267	TRUE	2168	Spirochaetota-sp-005	family-Leptospiraceae	Spirochaetota	Leptospirae	Leptospirales	Leptospiraceae				Medium-quality draft MAG
OctopusSpring	HotsprSampleOS55	OS55	2009-07-30	346152412	Ga0308415	1	OS55_1	HotsprSampleOS55_FD_ref_metabat.1.fa	1611518	300	0.61	67	1.4	33	9.4	0	0	0	0	19	0	1840	TRUE	1516	Deinococcota-sp-001	genus-Meiothermus	Deinococcota	Deinococci	Thermales	Thermaceae	Meiothermus	Meiothermus cerbereus	Meiothermus cerbereus DSM 11376	Medium-quality draft MAG
OctopusSpring	HotsprSampleOS55	OS55	2009-07-30	346152412	Ga0308415	2	OS55_2	HotsprSampleOS55_FD_ref_metabat.2.fa	2698980	366	0.57	85.5	0.9	11	3.1	0	0	0	0	34	0	2507	TRUE	2011	Acidobacteriota-sp-001	genus-Chloracidobacterium	Acidobacteriota	Blastocatellia	Chloracidobacteriales	Chloracidobacteriaceae	Chloracidobacterium			Medium-quality draft MAG
OctopusSpring	HotsprSampleOS55	OS55	2009-07-30	346152412	Ga0308415	3	OS55_3	HotsprSampleOS55_FD_ref_metabat.3.fa	566701	134	0.64	27.7	0	36	10.4	0	0	0	0	13	0	607	FALSE											Low-quality draft MAG
OctopusSpring	HotsprSampleOS55	OS55	2009-07-30	346152412	Ga0308415	4	OS55_4	HotsprSampleOS55_FD_ref_metabat.4.fa	334761	81	0.62	6.9	0	46	13.2	0	0	0	0	2	0	351	FALSE				Chloroflexota							Low-quality draft MAG
OctopusSpring	HotsprSampleOS55	OS55	2009-07-30	346152412	Ga0308415	5	OS55_5	HotsprSampleOS55_FD_ref_metabat.5.fa	5617924	867	0.65	92.2	52.2	27	7.7	0	2	5	3	53	0	5497	TRUE	4316	Acidobacteriota-sp-005	family-Bryobacteraceae	Acidobacteriota	Solibacteres	Solibacterales	Solibacteraceae	Candidatus Solibacter	Candidatus Solibacter usitatus	Candidatus Solibacter usitatus Ellin6076	below MIMAG quality
OctopusSpring	HotsprSampleOS55	OS55	2009-07-30	346152412	Ga0308415	6	OS55_6	HotsprSampleOS55_FD_ref_metabat.6.fa	1442094	309	0.59	29.5	1.2	70	20.1	0	0	0	0	15	0	1272	FALSE				Planctomycetota	Planctomycetia	Planctomycetales	Gemmataceae	Gemmata			Low-quality draft MAG
OctopusSpring	HotsprSampleOS55	OS55	2009-07-30	346152412	Ga0308415	7	OS55_7	HotsprSampleOS55_FD_ref_metabat.7.fa	223830	38	0.52	0	0	93	26.9	0	0	0	0	0	0	1	FALSE											Low-quality draft MAG
OctopusSpring	HotsprSampleOS55	OS55	2009-07-30	346152412	Ga0308415	8	OS55_8	HotsprSampleOS55_FD_ref_metabat.8.fa	1283084	274	0.71	49.2	0.5	32	9.1	0	0	0	0	12	0	1497	FALSE				Firmicutes							Low-quality draft MAG
OctopusSpring	HotsprSampleOS55	OS55	2009-07-30	346152412	Ga0308415	9	OS55_9	HotsprSampleOS55_FD_ref_metabat.9.fa	6070339	698	0.59	95.7	36.3	2463	711.4	0	0	0	0	54	0	5924	FALSE				Chloroflexota	Chloroflexia	Chloroflexales	Roseiflexaceae	Roseiflexus	Roseiflexus sp. RS-1	Roseiflexus sp. RS-1	below MIMAG quality
OctopusSpring	HotsprSampleOS55	OS55	2009-07-30	346152412	Ga0308415	10	OS55_10	HotsprSampleOS55_FD_ref_metabat.10.fa	1503166	325	0.67	43.9	11	42	12.1	0	2	0	0	18	0	1948	TRUE	1433	Deinococcota-sp-002	genus-Thermus	Deinococcota	Deinococci	Thermales	Thermaceae	Thermus	Thermus aquaticus	Thermus aquaticus Y51MC23	below MIMAG quality
OctopusSpring	HotsprSampleOS55	OS55	2009-07-30	346152412	Ga0308415	11	OS55_11	HotsprSampleOS55_FD_ref_metabat.11.fa	2546102	296	0.61	88.6	15.4	2423	700.1	0	0	0	1	43	0	2622	TRUE	2051	Cyanobacteria-sp-001	genus-Synechococcus	Cyanobacteria	unclassified Cyanobacteria	Synechococcales	Synechococcaceae	Synechococcus	Synechococcus sp. JA-3-3Ab	Synechococcus sp. JA-3-3Ab	below MIMAG quality
OctopusSpring	HotsprSampleOS55	OS55	2009-07-30	346152412	Ga0308415	12	OS55_12	HotsprSampleOS55_FD_ref_metabat.12.fa	3187107	291	0.65	85.9	1.8	20	5.9	0	0	0	0	44	0	2994	FALSE				Chloroflexota	Anaerolineae						Medium-quality draft MAG
OctopusSpring	HotsprSampleOS55	OS55	2009-07-30	346152412	Ga0308415	13	OS55_13	HotsprSampleOS55_FD_ref_metabat.13.fa	743283	146	0.43	44.6	0.2	9	2.5	0	0	0	0	23	0	880	TRUE	741	Desulfobacterota-sp-001	family-Thermodesulfobacteriaceae	Desulfobacterota	Thermodesulfobacteria	Thermodesulfobacteriales	Thermodesulfobacteriaceae	Caldimicrobium	Caldimicrobium thiodismutans	Caldimicrobium thiodismutans TF1	Low-quality draft MAG
OctopusSpring	HotsprSampleOS55	OS55	2009-07-30	346152412	Ga0308415	14	OS55_14	HotsprSampleOS55_FD_ref_metabat.14.fa	3207281	456	0.64	82.9	3.6	18	5.3	0	1	1	1	42	0	2819	TRUE	1947	Verrucomicrobiota-sp-001	order-Pedosphaerales	Verrucomicrobiota	Verrucomicrobiae	Pedosphaerales					Medium-quality draft MAG
OctopusSpring	HotsprSampleOS55	OS55	2009-07-30	346152412	Ga0308415	15	OS55_15	HotsprSampleOS55_FD_ref_metabat.15.fa	3218853	274	0.71	88.6	1.2	15	4.4	0	0	0	0	42	0	3279	TRUE	2733	Proteobacteria-sp-004	family-Geminicoccaceae	Proteobacteria	Alphaproteobacteria	Geminicoccales	Geminicoccaceae				Medium-quality draft MAG
OctopusSpring	HotsprSampleOS55	OS55	2009-07-30	346152412	Ga0308415	16	OS55_16	HotsprSampleOS55_FD_ref_metabat.16.fa	752364	167	0.63	8.3	0	33	9.5	0	0	0	0	10	0	844	FALSE				Chloroflexota	Thermomicrobia	Thermomicrobiales	Thermomicrobiaceae	Thermomicrobium	Thermomicrobium roseum	Thermomicrobium roseum DSM 5159	Low-quality draft MAG
OctopusSpring	HotsprSampleOS55	OS55	2009-07-30	346152412	Ga0308415	17	OS55_17	HotsprSampleOS55_FD_ref_metabat.17.fa	2692045	269	0.63	85.9	2.4	1281	370.1	0	0	0	0	37	0	2513	TRUE	1963	Chloroflexota-sp-008	Roseilinea	Chloroflexota	Anaerolineae	Thermoflexales					Medium-quality draft MAG
OctopusSpring	HotsprSampleOS55	OS55	2009-07-30	346152412	Ga0308415	18	OS55_18	HotsprSampleOS55_FD_ref_metabat.18.fa	1989158	371	0.67	64	0.9	13	3.7	0	0	1	1	21	0	1978	TRUE	1502	Armatimonadota-sp-001	class-UBA5829-lineage1								Medium-quality draft MAG
OctopusSpring	HotsprSampleOS55	OS55	2009-07-30	346152412	Ga0308415	19	OS55_19	HotsprSampleOS55_FD_ref_metabat.19.fa	226640	55	0.56	10.3	0	14	3.9	0	0	0	0	2	0	256	FALSE				Chloroflexota	Anaerolineae	Anaerolineales	Anaerolineaceae				Low-quality draft MAG
OctopusSpring	HotsprSampleOS55	OS55	2009-07-30	346152412	Ga0308415	20	OS55_20	HotsprSampleOS55_FD_ref_metabat.20.fa	3396630	466	0.54	77.7	2.8	134	38.6	0	1	1	1	36	0	3257	TRUE	2453	Chloroflexota-sp-001	species-Chloroflexus-sp000735195	Chloroflexota	Chloroflexia	Chloroflexales	Chloroflexaceae	Chloroflexus	Chloroflexus sp000735195		Medium-quality draft MAG
OctopusSpring	HotsprSampleOS55	OS55	2009-07-30	346152412	Ga0308415	21	OS55_21	HotsprSampleOS55_FD_ref_metabat.21.fa	2591091	136	0.48	96.2	1.9	668	193	0	1	1	1	46	0	2342	TRUE	1805	Bacteroidota-sp-002	genus-Thermochlorobacter	Bacteroidota	Chlorobia	Chlorobiales	Chloroherpetonaceae	Thermochlorobacter	Thermochlorobacter aerophilum		High-quality draft MAG
OctopusSpring	HotsprSampleOS55	OS55	2009-07-30	346152412	Ga0308415	22	OS55_22	HotsprSampleOS55_FD_ref_metabat.22.fa	256437	52	0.51	0	0	81	23.3	0	0	0	0	0	0	5	TRUE	1	Chloroflexota-sp-009	genus-Roseiflexus	Chloroflexota	Chloroflexia	Chloroflexales	Roseiflexaceae	Roseiflexus	Roseiflexus sp. RS-1	Roseiflexus sp. RS-1	Low-quality draft MAG
OctopusSpring	HotsprSampleOS55	OS55	2009-07-30	346152412	Ga0308415	23	OS55_23	HotsprSampleOS55_FD_ref_metabat.23.fa	1717832	269	0.55	77.8	4.1	27	7.7	0	0	0	0	39	0	1671	TRUE	1241	Bacteroidota-sp-004	order-Cytophagales	Bacteroidota	Bacteroidia						Medium-quality draft MAG
OctopusSpring	HotsprSampleOS55	OS55	2009-07-30	346152412	Ga0308415	24	OS55_24	HotsprSampleOS55_FD_ref_metabat.24.fa	968894	146	0.41	75.2	1	9	2.6	0	0	1	1	21	0	1185	TRUE	913	Thaumarchaeota-sp-001	genus-Nitrosocaldus	Thaumarchaeota	Nitrososphaeria	Candidatus Nitrosocaldales	Candidatus Nitrosocaldaceae	Candidatus Nitrosocaldus	Candidatus Nitrosocaldus islandicus	Candidatus Nitrosocaldus islandicus	Medium-quality draft MAG
OctopusSpring	HotsprSampleOS55	OS55	2009-07-30	346152412	Ga0308415	25	OS55_25	HotsprSampleOS55_FD_ref_metabat.25.fa	4075600	748	0.62	87.3	89.7	111	32.1	0	1	0	1	65	0	4337	FALSE				Armatimonadota							below MIMAG quality
OctopusSpring	HotsprSampleOS55	OS55	2009-07-30	346152412	Ga0308415	26	OS55_26	HotsprSampleOS55_FD_ref_metabat.26.fa	2549620	88	0.7	87.8	1.5	25	7.3	0	1	1	1	45	0	2616	TRUE	2028	Chloroflexota-sp-006	genus-G233	Chloroflexota	Dehalococcoidia	UBA2991	UBA2991	G233			Medium-quality draft MAG
OctopusSpring	HotsprSampleOS55	OS55	2009-07-30	346152412	Ga0308415	27	OS55_27	HotsprSampleOS55_FD_ref_metabat.27.fa	3841775	641	0.55	70.8	0.6	28	8.2	0	0	2	1	24	0	3197	TRUE	1775	Planctomycetota-sp-004	family-Thermoguttaceae-lineage4	Planctomycetota	Planctomycetia	Planctomycetales	Planctomycetaceae	Thermogutta	Thermogutta terrifontis	Thermogutta terrifontis R1	Medium-quality draft MAG
OctopusSpring	HotsprSampleOS55	OS55	2009-07-30	346152412	Ga0308415	28	OS55_28	HotsprSampleOS55_FD_ref_metabat.28.fa	2082023	465	0.6	57	14.3	45	12.9	0	0	0	0	27	0	2270	TRUE	1666	Armatimonadota-sp-003	genus-ArmatimonadotaOTU12like	Armatimonadota							below MIMAG quality
OctopusSpring	HotsprSampleOS55	OS55	2009-07-30	346152412	Ga0308415	29	OS55_29	HotsprSampleOS55_FD_ref_metabat.29.fa	3599149	495	0.66	73.8	8.5	11	3.3	0	0	0	0	27	0	3532	TRUE	2757	Acidobacteriota-sp-006	order-Bryobacterales	Acidobacteriota	Solibacteres	Solibacterales	Solibacteraceae	Candidatus Solibacter	Candidatus Solibacter usitatus	Candidatus Solibacter usitatus Ellin6076	Medium-quality draft MAG
OctopusSpring	HotsprSampleOS60	OS60	2009-07-30	327587330	Ga0308416	1	OS60_1	HotsprSampleOS60_FD_ref_metabat.1.fa	2764678	319	0.57	85	0.2	63	19.4	0	1	2	1	41	0	2585	TRUE	2059	Acidobacteriota-sp-001	genus-Chloracidobacterium	Acidobacteriota	Blastocatellia	Chloracidobacteriales	Chloracidobacteriaceae	Chloracidobacterium			Medium-quality draft MAG
OctopusSpring	HotsprSampleOS60	OS60	2009-07-30	327587330	Ga0308416	2	OS60_2	HotsprSampleOS60_FD_ref_metabat.2.fa	718604	174	0.64	33.4	0	26	8.1	0	0	0	0	6	0	814	TRUE	683	Chloroflexota-sp-004	species-Thermomicrobium-roseum	Chloroflexota	Thermomicrobia	Thermomicrobiales	Thermomicrobiaceae	Thermomicrobium	Thermomicrobium roseum	Thermomicrobium roseum DSM 5159	Low-quality draft MAG
OctopusSpring	HotsprSampleOS60	OS60	2009-07-30	327587330	Ga0308416	3	OS60_3	HotsprSampleOS60_FD_ref_metabat.3.fa	1560959	337	0.58	42.9	2.3	89	27.2	0	0	0	0	16	0	1379	TRUE	994	Planctomycetota-sp-007	genus-Gemmata-lineage1	Planctomycetota	Planctomycetia	Planctomycetales	Gemmataceae	Gemmata			Low-quality draft MAG
OctopusSpring	HotsprSampleOS60	OS60	2009-07-30	327587330	Ga0308416	4	OS60_4	HotsprSampleOS60_FD_ref_metabat.4.fa	1641019	287	0.7	54.3	0	10	3.1	0	0	0	1	29	0	1837	TRUE	1446	Chloroflexota-sp-006	genus-G233	Chloroflexota	unclassified Chloroflexi	unclassified Chloroflexi	unclassified Chloroflexi	unclassified Chloroflexi	unclassified Chloroflexi	Chloroflexi sp. G233	Medium-quality draft MAG
OctopusSpring	HotsprSampleOS60	OS60	2009-07-30	327587330	Ga0308416	5	OS60_5	HotsprSampleOS60_FD_ref_metabat.5.fa	3341480	378	0.63	92.2	65.4	578	176.5	0	0	1	1	65	0	3257	FALSE				Chloroflexota							below MIMAG quality
OctopusSpring	HotsprSampleOS60	OS60	2009-07-30	327587330	Ga0308416	6	OS60_6	HotsprSampleOS60_FD_ref_metabat.6.fa	217394	39	0.53	0	0	65	20	0	0	0	0	0	0	4	TRUE	2	Chloroflexota-sp-009	genus-Roseiflexus	Chloroflexota	Chloroflexia	Chloroflexales	Roseiflexaceae	Roseiflexus	Roseiflexus sp. RS-1	Roseiflexus sp. RS-1	Low-quality draft MAG
OctopusSpring	HotsprSampleOS60	OS60	2009-07-30	327587330	Ga0308416	7	OS60_7	HotsprSampleOS60_FD_ref_metabat.7.fa	1857005	348	0.67	63.9	10.5	45	13.6	0	2	1	0	31	0	2270	TRUE	1742	Deinococcota-sp-002	genus-Thermus	Deinococcota	Deinococci	Thermales	Thermaceae	Thermus	Thermus aquaticus	Thermus aquaticus Y51MC23	below MIMAG quality
OctopusSpring	HotsprSampleOS60	OS60	2009-07-30	327587330	Ga0308416	8	OS60_8	HotsprSampleOS60_FD_ref_metabat.8.fa	2285177	280	0.71	85.3	2.8	21	6.5	0	1	1	1	45	0	2493	FALSE				Firmicutes	CSP1-3	CSP1-3	HRBIN32	HRBIN32			Medium-quality draft MAG
OctopusSpring	HotsprSampleOS60	OS60	2009-07-30	327587330	Ga0308416	9	OS60_9	HotsprSampleOS60_FD_ref_metabat.9.fa	2270738	243	0.61	92	1.1	37	11.4	0	1	0	0	34	0	2450	TRUE	1953	Deinococcota-sp-001	genus-Meiothermus	Deinococcota	Deinococci	Deinococcales	Thermaceae	Meiothermus			Medium-quality draft MAG
OctopusSpring	HotsprSampleOS60	OS60	2009-07-30	327587330	Ga0308416	10	OS60_10	HotsprSampleOS60_FD_ref_metabat.10.fa	2578787	137	0.48	95.6	1.9	592	180.8	0	1	1	1	46	0	2351	TRUE	1797	Bacteroidota-sp-002	genus-Thermochlorobacter	Bacteroidota	Chlorobia	Chlorobiales	Chloroherpetonaceae	Thermochlorobacter	Thermochlorobacter aerophilum		High-quality draft MAG
OctopusSpring	HotsprSampleOS60	OS60	2009-07-30	327587330	Ga0308416	11	OS60_11	HotsprSampleOS60_FD_ref_metabat.11.fa	1691599	258	0.55	71.7	2	18	5.4	0	0	0	0	33	0	1655	TRUE	1207	Bacteroidota-sp-004	order-Cytophagales	Bacteroidota	Cytophagia	Cytophagales					Medium-quality draft MAG
OctopusSpring	HotsprSampleOS60	OS60	2009-07-30	327587330	Ga0308416	12	OS60_12	HotsprSampleOS60_FD_ref_metabat.12.fa	1733404	296	0.53	41.3	5.5	11	3.2	0	0	0	0	11	0	1822	TRUE	1458	Chloroflexota-sp-002	genus-UBA4823-OTU9like	Chloroflexota	Anaerolineae	Anaerolineales	Anaerolineaceae				Low-quality draft MAG
OctopusSpring	HotsprSampleOS60	OS60	2009-07-30	327587330	Ga0308416	13	OS60_13	HotsprSampleOS60_FD_ref_metabat.13.fa	2047725	429	0.54	41.5	0	69	21.2	0	1	0	0	11	0	2114	TRUE	1595	Chloroflexota-sp-001	species-Chloroflexus-sp000735195	Chloroflexota	Chloroflexia	Chloroflexales	Chloroflexaceae	Chloroflexus	Chloroflexus sp. Y-396-1	Chloroflexus sp. Y-396-1	Low-quality draft MAG
OctopusSpring	HotsprSampleOS60	OS60	2009-07-30	327587330	Ga0308416	14	OS60_14	HotsprSampleOS60_FD_ref_metabat.14.fa	6158532	703	0.59	95.7	44.2	1875	572.5	0	0	0	0	54	0	5997	FALSE				Chloroflexota	Chloroflexia	Chloroflexales	Roseiflexaceae	Roseiflexus	Roseiflexus sp. RS-1	Roseiflexus sp. RS-1	below MIMAG quality
OctopusSpring	HotsprSampleOS60	OS60	2009-07-30	327587330	Ga0308416	15	OS60_15	HotsprSampleOS60_FD_ref_metabat.15.fa	1353065	286	0.6	44.8	0.9	75	23	0	0	1	1	17	0	1434	TRUE	1077	Armatimonadota-sp-003	genus-ArmatimonadotaOTU12like	Armatimonadota							Low-quality draft MAG
OctopusSpring	HotsprSampleOS60	OS60	2009-07-30	327587330	Ga0308416	16	OS60_16	HotsprSampleOS60_FD_ref_metabat.16.fa	455132	111	0.65	11.5	0	10	3.1	0	0	0	0	6	0	470	FALSE											Low-quality draft MAG
OctopusSpring	HotsprSampleOS60	OS60	2009-07-30	327587330	Ga0308416	17	OS60_17	HotsprSampleOS60_FD_ref_metabat.17.fa	3235197	593	0.62	85.1	44.4	179	54.7	0	0	0	1	37	0	3474	FALSE				Armatimonadota							below MIMAG quality
OctopusSpring	HotsprSampleOS60	OS60	2009-07-30	327587330	Ga0308416	18	OS60_18	HotsprSampleOS60_FD_ref_metabat.18.fa	2791827	326	0.61	93.1	26.8	2235	682.2	0	0	0	1	39	0	2875	TRUE	2264	Cyanobacteria-sp-001	genus-Synechococcus	Cyanobacteria	unclassified Cyanobacteria	Synechococcales	Synechococcaceae	Synechococcus	Synechococcus sp. JA-3-3Ab	Synechococcus sp. JA-3-3Ab	below MIMAG quality
OctopusSpring	HotsprSampleOS60	OS60	2009-07-30	327587330	Ga0308416	19	OS60_19	HotsprSampleOS60_FD_ref_metabat.19.fa	280169	57	0.52	0	0	60	18.3	0	0	0	0	0	0	7	TRUE	2	Chloroflexota-sp-009	genus-Roseiflexus	Chloroflexota	Chloroflexia	Chloroflexales	Roseiflexaceae	Roseiflexus	Roseiflexus sp. RS-1	Roseiflexus sp. RS-1	Low-quality draft MAG
OctopusSpring	HotsprSampleOS60	OS60	2009-07-30	327587330	Ga0308416	20	OS60_20	HotsprSampleOS60_FD_ref_metabat.20.fa	215781	35	0.51	0	0	49	14.9	0	0	0	0	0	0		FALSE											Low-quality draft MAG
OctopusSpring	HotsprSampleOS60	OS60	2009-07-30	327587330	Ga0308416	21	OS60_21	HotsprSampleOS60_FD_ref_metabat.21.fa	2196389	459	0.56	42.1	0.6	8	2.5	0	0	1	0	23	0	1804	TRUE	1043	Planctomycetota-sp-004	family-Thermoguttaceae-lineage4	Planctomycetota	Planctomycetia	Planctomycetales	Planctomycetaceae	Thermogutta	Thermogutta terrifontis	Thermogutta terrifontis R1	Low-quality draft MAG
OctopusSpring	HotsprSampleOS60	OS60	2009-07-30	327587330	Ga0308416	22	OS60_22	HotsprSampleOS60_FD_ref_metabat.22.fa	2563716	472	0.65	65.9	0.9	11	3.4	0	0	0	0	22	0	2597	TRUE	2039	Acidobacteriota-sp-005	family-Bryobacteraceae	Acidobacteriota	Solibacteres	Solibacterales	Solibacteraceae	Candidatus Solibacter	Candidatus Solibacter usitatus	Candidatus Solibacter usitatus Ellin6076	Medium-quality draft MAG
OctopusSpring	HotsprSampleOS65	OS65	2009-07-30	481820704	Ga0308417	1	OS65_1	HotsprSampleOS65_FD_ref_metabat.1.fa	2062169	364	0.44	71.4	1.6	14	3	0	1	0	0	15	0	2061	FALSE				Bacteroidota	Cytophagia	Cytophagales	unclassified Cytophagales	Thermoflexibacter	Thermoflexibacter ruber	Thermoflexibacter ruber DSM 9560	Medium-quality draft MAG
OctopusSpring	HotsprSampleOS65	OS65	2009-07-30	481820704	Ga0308417	2	OS65_2	HotsprSampleOS65_FD_ref_metabat.2.fa	233076	59	0.58	5.2	0	8	1.7	0	0	0	0	0	0	254	FALSE				Proteobacteria	Deltaproteobacteria						Low-quality draft MAG
OctopusSpring	HotsprSampleOS65	OS65	2009-07-30	481820704	Ga0308417	3	OS65_3	HotsprSampleOS65_FD_ref_metabat.3.fa	2691157	117	0.48	96.7	1.9	258	53.6	0	1	0	0	44	0	2391	TRUE	1858	Bacteroidota-sp-002	genus-Thermochlorobacter	Bacteroidota	Chlorobia	Chlorobiales	Chloroherpetonaceae	Thermochlorobacter			Medium-quality draft MAG
OctopusSpring	HotsprSampleOS65	OS65	2009-07-30	481820704	Ga0308417	4	OS65_4	HotsprSampleOS65_FD_ref_metabat.4.fa	2611536	522	0.63	54	1.3	56	11.5	0	0	0	1	19	0	2227	TRUE	1593	Planctomycetota-sp-008	genus-Singulisphaera	Planctomycetota	Planctomycetia	Planctomycetales	Isosphaeraceae	Singulisphaera			Medium-quality draft MAG
OctopusSpring	HotsprSampleOS65	OS65	2009-07-30	481820704	Ga0308417	5	OS65_5	HotsprSampleOS65_FD_ref_metabat.5.fa	1924930	396	0.55	53.3	0	10	2.2	0	1	0	0	19	0	1756	TRUE	1241	Planctomycetota-sp-006	genus-Thermogutta	Planctomycetota	Planctomycetia	Planctomycetales	Planctomycetaceae	Thermogutta	Thermogutta terrifontis	Thermogutta terrifontis R1	Medium-quality draft MAG
OctopusSpring	HotsprSampleOS65	OS65	2009-07-30	481820704	Ga0308417	6	OS65_6	HotsprSampleOS65_FD_ref_metabat.6.fa	3117799	535	0.73	79.9	25.2	33	6.8	0	0	0	0	43	0	3353	TRUE	2642	Actinobacteriota-sp-001	family-IMCC26256	Actinobacteriota	Actinobacteria	unclassified Actinobacteria	unclassified Actinobacteria	unclassified Actinobacteria			below MIMAG quality
OctopusSpring	HotsprSampleOS65	OS65	2009-07-30	481820704	Ga0308417	7	OS65_7	HotsprSampleOS65_FD_ref_metabat.7.fa	21252062	2965	0.65	100	381	42	8.6	0	4	3	3	178	0	20778	FALSE				Acidobacteriota	Solibacteres	Solibacterales					below MIMAG quality
OctopusSpring	HotsprSampleOS65	OS65	2009-07-30	481820704	Ga0308417	8	OS65_8	HotsprSampleOS65_FD_ref_metabat.8.fa	733455	177	0.64	21.4	0	47	9.8	0	0	0	0	10	0	691	FALSE				Planctomycetota	Planctomycetia	Planctomycetales	Gemmataceae				Low-quality draft MAG
OctopusSpring	HotsprSampleOS65	OS65	2009-07-30	481820704	Ga0308417	9	OS65_9	HotsprSampleOS65_FD_ref_metabat.9.fa	1902354	378	0.71	54.1	9.7	44	9.1	0	0	0	0	22	0	2054	TRUE	1682	Proteobacteria-sp-004	family-Geminicoccaceae	Proteobacteria	Alphaproteobacteria	Rhodospirillales	Geminicoccaceae				Medium-quality draft MAG
OctopusSpring	HotsprSampleOS65	OS65	2009-07-30	481820704	Ga0308417	10	OS65_10	HotsprSampleOS65_FD_ref_metabat.10.fa	858709	205	0.61	2.1	0	13	2.7	0	0	0	0	1	0	790	FALSE				Planctomycetota	Planctomycetia	Planctomycetales	Gemmataceae				Low-quality draft MAG
OctopusSpring	HotsprSampleOS65	OS65	2009-07-30	481820704	Ga0308417	11	OS65_11	HotsprSampleOS65_FD_ref_metabat.11.fa	1507457	255	0.47	67.9	1.6	15	3.1	0	1	0	0	30	0	1556	FALSE				Spirochaetota	Spirochaetia	Spirochaetales	Spirochaetaceae	Spirochaeta			Medium-quality draft MAG
OctopusSpring	HotsprSampleOS65	OS65	2009-07-30	481820704	Ga0308417	12	OS65_12	HotsprSampleOS65_FD_ref_metabat.12.fa	586003	139	0.58	14.6	0	10	2.1	0	0	0	1	5	0	590	FALSE				Chloroflexota							Low-quality draft MAG
OctopusSpring	HotsprSampleOS65	OS65	2009-07-30	481820704	Ga0308417	13	OS65_13	HotsprSampleOS65_FD_ref_metabat.13.fa	2490172	316	0.62	75	1.7	925	191.9	0	0	0	0	24	0	2285	TRUE	1839	Acidobacteriota-sp-001	genus-Chloracidobacterium	Acidobacteriota	Blastocatellia	unclassified Blastocatellia	unclassified Blastocatellia	Chloracidobacterium	Chloracidobacterium thermophilum	Chloracidobacterium thermophilum B	Medium-quality draft MAG
OctopusSpring	HotsprSampleOS65	OS65	2009-07-30	481820704	Ga0308417	14	OS65_14	HotsprSampleOS65_FD_ref_metabat.14.fa	3492497	563	0.65	74.1	6.8	25	5.1	0	0	0	0	26	0	3446	FALSE				Chloroflexota							Medium-quality draft MAG
OctopusSpring	HotsprSampleOS65	OS65	2009-07-30	481820704	Ga0308417	15	OS65_15	HotsprSampleOS65_FD_ref_metabat.15.fa	4749611	154	0.68	95.2	3.4	40	8.4	0	1	1	1	46	0	3709	TRUE	2658	Planctomycetota-sp-010	genus-Gemmata-lineage2	Planctomycetota	Planctomycetes	Gemmatales	Gemmataceae	Gemmata			High-quality draft MAG
OctopusSpring	HotsprSampleOS65	OS65	2009-07-30	481820704	Ga0308417	16	OS65_16	HotsprSampleOS65_FD_ref_metabat.16.fa	660737	164	0.63	25.9	3.4	153	31.7	0	0	0	0	8	0	728	FALSE											Low-quality draft MAG
OctopusSpring	HotsprSampleOS65	OS65	2009-07-30	481820704	Ga0308417	17	OS65_17	HotsprSampleOS65_FD_ref_metabat.17.fa	1498399	325	0.71	47.7	0.6	13	2.6	0	0	0	0	6	0	1603	FALSE				Proteobacteria	Deltaproteobacteria	Desulfobacterales	Desulfobacteraceae				Low-quality draft MAG
OctopusSpring	HotsprSampleOS65	OS65	2009-07-30	481820704	Ga0308417	18	OS65_18	HotsprSampleOS65_FD_ref_metabat.18.fa	3344248	294	0.51	87.3	6.1	136	28.2	0	1	2	1	41	0	3261	TRUE	2568	Chloroflexota-sp-002	genus-UBA4823-OTU9like	Chloroflexota	Anaerolineae	Anaerolineales	Anaerolineaceae				Medium-quality draft MAG
OctopusSpring	HotsprSampleOS65	OS65	2009-07-30	481820704	Ga0308417	19	OS65_19	HotsprSampleOS65_FD_ref_metabat.19.fa	1143054	196	0.49	40.9	2.4	25	5.3	0	0	0	0	9	0	1235	TRUE	1001	Chloroflexota-sp-003	family-Anaerolineaceae	Chloroflexota	Anaerolineae	Anaerolineales	Anaerolineaceae	Thermanaerothrix	Thermanaerothrix daxensis	Thermanaerothrix daxensis GNS-1	Low-quality draft MAG
OctopusSpring	HotsprSampleOS65	OS65	2009-07-30	481820704	Ga0308417	20	OS65_20	HotsprSampleOS65_FD_ref_metabat.20.fa	1586632	294	0.32	84.2	39.3	21	4.4	0	0	0	1	22	0	1836	FALSE				Nitrospirota	Nitrospira	Nitrospirales	Nitrospiraceae	Thermodesulfovibrio	Thermodesulfovibrio sp. N1	Thermodesulfovibrio sp. N1	below MIMAG quality
OctopusSpring	HotsprSampleOS65	OS65	2009-07-30	481820704	Ga0308417	21	OS65_21	HotsprSampleOS65_FD_ref_metabat.21.fa	1741726	363	0.54	55.4	0	31	6.5	0	0	0	0	17	0	1749	TRUE	1372	Chloroflexota-sp-001	species-Chloroflexus-sp000735195	Chloroflexota	Chloroflexia	Chloroflexales	Chloroflexaceae	Chloroflexus	Chloroflexus sp. Y-396-1	Chloroflexus sp. Y-396-1	Medium-quality draft MAG
OctopusSpring	HotsprSampleOS65	OS65	2009-07-30	481820704	Ga0308417	22	OS65_22	HotsprSampleOS65_FD_ref_metabat.22.fa	1454506	304	0.32	60	1.5	12	2.6	0	0	0	0	15	0	1574	TRUE	1111	Spirochaetota-sp-005	family-Leptospiraceae	Spirochaetota	Spirochaetia	unclassified Spirochaetia	Leptospiraceae	Leptospira			Medium-quality draft MAG
OctopusSpring	HotsprSampleOS65	OS65	2009-07-30	481820704	Ga0308417	23	OS65_23	HotsprSampleOS65_FD_ref_metabat.23.fa	1353931	200	0.38	72.9	2.3	28	5.8	0	1	2	1	43	0	1363	TRUE	753	Proteobacteria-sp-001	unknown-Proteobacteria	Proteobacteria							Medium-quality draft MAG
OctopusSpring	HotsprSampleOS65	OS65	2009-07-30	481820704	Ga0308417	24	OS65_24	HotsprSampleOS65_FD_ref_metabat.24.fa	3582781	464	0.67	78.7	0.9	400	83.1	0	3	1	0	22	0	2855	TRUE	2152	Chloroflexota-sp-005	genus-Chloranaerofilum	Chloroflexota	Chloroflexia	Chloroflexales	Chloroflexaceae				Medium-quality draft MAG
OctopusSpring	HotsprSampleOS65	OS65	2009-07-30	481820704	Ga0308417	25	OS65_25	HotsprSampleOS65_FD_ref_metabat.25.fa	2093736	45	0.5	98.3	0	299	62	0	1	1	1	45	0	2093	TRUE	1816	Thermotogota-sp-001	species-Pseudothermotoga-hypogea	Thermotogota	Thermotogae	Thermotogales	Thermotogaceae	Pseudothermotoga_A			High-quality draft MAG
OctopusSpring	HotsprSampleOS65	OS65	2009-07-30	481820704	Ga0308417	26	OS65_26	HotsprSampleOS65_FD_ref_metabat.26.fa	1229274	210	0.61	34.7	0	12	2.4	0	0	0	0	13	0	1127	FALSE											Low-quality draft MAG
OctopusSpring	HotsprSampleOS65	OS65	2009-07-30	481820704	Ga0308417	27	OS65_27	HotsprSampleOS65_FD_ref_metabat.27.fa	2803303	213	0.62	90.2	2.7	24	4.9	0	0	0	0	41	0	2463	TRUE	1788	Verrucomicrobiota-sp-002	class-Kiritimatiellae	Verrucomicrobiota	Kiritimatiellae						Medium-quality draft MAG
OctopusSpring	HotsprSampleOS65	OS65	2009-07-30	481820704	Ga0308417	28	OS65_28	HotsprSampleOS65_FD_ref_metabat.28.fa	3544595	59	0.5	93.5	4.3	59	12.3	0	2	2	1	46	0	2974	TRUE	2189	Armatimonadota-sp-005	class-UBA5829-lineage2	Armatimonadota	UBA5829	UBA5829					High-quality draft MAG
OctopusSpring	HotsprSampleOS65	OS65	2009-07-30	481820704	Ga0308417	29	OS65_29	HotsprSampleOS65_FD_ref_metabat.29.fa	2295722	147	0.63	92.1	0	28	5.7	0	1	1	1	43	0	2043	TRUE	1559	Elusimicrobiota-sp-001	class-Endomicrobia	Elusimicrobiota	Endomicrobia						High-quality draft MAG
OctopusSpring	HotsprSampleOS65	OS65	2009-07-30	481820704	Ga0308417	30	OS65_30	HotsprSampleOS65_FD_ref_metabat.30.fa	1199046	224	0.56	19	0	37	7.6	0	0	0	0	8	0	1210	FALSE				Chloroflexota	Anaerolineae	Anaerolineales	Anaerolineaceae	Thermanaerothrix	Thermanaerothrix daxensis	Thermanaerothrix daxensis GNS-1	Low-quality draft MAG
OctopusSpring	HotsprSampleOS65	OS65	2009-07-30	481820704	Ga0308417	31	OS65_31	HotsprSampleOS65_FD_ref_metabat.31.fa	330799	60	0.53	0	0	56	11.6	0	0	0	0	0	0	7	TRUE	1	Chloroflexota-sp-009	genus-Roseiflexus	Chloroflexota	Chloroflexia	Chloroflexales	Roseiflexaceae	Roseiflexus	Roseiflexus sp. RS-1	Roseiflexus sp. RS-1	Low-quality draft MAG
OctopusSpring	HotsprSampleOS65	OS65	2009-07-30	481820704	Ga0308417	32	OS65_32	HotsprSampleOS65_FD_ref_metabat.32.fa	2954936	287	0.6	90.7	0.9	375	77.7	0	1	1	1	37	0	2891	TRUE	2109	Armatimonadota-sp-003	genus-ArmatimonadotaOTU12like	Armatimonadota	HRBIN16	HRBIN16	HRBIN16	HRBIN16			High-quality draft MAG
OctopusSpring	HotsprSampleOS65	OS65	2009-07-30	481820704	Ga0308417	33	OS65_33	HotsprSampleOS65_FD_ref_metabat.33.fa	236656	25	0.37	0	0	20	4.1	0	0	0	0	1	0	220	FALSE				Aquificota	Aquificae	Aquificales					Low-quality draft MAG
OctopusSpring	HotsprSampleOS65	OS65	2009-07-30	481820704	Ga0308417	34	OS65_34	HotsprSampleOS65_FD_ref_metabat.34.fa	3863981	523	0.63	86.6	0	12	2.6	0	0	0	0	33	0	3266	TRUE	2182	Planctomycetota-sp-005	order-Pirellulales	Planctomycetota	Planctomycetes	Pirellulales					Medium-quality draft MAG
OctopusSpring	HotsprSampleOS65	OS65	2009-07-30	481820704	Ga0308417	35	OS65_35	HotsprSampleOS65_FD_ref_metabat.35.fa	677132	140	0.6	33.5	0	55	11.3	0	0	0	0	18	0	745	FALSE											Low-quality draft MAG
OctopusSpring	HotsprSampleOS65	OS65	2009-07-30	481820704	Ga0308417	36	OS65_36	HotsprSampleOS65_FD_ref_metabat.36.fa	2583867	270	0.67	65.6	0	13	2.6	0	1	0	0	33	0	2225	TRUE	1526	Planctomycetota-sp-003	family-UBA1161	Planctomycetota							Medium-quality draft MAG
OctopusSpring	HotsprSampleOS65	OS65	2009-07-30	481820704	Ga0308417	37	OS65_37	HotsprSampleOS65_FD_ref_metabat.37.fa	461823	87	0.51	0	0	46	9.6	0	0	0	0	0	0	9	TRUE		Chloroflexota-sp-009	genus-Roseiflexus	Chloroflexota	Chloroflexia	Chloroflexales	Roseiflexaceae	Roseiflexus	Roseiflexus sp. RS-1	Roseiflexus sp. RS-1	Low-quality draft MAG
OctopusSpring	HotsprSampleOS65	OS65	2009-07-30	481820704	Ga0308417	38	OS65_38	HotsprSampleOS65_FD_ref_metabat.38.fa	912471	197	0.39	36.9	0.1	11	2.2	0	0	0	0	10	0	959	FALSE				Proteobacteria							Low-quality draft MAG
OctopusSpring	HotsprSampleOS65	OS65	2009-07-30	481820704	Ga0308417	39	OS65_39	HotsprSampleOS65_FD_ref_metabat.39.fa	1994018	342	0.28	67.4	2.9	15	3	0	0	0	0	25	0	1976	FALSE				Bacteroidota	Ignavibacteria	Ignavibacteriales					Medium-quality draft MAG
OctopusSpring	HotsprSampleOS65	OS65	2009-07-30	481820704	Ga0308417	40	OS65_40	HotsprSampleOS65_FD_ref_metabat.40.fa	3216161	457	0.64	63.9	6.4	47	9.7	0	0	0	0	31	0	3059	FALSE				Chloroflexota							Medium-quality draft MAG
OctopusSpring	HotsprSampleOS65	OS65	2009-07-30	481820704	Ga0308417	41	OS65_41	HotsprSampleOS65_FD_ref_metabat.41.fa	490320	98	0.58	4.2	0	424	87.9	0	0	0	0	3	0	479	TRUE	379	Chloroflexota-sp-009	genus-Roseiflexus	Chloroflexota	Chloroflexia	Chloroflexales	Roseiflexaceae	Roseiflexus	Roseiflexus sp. RS-1	Roseiflexus sp. RS-1	Low-quality draft MAG
OctopusSpring	HotsprSampleOS65	OS65	2009-07-30	481820704	Ga0308417	42	OS65_42	HotsprSampleOS65_FD_ref_metabat.42.fa	2603765	405	0.64	75.2	2	13	2.6	0	3	3	2	33	0	2299	TRUE	1618	Verrucomicrobiota-sp-001	order-Pedosphaerales	Verrucomicrobiota	Verrucomicrobiae	Pedosphaerales					Medium-quality draft MAG
OctopusSpring	HotsprSampleOS65	OS65	2009-07-30	481820704	Ga0308417	43	OS65_43	HotsprSampleOS65_FD_ref_metabat.43.fa	1699024	319	0.32	35.7	5.2	15	3.2	0	0	1	1	16	0	1625	TRUE	1271	Bacteroidota-sp-008	order-Ignavibacteriales-lineage2	Bacteroidota	Ignavibacteria	Ignavibacteriales	Ignavibacteriaceae	Ignavibacterium	Ignavibacterium album	Ignavibacterium album Mat9-16	Low-quality draft MAG
OctopusSpring	HotsprSampleOS65	OS65	2009-07-30	481820704	Ga0308417	44	OS65_44	HotsprSampleOS65_FD_ref_metabat.44.fa	698154	153	0.31	43.1	7.8	20	4.2	0	1	1	1	25	0	846	TRUE	547	Microgenomates-sp-001	Microgenomates	Microgenomates	unclassified Microgenomates	unclassified Microgenomates	unclassified Microgenomates	unclassified Microgenomates	unclassified Microgenomates		Low-quality draft MAG
OctopusSpring	HotsprSampleOS65	OS65	2009-07-30	481820704	Ga0308417	45	OS65_45	HotsprSampleOS65_FD_ref_metabat.45.fa	3333951	476	0.47	86.2	70.4	187	38.7	0	0	0	0	53	0	3468	FALSE				Bacteroidota	Chlorobia	Chlorobiales	Candidatus Thermochlorobacteriaceae	unclassified Candidatus Thermochlorobacteriaceae	Candidatus Thermochlorobacteriaceae bacterium GBChlB	Chlorobium sp. GBChlB	below MIMAG quality
OctopusSpring	HotsprSampleOS65	OS65	2009-07-30	481820704	Ga0308417	46	OS65_46	HotsprSampleOS65_FD_ref_metabat.46.fa	4242947	201	0.66	86.4	1.9	30	6.3	0	2	1	1	44	0	3617	TRUE	2496	Planctomycetota-sp-003	family-UBA1161	Planctomycetota	Phycisphaerae	UBA1161	UBA1161				Medium-quality draft MAG
OctopusSpring	HotsprSampleOS65	OS65	2009-07-30	481820704	Ga0308417	47	OS65_47	HotsprSampleOS65_FD_ref_metabat.47.fa	1389356	227	0.51	49	2.2	16	3.4	0	0	0	0	25	0	1579	TRUE	1317	Caldatribacteriota-sp-001	family-Caldatribacteriaceae	Caldatribacteriota	unclassified Candidatus Atribacteria	unclassified Candidatus Atribacteria	unclassified Candidatus Atribacteria	Candidatus Caldatribacteirum	Candidatus Caldatribacterium saccharofermentans	Candidatus Caldatribacterium saccharofermentans OP9-77CS	Low-quality draft MAG
OctopusSpring	HotsprSampleOS65	OS65	2009-07-30	481820704	Ga0308417	48	OS65_48	HotsprSampleOS65_FD_ref_metabat.48.fa	1924006	326	0.39	70.9	0.9	21	4.3	0	1	0	0	25	0	2024	TRUE	1440	Bacteroidota-sp-009	genus-Raineya	Bacteroidota	Cytophagia	Cytophagales	Raineyaceae	Raineya	Raineya orbicola	Raineya orbicola SPSPC-11	Medium-quality draft MAG
OctopusSpring	HotsprSampleOS65	OS65	2009-07-30	481820704	Ga0308417	49	OS65_49	HotsprSampleOS65_FD_ref_metabat.49.fa	4952124	214	0.55	99.1	0.4	112	23.3	0	3	0	0	54	0	4208	TRUE	3003	Chloroflexota-sp-007	family-Chloroflexaceae-lineage3	Chloroflexota	Chloroflexia	Chloroflexales	Chloroflexaceae				Medium-quality draft MAG
OctopusSpring	HotsprSampleOS65	OS65	2009-07-30	481820704	Ga0308417	50	OS65_50	HotsprSampleOS65_FD_ref_metabat.50.fa	316211	73	0.38	15.5	0	10	2.1	0	0	0	0	4	0	315	FALSE											Low-quality draft MAG
OctopusSpring	HotsprSampleOS65	OS65	2009-07-30	481820704	Ga0308417	51	OS65_51	HotsprSampleOS65_FD_ref_metabat.51.fa	2966163	155	0.67	93.1	0.9	412	85.6	0	1	1	1	42	0	2623	TRUE	2005	Armatimonadota-sp-001	class-UBA5829-lineage1	Armatimonadota	UBA5829	UBA5829					High-quality draft MAG
OctopusSpring	HotsprSampleOS65	OS65	2009-07-30	481820704	Ga0308417	52	OS65_52	HotsprSampleOS65_FD_ref_metabat.52.fa	1389222	282	0.56	40.5	0	41	8.4	0	0	0	0	17	0	1346	FALSE				Bacteroidota	Saprospiria	Saprospirales	Haliscomenobacteraceae				Low-quality draft MAG
OctopusSpring	HotsprSampleOS65	OS65	2009-07-30	481820704	Ga0308417	53	OS65_53	HotsprSampleOS65_FD_ref_metabat.53.fa	1775558	279	0.51	75.8	0.8	64	13.3	0	0	0	0	31	0	1931	TRUE	1511	Cyanobacteria-sp-002	genus-Pseudanabaena	Cyanobacteria	Cyanobacteriia	Pseudanabaenales					Medium-quality draft MAG
OctopusSpring	HotsprSampleOS65	OS65	2009-07-30	481820704	Ga0308417	54	OS65_54	HotsprSampleOS65_FD_ref_metabat.54.fa	1877715	329	0.52	75	2	15	3.1	0	1	1	1	23	0	2018	TRUE	1629	Spirochaetota-sp-001	order-Spirochaetales	Spirochaetota	Spirochaetia	Spirochaetales	Spirochaetaceae				Medium-quality draft MAG
OctopusSpring	HotsprSampleOS65	OS65	2009-07-30	481820704	Ga0308417	55	OS65_55	HotsprSampleOS65_FD_ref_metabat.55.fa	222876	44	0.61	0	0	597	124	0	0	0	0	0	0	314	FALSE											Low-quality draft MAG
OctopusSpring	HotsprSampleOS65	OS65	2009-07-30	481820704	Ga0308417	56	OS65_56	HotsprSampleOS65_FD_ref_metabat.56.fa	865494	205	0.61	17.9	0	39	8.1	0	0	0	0	14	0	820	FALSE				Planctomycetota	Planctomycetia	Planctomycetales	Planctomycetaceae	Thermogutta	Thermogutta terrifontis	Thermogutta terrifontis R1	Low-quality draft MAG
OctopusSpring	HotsprSampleOS65	OS65	2009-07-30	481820704	Ga0308417	57	OS65_57	HotsprSampleOS65_FD_ref_metabat.57.fa	1984555	331	0.66	67.8	4.3	62	12.8	0	0	0	1	19	0	2037	FALSE				Proteobacteria	Betaproteobacteria	Nitrosomonadales	Thiobacillaceae	Sulfuritortus	Sulfuritortus calidifontis	Sulfuritortus calidifontis DSM 103923	Medium-quality draft MAG
OctopusSpring	HotsprSampleOS65	OS65	2009-07-30	481820704	Ga0308417	58	OS65_58	HotsprSampleOS65_FD_ref_metabat.58.fa	409220	96	0.59	18.3	0	609	126.3	0	0	0	0	2	0	382	FALSE				Cyanobacteria	unclassified Cyanobacteria	Synechococcales	Synechococcaceae	Synechococcus	Synechococcus sp. JA-2-3B'a(2-13)	Synechococcus sp. JA-2-3B'a(2-13)	Low-quality draft MAG
OctopusSpring	HotsprSampleOS65	OS65	2009-07-30	481820704	Ga0308417	59	OS65_59	HotsprSampleOS65_FD_ref_metabat.59.fa	541453	127	0.47	25.4	0	9	1.9	0	0	0	0	5	0	629	TRUE	511	Nitrospirota-sp-002	order-Thermodesulfovibrionale	Nitrospirota	Nitrospira	Nitrospirales	Nitrospiraceae	Thermodesulfovibrio			Low-quality draft MAG
OctopusSpring	HotsprSampleOS65	OS65	2009-07-30	481820704	Ga0308417	60	OS65_60	HotsprSampleOS65_FD_ref_metabat.60.fa	1052597	105	0.68	1.7	1.7	21	4.4	0	0	0	0	63	0	1395	FALSE				Proteobacteria	Alphaproteobacteria	Rhodospirillales					Low-quality draft MAG
OctopusSpring	HotsprSampleOS65	OS65	2009-07-30	481820704	Ga0308417	61	OS65_61	HotsprSampleOS65_FD_ref_metabat.61.fa	7201400	1141	0.63	98.3	169.6	454	94.3	0	2	3	3	105	0	7137	FALSE				Chloroflexota							below MIMAG quality
OctopusSpring	HotsprSampleOS65	OS65	2009-07-30	481820704	Ga0308417	62	OS65_62	HotsprSampleOS65_FD_ref_metabat.62.fa	468608	120	0.59	9.5	0.1	42	8.7	0	0	0	0	8	0	492	FALSE				Chloroflexota							Low-quality draft MAG
OctopusSpring	HotsprSampleOS65	OS65	2009-07-30	481820704	Ga0308417	63	OS65_63	HotsprSampleOS65_FD_ref_metabat.63.fa	3398642	57	0.68	94.4	1.7	222	46	0	1	1	1	47	0	2916	TRUE	2273	Acidobacteriota-sp-002	family-Thermoanaerobaculaceae	Acidobacteriota	Thermoanaerobaculia	Thermoanaerobaculales	Thermoanaerobaculaceae				High-quality draft MAG
OctopusSpring	HotsprSampleOS65	OS65	2009-07-30	481820704	Ga0308417	64	OS65_64	HotsprSampleOS65_FD_ref_metabat.64.fa	10636394	1051	0.7	100	212.9	195	40.5	0	2	1	1	113	0	10859	FALSE				Proteobacteria	Alphaproteobacteria	Rhodospirillales	unclassified Rhodospirillales	Elioraea	Elioraea tepidiphila	Elioraea tepidiphila DSM 17972	below MIMAG quality
OctopusSpring	HotsprSampleOS65	OS65	2009-07-30	481820704	Ga0308417	65	OS65_65	HotsprSampleOS65_FD_ref_metabat.65.fa	1877037	407	0.57	41.2	0.2	20	4.2	0	1	1	0	20	0	1914	TRUE	1401	Cyanobacteria-sp-004	genus-Oscillatoria	Cyanobacteria	unclassified Cyanobacteria	Oscillatoriales	Oscillatoriaceae	Oscillatoria	Oscillatoria sp.	Oscillatoria sp. 01	Low-quality draft MAG
OctopusSpring	HotsprSampleOS65	OS65	2009-07-30	481820704	Ga0308417	66	OS65_66	HotsprSampleOS65_FD_ref_metabat.66.fa	3324491	501	0.57	83.5	1.2	26	5.3	0	0	0	1	30	0	2990	TRUE	2093	Planctomycetota-sp-009	genus-Fimbriiglobus	Planctomycetota	Planctomycetes	Gemmatales	Gemmataceae	Fimbriiglobus			Medium-quality draft MAG
OctopusSpring	HotsprSampleOSM1	OSM1	2006-09-13	436352994	Ga0308401	1	OSM1_1	HotsprSampleOSM1_FD_ref_metabat.1.fa	1212534	249	0.62	32.3	1.4	52	12	0	1	0	0	10	0	1402	TRUE	1060	Deinococcota-sp-001	genus-Meiothermus	Deinococcota	Deinococci	Thermales	Thermaceae	Meiothermus	Meiothermus cerbereus	Meiothermus cerbereus DSM 11376	Low-quality draft MAG
OctopusSpring	HotsprSampleOSM1	OSM1	2006-09-13	436352994	Ga0308401	2	OSM1_2	HotsprSampleOSM1_FD_ref_metabat.2.fa	363981	90	0.57	15.9	0	422	96.8	0	0	0	0	6	0	375	FALSE				Bacteroidota	Cytophagia						Low-quality draft MAG
OctopusSpring	HotsprSampleOSM1	OSM1	2006-09-13	436352994	Ga0308401	3	OSM1_3	HotsprSampleOSM1_FD_ref_metabat.3.fa	2018730	355	0.59	58	0.1	89	20.3	0	0	0	0	24	0	2135	TRUE	1503	Armatimonadota-sp-003	genus-ArmatimonadotaOTU12like	Armatimonadota							Medium-quality draft MAG
OctopusSpring	HotsprSampleOSM1	OSM1	2006-09-13	436352994	Ga0308401	4	OSM1_4	HotsprSampleOSM1_FD_ref_metabat.4.fa	295728	64	0.36	0	0	13	2.9	0	0	0	0	3	0	288	FALSE											Low-quality draft MAG
OctopusSpring	HotsprSampleOSM1	OSM1	2006-09-13	436352994	Ga0308401	5	OSM1_5	HotsprSampleOSM1_FD_ref_metabat.5.fa	4574512	851	0.59	72.3	25.5	1926	441.4	0	0	0	0	47	0	4660	TRUE	3545	Chloroflexota-sp-009	genus-Roseiflexus	Chloroflexota	Chloroflexia	Chloroflexales	Roseiflexaceae	Roseiflexus	Roseiflexus sp. RS-1	Roseiflexus sp. RS-1	below MIMAG quality
OctopusSpring	HotsprSampleOSM1	OSM1	2006-09-13	436352994	Ga0308401	6	OSM1_6	HotsprSampleOSM1_FD_ref_metabat.6.fa	3297293	451	0.63	81.6	66.4	477	109.3	0	0	1	1	65	0	3262	FALSE				Chloroflexota							below MIMAG quality
OctopusSpring	HotsprSampleOSM1	OSM1	2006-09-13	436352994	Ga0308401	7	OSM1_7	HotsprSampleOSM1_FD_ref_metabat.7.fa	2434191	141	0.48	94.5	1.9	1387	317.8	0	1	1	1	47	0	2208	TRUE	1720	Bacteroidota-sp-002	genus-Thermochlorobacter	Bacteroidota	Chlorobia	Chlorobiales	Chloroherpetonaceae	Thermochlorobacter	Thermochlorobacter aerophilum		High-quality draft MAG
OctopusSpring	HotsprSampleOSM1	OSM1	2006-09-13	436352994	Ga0308401	8	OSM1_8	HotsprSampleOSM1_FD_ref_metabat.8.fa	3154773	439	0.6	94.8	35.1	2084	477.7	0	0	0	2	44	0	3288	TRUE	2566	Cyanobacteria-sp-001	genus-Synechococcus	Cyanobacteria	unclassified Cyanobacteria	Synechococcales	Synechococcaceae	Synechococcus	Synechococcus sp. JA-3-3Ab	Synechococcus sp. JA-3-3Ab	below MIMAG quality
OctopusSpring	HotsprSampleOSM1	OSM1	2006-09-13	436352994	Ga0308401	9	OSM1_9	HotsprSampleOSM1_FD_ref_metabat.9.fa	1900237	387	0.58	46.8	0.1	97	22.1	0	1	1	1	15	0	1680	TRUE	1176	Planctomycetota-sp-007	genus-Gemmata-lineage1	Planctomycetota	Planctomycetia	Planctomycetales	Gemmataceae	Gemmata			Low-quality draft MAG
OctopusSpring	HotsprSampleOSM1	OSM1	2006-09-13	436352994	Ga0308401	10	OSM1_10	HotsprSampleOSM1_FD_ref_metabat.10.fa	825832	160	0.36	49.3	19.3	163	37.4	0	1	1	0	31	0	808	FALSE											below MIMAG quality
OctopusSpring	HotsprSampleOSM1	OSM1	2006-09-13	436352994	Ga0308401	11	OSM1_11	HotsprSampleOSM1_FD_ref_metabat.11.fa	1902883	377	0.54	48.6	0	13	2.9	0	0	0	0	19	0	1909	TRUE	1498	Chloroflexota-sp-001	species-Chloroflexus-sp000735195	Chloroflexota	Chloroflexia	Chloroflexales	Chloroflexaceae	Chloroflexus	Chloroflexus sp. Y-396-1	Chloroflexus sp. Y-396-1	Low-quality draft MAG
OctopusSpring	HotsprSampleOSM1	OSM1	2006-09-13	436352994	Ga0308401	12	OSM1_12	HotsprSampleOSM1_FD_ref_metabat.12.fa	516014	126	0.47	23.8	0	257	59	0	0	0	0	9	0	577	FALSE				Bacteroidota	Chlorobia	Chlorobiales	Candidatus Thermochlorobacteriaceae	unclassified Candidatus Thermochlorobacteriaceae	Candidatus Thermochlorobacteriaceae bacterium GBChlB	Chlorobium sp. GBChlB	Low-quality draft MAG
OctopusSpring	HotsprSampleOSM1	OSM1	2006-09-13	436352994	Ga0308401	13	OSM1_13	HotsprSampleOSM1_FD_ref_metabat.13.fa	1615981	214	0.33	86.1	2	22	5	0	0	1	0	38	0	1819	TRUE	1534	Nitrospirota-sp-001	genus-Thermodesulfovibrio	Nitrospirota	Thermodesulfovibrionia	Thermodesulfovibrionales	Thermodesulfovibrionaceae	Thermodesulfovibrio			Medium-quality draft MAG
OctopusSpring	HotsprSampleOSM1	OSM1	2006-09-13	436352994	Ga0308401	14	OSM1_14	HotsprSampleOSM1_FD_ref_metabat.14.fa	2706877	603	0.62	73.9	45.5	115	26.2	0	0	0	1	39	0	2995	FALSE				Armatimonadota							below MIMAG quality
OctopusSpring	HotsprSampleOSM1	OSM1	2006-09-13	436352994	Ga0308401	15	OSM1_15	HotsprSampleOSM1_FD_ref_metabat.15.fa	2553687	404	0.71	79.7	2.5	26	6	0	1	1	1	34	0	2821	TRUE	2359	Proteobacteria-sp-003	species-Elioraea-sp-MS-P2	Proteobacteria	Alphaproteobacteria	Acetobacterales	Acetobacteraceae	Elioraea			Medium-quality draft MAG
OctopusSpring	HotsprSampleOSM1	OSM1	2006-09-13	436352994	Ga0308401	16	OSM1_16	HotsprSampleOSM1_FD_ref_metabat.16.fa	387416	66	0.53	0	0	53	12.1	0	0	0	0	0	0	4	TRUE	1	Chloroflexota-sp-009	genus-Roseiflexus	Chloroflexota	Chloroflexia	Chloroflexales	Roseiflexaceae	Roseiflexus	Roseiflexus sp. RS-1	Roseiflexus sp. RS-1	Low-quality draft MAG
OctopusSpring	HotsprSampleOSM1	OSM1	2006-09-13	436352994	Ga0308401	17	OSM1_17	HotsprSampleOSM1_FD_ref_metabat.17.fa	3144084	121	0.57	92.4	0.9	198	45.3	0	1	1	1	47	0	2726	TRUE	2131	Acidobacteriota-sp-001	genus-Chloracidobacterium	Acidobacteriota	Blastocatellia	Chloracidobacteriales	Chloracidobacteriaceae	Chloracidobacterium			High-quality draft MAG
OctopusSpring	HotsprSampleOSM2	OSM2	2006-09-13	307709216	Ga0308402	1	OSM2_1	HotsprSampleOSM2_FD_ref_metabat.1.fa	2204007	476	0.61	63.7	23.9	71	23	0	0	0	0	33	0	2444	TRUE	1698	Armatimonadota-sp-002	genus-ArmatimonadotaOTU3like	Armatimonadota							below MIMAG quality
OctopusSpring	HotsprSampleOSM2	OSM2	2006-09-13	307709216	Ga0308402	2	OSM2_2	HotsprSampleOSM2_FD_ref_metabat.2.fa	1504957	312	0.59	41.3	0	49	15.8	0	0	0	0	21	0	1646	TRUE	1183	Armatimonadota-sp-003	genus-ArmatimonadotaOTU12like	Armatimonadota							Low-quality draft MAG
OctopusSpring	HotsprSampleOSM2	OSM2	2006-09-13	307709216	Ga0308402	3	OSM2_3	HotsprSampleOSM2_FD_ref_metabat.3.fa	283869	60	0.57	9.2	0.2	10	3.3	0	0	0	0	3	0	293	FALSE				Chloroflexota	Anaerolineae	Anaerolineales	Anaerolineaceae				Low-quality draft MAG
OctopusSpring	HotsprSampleOSM2	OSM2	2006-09-13	307709216	Ga0308402	4	OSM2_4	HotsprSampleOSM2_FD_ref_metabat.4.fa	2621454	252	0.67	82.4	3.7	31	10	0	1	1	1	41	0	2418	TRUE	1826	Armatimonadota-sp-001	class-UBA5829-lineage1	Armatimonadota	UBA5829	UBA5829					Medium-quality draft MAG
OctopusSpring	HotsprSampleOSM2	OSM2	2006-09-13	307709216	Ga0308402	5	OSM2_5	HotsprSampleOSM2_FD_ref_metabat.5.fa	421273	92	0.36	20.3	0.8	155	50.3	0	0	1	0	19	0	400	FALSE											Low-quality draft MAG
OctopusSpring	HotsprSampleOSM2	OSM2	2006-09-13	307709216	Ga0308402	6	OSM2_6	HotsprSampleOSM2_FD_ref_metabat.6.fa	1716330	298	0.47	75.1	1.6	17	5.5	0	0	0	0	20	0	1814	TRUE	1356	Bacteroidota-sp-001	family-Chloroherpetonaceae	Bacteroidota	Chlorobia	Chlorobiales	Chloroherpetonaceae				Medium-quality draft MAG
OctopusSpring	HotsprSampleOSM2	OSM2	2006-09-13	307709216	Ga0308402	7	OSM2_7	HotsprSampleOSM2_FD_ref_metabat.7.fa	2016787	342	0.71	62.2	0.2	81	26.4	0	1	0	0	19	0	2167	TRUE	1874	Proteobacteria-sp-003	species-Elioraea-sp-MS-P2	Proteobacteria	Alphaproteobacteria	Rhodospirillales	unclassified Rhodospirillales	Elioraea	Elioraea tepidiphila	Elioraea tepidiphila DSM 17972	Medium-quality draft MAG
OctopusSpring	HotsprSampleOSM2	OSM2	2006-09-13	307709216	Ga0308402	8	OSM2_8	HotsprSampleOSM2_FD_ref_metabat.8.fa	1833749	371	0.6	31.4	0	1955	635.3	0	1	0	0	20	0	1849	TRUE	1397	Chloroflexota-sp-009	genus-Roseiflexus	Chloroflexota	Chloroflexia	Chloroflexales	Roseiflexaceae	Roseiflexus	Roseiflexus sp. RS-1	Roseiflexus sp. RS-1	Low-quality draft MAG
OctopusSpring	HotsprSampleOSM2	OSM2	2006-09-13	307709216	Ga0308402	9	OSM2_9	HotsprSampleOSM2_FD_ref_metabat.9.fa	2210704	455	0.58	45.6	0	31	10	0	0	0	0	23	0	1995	TRUE	1331	Planctomycetota-sp-007	genus-Gemmata-lineage1	Planctomycetota	Planctomycetia	Planctomycetales	Gemmataceae	Gemmata			Low-quality draft MAG
OctopusSpring	HotsprSampleOSM2	OSM2	2006-09-13	307709216	Ga0308402	10	OSM2_10	HotsprSampleOSM2_FD_ref_metabat.10.fa	307059	53	0.53	0	0	52	16.8	0	0	0	0	0	0		FALSE											Low-quality draft MAG
OctopusSpring	HotsprSampleOSM2	OSM2	2006-09-13	307709216	Ga0308402	11	OSM2_11	HotsprSampleOSM2_FD_ref_metabat.11.fa	258536	48	0.52	0	0	67	21.7	0	0	0	0	0	0	12	TRUE	1	Chloroflexota-sp-009	genus-Roseiflexus	Chloroflexota	Chloroflexia	Chloroflexales	Roseiflexaceae	Roseiflexus	Roseiflexus sp. RS-1	Roseiflexus sp. RS-1	Low-quality draft MAG
OctopusSpring	HotsprSampleOSM2	OSM2	2006-09-13	307709216	Ga0308402	12	OSM2_12	HotsprSampleOSM2_FD_ref_metabat.12.fa	1353300	214	0.33	76.8	0.2	12	3.8	0	0	0	1	37	0	1574	TRUE	1338	Nitrospirota-sp-001	genus-Thermodesulfovibrio	Nitrospirota	Thermodesulfovibrionia	Thermodesulfovibrionales	Thermodesulfovibrionaceae	Thermodesulfovibrio			Medium-quality draft MAG
OctopusSpring	HotsprSampleOSM2	OSM2	2006-09-13	307709216	Ga0308402	13	OSM2_13	HotsprSampleOSM2_FD_ref_metabat.13.fa	3519815	564	0.67	80	2.1	11	3.7	0	1	0	0	21	0	3452	TRUE	2614	Acidobacteriota-sp-004	genus-UBA690	Acidobacteriota	Acidobacteriae	Bryobacterales	Bryobacteraceae	UBA690			Medium-quality draft MAG
OctopusSpring	HotsprSampleOSM2	OSM2	2006-09-13	307709216	Ga0308402	14	OSM2_14	HotsprSampleOSM2_FD_ref_metabat.14.fa	388166	98	0.55	15.5	0	11	3.5	0	0	0	0	5	0	387	FALSE				Chloroflexota	Chloroflexia	Chloroflexales	Chloroflexaceae	Chloroflexus	Chloroflexus sp. Y-396-1	Chloroflexus sp. Y-396-1	Low-quality draft MAG
OctopusSpring	HotsprSampleOSM2	OSM2	2006-09-13	307709216	Ga0308402	15	OSM2_15	HotsprSampleOSM2_FD_ref_metabat.15.fa	2909731	368	0.61	94.8	38.3	533	173.2	0	1	1	1	45	0	2971	TRUE	2334	Cyanobacteria-sp-001	genus-Synechococcus	Cyanobacteria	unclassified Cyanobacteria	Synechococcales	Synechococcaceae	Synechococcus	Synechococcus sp. JA-3-3Ab	Synechococcus sp. JA-3-3Ab	below MIMAG quality
OctopusSpring	HotsprSampleOSM2	OSM2	2006-09-13	307709216	Ga0308402	16	OSM2_16	HotsprSampleOSM2_FD_ref_metabat.16.fa	253195	61	0.57	16	0	286	93	0	0	0	0	7	0	272	FALSE				Bacteroidota	Cytophagia	Cytophagales					Low-quality draft MAG
OctopusSpring	HotsprSampleOSM2	OSM2	2006-09-13	307709216	Ga0308402	17	OSM2_17	HotsprSampleOSM2_FD_ref_metabat.17.fa	2316698	351	0.63	77.6	19.7	1063	345.3	0	0	0	0	42	0	2275	FALSE				Chloroflexota							below MIMAG quality
OctopusSpring	HotsprSampleOSM2	OSM2	2006-09-13	307709216	Ga0308402	18	OSM2_18	HotsprSampleOSM2_FD_ref_metabat.18.fa	3032255	142	0.57	93.6	1.7	745	242.1	0	1	1	1	44	0	2633	TRUE	2072	Acidobacteriota-sp-001	genus-Chloracidobacterium	Acidobacteriota	Blastocatellia	Chloracidobacteriales	Chloracidobacteriaceae	Chloracidobacterium			High-quality draft MAG
OctopusSpring	HotsprSampleOSM2	OSM2	2006-09-13	307709216	Ga0308402	19	OSM2_19	HotsprSampleOSM2_FD_ref_metabat.19.fa	998093	210	0.61	27.2	0	28	9.2	0	3	0	0	11	0	1162	FALSE				Deinococcota	Deinococci	Thermales	Thermaceae	Meiothermus	Meiothermus cerbereus	Meiothermus cerbereus DSM 11376	Low-quality draft MAG
OctopusSpring	HotsprSampleOSM3	OSM3	2006-09-14	372097036	Ga0308403	1	OSM3_1	HotsprSampleOSM3_FD_ref_metabat.1.fa	1649088	261	0.33	69.7	1.9	49	13.2	0	0	0	1	37	0	1924	TRUE	1473	Nitrospirota-sp-001	genus-Thermodesulfovibrio	Nitrospirota	Nitrospira	Nitrospirales	Nitrospiraceae	Thermodesulfovibrio	Thermodesulfovibrio sp. N1	Thermodesulfovibrio sp. N1	Medium-quality draft MAG
OctopusSpring	HotsprSampleOSM3	OSM3	2006-09-14	372097036	Ga0308403	2	OSM3_2	HotsprSampleOSM3_FD_ref_metabat.2.fa	1211843	287	0.62	45.5	11.7	43	11.5	0	0	0	0	22	0	1321	TRUE	938	Armatimonadota-sp-002	genus-ArmatimonadotaOTU3like	Armatimonadota							below MIMAG quality
OctopusSpring	HotsprSampleOSM3	OSM3	2006-09-14	372097036	Ga0308403	3	OSM3_3	HotsprSampleOSM3_FD_ref_metabat.3.fa	2712337	420	0.63	84.5	46.4	838	225.2	0	0	0	0	48	0	2725	FALSE				Chloroflexota							below MIMAG quality
OctopusSpring	HotsprSampleOSM3	OSM3	2006-09-14	372097036	Ga0308403	4	OSM3_4	HotsprSampleOSM3_FD_ref_metabat.4.fa	554645	127	0.37	26.7	0.5	8	2.1	0	0	0	0	7	0	563	FALSE											Low-quality draft MAG
OctopusSpring	HotsprSampleOSM3	OSM3	2006-09-14	372097036	Ga0308403	5	OSM3_5	HotsprSampleOSM3_FD_ref_metabat.5.fa	497450	97	0.36	33.3	8.6	519	139.6	0	1	0	0	25	0	501	FALSE											Low-quality draft MAG
OctopusSpring	HotsprSampleOSM3	OSM3	2006-09-14	372097036	Ga0308403	6	OSM3_6	HotsprSampleOSM3_FD_ref_metabat.6.fa	1677268	295	0.61	69.4	2.1	29	7.7	0	3	0	0	24	0	1900	TRUE	1564	Deinococcota-sp-001	genus-Meiothermus	Deinococcota	Deinococci	Thermales	Thermaceae	Meiothermus	Meiothermus cerbereus	Meiothermus cerbereus DSM 11376	Medium-quality draft MAG
OctopusSpring	HotsprSampleOSM3	OSM3	2006-09-14	372097036	Ga0308403	7	OSM3_7	HotsprSampleOSM3_FD_ref_metabat.7.fa	420765	96	0.57	15	0	566	152.2	0	0	0	0	11	0	443	FALSE				Bacteroidota							Low-quality draft MAG
OctopusSpring	HotsprSampleOSM3	OSM3	2006-09-14	372097036	Ga0308403	8	OSM3_8	HotsprSampleOSM3_FD_ref_metabat.8.fa	2240477	298	0.67	63.6	2	48	12.9	0	1	0	0	33	0	2135	TRUE	1590	Armatimonadota-sp-001	class-UBA5829-lineage1								Medium-quality draft MAG
OctopusSpring	HotsprSampleOSM3	OSM3	2006-09-14	372097036	Ga0308403	9	OSM3_9	HotsprSampleOSM3_FD_ref_metabat.9.fa	1401918	292	0.6	49.8	0	52	13.8	0	1	1	1	14	0	1509	TRUE	1103	Armatimonadota-sp-003	genus-ArmatimonadotaOTU12like	Armatimonadota							Low-quality draft MAG
OctopusSpring	HotsprSampleOSM3	OSM3	2006-09-14	372097036	Ga0308403	10	OSM3_10	HotsprSampleOSM3_FD_ref_metabat.10.fa	264225	66	0.68	1.4	0	21	5.5	0	0	0	0	1	0	293	FALSE				Acidobacteriota	Solibacteres	Solibacterales					Low-quality draft MAG
OctopusSpring	HotsprSampleOSM3	OSM3	2006-09-14	372097036	Ga0308403	11	OSM3_11	HotsprSampleOSM3_FD_ref_metabat.11.fa	2914928	426	0.61	88.8	41.4	1133	304.4	0	0	0	1	47	0	2993	TRUE	2386	Cyanobacteria-sp-001	genus-Synechococcus	Cyanobacteria	unclassified Cyanobacteria	Synechococcales	Synechococcaceae	Synechococcus	Synechococcus sp. JA-3-3Ab	Synechococcus sp. JA-3-3Ab	below MIMAG quality
OctopusSpring	HotsprSampleOSM3	OSM3	2006-09-14	372097036	Ga0308403	12	OSM3_12	HotsprSampleOSM3_FD_ref_metabat.12.fa	1729314	378	0.58	36.8	1.2	38	10.2	0	0	0	0	20	0	1574	TRUE	1083	Planctomycetota-sp-007	genus-Gemmata-lineage1	Planctomycetota	Planctomycetia	Planctomycetales	Gemmataceae	Gemmata			Low-quality draft MAG
OctopusSpring	HotsprSampleOSM3	OSM3	2006-09-14	372097036	Ga0308403	13	OSM3_13	HotsprSampleOSM3_FD_ref_metabat.13.fa	2882845	204	0.6	73.2	1.4	13	3.5	0	3	1	1	36	0	2595	FALSE				Chloroflexota							Medium-quality draft MAG
OctopusSpring	HotsprSampleOSM3	OSM3	2006-09-14	372097036	Ga0308403	14	OSM3_14	HotsprSampleOSM3_FD_ref_metabat.14.fa	360388	72	0.51	0	0	41	11.1	0	0	0	0	0	0	6	TRUE	1	Chloroflexota-sp-009	genus-Roseiflexus	Chloroflexota	Chloroflexia	Chloroflexales	Roseiflexaceae	Roseiflexus	Roseiflexus sp. RS-1	Roseiflexus sp. RS-1	Low-quality draft MAG
OctopusSpring	HotsprSampleOSM3	OSM3	2006-09-14	372097036	Ga0308403	15	OSM3_15	HotsprSampleOSM3_FD_ref_metabat.15.fa	547552	89	0.53	0	0	50	13.5	0	0	0	0	0	0	5	TRUE	2	Chloroflexota-sp-009	genus-Roseiflexus	Chloroflexota	Chloroflexia	Chloroflexales	Roseiflexaceae	Roseiflexus	Roseiflexus sp. RS-1	Roseiflexus sp. RS-1	Low-quality draft MAG
OctopusSpring	HotsprSampleOSM3	OSM3	2006-09-14	372097036	Ga0308403	16	OSM3_16	HotsprSampleOSM3_FD_ref_metabat.16.fa	10662675	589	0.53	100	233.8	685	184	0	3	3	3	154	0	9824	FALSE											below MIMAG quality
OctopusSpring	HotsprSampleOSM3	OSM3	2006-09-14	372097036	Ga0308403	17	OSM3_17	HotsprSampleOSM3_FD_ref_metabat.17.fa	937463	208	0.6	15.8	0	1769	475.4	0	0	0	0	9	0	966	TRUE	744	Chloroflexota-sp-009	genus-Roseiflexus	Chloroflexota	Chloroflexia	Chloroflexales	Roseiflexaceae	Roseiflexus	Roseiflexus sp. RS-1	Roseiflexus sp. RS-1	Low-quality draft MAG
OctopusSpring	HotsprSampleOSM3	OSM3	2006-09-14	372097036	Ga0308403	18	OSM3_18	HotsprSampleOSM3_FD_ref_metabat.18.fa	744985	175	0.55	17.6	0	9	2.5	0	0	0	0	7	0	728	FALSE				Chloroflexota	Chloroflexia	Chloroflexales	Chloroflexaceae	Chloroflexus	Chloroflexus sp. Y-396-1	Chloroflexus sp. Y-396-1	Low-quality draft MAG
OctopusSpring	HotsprSampleOSM3	OSM3	2006-09-14	372097036	Ga0308403	19	OSM3_19	HotsprSampleOSM3_FD_ref_metabat.19.fa	2597486	337	0.71	80.2	1	112	30.1	0	0	0	0	29	0	2728	TRUE	2307	Proteobacteria-sp-003	species-Elioraea-sp-MS-P2	Proteobacteria	Alphaproteobacteria	Acetobacterales	Acetobacteraceae	Elioraea			Medium-quality draft MAG
OctopusSpring	HotsprSampleOSM3	OSM3	2006-09-14	372097036	Ga0308403	20	OSM3_20	HotsprSampleOSM3_FD_ref_metabat.20.fa	1140917	149	0.38	68.5	1.8	18	4.8	0	1	0	1	32	0	1171	TRUE	713	Proteobacteria-sp-001	unknown-Proteobacteria	Proteobacteria							Medium-quality draft MAG
OctopusSpring	HotsprSampleOSM3	OSM3	2006-09-14	372097036	Ga0308403	21	OSM3_21	HotsprSampleOSM3_FD_ref_metabat.21.fa	1608764	280	0.46	69.2	1.6	146	39.3	0	0	0	0	23	0	1710	TRUE	1268	Bacteroidota-sp-001	family-Chloroherpetonaceae	Bacteroidota	Chlorobia	Chlorobiales	Candidatus Thermochlorobacteriaceae	unclassified Candidatus Thermochlorobacteriaceae	Candidatus Thermochlorobacteriaceae bacterium GBChlB	Chlorobium sp. GBChlB	Medium-quality draft MAG
OctopusSpring	HotsprSampleOSM4	OSM4	2006-09-14	333915376	Ga0308404	1	OSM4_1	HotsprSampleOSM4_FD_ref_metabat.1.fa	2637394	431	0.51	63.2	2.8	39	11.5	0	0	0	1	30	0	2731	TRUE	2125	Chloroflexota-sp-002	genus-UBA4823-OTU9like	Chloroflexota	Anaerolineae	Anaerolineales	Anaerolineaceae				Medium-quality draft MAG
OctopusSpring	HotsprSampleOSM4	OSM4	2006-09-14	333915376	Ga0308404	2	OSM4_2	HotsprSampleOSM4_FD_ref_metabat.2.fa	1218568	270	0.61	33.8	0.9	77	23.1	0	0	0	1	22	0	1345	TRUE	907	Armatimonadota-sp-002	genus-ArmatimonadotaOTU3like	Armatimonadota							Low-quality draft MAG
OctopusSpring	HotsprSampleOSM4	OSM4	2006-09-14	333915376	Ga0308404	3	OSM4_3	HotsprSampleOSM4_FD_ref_metabat.3.fa	7674045	422	0.54	100	213.6	860	257.6	0	2	2	3	112	0	7163	FALSE				Acidobacteriota	Blastocatellia	unclassified Blastocatellia	unclassified Blastocatellia	Chloracidobacterium	Chloracidobacterium thermophilum	Chlorobium sp. GBChlB	below MIMAG quality
OctopusSpring	HotsprSampleOSM4	OSM4	2006-09-14	333915376	Ga0308404	4	OSM4_4	HotsprSampleOSM4_FD_ref_metabat.4.fa	467181	87	0.52	0	0	40	12	0	0	0	0	0	0	7	TRUE	2	Chloroflexota-sp-009	genus-Roseiflexus	Chloroflexota	Chloroflexia	Chloroflexales	Roseiflexaceae	Roseiflexus	Roseiflexus sp. RS-1	Roseiflexus sp. RS-1	Low-quality draft MAG
OctopusSpring	HotsprSampleOSM4	OSM4	2006-09-14	333915376	Ga0308404	5	OSM4_5	HotsprSampleOSM4_FD_ref_metabat.5.fa	1787024	267	0.63	55	1.8	814	243.8	0	0	0	0	30	0	1741	TRUE	1352	Chloroflexota-sp-008	Roseilinea	Chloroflexota							Medium-quality draft MAG
OctopusSpring	HotsprSampleOSM4	OSM4	2006-09-14	333915376	Ga0308404	6	OSM4_6	HotsprSampleOSM4_FD_ref_metabat.6.fa	2367499	376	0.71	69.1	1.5	95	28.5	0	0	0	0	25	0	2561	TRUE	2168	Proteobacteria-sp-003	species-Elioraea-sp-MS-P2	Proteobacteria	Alphaproteobacteria	Rhodospirillales	unclassified Rhodospirillales	Elioraea	Elioraea tepidiphila	Elioraea tepidiphila DSM 17972	Medium-quality draft MAG
OctopusSpring	HotsprSampleOSM4	OSM4	2006-09-14	333915376	Ga0308404	7	OSM4_7	HotsprSampleOSM4_FD_ref_metabat.7.fa	469598	96	0.51	0	0	32	9.6	0	0	0	0	0	0	8	TRUE	1	Chloroflexota-sp-009	genus-Roseiflexus	Chloroflexota	Chloroflexia	Chloroflexales	Roseiflexaceae	Roseiflexus	Roseiflexus sp. RS-1	Roseiflexus sp. RS-1	Low-quality draft MAG
OctopusSpring	HotsprSampleOSM4	OSM4	2006-09-14	333915376	Ga0308404	8	OSM4_8	HotsprSampleOSM4_FD_ref_metabat.8.fa	338459	69	0.57	11.6	0	411	123.1	0	0	0	0	7	0	321	FALSE				Bacteroidota	Cytophagia	Cytophagales					Low-quality draft MAG
OctopusSpring	HotsprSampleOSM4	OSM4	2006-09-14	333915376	Ga0308404	9	OSM4_9	HotsprSampleOSM4_FD_ref_metabat.9.fa	2070821	268	0.46	78.1	2.7	136	40.8	0	0	0	0	33	0	2121	TRUE	1535	Bacteroidota-sp-001	family-Chloroherpetonaceae	Bacteroidota	Chlorobia	Chlorobiales	Chloroherpetonaceae				Medium-quality draft MAG
OctopusSpring	HotsprSampleOSM4	OSM4	2006-09-14	333915376	Ga0308404	10	OSM4_10	HotsprSampleOSM4_FD_ref_metabat.10.fa	2378096	327	0.6	69.2	0	134	40.1	0	0	0	1	34	0	2404	TRUE	1743	Armatimonadota-sp-003	genus-ArmatimonadotaOTU12like	Armatimonadota							Medium-quality draft MAG
OctopusSpring	HotsprSampleOSM4	OSM4	2006-09-14	333915376	Ga0308404	11	OSM4_11	HotsprSampleOSM4_FD_ref_metabat.11.fa	1752712	343	0.67	62.2	2.8	22	6.6	0	1	1	0	27	0	1733	TRUE	1313	Armatimonadota-sp-001	class-UBA5829-lineage1								Medium-quality draft MAG
OctopusSpring	HotsprSampleOSM4	OSM4	2006-09-14	333915376	Ga0308404	12	OSM4_12	HotsprSampleOSM4_FD_ref_metabat.12.fa	1642644	246	0.33	80.1	2.3	26	7.7	0	0	0	1	39	0	1907	TRUE	1516	Nitrospirota-sp-001	genus-Thermodesulfovibrio	Nitrospirota	Thermodesulfovibrionia	Thermodesulfovibrionales	Thermodesulfovibrionaceae	Thermodesulfovibrio			Medium-quality draft MAG
OctopusSpring	HotsprSampleOSM4	OSM4	2006-09-14	333915376	Ga0308404	13	OSM4_13	HotsprSampleOSM4_FD_ref_metabat.13.fa	400902	104	0.67	6.9	0	9	2.8	0	0	0	0	4	0	454	FALSE				Acidobacteriota	Solibacteres	Solibacterales					Low-quality draft MAG
OctopusSpring	HotsprSampleOSM4	OSM4	2006-09-14	333915376	Ga0308404	14	OSM4_14	HotsprSampleOSM4_FD_ref_metabat.14.fa	2127473	421	0.54	57.5	0.9	15	4.4	0	0	0	1	21	0	2137	TRUE	1668	Chloroflexota-sp-001	species-Chloroflexus-sp000735195	Chloroflexota	Chloroflexia	Chloroflexales	Chloroflexaceae	Chloroflexus	Chloroflexus sp. Y-396-1	Chloroflexus sp. Y-396-1	Medium-quality draft MAG
OctopusSpring	HotsprSampleOSM4	OSM4	2006-09-14	333915376	Ga0308404	15	OSM4_15	HotsprSampleOSM4_FD_ref_metabat.15.fa	1060850	178	0.38	45.6	1.3	25	7.5	0	1	1	1	28	0	1095	TRUE	643	Proteobacteria-sp-001	unknown-Proteobacteria	Proteobacteria							Low-quality draft MAG
OctopusSpring	HotsprSampleOSM4	OSM4	2006-09-14	333915376	Ga0308404	16	OSM4_16	HotsprSampleOSM4_FD_ref_metabat.16.fa	293306	56	0.58	1.7	0	334	100.1	0	0	1	0	6	0	302	TRUE	227	Chloroflexota-sp-009	genus-Roseiflexus	Chloroflexota	Chloroflexia	Chloroflexales	Roseiflexaceae	Roseiflexus	Roseiflexus sp. RS-1	Roseiflexus sp. RS-1	Low-quality draft MAG
OctopusSpring	HotsprSampleOSM4	OSM4	2006-09-14	333915376	Ga0308404	17	OSM4_17	HotsprSampleOSM4_FD_ref_metabat.17.fa	234537	59	0.61	3.4	0	372	111.4	0	0	0	0	0	0	235	TRUE	194	Chloroflexota-sp-009	genus-Roseiflexus	Chloroflexota	Chloroflexia	Chloroflexales	Roseiflexaceae	Roseiflexus	Roseiflexus sp. RS-1	Roseiflexus sp. RS-1	Low-quality draft MAG
OctopusSpring	HotsprSampleOSM4	OSM4	2006-09-14	333915376	Ga0308404	18	OSM4_18	HotsprSampleOSM4_FD_ref_metabat.18.fa	322451	75	0.36	28.2	1.7	305	91.2	0	0	0	0	11	0	330	FALSE											Low-quality draft MAG
OctopusSpring	HotsprSampleOSM4	OSM4	2006-09-14	333915376	Ga0308404	19	OSM4_19	HotsprSampleOSM4_FD_ref_metabat.19.fa	1898606	272	0.6	61.5	9.4	1025	307	0	0	0	1	35	0	1920	TRUE	1531	Cyanobacteria-sp-001	genus-Synechococcus	Cyanobacteria	unclassified Cyanobacteria	Synechococcales	Synechococcaceae	Synechococcus	Synechococcus sp. JA-3-3Ab	Synechococcus sp. JA-3-3Ab	Medium-quality draft MAG
OctopusSpring	HotsprSampleOSM4	OSM4	2006-09-14	333915376	Ga0308404	20	OSM4_20	HotsprSampleOSM4_FD_ref_metabat.20.fa	1207148	258	0.61	47.9	0.1	17	5.1	0	1	1	0	20	0	1391	TRUE	1145	Deinococcota-sp-001	genus-Meiothermus	Deinococcota	Deinococci	Thermales	Thermaceae	Meiothermus	Meiothermus cerbereus	Meiothermus cerbereus DSM 11376	Low-quality draft MAG
OctopusSpring	HotsprSampleOSM4	OSM4	2006-09-14	333915376	Ga0308404	21	OSM4_21	HotsprSampleOSM4_FD_ref_metabat.21.fa	1221521	277	0.58	29	0	62	18.7	0	0	0	0	10	0	1124	FALSE				Planctomycetota	Planctomycetia	Planctomycetales	Gemmataceae	Gemmata			Low-quality draft MAG
MushroomSpring	HotsprSampleR4cd	R4cd	2009-07-29	749293954	Ga0308418	1	R4cd_1	HotsprSampleR4cd_FD_ref_metabat.1.fa	3499048	365	0.63	89.6	29	1273	170	0	1	0	1	51	0	3423	TRUE	2360	Armatimonadota-sp-002	genus-ArmatimonadotaOTU3like								below MIMAG quality
MushroomSpring	HotsprSampleR4cd	R4cd	2009-07-29	749293954	Ga0308418	2	R4cd_2	HotsprSampleR4cd_FD_ref_metabat.2.fa	3698347	123	0.51	90	6.1	167	22.3	0	1	1	1	47	0	3453	TRUE	2734	Chloroflexota-sp-002	genus-UBA4823-OTU9like	Chloroflexota	Anaerolineae	Anaerolineales	Anaerolineaceae				Medium-quality draft MAG
MushroomSpring	HotsprSampleR4cd	R4cd	2009-07-29	749293954	Ga0308418	3	R4cd_3	HotsprSampleR4cd_FD_ref_metabat.3.fa	2220391	367	0.55	70.7	17.5	85	11.3	0	0	0	0	40	0	2177	FALSE				Bacteroidota	Cytophagia	Cytophagales					below MIMAG quality
MushroomSpring	HotsprSampleR4cd	R4cd	2009-07-29	749293954	Ga0308418	4	R4cd_4	HotsprSampleR4cd_FD_ref_metabat.4.fa	3584961	225	0.53	91.5	6.1	15	2	0	0	0	0	34	0	3385	TRUE	2658	Chloroflexota-sp-003	family-Anaerolineaceae	Chloroflexota	Anaerolineae	Anaerolineales	Anaerolineaceae	Thermanaerothrix	Thermanaerothrix daxensis	Thermanaerothrix daxensis GNS-1	Medium-quality draft MAG
MushroomSpring	HotsprSampleR4cd	R4cd	2009-07-29	749293954	Ga0308418	5	R4cd_5	HotsprSampleR4cd_FD_ref_metabat.5.fa	885807	184	0.51	0	0	55	7.4	0	0	0	0	0	0	3	TRUE		Chloroflexota-sp-009	genus-Roseiflexus	Chloroflexota	Chloroflexia	Chloroflexales	Roseiflexaceae	Roseiflexus	Roseiflexus sp. RS-1	Roseiflexus sp. RS-1	Low-quality draft MAG
MushroomSpring	HotsprSampleR4cd	R4cd	2009-07-29	749293954	Ga0308418	6	R4cd_6	HotsprSampleR4cd_FD_ref_metabat.6.fa	2034203	304	0.63	70.5	0	2524	336.9	0	0	0	0	29	0	1959	TRUE	1534	Chloroflexota-sp-008	Roseilinea	Chloroflexota							Medium-quality draft MAG
MushroomSpring	HotsprSampleR4cd	R4cd	2009-07-29	749293954	Ga0308418	7	R4cd_7	HotsprSampleR4cd_FD_ref_metabat.7.fa	991580	214	0.67	38.1	0.9	67	8.9	0	0	0	0	20	0	992	FALSE											Low-quality draft MAG
MushroomSpring	HotsprSampleR4cd	R4cd	2009-07-29	749293954	Ga0308418	8	R4cd_8	HotsprSampleR4cd_FD_ref_metabat.8.fa	1463861	310	0.57	25.1	0	34	4.5	0	1	0	0	19	0	1355	FALSE				Planctomycetota	Planctomycetia	Planctomycetales	Gemmataceae	Gemmata			Low-quality draft MAG
MushroomSpring	HotsprSampleR4cd	R4cd	2009-07-29	749293954	Ga0308418	9	R4cd_9	HotsprSampleR4cd_FD_ref_metabat.9.fa	2421497	408	0.71	79.4	0.3	25	3.3	0	0	0	0	28	0	2641	TRUE	2244	Proteobacteria-sp-003	species-Elioraea-sp-MS-P2	Proteobacteria	Alphaproteobacteria	Acetobacterales	Acetobacteraceae				Medium-quality draft MAG
MushroomSpring	HotsprSampleR4cd	R4cd	2009-07-29	749293954	Ga0308418	10	R4cd_10	HotsprSampleR4cd_FD_ref_metabat.10.fa	323684	82	0.53	4.2	0	9	1.1	0	0	0	0	3	0	366	FALSE				Spirochaetota	Spirochaetia	Spirochaetales	Spirochaetaceae				Low-quality draft MAG
MushroomSpring	HotsprSampleR4cd	R4cd	2009-07-29	749293954	Ga0308418	11	R4cd_11	HotsprSampleR4cd_FD_ref_metabat.11.fa	1916139	27	0.45	91.6	0.1	31	4.1	0	0	0	0	39	0	1878	TRUE	1353	Spirochaetota-sp-002	class-Brevinematia-lineage1	Spirochaetota	Brevinematia						Medium-quality draft MAG
MushroomSpring	HotsprSampleR4cd	R4cd	2009-07-29	749293954	Ga0308418	12	R4cd_12	HotsprSampleR4cd_FD_ref_metabat.12.fa	1351768	168	0.36	59.6	0.5	12	1.7	0	1	1	1	30	0	1261	TRUE	998	Bacteroidota-sp-010	family-UBA2268								Medium-quality draft MAG
MushroomSpring	HotsprSampleR4cd	R4cd	2009-07-29	749293954	Ga0308418	13	R4cd_13	HotsprSampleR4cd_FD_ref_metabat.13.fa	2201956	319	0.31	71.3	1.4	36	4.8	0	0	0	0	31	0	2080	TRUE	1624	Bacteroidota-sp-006	order-Ignavibacteriales-lineage1	Bacteroidota	Ignavibacteria	Ignavibacteriales	Ignavibacteriaceae	Ignavibacterium	Ignavibacterium album	Ignavibacterium album Mat9-16	Medium-quality draft MAG
MushroomSpring	HotsprSampleR4cd	R4cd	2009-07-29	749293954	Ga0308418	14	R4cd_14	HotsprSampleR4cd_FD_ref_metabat.14.fa	4961565	880	0.32	85.1	66.9	62	8.2	0	0	0	2	58	0	5316	FALSE				Bacteroidota							below MIMAG quality
MushroomSpring	HotsprSampleR4cd	R4cd	2009-07-29	749293954	Ga0308418	15	R4cd_15	HotsprSampleR4cd_FD_ref_metabat.15.fa	3075512	276	0.6	87.9	0	652	87	0	1	1	1	45	0	2977	TRUE	2167	Armatimonadota-sp-003	genus-ArmatimonadotaOTU12like	Armatimonadota	HRBIN16	HRBIN16	HRBIN16	HRBIN16			Medium-quality draft MAG
MushroomSpring	HotsprSampleR4cd	R4cd	2009-07-29	749293954	Ga0308418	16	R4cd_16	HotsprSampleR4cd_FD_ref_metabat.16.fa	4894556	321	0.48	100	104.2	162	21.6	0	2	1	1	88	0	4475	FALSE				Bacteroidota	Chlorobia	Chlorobiales	Candidatus Thermochlorobacteriaceae	unclassified Candidatus Thermochlorobacteriaceae	Candidatus Thermochlorobacteriaceae bacterium GBChlB	Chlorobium sp. GBChlB	below MIMAG quality
MushroomSpring	HotsprSampleR4cd	R4cd	2009-07-29	749293954	Ga0308418	17	R4cd_17	HotsprSampleR4cd_FD_ref_metabat.17.fa	1839846	263	0.23	61.8	3.6	17	2.3	0	0	0	0	37	0	1834	FALSE											Medium-quality draft MAG
MushroomSpring	HotsprSampleR4cd	R4cd	2009-07-29	749293954	Ga0308418	18	R4cd_18	HotsprSampleR4cd_FD_ref_metabat.18.fa	3564532	543	0.67	80.3	2.1	14	1.8	0	1	2	1	24	0	3510	TRUE	2668	Acidobacteriota-sp-004	genus-UBA690	Acidobacteriota	Acidobacteriae	Bryobacterales	Bryobacteraceae	UBA690			Medium-quality draft MAG
MushroomSpring	HotsprSampleR4cd	R4cd	2009-07-29	749293954	Ga0308418	19	R4cd_19	HotsprSampleR4cd_FD_ref_metabat.19.fa	4340449	526	0.59	84.5	0.8	12	1.6	0	1	0	0	38	0	3294	TRUE	2162	Planctomycetota-sp-001	family-Thermoguttaceae-lineage1	Planctomycetota	Planctomycetes	Pirellulales	Thermoguttaceae				Medium-quality draft MAG
MushroomSpring	HotsprSampleR4cd	R4cd	2009-07-29	749293954	Ga0308418	20	R4cd_20	HotsprSampleR4cd_FD_ref_metabat.20.fa	2578028	371	0.61	86.8	10.2	170	22.7	0	0	1	2	38	0	2676	TRUE	2086	Cyanobacteria-sp-001	genus-Synechococcus	Cyanobacteria	unclassified Cyanobacteria	Synechococcales	Synechococcaceae	Synechococcus	Synechococcus sp. JA-3-3Ab	Synechococcus sp. JA-3-3Ab	below MIMAG quality
MushroomSpring	HotsprSampleR4cd	R4cd	2009-07-29	749293954	Ga0308418	21	R4cd_21	HotsprSampleR4cd_FD_ref_metabat.21.fa	645173	130	0.59	4.2	0	892	119	0	0	0	0	7	0	661	TRUE	484	Chloroflexota-sp-009	genus-Roseiflexus	Chloroflexota	Chloroflexia	Chloroflexales	Roseiflexaceae	Roseiflexus	Roseiflexus sp. RS-1	Roseiflexus sp. RS-1	Low-quality draft MAG
MushroomSpring	HotsprSampleR4cd	R4cd	2009-07-29	749293954	Ga0308418	22	R4cd_22	HotsprSampleR4cd_FD_ref_metabat.22.fa	3226047	86	0.57	96	3.4	221	29.5	0	0	0	0	44	0	2786	TRUE	2196	Acidobacteriota-sp-001	genus-Chloracidobacterium	Acidobacteriota	Blastocatellia	Chloracidobacteriales	Chloracidobacteriaceae	Chloracidobacterium			Medium-quality draft MAG
MushroomSpring	HotsprSampleR4cd	R4cd	2009-07-29	749293954	Ga0308418	23	R4cd_23	HotsprSampleR4cd_FD_ref_metabat.23.fa	1391974	46	0.33	77.3	0	222	29.7	0	0	0	1	29	0	1496	TRUE	1281	Nitrospirota-sp-001	genus-Thermodesulfovibrio	Nitrospirota	Thermodesulfovibrionia	Thermodesulfovibrionales	Thermodesulfovibrionaceae	Thermodesulfovibrio			Medium-quality draft MAG
MushroomSpring	HotsprSampleR4cd	R4cd	2009-07-29	749293954	Ga0308418	24	R4cd_24	HotsprSampleR4cd_FD_ref_metabat.24.fa	1610846	95	0.42	95.4	1.6	15	2	0	1	1	1	42	0	1704	TRUE	1417	Desulfobacterota-sp-001	family-Thermodesulfobacteriaceae	Desulfobacterota	Thermodesulfobacteria	Thermodesulfobacteriales	Thermodesulfobacteriaceae				High-quality draft MAG
MushroomSpring	HotsprSampleR4cd	R4cd	2009-07-29	749293954	Ga0308418	25	R4cd_25	HotsprSampleR4cd_FD_ref_metabat.25.fa	4043956	365	0.54	87.7	1.9	149	19.9	0	4	0	0	41	0	3744	TRUE	2856	Chloroflexota-sp-001	species-Chloroflexus-sp000735195	Chloroflexota	Chloroflexia	Chloroflexales	Chloroflexaceae	Chloroflexus	Chloroflexus sp000735195		Medium-quality draft MAG
MushroomSpring	HotsprSampleR4cd	R4cd	2009-07-29	749293954	Ga0308418	26	R4cd_26	HotsprSampleR4cd_FD_ref_metabat.26.fa	1893758	189	0.52	93.1	1.8	39	5.2	0	0	0	0	25	0	2059	TRUE	1688	Caldatribacteriota-sp-001	family-Caldatribacteriaceae	Caldatribacteriota	Caldatribacteriia	Caldatribacteriales	Caldatribacteriaceae				Medium-quality draft MAG
MushroomSpring	HotsprSampleR4cd	R4cd	2009-07-29	749293954	Ga0308418	27	R4cd_27	HotsprSampleR4cd_FD_ref_metabat.27.fa	2262283	217	0.39	89.3	0	12	1.6	0	0	1	1	40	0	2055	TRUE	1500	Bacteroidota-sp-005	family-XYC2-FULL-35-21	Bacteroidota	Kapabacteria	Kapabacteriales	XYC2-FULL-35-21				Medium-quality draft MAG
MushroomSpring	HotsprSampleR4cd	R4cd	2009-07-29	749293954	Ga0308418	28	R4cd_28	HotsprSampleR4cd_FD_ref_metabat.28.fa	1424940	223	0.5	68.5	0.2	30	3.9	0	0	0	0	34	0	1609	TRUE	1394	Thermotogota-sp-001	species-Pseudothermotoga-hypogea	Thermotogota	Thermotogae	Thermotogales	Thermotogaceae	Pseudothermotoga	Pseudothermotoga hypogea	Pseudothermotoga hypogea NBRC 106472	Medium-quality draft MAG
MushroomSpring	HotsprSampleR4cd	R4cd	2009-07-29	749293954	Ga0308418	29	R4cd_29	HotsprSampleR4cd_FD_ref_metabat.29.fa	218308	21	0.5	2	0	308	41.1	0	0	0	0	1	0	241	FALSE				Chloroflexota							Low-quality draft MAG
MushroomSpring	HotsprSampleR4cd	R4cd	2009-07-29	749293954	Ga0308418	30	R4cd_30	HotsprSampleR4cd_FD_ref_metabat.30.fa	1525602	43	0.46	98	4.5	213	28.4	0	1	1	1	44	0	1681	TRUE	1462	Acquificota-sp-001	genus-Thermocrinis	Aquificota	Aquificae	Aquificales	Aquificaceae	Thermocrinis			High-quality draft MAG
MushroomSpring	HotsprSampleR4cd	R4cd	2009-07-29	749293954	Ga0308418	31	R4cd_31	HotsprSampleR4cd_FD_ref_metabat.31.fa	749126	97	0.32	59.1	1.9	20	2.6	0	1	1	2	41	0	861	TRUE	562	Microgenomates-sp-001	Microgenomates	Microgenomates	unclassified Microgenomates	unclassified Microgenomates	unclassified Microgenomates	unclassified Microgenomates	unclassified Microgenomates		Medium-quality draft MAG
MushroomSpring	HotsprSampleR4cd	R4cd	2009-07-29	749293954	Ga0308418	32	R4cd_32	HotsprSampleR4cd_FD_ref_metabat.32.fa	1150634	212	0.52	0	0	58	7.7	0	0	0	0	0	0	10	TRUE	2	Chloroflexota-sp-009	genus-Roseiflexus	Chloroflexota	Chloroflexia	Chloroflexales	Roseiflexaceae	Roseiflexus	Roseiflexus sp. RS-1	Roseiflexus sp. RS-1	Low-quality draft MAG
MushroomSpring	HotsprSampleR4cd	R4cd	2009-07-29	749293954	Ga0308418	33	R4cd_33	HotsprSampleR4cd_FD_ref_metabat.33.fa	3856428	609	0.67	73.6	1.5	23	3.1	0	2	1	0	35	0	3270	TRUE	2462	Chloroflexota-sp-005	genus-Chloranaerofilum	Chloroflexota	Chloroflexia	Chloroflexales	Oscillochloridaceae	Candidatus Chloroploca	Candidatus Chloroploca asiatica	Candidatus Chloroploca asiatica B7-9	Medium-quality draft MAG
MushroomSpring	HotsprSampleR4cd	R4cd	2009-07-29	749293954	Ga0308418	34	R4cd_34	HotsprSampleR4cd_FD_ref_metabat.34.fa	2164369	288	0.46	81.4	1.9	104	13.8	0	0	0	0	32	0	2201	TRUE	1599	Bacteroidota-sp-001	family-Chloroherpetonaceae	Bacteroidota	Chlorobia	Chlorobiales	Chloroherpetonaceae				Medium-quality draft MAG
MushroomSpring	HotsprSampleR4cd	R4cd	2009-07-29	749293954	Ga0308418	35	R4cd_35	HotsprSampleR4cd_FD_ref_metabat.35.fa	2263793	412	0.62	77.2	28.9	66	8.8	0	1	0	0	28	0	2572	TRUE	2099	Deinococcota-sp-001	genus-Meiothermus	Deinococcota	Deinococci	Thermales	Thermaceae	Meiothermus	Meiothermus cerbereus	Meiothermus cerbereus DSM 11376	below MIMAG quality
MushroomSpring	HotsprSampleR4cd	R4cd	2009-07-29	749293954	Ga0308418	36	R4cd_36	HotsprSampleR4cd_FD_ref_metabat.36.fa	291156	69	0.62	10.5	0	36	4.7	0	0	0	0	1	0	245	FALSE				Planctomycetota	Planctomycetia	Planctomycetales	Gemmataceae	Gemmata			Low-quality draft MAG
MushroomSpring	HotsprSampleR4cd	R4cd	2009-07-29	749293954	Ga0308418	37	R4cd_37	HotsprSampleR4cd_FD_ref_metabat.37.fa	2121612	19	0.52	94.1	0	310	41.4	0	1	1	1	42	0	1855	TRUE	1358	Bacteroidota-sp-003	genus-NICIL-2	Bacteroidota	Kapabacteria	Kapabacteriales	NICIL-2	NICIL-2			High-quality draft MAG
MushroomSpring	HotsprSampleR4cd	R4cd	2009-07-29	749293954	Ga0308418	38	R4cd_38	HotsprSampleR4cd_FD_ref_metabat.38.fa	937859	186	0.62	54.4	0.6	10	1.4	0	0	0	0	12	0	1055	TRUE	971	Proteobacteria-sp-002	genus-Tepidiphilus	Proteobacteria	Hydrogenophilalia	Hydrogenophilales	Hydrogenophilaceae	Tepidiphilus	Tepidiphilus thermophilus	Tepidiphilus thermophilus JCM 19170	Medium-quality draft MAG
MushroomSpring	HotsprSampleR4cd	R4cd	2009-07-29	749293954	Ga0308418	39	R4cd_39	HotsprSampleR4cd_FD_ref_metabat.39.fa	1036182	133	0.37	0	0	122	16.3	0	0	0	0	6	0	906	FALSE				Aquificota	Aquificae	Aquificales					Low-quality draft MAG
MushroomSpring	HotsprSampleR4cd	R4cd	2009-07-29	749293954	Ga0308418	40	R4cd_40	HotsprSampleR4cd_FD_ref_metabat.40.fa	248077	48	0.52	0	0	39	5.2	0	0	0	0	0	0	5	FALSE											Low-quality draft MAG
OctopusSpring	HotsprSamplt10cd	t10cd	2009-07-29	298543616	Ga0308413	1	t10cd_1	HotsprSamplt10cd_FD_ref_metabat.1.fa	723773	156	0.6	0	0	431	144.5	0	0	0	0	6	0	731	TRUE	548	Chloroflexota-sp-009	genus-Roseiflexus	Chloroflexota	Chloroflexia	Chloroflexales	Roseiflexaceae	Roseiflexus	Roseiflexus sp. RS-1	Roseiflexus sp. RS-1	Low-quality draft MAG
OctopusSpring	HotsprSamplt10cd	t10cd	2009-07-29	298543616	Ga0308413	2	t10cd_2	HotsprSamplt10cd_FD_ref_metabat.2.fa	320234	84	0.68	0	0	33	11.1	0	0	0	0	1	0	294	FALSE				Chloroflexota	Chloroflexia	Chloroflexales	Oscillochloridaceae	Candidatus Chloroploca	Candidatus Chloroploca asiatica	Candidatus Chloroploca asiatica B7-9	Low-quality draft MAG
OctopusSpring	HotsprSamplt10cd	t10cd	2009-07-29	298543616	Ga0308413	3	t10cd_3	HotsprSamplt10cd_FD_ref_metabat.3.fa	1092325	193	0.43	69.6	1.5	9	3.1	1	0	1	1	21	0	1256	TRUE	1045	Desulfobacterota-sp-001	family-Thermodesulfobacteriaceae	Desulfobacterota	Thermodesulfobacteria	Thermodesulfobacteriales	Thermodesulfobacteriaceae	Caldimicrobium	Caldimicrobium thiodismutans	Caldimicrobium thiodismutans TF1	Medium-quality draft MAG
OctopusSpring	HotsprSamplt10cd	t10cd	2009-07-29	298543616	Ga0308413	4	t10cd_4	HotsprSamplt10cd_FD_ref_metabat.4.fa	2514909	431	0.63	79.3	52.1	347	116.1	1	0	0	0	50	2	2591	FALSE				Chloroflexota							below MIMAG quality
OctopusSpring	HotsprSamplt10cd	t10cd	2009-07-29	298543616	Ga0308413	5	t10cd_5	HotsprSamplt10cd_FD_ref_metabat.5.fa	4369825	424	0.48	100	78	383	128.4	4	2	1	1	84	2	4153	FALSE				Bacteroidota	Chlorobia	Chlorobiales	Candidatus Thermochlorobacteriaceae	unclassified Candidatus Thermochlorobacteriaceae	Candidatus Thermochlorobacteriaceae bacterium GBChlB	Chlorobium sp. GBChlB	below MIMAG quality
OctopusSpring	HotsprSamplt10cd	t10cd	2009-07-29	298543616	Ga0308413	6	t10cd_6	HotsprSamplt10cd_FD_ref_metabat.6.fa	706887	141	0.36	0	0	19	6.4	0	0	0	0	6	2	661	FALSE											Low-quality draft MAG
OctopusSpring	HotsprSamplt10cd	t10cd	2009-07-29	298543616	Ga0308413	7	t10cd_7	HotsprSamplt10cd_FD_ref_metabat.7.fa	376356	65	0.52	0	0	36	12	0	0	0	0	0	0		FALSE											Low-quality draft MAG
OctopusSpring	HotsprSamplt10cd	t10cd	2009-07-29	298543616	Ga0308413	8	t10cd_8	HotsprSamplt10cd_FD_ref_metabat.8.fa	834202	183	0.34	30.7	0.6	20	6.7	0	0	0	0	5	1	876	FALSE				Bacteroidota	Cytophagia	Cytophagales					Low-quality draft MAG
OctopusSpring	HotsprSamplt10cd	t10cd	2009-07-29	298543616	Ga0308413	9	t10cd_9	HotsprSamplt10cd_FD_ref_metabat.9.fa	1032772	27	0.22	40	0	18	5.9	1	0	0	0	24	1	902	FALSE											Low-quality draft MAG
OctopusSpring	HotsprSamplt10cd	t10cd	2009-07-29	298543616	Ga0308413	10	t10cd_10	HotsprSamplt10cd_FD_ref_metabat.10.fa	372512	70	0.36	26.6	0	338	113.1	0	0	0	0	16	1	348	FALSE											Low-quality draft MAG
OctopusSpring	HotsprSamplt10cd	t10cd	2009-07-29	298543616	Ga0308413	11	t10cd_11	HotsprSamplt10cd_FD_ref_metabat.11.fa	2390978	248	0.46	89.1	1.1	202	67.8	2	1	1	1	39	1	2368	TRUE	1743	Bacteroidota-sp-001	family-Chloroherpetonaceae	Bacteroidota	Chlorobia	Chlorobiales	Chloroherpetonaceae				Medium-quality draft MAG
OctopusSpring	HotsprSamplt10cd	t10cd	2009-07-29	298543616	Ga0308413	12	t10cd_12	HotsprSamplt10cd_FD_ref_metabat.12.fa	261732	56	0.69	4.2	0	10	3.3	0	0	0	0	21	0	373	FALSE				Proteobacteria	Alphaproteobacteria	Rhodospirillales					Low-quality draft MAG
OctopusSpring	HotsprSamplt10cd	t10cd	2009-07-29	298543616	Ga0308413	13	t10cd_13	HotsprSamplt10cd_FD_ref_metabat.13.fa	2917536	411	0.51	72.4	4.3	67	22.5	2	2	2	2	38	1	3015	TRUE	2321	Chloroflexota-sp-002	genus-UBA4823-OTU9like	Chloroflexota	Anaerolineae	Anaerolineales	Anaerolineaceae				Medium-quality draft MAG
OctopusSpring	HotsprSamplt10cd	t10cd	2009-07-29	298543616	Ga0308413	14	t10cd_14	HotsprSamplt10cd_FD_ref_metabat.14.fa	2543224	60	0.39	95.8	0	33	11.2	2	1	1	1	46	1	2129	TRUE	1571	Bacteroidota-sp-005	family-XYC2-FULL-35-21	Bacteroidota	Kapabacteria	Kapabacteriales	XYC2-FULL-35-21				High-quality draft MAG
OctopusSpring	HotsprSamplt10cd	t10cd	2009-07-29	298543616	Ga0308413	15	t10cd_15	HotsprSamplt10cd_FD_ref_metabat.15.fa	1490129	333	0.61	47.5	8.9	52	17.4	1	0	0	0	22	1	1662	TRUE	1151	Armatimonadota-sp-002	genus-ArmatimonadotaOTU3like	Armatimonadota							Low-quality draft MAG
OctopusSpring	HotsprSamplt10cd	t10cd	2009-07-29	298543616	Ga0308413	16	t10cd_16	HotsprSamplt10cd_FD_ref_metabat.16.fa	4376960	500	0.59	86.5	1.1	12	3.9	2	1	0	0	38	0	3548	TRUE	2193	Planctomycetota-sp-001	family-Thermoguttaceae-lineage1	Planctomycetota	Planctomycetes	Pirellulales	Thermoguttaceae				Medium-quality draft MAG
OctopusSpring	HotsprSamplt10cd	t10cd	2009-07-29	298543616	Ga0308413	17	t10cd_17	HotsprSamplt10cd_FD_ref_metabat.17.fa	456135	93	0.51	0	0	48	16.1	0	0	0	0	0	0	16	TRUE	6	Chloroflexota-sp-009	genus-Roseiflexus	Chloroflexota	Chloroflexia	Chloroflexales	Roseiflexaceae	Roseiflexus	Roseiflexus sp. RS-1	Roseiflexus sp. RS-1	Low-quality draft MAG
OctopusSpring	HotsprSamplt10cd	t10cd	2009-07-29	298543616	Ga0308413	18	t10cd_18	HotsprSamplt10cd_FD_ref_metabat.18.fa	1178578	219	0.31	49	0	22	7.4	1	0	0	0	10	0	1312	TRUE	908	Spirochaetota-sp-003	family-Leptonemataceae	Spirochaetota	Spirochaetia	unclassified Spirochaetia	Leptospiraceae	Leptonema	Leptonema illini	Leptonema illini 3055	Low-quality draft MAG
OctopusSpring	HotsprSamplt10cd	t10cd	2009-07-29	298543616	Ga0308413	19	t10cd_19	HotsprSamplt10cd_FD_ref_metabat.19.fa	3327373	182	0.57	91.1	12	515	172.4	7	1	1	1	51	2	2987	FALSE				Acidobacteriota	Blastocatellia	unclassified Blastocatellia	unclassified Blastocatellia	Chloracidobacterium	Chloracidobacterium thermophilum	Chloracidobacterium thermophilum B	below MIMAG quality
OctopusSpring	HotsprSamplt10cd	t10cd	2009-07-29	298543616	Ga0308413	20	t10cd_20	HotsprSamplt10cd_FD_ref_metabat.20.fa	1188210	244	0.61	50.2	1.4	18	6	1	1	1	1	23	0	1319	TRUE	1115	Deinococcota-sp-001	genus-Meiothermus	Deinococcota	Deinococci	Thermales	Thermaceae	Meiothermus	Meiothermus cerbereus	Meiothermus cerbereus DSM 11376	Medium-quality draft MAG
OctopusSpring	HotsprSamplt10cd	t10cd	2009-07-29	298543616	Ga0308413	21	t10cd_21	HotsprSamplt10cd_FD_ref_metabat.21.fa	1884317	408	0.58	45.9	0	37	12.5	2	0	0	0	23	0	1728	TRUE	1179	Planctomycetota-sp-007	genus-Gemmata-lineage1	Planctomycetota	Planctomycetia	Planctomycetales	Gemmataceae	Gemmata			Low-quality draft MAG
OctopusSpring	HotsprSamplt10cd	t10cd	2009-07-29	298543616	Ga0308413	22	t10cd_22	HotsprSamplt10cd_FD_ref_metabat.22.fa	2026728	278	0.55	83.8	10	33	11.1	2	0	0	0	47	1	2092	TRUE	1395	Bacteroidota-sp-004	order-Cytophagales	Bacteroidota	Cytophagia	Cytophagales					below MIMAG quality
OctopusSpring	HotsprSamplt10cd	t10cd	2009-07-29	298543616	Ga0308413	23	t10cd_23	HotsprSamplt10cd_FD_ref_metabat.23.fa	1943769	195	0.4	94.7	0	11	3.8	3	0	0	1	41	1	2051	FALSE											Medium-quality draft MAG
OctopusSpring	HotsprSamplt10cd	t10cd	2009-07-29	298543616	Ga0308413	24	t10cd_24	HotsprSamplt10cd_FD_ref_metabat.24.fa	679121	114	0.34	27.5	0.1	84	28.1	1	0	0	0	21	0	814	FALSE				Nitrospirota	Nitrospira	Nitrospirales	Nitrospiraceae	Thermodesulfovibrio	Thermodesulfovibrio sp. N1	Thermodesulfovibrio sp. N1	Low-quality draft MAG
OctopusSpring	HotsprSamplt10cd	t10cd	2009-07-29	298543616	Ga0308413	25	t10cd_25	HotsprSamplt10cd_FD_ref_metabat.25.fa	3435175	39	0.68	93.6	1.7	22	7.4	5	1	1	1	46	1	2965	TRUE	2288	Acidobacteriota-sp-002	family-Thermoanaerobaculaceae	Acidobacteriota	Thermoanaerobaculia	Thermoanaerobaculales	Thermoanaerobaculaceae				High-quality draft MAG
OctopusSpring	HotsprSamplt10cd	t10cd	2009-07-29	298543616	Ga0308413	26	t10cd_26	HotsprSamplt10cd_FD_ref_metabat.26.fa	3524668	201	0.53	90.2	5.9	23	7.6	4	0	0	0	42	0	3370	TRUE	2609	Chloroflexota-sp-003	family-Anaerolineaceae	Chloroflexota	Anaerolineae	Anaerolineales	Anaerolineaceae	Thermanaerothrix	Thermanaerothrix daxensis	Thermanaerothrix daxensis GNS-1	Medium-quality draft MAG
OctopusSpring	HotsprSamplt10cd	t10cd	2009-07-29	298543616	Ga0308413	27	t10cd_27	HotsprSamplt10cd_FD_ref_metabat.27.fa	1459766	303	0.37	38.4	0	9	3	1	0	0	1	26	1	1595	FALSE											Low-quality draft MAG
OctopusSpring	HotsprSamplt10cd	t10cd	2009-07-29	298543616	Ga0308413	28	t10cd_28	HotsprSamplt10cd_FD_ref_metabat.28.fa	2563397	330	0.71	77.7	1	126	42.1	4	0	0	0	30	0	2690	TRUE	2298	Proteobacteria-sp-003	species-Elioraea-sp-MS-P2	Proteobacteria	Alphaproteobacteria	Acetobacterales	Acetobacteraceae	Elioraea			Medium-quality draft MAG
OctopusSpring	HotsprSamplt10cd	t10cd	2009-07-29	298543616	Ga0308413	29	t10cd_29	HotsprSamplt10cd_FD_ref_metabat.29.fa	3050571	42	0.62	95.3	2	18	5.9	4	1	1	1	46	1	2577	TRUE	1857	Verrucomicrobiota-sp-002	class-Kiritimatiellae	Verrucomicrobiota	Kiritimatiellae						High-quality draft MAG
OctopusSpring	HotsprSamplt10cd	t10cd	2009-07-29	298543616	Ga0308413	30	t10cd_30	HotsprSamplt10cd_FD_ref_metabat.30.fa	2472861	490	0.54	59.9	1.5	29	9.6	1	1	1	0	27	1	2533	TRUE	1936	Chloroflexota-sp-001	species-Chloroflexus-sp000735195	Chloroflexota	Chloroflexia	Chloroflexales	Chloroflexaceae	Chloroflexus	Chloroflexus sp. Y-396-1	Chloroflexus sp. Y-396-1	Medium-quality draft MAG
OctopusSpring	HotsprSamplt10cd	t10cd	2009-07-29	298543616	Ga0308413	31	t10cd_31	HotsprSamplt10cd_FD_ref_metabat.31.fa	3913836	612	0.28	85.5	67.7	30	9.9	2	0	0	4	58	0	4276	FALSE											below MIMAG quality
OctopusSpring	HotsprSamplt10cd	t10cd	2009-07-29	298543616	Ga0308413	32	t10cd_32	HotsprSamplt10cd_FD_ref_metabat.32.fa	3820226	104	0.6	95.5	1.8	37	12.4	3	4	0	2	46	1	3357	FALSE				Chloroflexota	Anaerolineae	SBR1031	UBA2796	CP2-2F			Medium-quality draft MAG
OctopusSpring	HotsprSamplt10cd	t10cd	2009-07-29	298543616	Ga0308413	33	t10cd_33	HotsprSamplt10cd_FD_ref_metabat.33.fa	2495436	163	0.3	93	4.9	18	6.2	3	1	1	1	41	0	2187	TRUE	1619	Bacteroidota-sp-007	family-GWA2-32-17	Bacteroidota	Bacteroidia	Bacteroidales	GWA2-32-17				High-quality draft MAG
OctopusSpring	HotsprSamplt10cd	t10cd	2009-07-29	298543616	Ga0308413	34	t10cd_34	HotsprSamplt10cd_FD_ref_metabat.34.fa	700217	114	0.31	44.4	1.7	47	15.9	0	1	1	1	43	1	812	TRUE	516	Microgenomates-sp-001	Microgenomates	Microgenomates	unclassified Microgenomates	unclassified Microgenomates	unclassified Microgenomates	unclassified Microgenomates	unclassified Microgenomates		Low-quality draft MAG
OctopusSpring	HotsprSamplt10cd	t10cd	2009-07-29	298543616	Ga0308413	35	t10cd_35	HotsprSamplt10cd_FD_ref_metabat.35.fa	1521195	118	0.36	63.6	0.5	20	6.7	0	1	1	1	25	0	1331	TRUE	1079	Bacteroidota-sp-010	family-UBA2268								Medium-quality draft MAG
OctopusSpring	HotsprSamplt10cd	t10cd	2009-07-29	298543616	Ga0308413	36	t10cd_36	HotsprSamplt10cd_FD_ref_metabat.36.fa	3515700	309	0.31	91.6	31.3	13	4.5	5	0	0	0	47	1	3267	FALSE				Bacteroidota	Ignavibacteria	Ignavibacteriales	Ignavibacteriaceae	Ignavibacterium	Ignavibacterium album	Ignavibacterium album Mat9-16	below MIMAG quality
OctopusSpring	HotsprSamplt10cd	t10cd	2009-07-29	298543616	Ga0308413	37	t10cd_37	HotsprSamplt10cd_FD_ref_metabat.37.fa	1506825	35	0.46	98.4	2.4	200	66.9	2	1	1	1	44	0	1667	TRUE	1429	Acquificota-sp-001	genus-Thermocrinis	Aquificota	Aquificae	Aquificales	Aquificaceae	Thermocrinis			High-quality draft MAG
OctopusSpring	HotsprSamplt10cd	t10cd	2009-07-29	298543616	Ga0308413	38	t10cd_38	HotsprSamplt10cd_FD_ref_metabat.38.fa	3661016	594	0.61	73.8	1.1	10	3.4	3	1	1	0	27	0	3068	TRUE	2002	Planctomycetota-sp-002	family-Thermoguttaceae-lineage2	Planctomycetota	Planctomycetia	Planctomycetales	Planctomycetaceae	Thermogutta	Thermogutta terrifontis	Thermogutta terrifontis R1	Medium-quality draft MAG
OctopusSpring	HotsprSamplt10cd	t10cd	2009-07-29	298543616	Ga0308413	39	t10cd_39	HotsprSamplt10cd_FD_ref_metabat.39.fa	2186289	320	0.67	63.2	0.1	121	40.6	3	0	0	0	26	1	2107	TRUE	1524	Armatimonadota-sp-001	class-UBA5829-lineage1								Medium-quality draft MAG
OctopusSpring	HotsprSamplt10cd	t10cd	2009-07-29	298543616	Ga0308413	40	t10cd_40	HotsprSamplt10cd_FD_ref_metabat.40.fa	1301537	270	0.62	43.1	0	47	15.8	5	0	0	0	17	0	1310	TRUE	1066	Acidobacteriota-sp-001	genus-Chloracidobacterium	Acidobacteriota	Blastocatellia	unclassified Blastocatellia	unclassified Blastocatellia	Chloracidobacterium	Chloracidobacterium thermophilum	Chloracidobacterium thermophilum B	Low-quality draft MAG
OctopusSpring	HotsprSamplt10cd	t10cd	2009-07-29	298543616	Ga0308413	41	t10cd_41	HotsprSamplt10cd_FD_ref_metabat.41.fa	2960444	311	0.6	89.2	0	293	98.2	2	1	1	1	45	1	2926	TRUE	2122	Armatimonadota-sp-003	genus-ArmatimonadotaOTU12like	Armatimonadota	HRBIN16	HRBIN16	HRBIN16	HRBIN16			Medium-quality draft MAG
OctopusSpring	HotsprSamplt10cd	t10cd	2009-07-29	298543616	Ga0308413	42	t10cd_42	HotsprSamplt10cd_FD_ref_metabat.42.fa	1181463	149	0.38	49.2	0.6	22	7.4	2	0	0	1	33	0	1205	TRUE	710	Proteobacteria-sp-001	unknown-Proteobacteria	Proteobacteria							Low-quality draft MAG
OctopusSpring	HotsprSamplt10cd	t10cd	2009-07-29	298543616	Ga0308413	43	t10cd_43	HotsprSamplt10cd_FD_ref_metabat.43.fa	2860256	373	0.61	94	33.5	277	92.8	8	0	0	1	47	0	2994	TRUE	2315	Cyanobacteria-sp-001	genus-Synechococcus	Cyanobacteria	unclassified Cyanobacteria	Synechococcales	Synechococcaceae	Synechococcus	Synechococcus sp. JA-3-3Ab	Synechococcus sp. JA-3-3Ab	below MIMAG quality
OctopusSpring	HotsprSamplt10cd	t10cd	2009-07-29	298543616	Ga0308413	44	t10cd_44	HotsprSamplt10cd_FD_ref_metabat.44.fa	586392	140	0.53	12.7	0	9	2.9	1	0	0	0	6	1	670	FALSE				Spirochaetota	Spirochaetia	Spirochaetales	Spirochaetaceae				Low-quality draft MAG
OctopusSpring	HotsprSamplt10cd	t10cd	2009-07-29	298543616	Ga0308413	45	t10cd_45	HotsprSamplt10cd_FD_ref_metabat.45.fa	424009	105	0.32	16.5	0	8	2.7	0	0	0	0	2	0	433	FALSE				Bacteroidota	Ignavibacteria	Ignavibacteriales	Melioribacteraceae	Melioribacter	Melioribacter roseus	Melioribacter roseus P3M	Low-quality draft MAG
OctopusSpring	HotsprSamplt10cd	t10cd	2009-07-29	298543616	Ga0308413	46	t10cd_46	HotsprSamplt10cd_FD_ref_metabat.46.fa	1865889	220	0.51	79.7	2.5	33	10.9	3	0	1	1	29	2	2083	TRUE	1693	Caldatribacteriota-sp-001	family-Caldatribacteriaceae	Caldatribacteriota	Caldatribacteriia	Caldatribacteriales	Caldatribacteriaceae				Medium-quality draft MAG
OctopusSpring	HotsprSamplt10cd	t10cd	2009-07-29	298543616	Ga0308413	47	t10cd_47	HotsprSamplt10cd_FD_ref_metabat.47.fa	1814057	186	0.52	85.2	3	72	24	2	1	1	1	38	2	1783	TRUE	1291	Bacteroidota-sp-003	genus-NICIL-2	Bacteroidota	Kapabacteria	Kapabacteriales	NICIL-2	NICIL-2			Medium-quality draft MAG
OctopusSpring	HotsprSamplt10cd	t10cd	2009-07-29	298543616	Ga0308413	48	t10cd_48	HotsprSamplt10cd_FD_ref_metabat.48.fa	1543303	267	0.51	70.9	0.9	56	18.8	8	0	0	0	29	1	1765	TRUE	1366	Cyanobacteria-sp-002	genus-Pseudanabaena	Cyanobacteria	unclassified Cyanobacteria	Synechococcales	Pseudanabaenaceae	Pseudanabaena			Medium-quality draft MAG
OctopusSpring	HotsprSamplt10cd	t10cd	2009-07-29	298543616	Ga0308413	49	t10cd_49	HotsprSamplt10cd_FD_ref_metabat.49.fa	2047153	63	0.5	98.3	0	260	87	2	1	1	1	43	1	2087	TRUE	1797	Thermotogota-sp-001	species-Pseudothermotoga-hypogea	Thermotogota	Thermotogae	Thermotogales	Thermotogaceae	Pseudothermotoga_A			High-quality draft MAG
OctopusSpring	HotsprSamplt10cd	t10cd	2009-07-29	298543616	Ga0308413	50	t10cd_50	HotsprSamplt10cd_FD_ref_metabat.50.fa	4176947	866	0.66	64.4	21.3	18	6	2	1	0	0	42	0	4345	FALSE				Acidobacteriota	Solibacteres	Solibacterales	Solibacteraceae	Candidatus Solibacter	Candidatus Solibacter usitatus	Candidatus Solibacter usitatus Ellin6076	below MIMAG quality
OctopusSpring	HotsprSamplt10cd	t10cd	2009-07-29	298543616	Ga0308413	51	t10cd_51	HotsprSamplt10cd_FD_ref_metabat.51.fa	2200900	317	0.39	78	0.8	16	5.4	0	0	1	1	28	0	2266	TRUE	1598	Bacteroidota-sp-009	genus-Raineya	Bacteroidota	Bacteroidia	Cytophagales	Thermonemataceae	Raineya			Medium-quality draft MAG
OctopusSpring	HotsprSampOS1260	OS1260	2006-09-14	327142992	Ga0308399	1	OS1260_1	HotsprSampOS1260_FD_ref_metabat.1.fa	241120	45	0.52	0	0	63	19.3	0	0	0	0	0	0	2	TRUE	1	Chloroflexota-sp-009	genus-Roseiflexus	Chloroflexota	Chloroflexia	Chloroflexales	Roseiflexaceae	Roseiflexus	Roseiflexus sp. RS-1	Roseiflexus sp. RS-1	Low-quality draft MAG
OctopusSpring	HotsprSampOS1260	OS1260	2006-09-14	327142992	Ga0308399	2	OS1260_2	HotsprSampOS1260_FD_ref_metabat.2.fa	2408763	400	0.71	81.9	1	25	7.6	0	0	0	0	27	0	2653	TRUE	2255	Proteobacteria-sp-003	species-Elioraea-sp-MS-P2	Proteobacteria	Alphaproteobacteria	Acetobacterales	Acetobacteraceae	Elioraea			Medium-quality draft MAG
OctopusSpring	HotsprSampOS1260	OS1260	2006-09-14	327142992	Ga0308399	3	OS1260_3	HotsprSampOS1260_FD_ref_metabat.3.fa	3763930	507	0.64	89.1	2.7	20	6.1	0	1	1	1	42	0	3380	TRUE	2245	Verrucomicrobiota-sp-001	order-Pedosphaerales	Verrucomicrobiota	Verrucomicrobiae	Pedosphaerales	Pedosphaeraceae				Medium-quality draft MAG
OctopusSpring	HotsprSampOS1260	OS1260	2006-09-14	327142992	Ga0308399	4	OS1260_4	HotsprSampOS1260_FD_ref_metabat.4.fa	3049639	415	0.63	82.8	43.5	687	210	0	0	0	0	53	0	3010	FALSE				Chloroflexota							below MIMAG quality
OctopusSpring	HotsprSampOS1260	OS1260	2006-09-14	327142992	Ga0308399	5	OS1260_5	HotsprSampOS1260_FD_ref_metabat.5.fa	785797	171	0.61	21.1	1.8	29	8.8	0	1	0	0	11	0	976	FALSE				Deinococcota	Deinococci	Thermales	Thermaceae	Meiothermus	Meiothermus cerbereus	Meiothermus cerbereus DSM 11376	Low-quality draft MAG
OctopusSpring	HotsprSampOS1260	OS1260	2006-09-14	327142992	Ga0308399	6	OS1260_6	HotsprSampOS1260_FD_ref_metabat.6.fa	3002011	345	0.51	78.6	5.9	12	3.6	0	0	0	0	35	0	3012	TRUE	2364	Chloroflexota-sp-002	genus-UBA4823-OTU9like	Chloroflexota	Anaerolineae	Anaerolineales	Anaerolineaceae				Medium-quality draft MAG
[truncated: 46 more rows]
