# Supplementary material for: Abundant and active community members respond to diel cycles in hot spring phototrophic mats
Source: ISME J. 2025 Jan 8;19(1):wraf001. doi: 10.1093/ismejo/wraf001 (PMC11788075; doi:10.1093/ismejo/wraf001)
Supplement: SupplementaryData4_wraf001 [file supplementarydata4_wraf001.xlsx]

## Sheet: MetagenomeRelativeAbundance
Consensus Genome	Lineage Designation	GC	Hotspr20SampleT8	Hotspr20SampleT9	Hotspr2Sampleee2	Hotspr2Sampleme2	Hotspr2Sample148	Hotspr2Sample149	HotsprSampleR4cd	HotsprSampleMS50	HotsprSampleMS55	HotsprSampleMS60	HotsprSampleMS65	HotsprSampleMSe1	HotsprSampleMSe2	HotsprSampleMS13	HotsprSampleMSe3	HotsprSampleMSe4	Hotspr20SampleP4	Hotspr2SamplePe2	Hotspr20Samplet1	Hotspr20Samplem2	HotsprOSTMatCore	HotsprottomLayer	HotsprottomLayer_2	HotsprSamplt10cd	HotsprSampleOS50	HotsprSampleOS55	HotsprSampleOS60	HotsprSampleOS65	HotsprSampleOSM1	HotsprSampleOSM2	HotsprSampleOSM4	HotsprSampOS1260	HotsprSampOS1265	HotsprSampleOSM3
Acidobacteriota-sp-001	genus-Chloracidobacterium	0.573795	283.395	230.326	217.695	220.797	20.7485	5.97979	27.4036	4.78886	30.397	185.033	4.73608	328.434	339.464	229.004	201.888	294.093	180.037	218.438	107.052	105.32	5.49817	17.5487	15.3583	169.064	138.119	2.84488	18.0906	36.1744	42.0995	225.129	232.115	58.7062	244.13	237.397
Acidobacteriota-sp-005	family-Bryobacteraceae	0.651846	0.799668	0.883383	0.571745	0.782923	1.73398	10.0212	0.530977	12.5347	4.58166	9.97935	4.49503	0.814017	0.749157	1.22057	1.10704	0.85864	0.679373	0.940083	3.67788	5.18192	27.4168	14.3062	7.90668	2.85186	2.79644	5.77217	3.66948	10.732	0.600919	0.811788	0.529384	1.81145	2.20598	0.672386
Acidobacteriota-sp-006	order-Bryobacterales	0.660151	0.0350682	0.0644736	0.112585	0.42837	1.59319	0.947934	0.0157086	0.686382	2.44774	0.735279	0.130763	0.00888317	0.0223131	0.18925	0.342136	0.0209847	0.00769295	0.0877466	3.65495	3.33941	16.3699	11.8825	5.14338	0.471609	3.09668	3.13151	1.56106	6.89029	0.03545	0.0584538	0.0449618	0.420436	0.0373382	0.0405587
Acidobacteriota-sp-004	genus-UBA690	0.672446	0.799868	0.980644	0.535065	1.32516	8.54522	4.52114	1.70664	3.09479	3.4914	0.672268	0.0580479	0.493688	2.1439	4.96271	0.744732	0.433463	0.314018	0.976031	0.284676	0.252622	2.78722	4.40946	8.45265	3.50069	3.65069	0.0749481	0.232523	9.19513	0.21325	3.75533	2.12765	2.07266	3.44585	2.05432
Acidobacteriota-sp-002	family-Thermoanaerobaculaceae	0.683498	0.018073	0.0131762	0.0123304	0.0198019	19.4492	23.6272	0.0132531	21.174	4.63631	0.0617442	0.0125817	0.015568	0.0188419	0.0143222	0.0108838	0.00981226	0.0148215	0.0190851	0.00425849	0.00522325	3.81713	1.60061	3.95911	7.32079	27.5404	0.00367184	0.00152998	45.8296	0.00119961	0.00528946	0.00999012	0.00378259	0.00873489	0.0102609
Actinobacteriota-sp-001	family-IMCC26256	0.735456	0.00025094	0.000519613	0.000375004	0.000288214	0.00223018	0.00710525	8.23403e-05	0.0421568	1.61324	0.00328601	0.0101921	0.00083784	0.00122918	0.000925577	0.00213515	0.000999185	0.000313511	0.00039023	0.000298964	0.0093773	3.50278	2.33787	7.90456	0.000490367	1.24854	0.000548953	0.000368401	3.52169	6.56103e-05	0.000154191	0.000244966	0.000116151	0.00186858	0.000342951
Acidobacteriota-sp-003	genus-UBA10528	0.467816	0.00040036	0.000826897	0.000397732	0.000192117	0.00315425	0.00694681	0.000446119	18.5063	0.563662	8.71859	0.819857	0.000265123	0.000922608	0.00107594	0.0422878	0.00146592	0.000847658	0.00127161	0.000583827	0.00165207	0.0486274	0.000441778	0.000453897	0.0193781	0.00820033	0.000150187	0.000216816	0.020941	0	0.000137101	4.85928e-05	0.000347191	0.000119506	0.000392459
Acquificota-sp-001	genus-Thermocrinis	0.458342	68.7007	69.4872	7.84207	24.7951	244.33	321.057	28.5526	0.0693304	0.128198	28.2024	16.82	3.59934	39.0901	36.3916	52.926	31.8895	48.4015	70.2703	0.558997	2.89666	0.0536236	0.0364555	0.0788798	64.1847	0.0303233	0.425695	0.223594	0.0525163	0.0398737	0.0177584	0.0450415	1.02492	6.49429	0.417157
Armatimonadota-sp-004	genus-UBA8783	0.683804	0.000290815	0.000469243	0.000340521	0.0006076	0.169799	0.203289	0.000188759	6.92949	1.6612	0.00214943	0.00161256	0.000178593	0.000449307	0.00190353	0.00127937	0.000240717	0.000476278	0.000616849	0.003667	0.00116623	0.117599	0.0568098	0.185824	0.0703874	24.0112	0.000829471	0.000262703	1.97828	0.000538435	0.0021463	0.00114314	0.00404971	0.0004667	0.001722
Armatimonadota-sp-003	genus-HRBIN16	0.595558	142.266	92.727	127.305	133.145	151.916	99.8101	85.3502	90.561	37.8975	128.183	54.7846	108.376	142.922	126	132.492	149.773	119.636	117.474	58.438	50.0973	77.7057	141.271	98.2893	97.012	13.5587	19.7276	23.1761	76.3607	20.3581	16.0753	40.1252	9.78821	52.9879	13.8366
Armatimonadota-sp-002	Armatimonadota-unknownlineage	0.614993	38.603	45.187	101.656	35.1353	58.98	42.2095	38.6322	17.7355	43.967	80.5209	116.806	34.3318	35.0915	54.3091	63.15	42.234	34.7956	39.5083	103.264	102.424	91.3149	102.086	165.952	54.9883	25.2896	37.41	54.0072	38.7206	96.1559	109.766	62.2497	73.5811	88.1919	47.6548
Bacteroidota-sp-007	family-GWA2-32-17	0.301564	5.66246	3.01915	0.211476	2.64877	2.19984	2.79925	0.680327	5.93543	3.08079	0.221846	0.0545914	0.182041	4.03577	1.5674	0.225187	0.290901	1.05124	2.94341	0.00405103	0.00518015	0.232459	1.26468	4.3137	6.01952	5.61863	0.00617458	0.00213392	0.65005	0.00460161	0.00518907	0.0111085	0.0105402	0.0420678	0.0209829
Bacteroidota-sp-009	genus-Raineya	0.387526	0.226197	0.16004	5.33248	7.07132	0.06108	0.0726867	0.0935251	0.966971	0.561965	0.116723	0.0667618	1.1861	4.6579	1.03106	0.193561	0.280219	0.154184	0.174292	0.174777	0.139905	0.241418	0.140285	1.64469	5.08756	0.685244	0.0934981	0.0747609	4.31698	0.237366	0.0962959	0.493711	0.208657	0.299984	0.662938
Bacteroidota-sp-004	order-Cytophagales	0.552961	38.0348	34.8805	28.3888	26.7876	26.5848	5.53011	29.2861	12.0145	14.4789	28.241	38.8526	44.3188	34.0983	28.7041	35.9773	39.4175	37.6339	19.24	29.4383	16.8029	7.48294	9.70288	25.291	39.5549	11.6103	20.5657	21.3584	11.0139	45.6699	27.2136	44.9245	41.619	65.9411	49.2349
Caldatribacteriota-sp-001	family-Caldatribacteriaceae	0.515957	5.32894	4.80574	2.68262	4.07654	17.9828	23.5569	5.24949	15.9998	6.68005	10.8023	3.97154	3.42528	5.16311	5.81583	4.2621	4.09126	5.54481	4.36992	1.20672	1.50011	7.68823	5.72403	2.10005	11.0983	0.949514	0.835554	0.411203	3.32523	0.0476227	0.0621588	0.246868	1.02464	0.712341	0.131484
Bacteroidota-sp-001	family-Chloroherpetonaceae	0.463276	7.24408	6.10676	26.8761	18.3904	4.52831	3.86713	13.5957	36.0653	23.9494	4.39903	4.14082	8.91453	15.125	15.8916	7.71386	9.20693	4.80652	6.53442	5.54775	4.41248	1.57844	2.52943	47.6475	67.1142	29.1004	4.32584	3.80046	51.7173	8.95509	8.61905	41.8484	12.9996	9.99046	29.7792
Bacteroidota-sp-002	genus-Thermochlorobacter	0.479922	191.101	172.116	222.077	209.548	16.393	15.7133	30.0851	46.5033	43.4393	178.083	176.385	183.44	148.516	170.749	181.236	217.779	150.422	185.056	222.843	169.003	5.45997	6.18263	32.5414	178.07	62.2711	175.917	165.422	15.2517	289.511	177.945	317.15	250.454	383.738	392.389
Chloroflexota-sp-003	family-Anaerolineaceae	0.531666	5.5415	3.0673	1.0106	2.41952	43.4176	37.1057	1.93419	12.5573	2.96919	4.16294	0.0774527	0.726293	3.49712	2.17347	1.17484	0.962642	5.16297	4.11744	0.0347944	0.0839544	6.1312	6.1465	2.3856	7.43527	9.20787	0.0101044	0.00845088	7.02712	0.0436276	0.118871	0.0781285	0.335246	0.00876341	0.157876
Chloroflexota-sp-002	family-UBA4823	0.510867	29.5412	16.7369	13.4581	19.1248	57.4561	39.0376	23.3617	30.2381	14.3181	22.1473	4.17827	13.3932	20.3089	22.4367	18.5827	16.2914	28.7738	21.0944	4.50179	6.0483	31.2226	29.9139	13.992	21.7609	3.53544	3.1117	3.25141	26.8452	1.86894	2.22134	8.56549	3.9576	3.51181	5.18548
Chloroflexota-sp-001	species-Chloroflexus-sp000735195	0.540208	19.3581	22.5491	24.7811	16.5732	4.38931	2.68512	20.1112	5.12135	17.1262	54.4639	389.796	22.4449	26.5349	13.0744	28.9595	22.779	33.6895	22.4696	8.67213	7.11957	7.04197	13.3148	4.0443	9.97942	1.45103	30.3806	18.8167	6.95054	4.41977	3.6011	4.62339	5.78546	55.9355	3.44868
Chloroflexota-sp-005	family-Chloroflexaceae-lineage2	0.672338	0.697981	0.64742	3.89956	5.48595	19.7071	21.9428	3.23106	44.0934	44.8617	3.36337	1.91023	0.829456	0.753293	0.910095	0.670522	1.49475	0.576539	0.544446	0.282357	0.355124	91.0057	62.1339	34.7965	2.52562	48.9045	1.46822	0.815132	79.1945	1.20519	0.988583	0.985016	0.535612	5.56294	1.08558
Chloroflexota-sp-009	genus-Roseiflexus	0.562004	107.628	119.285	127.482	127.744	102.813	154.05	163.952	119.291	157.263	127.682	88.3693	125.2	121.073	131.239	128.685	120.373	118.929	113.111	179.605	180.462	213.829	191.399	101.472	126.81	54.3544	260.032	248.515	125.813	160.732	149.779	122.114	161.145	76.7593	154.552
Chloroflexota-sp-007	family-Chloroflexaceae-lineage3	0.553702	0.68507	0.745593	0.676521	0.635603	0.530928	0.821932	0.997841	25.715	1.01823	0.673831	1.29881	0.708442	0.739165	0.772522	0.741478	0.651809	0.778265	0.658679	0.819051	0.904951	0.855977	0.600793	0.53383	0.518653	316.268	1.17085	0.932201	23.2562	0.529047	0.451564	0.460269	1.22069	0.416953	0.556953
Chloroflexota-sp-004	species-Thermomicrobium-roseum	0.641039	7.47418	3.5018	0.957486	4.19765	3.88945	5.17633	0.0245925	0.0581489	0.635478	4.01497	16.9666	0.576276	0.339144	2.31443	4.12968	3.30819	2.01699	6.39779	10.5577	6.98255	2.04389	1.788	0.243433	0.260274	0.192427	12.3028	9.18691	0.0835239	1.26942	0.229979	0.174718	2.88966	5.44681	0.219113
Chloroflexota-sp-006	genus-G233	0.698526	0.016615	0.0113532	0.0167522	0.0194289	0.0609925	0.0678946	0.00555582	0.844378	5.45419	0.182	2.71765	0.0213303	0.0110695	0.0196717	0.0142601	0.00477202	0.0054384	0.0253118	6.89342	7.2683	1.36061	3.05867	4.40008	0.0387059	3.15926	6.79672	2.70771	0.514167	0.053239	0.142387	0.230231	1.9851	2.68876	0.0258392
Chloroflexota-sp-008	order-Thermoflexales	0.632057	295.097	279.313	202.281	235.821	338.728	278.271	312.978	222.452	190.771	309.26	233.7	311.624	287.391	294.496	321.115	308.187	270.685	284.829	156.125	179.538	145.031	178.303	256.401	126.765	4.13143	230.907	172.69	351.43	157.733	326.262	215.674	212.982	392.293	251.875
Cyanobacteria-sp-003	genus-Gloeomargarita	0.534373	3.5704	4.77369	3.28194	2.4207	0.483741	0.348227	0.852997	0.971647	2.14716	9.81648	8.59455	2.96715	1.69953	1.24644	2.45954	3.60039	4.28296	3.65543	6.3455	5.55238	0.15134	0.192257	1.38145	2.04565	13.7963	5.12271	5.82245	0.319012	2.62782	2.36339	3.10778	5.91108	3.62457	3.73854
Cyanobacteria-sp-004	genus-Oscillatoria	0.561196	0.00102529	0.0013517	0.000583893	0.000595461	0.00198042	0.003912	0.000982904	2.00114	0.159337	0.021375	0.00323848	0.00147263	0.00104367	0.000852059	0.000714358	0.00107409	0.00407892	0.000523495	0.00220899	0.00228213	0.00164195	0.000399441	0.00491143	0.0472267	5.83367	0.000595185	0.00139575	4.27366	0.000843167	0.000789321	0.001767	0.00154194	0.00150609	0.00113192
Cyanobacteria-sp-002	genus-Pseudanabaena	0.518561	22.951	25.4656	17.7658	14.102	4.02375	3.27033	2.74206	7.4952	41.9066	34.6254	90.0806	10.9252	5.87763	6.80779	13.0813	16.7964	26.5295	20.0968	61.0937	51.2784	0.908307	0.922268	7.7194	28.2458	14.1565	96.6175	96.5638	11.037	68.8159	23.6422	41.5856	82.5733	73.3087	44.405
Cyanobacteria-sp-001	genus-Synechococcus	0.606577	176.459	193.416	151.753	108.381	28.1026	23.5026	61.7696	46.7628	60.0631	243.886	603.2	105.931	71.4024	65.6639	108.102	141.664	192.938	154.925	413.801	348.671	1.97767	3.62208	6.17312	120.458	39.5507	646.035	646.444	18.5439	462.9	160.252	306.07	554.347	491.821	308.483
Deinococcota-sp-001	genus-Meiothermus	0.612725	8.509	13.6932	8.03113	8.56395	7.11569	3.49729	7.98611	0.330979	2.98419	12.1895	10.1779	11.3991	9.8112	10.1074	12.4132	10.4589	13.7451	12.4671	9.48186	7.60432	4.50103	6.41358	7.43771	4.54024	0.15314	6.80403	7.73184	0.651765	10.8203	7.45777	3.79478	9.51633	17.3015	4.88003
Deinococcota-sp-002	genus-Thermus	0.674147	1.12178	1.32896	0.694087	0.858843	0.640266	0.397463	0.687001	0.161802	0.905228	3.13832	86.3775	0.90406	0.880377	5.6151	4.55166	0.893578	1.21038	1.44101	18.4119	9.1221	0.987578	2.00925	0.740332	1.72044	0.157814	17.7492	14.1061	0.0864816	1.1693	0.852718	0.613706	6.05231	7.27919	0.842057
Armatimonadota-sp-005	class-UBA5829-lineage2	0.500604	0.968431	0.971822	1.1739	1.04503	0.669862	0.792294	1.55554	4.02919	7.36971	1.18909	1.36211	1.06858	1.11378	1.16193	0.978279	1.06955	1.11316	0.959978	0.940539	0.879097	0.783615	0.747418	0.751157	1.12561	11.931	1.04854	1.03108	11.637	0.896929	0.524023	1.10318	0.80743	0.496173	0.844518
Bacteroidota-sp-006	order-Ignavibacteriales-lineage1	0.313842	6.62083	10.4242	0.808971	3.48936	4.9191	2.91007	4.61529	4.21988	2.16638	0.633964	0.00229338	1.95531	6.83646	2.08035	2.64357	2.7461	8.98877	10.17	0.00383812	0.00880599	0.508075	1.04608	5.47998	2.36725	9.00612	0.000587324	0.00206362	0.188063	0.051089	0.315296	0.368116	0.198292	2.20856	0.891341
Bacteroidota-sp-008	order-Ignavibacteriales-lineage2	0.323666	0.418431	0.327971	0.253635	0.324512	1.68229	1.2753	0.142755	5.74187	2.91086	2.27243	1.58961	0.213735	0.255669	0.214743	0.260952	0.258967	0.270831	0.378548	0.313547	0.21207	11.2764	4.74122	9.11672	1.2921	3.72514	0.389095	0.103932	1.56988	0.1924	0.0719546	0.277153	0.270749	0.351742	0.30715
Microgenomates-sp-001	Microgenomates	0.310833	95.1621	39.1454	19.7472	97.7802	277.386	33.1417	2.42893	1.68727	11.3495	96.2209	1.29141	16.1996	155.393	43.912	30.4985	105.054	149.833	77.9633	4.8392	20.2619	0.373149	0.325461	6.55309	12.44	0.620105	0.062225	0.114584	6.65199	0.749803	0.237247	0.350454	9.00181	24.2942	0.440293
Nitrospirota-sp-001	genus-Thermodesulfovibrio	0.328262	43.0715	44.2274	28.9538	32.2461	32.5297	22.1837	27.4607	13.7487	10.6655	14.2167	3.38177	41.2702	45.8219	29.1224	31.2897	39.2218	42.2213	44.2941	6.40773	10.9913	16.1081	15.9555	18.6322	28.9787	15.9401	1.34879	1.14128	4.43455	4.53958	3.35842	7.29926	4.41961	20.1873	14.063
Nitrospirota-sp-002	order-Thermodesulfovibrionale	0.459746	0.0122144	0.0166461	0.00631656	0.00818152	0.0950727	0.23203	0.00742704	20.3996	3.34479	0.0152093	0.00190682	0.00990098	0.00928266	0.0081974	0.0116153	0.00811768	0.0179991	0.0205939	0.00303016	0.0055613	0.36095	0.170252	3.27895	0.343254	3.52461	0.00178903	0.000751818	1.5992	0.00089346	0.00130183	0.00189985	0.00114045	0.00481767	0.00367382
Planctomycetota-sp-009	genus-Fimbriiglobus	0.56957	6.65299e-05	8.48853e-05	0.000142657	0.000276235	0.000639892	0.000809016	0.000174308	1.02557	1.66598	0.000324994	0.000429585	0.000109605	0.000321154	0.000229123	0.00120965	0.000166386	0.000108579	5.10823e-05	0.000207101	9.49064e-05	4.6185	2.95275	4.41011	0.00266967	13.4028	0.000240839	0.00018042	5.3638	0.000230501	0.000111202	0.000152283	0.000161648	0.000171831	0.000100319
Planctomycetota-sp-010	genus-Gemmata-lineage2	0.68189	0.0204876	0.00985469	0.0366839	0.0250504	0.0183897	0.00581512	0.0174692	0.0404862	0.223576	0.027162	0.0665968	0.0469216	0.0437576	0.0672338	0.0508655	0.0439575	0.0175981	0.016421	0.0610327	0.0420438	2.0877	1.09895	2.93515	0.0499651	0.360473	0.078747	0.0982228	8.2671	0.0802682	0.0447218	0.0683161	0.0784255	0.0833781	0.0374319
Planctomycetota-sp-007	genus-Gemmata-lineage1	0.580333	4.61477	2.65518	9.04494	6.1575	4.76447	1.51115	4.8063	0.585783	6.05014	7.76896	19.0543	11.0148	10.8865	17.2968	13.3964	11.3697	4.45284	3.46762	18.4196	12.3815	11.266	14.0264	12.0469	12.6888	0.671599	20.4106	27.2713	1.27865	21.9847	10.1117	19.3272	21.5975	23.943	10.2825
Planctomycetota-sp-008	genus-Singulisphaera	0.625092	0.000779838	0.000389161	0.000316783	0.00139931	0.0274472	0.0244559	0.00143496	14.2017	2.45257	0.00517252	0.00271604	8.858e-05	0.00012859	0.000542414	0.000821506	0.000140223	0.0014736	0.00119963	0.00039748	0.000423452	1.48225	2.62747	5.44269	0.0119619	45.065	0.00017788	0.000186027	11.5411	0.000775022	0.000451507	0.00112711	0.000360275	0.00497777	0.00136468
Planctomycetota-sp-001	family-Thermoguttaceae-lineage1	0.586412	1.75537	0.667194	0.0653145	0.860495	4.23144	12.245	1.61203	4.35134	2.18154	2.8307	1.46732	0.000304365	0.000331639	1.72648	1.74392	0.252807	1.2404	0.974871	0.0464764	0.110828	0.603201	0.34056	0.0156061	3.77484	0.190631	1.05522	0.00597974	0.668335	0.000857709	0.00117956	0.00082742	0.00191035	0.00667527	0.0037329
Planctomycetota-sp-004	family-Thermoguttaceae-lineage4	0.550238	0.00149253	0.000575242	0.000196051	0.000408399	0.0140503	0.0786529	0.00141872	1.07781	0.405831	2.39199	4.17671	0.000382827	0.000441651	0.00526027	0.00863333	0.00153913	0.0012079	0.00117706	0.458139	0.571844	3.52235	1.71668	0.00513909	0.00428456	0.0119272	8.33663	2.17297	0.0129641	0.00475046	0.0106925	0.000905766	0.0793028	0.0421594	0.000430202
Planctomycetota-sp-002	family-Thermoguttaceae-lineage2	0.612134	0.922798	0.589532	0.550243	0.669912	2.30599	10.9067	0.625789	17.0372	7.47035	5.43674	3.88772	0.817664	1.05013	1.21557	1.13756	0.721975	0.530061	0.639727	0.67367	0.578855	9.07923	4.37302	4.35698	3.26924	6.19734	0.97799	0.132083	9.19524	0.150716	0.611114	0.595622	0.44451	0.588074	0.550402
Planctomycetota-sp-006	genus-Thermogutta	0.549795	0.139341	0.15075	0.171641	0.183628	0.358897	0.87554	0.262616	3.39143	2.8229	0.357381	0.268119	0.146478	0.151394	0.164063	0.135223	0.138024	0.139555	0.151364	0.0982876	0.0924143	0.347275	0.300279	0.238245	0.311413	6.85963	0.0315621	0.0369357	2.17208	0.0397072	0.0515936	0.187671	0.0505435	0.0555267	0.0936006
Planctomycetota-sp-005	order-Pirellulales	0.631188	0.000105629	1.87669e-05	0	3.51852e-05	0.000242626	0.000729472	7.82408e-05	0.0281304	0.00932235	0.000175023	0.000301387	0	0	0.000159647	0.000381435	1.12938e-05	5.13808e-05	7.77487e-05	1.37475e-05	3.70902e-05	1.52497	0.548786	0.507737	0.000259798	5.26432	6.95377e-05	0	2.49841	0	0	0	8.17537e-06	0	0
Planctomycetota-sp-003	family-UBA1161	0.664619	0.0380746	0.0101713	0.0137603	0.0274021	0.0927338	0.114224	0.0289924	1.48515	0.538504	0.0372408	0.0183153	0.00610188	0.0431954	0.0117079	0.00952318	0.00638471	0.0145183	0.0220508	0.0100408	0.0120419	1.10489	0.559671	1.21655	0.0395248	7.70424	0.0699639	0.0499661	5.67227	0.00500992	0.00808262	0.00887593	0.0166197	0.00828721	0.00555152
Proteobacteria-sp-004	family-Geminicoccaceae	0.708319	0.231382	0.461032	0.368598	0.452486	4.35595	3.81218	0.105399	1.40296	8.10426	1.67384	2.23101	0.186725	0.310131	2.40269	3.8934	0.16717	0.146667	0.482725	3.10864	3.3032	23.7619	18.5115	15.7995	0.829612	6.64204	2.97493	0.521077	6.84514	0.12039	0.813464	0.414275	0.795944	0.71653	0.560846
Proteobacteria-sp-003	species-Elioraea-sp-MS-P2	0.707056	6.40484	3.63069	23.2759	20.6002	39.143	40.6755	3.20134	36.3268	36.1096	0.78041	0.108143	7.81183	10.6859	7.47285	3.7726	2.2552	0.140552	4.9679	0.0228268	0.0267761	17.0136	19.9689	79.3937	40.9929	12.2595	0.0254987	0.0112996	48.7096	5.82128	26.1196	28.247	7.44683	0.0458818	29.5992
Desulfobacterota-sp-002	class-Syntrophorhabdia	0.376128	0.131333	0.13707	0.0832909	0.0949549	0.217893	3.30656	0.0766388	4.90708	1.4789	0.89754	0.0207878	0.109365	0.125704	0.0880706	0.0910865	0.106194	0.124412	0.139665	0.0195921	0.0305364	0.0671686	0.0681614	0.188334	0.117457	1.18456	0.00552572	0.00445361	0.668165	0.0143326	0.0126509	0.020166	0.0144104	0.059662	0.0430228
Proteobacteria-sp-002	genus-Tepidiphilus	0.614382	9.44697	1.61125	0.285188	2.86557	1.03009	0.194546	1.23376	8.83217	6.03047	0.163988	0.0512733	0.117324	9.1227	0.627403	0.029285	0.132042	3.87818	6.04931	0.00895461	0.00879419	0.0190445	0.0285357	0.149551	1.8604	18.8995	0.00723877	0.00666463	0.240037	0.00529718	0.0122669	0.0175994	0.0474495	0.0289096	0.0295562
Spirochaetota-sp-007	genus-UBA4802	0.3709	1.56046	0.994078	0.000190702	0.349363	2.93808	15.3614	0.0816428	6.66536	1.40991	0.951033	0.00134323	0.0181801	0.948929	0.526515	0.292373	0.164737	1.18767	0.100589	0.000140326	0.000115987	0.219428	0.830541	0.288234	2.80471	4.85237	4.6465e-05	0.000549901	1.6976	3.686e-05	0.000250896	0.000193506	0.000588603	0.00219153	0.000629301
Proteobacteria-sp-001	unknown-Proteobacteria	0.38337	5.72231	7.48615	7.24923	3.23767	8.55417	0.62975	0.684314	0.0573101	0.711879	10.2625	0.55802	24.6987	24.837	15.2414	22.4358	25.1287	4.47979	7.02297	0.193828	1.00826	0.481141	0.267518	5.28165	7.00073	0.382364	0.121704	0.0282389	6.2365	0.133343	1.69672	7.40233	0.358373	29.7376	4.56232
Spirochaetota-sp-001	order-Spirochaetales	0.523354	3.30809	2.41786	0.827649	1.86963	6.05569	5.46146	0.976328	8.67539	5.27141	0.628582	0.00906246	0.376349	1.94157	1.71955	1.15479	1.38287	2.20597	2.33511	0.0112546	0.0138511	3.46031	3.17316	3.87496	2.5983	9.0604	0.00189649	0.0037109	3.01145	0.300127	0.399115	1.05314	0.754632	0.552844	0.87301
Spirochaetota-sp-003	family-Leptonemataceae	0.307223	22.9111	10.4553	23.238	19.1087	5.35076	0.764346	6.06545	5.27645	1.21538	18.4307	6.70678	9.7116	9.09427	7.95535	6.33946	6.54	12.8515	17.6889	0.426258	0.360629	0.568412	0.887679	4.34157	7.43195	0.0848545	0.544062	0.101438	0.796641	0.298429	0.0770976	0.501243	0.672973	3.06855	0.790908
Spirochaetota-sp-005	family-Leptospiraceae	0.312844	0.00738361	0.00352992	0.00582311	0.00565033	0.633833	0.458432	0.00156821	4.88167	4.17387	0.00684874	0.00223281	0.00246858	0.00220761	0.0027306	0.0025096	0.00221552	0.0109988	0.00551736	0.000351729	7.57472e-05	0.000829631	0.000439111	0.00639194	0.939483	9.07986	5.93039e-05	0.000104441	2.31011	0.000359981	9.58689e-05	0.0630899	0.00125393	0.00202375	0.0017578
Spirochaetota-sp-002	class-Brevinematia-lineage1	0.452124	5.82799	5.02053	0.589766	2.1453	0.625189	0.644118	4.08427	0.235349	0.476491	2.95741	0.00384281	1.83973	7.44689	3.72174	1.26443	2.41506	4.90687	5.70057	0.00229381	0.00288001	1.13003	1.27042	2.57305	0.591847	0.194102	0.00301689	0.002937	0.0739976	0.00470796	0.00575598	0.0386548	0.00917535	0.0214374	0.0486915
Thaumarchaeota-sp-001	genus-Nitrosocaldus	0.407616	0.000117857	0.000279194	0.000202183	7.85172e-05	0.000866791	0.0126325	2.59135e-05	0.00980286	4.22085	0.0758438	0.0405974	0.000144723	0	0.00213456	0.000594798	0.000327634	0.000589096	0	0.000975971	0.00794552	0	0	2.09199e-05	0	0.0262193	2.52398	0.524653	0.00205425	0.000626254	0.000155167	0	0.000510822	5.49466e-05	0.000192475
Desulfobacterota-sp-001	family-Thermodesulfobacteriaceae	0.424153	4.28545	10.1418	0.65335	2.17911	7.93991	5.84195	2.06865	0.0962572	0.348342	3.88977	2.05015	2.29954	0.207444	4.97992	6.14325	0.611376	14.6043	16.5674	2.59595	3.88733	4.41022	1.16389	0.210498	2.90306	0.0175896	2.11698	0.824831	0.0124632	0.0312424	0.0781929	0.0308011	0.0691377	0.809038	0.161969
Termotogota-sp-001	species-Pseudothermotoga-hypogea	0.500509	17.4671	21.9125	4.16683	15.5671	90.8112	232.25	3.98658	193.958	60.2537	106.326	40.4468	1.76838	6.38195	18.6903	9.2245	8.61951	20.2439	24.3439	0.619638	0.784417	6.30464	25.903	2.97992	86.0694	0.892788	1.62112	0.307472	61.3755	0.00669292	0.00666529	0.00883694	0.306797	0.673656	0.00801219
Verrucomicrobiota-sp-001	order-Pedosphaerales	0.63759	0.0661548	0.155292	0.028991	0.0380223	0.13347	0.201189	0.0197522	2.24825	3.77268	5.69602	2.62519	0.0455948	0.040068	0.369383	0.832268	0.110769	0.0739793	0.0832177	1.34732	2.83629	19.1215	8.11545	3.77291	0.244962	1.79245	5.26989	1.33512	2.38977	0.373135	0.0412786	0.0402562	5.96642	0.224975	0.0236986
Armatimonadota-sp-001	class-UBA5829-lineage1	0.670038	15.0733	18.7008	4.02134	13.7949	119.195	144.734	8.97534	221.171	46.4034	34.8205	4.24164	7.80614	36.2531	33.1831	32.902	13.7125	5.28529	17.5548	1.8641	5.91149	38.9318	87.2466	70.7545	40.7691	119.997	3.60065	1.6575	83.952	0.730308	9.84456	6.68339	5.38508	15.7213	12.9085
Bacteroidota-sp-003	genus-NICIL-2	0.519822	97.637	72.3192	31.287	104.045	54.3005	4.17272	40.0005	1.0484	5.54357	12.2218	0.650194	74.4478	31.5845	78.7035	43.4275	53.6561	126.571	134.93	1.93844	2.79231	0.093228	1.58018	0.904903	24.0212	1.38726	0.450042	0.553644	0.327719	0.209816	0.173556	0.434566	0.994775	18.0325	1.95428
Bacteroidota-sp-005	family-XYC2-FULL-35-21	0.385698	24.9641	17.4448	1.60418	10.7072	23.1728	25.1734	1.55697	7.64549	3.73761	14.5137	0.742692	1.42164	9.53002	6.62986	3.39801	5.50425	22.1489	22.9915	0.02488	0.162763	3.85331	0.735817	0.465568	10.8747	0.513896	0.0744449	0.0221075	0.505392	0.0330328	0.0190285	0.0224233	0.442565	0.0577568	0.047429
Bacteroidota-sp-010	family-UBA2268	0.356294	0.525694	1.26325	0.208494	0.361122	5.998	8.18677	1.48925	26.4768	10.8113	0.0514612	0.00944978	0.872504	5.20602	1.10885	0.164193	0.103936	1.2871	2.62224	0.0117375	0.0119504	0.43827	5.43299	6.71482	6.57074	17.9655	0.00791951	0.00673169	1.54261	0.0237312	0.308225	0.341074	0.102789	0.766952	1.8177
Spirochaetota-sp-006	family-GWB1-36-13	0.293422	2.99121	2.73383	0.163112	0.862138	0.85828	0.473369	0.855767	1.04393	1.01558	0.81825	0.138849	0.990259	3.46669	1.40128	0.832219	1.28165	2.14379	3.45852	0.000741349	0.000607601	0.746845	0.919148	4.27807	1.30458	14.384	0.000665747	0.00100263	0.148854	0.00147166	0.0147086	0.0251257	0.00524128	0.0339503	0.225987
Bacteroidota-sp-011	genus-HRBIN21	0.643447	0.74216	0.481422	0.128332	0.681825	0.205991	0.131731	0.117192	0.152057	3.49589	16.5294	51.4238	0.321886	0.228086	1.09934	1.25225	0.243753	0.679764	0.817909	0.43868	0.235934	0.155268	0.058671	1.52015	0.27326	0.078153	10.8674	2.76991	0.0563256	0.0918508	0.28773	0.0470399	3.68017	4.68328	0.113186
Verrucomicrobiota-sp-002	class-Kiritimatiellae	0.623704	0.00766697	0.00862819	0.00227514	0.00699814	0.0581711	0.0685003	0.00526317	36.1138	12.4679	0.0475793	0.00307252	0.00387478	0.0191525	0.017659	0.0180169	0.00698625	0.00270157	0.00779991	0.000912242	0.00277377	2.7528	0.0451876	0.741333	5.85069	2.87193	0.000642081	0.000442891	4.85189	0.000313968	0.00117446	0.00252406	0.00213301	0.00104791	0.00208493
Spirochaetota-sp-004	class-Brevinematia-lineage2	0.351004	0.51199	0.339401	1.15255	1.95328	2.72299	0.5432	0.0270091	0.0190053	0.0499891	7.76137	6.78574	0.742288	0.22972	0.987667	1.86536	1.70815	1.47872	0.624007	0.731634	0.4095	4.82166	4.19061	5.16766	0.706436	0.0191267	1.15427	0.221915	0.00750637	0.0322946	0.0250621	0.102262	0.323518	3.17111	0.183672
Elusimicrobiota-sp-001	class-Endomicrobia	0.630471	0.0010282	0.000661771	0.00124714	0.00271495	0.00318912	0.00389569	0.000705745	4.24357	4.74745	0.00232624	0.00171839	0.000691883	0.000875155	0.00162113	0.000690638	0.00067179	0.000668733	0.000753881	0.000604345	0.000696547	0.00127872	0.00117288	0.0123364	0.000914761	17.2019	0.00199509	0.002425	5.81387	0.000187779	0.000486058	0.00106613	0.000292024	0.000645838	0.000786524
