# Supplementary material for: Abundant and active community members respond to diel cycles in hot spring phototrophic mats
Source: ISME J. 2025 Jan 8;19(1):wraf001. doi: 10.1093/ismejo/wraf001 (PMC11788075; doi:10.1093/ismejo/wraf001)
Supplement: SupplementaryData6_wraf001 [file supplementarydata6_wraf001.xlsx]

## Sheet: MetagenomeBrayCurtis
	Hotspr20SampleT8	Hotspr20SampleT9	Hotspr2Sampleee2	Hotspr2Sampleme2	Hotspr2Sample148	Hotspr2Sample149	HotsprSampleR4cd	HotsprSampleMS50	HotsprSampleMS55	HotsprSampleMS60	HotsprSampleMS65	HotsprSampleMSe1	HotsprSampleMSe2	HotsprSampleMS13	HotsprSampleMSe3	HotsprSampleMSe4	Hotspr20SampleP4	Hotspr2SamplePe2	Hotspr20Samplet1	Hotspr20Samplem2	HotsprOSTMatCore	HotsprottomLayer	HotsprottomLayer_2	HotsprSamplt10cd	HotsprSampleOS50	HotsprSampleOS55	HotsprSampleOS60	HotsprSampleOS65	HotsprSampleOSM1	HotsprSampleOSM2	HotsprSampleOSM4	HotsprSampOS1260	HotsprSampOS1265	HotsprSampleOSM3
Hotspr20SampleT8	0	0.102116	0.218683	0.128213	0.413599	0.517652	0.364895	0.569295	0.511832	0.200952	0.51728	0.161611	0.158701	0.159379	0.168174	0.0997172	0.119507	0.0795615	0.417987	0.392853	0.627386	0.54987	0.52216	0.285063	0.697206	0.505082	0.52443	0.528788	0.480733	0.281354	0.327074	0.452284	0.349512	0.332503
Hotspr20SampleT9	0.102116	0	0.196702	0.163078	0.451635	0.493514	0.323548	0.547248	0.461887	0.196177	0.477992	0.160823	0.2031	0.131237	0.137795	0.148877	0.115465	0.0825359	0.367904	0.326346	0.596278	0.54604	0.488008	0.236718	0.682047	0.457661	0.471776	0.502726	0.436152	0.234821	0.275446	0.408025	0.323181	0.286669
Hotspr2Sampleee2	0.218683	0.196702	0	0.143687	0.537707	0.584991	0.369116	0.545854	0.431762	0.236873	0.483968	0.192157	0.257433	0.194947	0.169165	0.176208	0.248182	0.204664	0.289677	0.279016	0.534022	0.455162	0.43483	0.230108	0.666048	0.469696	0.463794	0.521561	0.360921	0.193893	0.214059	0.356692	0.328352	0.262342
Hotspr2Sampleme2	0.128213	0.163078	0.143687	0	0.446053	0.533855	0.340654	0.524987	0.442613	0.222793	0.536153	0.172073	0.182689	0.131715	0.154432	0.128089	0.159097	0.122979	0.399372	0.382817	0.576502	0.497519	0.476697	0.251447	0.6694	0.504707	0.526569	0.505969	0.46896	0.279089	0.299748	0.435785	0.386902	0.315889
Hotspr2Sample148	0.413599	0.451635	0.537707	0.446053	0	0.248099	0.420913	0.450223	0.494789	0.418747	0.679688	0.505979	0.40066	0.411957	0.413558	0.431276	0.4133	0.426627	0.681099	0.646868	0.572673	0.461828	0.447867	0.461489	0.722865	0.709042	0.720899	0.400568	0.710713	0.577204	0.648206	0.681724	0.617498	0.652561
Hotspr2Sample149	0.517652	0.493514	0.584991	0.533855	0.248099	0	0.443341	0.322544	0.444093	0.479521	0.692835	0.567495	0.521613	0.477777	0.491719	0.55255	0.526258	0.499312	0.671854	0.627878	0.513431	0.4427	0.455917	0.476082	0.715529	0.678201	0.705734	0.396091	0.704768	0.598091	0.660878	0.674235	0.679072	0.63759
HotsprSampleR4cd	0.364895	0.323548	0.369116	0.340654	0.420913	0.443341	0	0.468419	0.33143	0.385018	0.587275	0.30286	0.335731	0.267851	0.271772	0.330612	0.356029	0.35172	0.488763	0.450635	0.434123	0.395297	0.368653	0.413434	0.743684	0.523215	0.541928	0.362281	0.52179	0.370999	0.495499	0.498974	0.517503	0.476917
HotsprSampleMS50	0.569295	0.547248	0.545854	0.524987	0.450223	0.322544	0.468419	0	0.333238	0.500937	0.665682	0.565737	0.536995	0.511422	0.541023	0.580858	0.564221	0.556711	0.650829	0.616909	0.494424	0.423954	0.400461	0.451688	0.550726	0.657008	0.683188	0.326032	0.676363	0.597825	0.589967	0.64669	0.68842	0.612958
HotsprSampleMS55	0.511832	0.461887	0.431762	0.442613	0.494789	0.444093	0.33143	0.333238	0	0.445869	0.589366	0.485905	0.475016	0.4232	0.446489	0.505212	0.499015	0.485991	0.477086	0.416651	0.372527	0.32078	0.34645	0.361767	0.569917	0.521963	0.514312	0.30336	0.50052	0.447681	0.465492	0.482452	0.590115	0.47297
HotsprSampleMS60	0.200952	0.196177	0.236873	0.222793	0.418747	0.479521	0.385018	0.500937	0.445869	0	0.412323	0.268017	0.25645	0.213924	0.181645	0.201066	0.194306	0.204736	0.34044	0.302094	0.560354	0.49221	0.484706	0.259	0.697754	0.43004	0.454028	0.469227	0.41472	0.268383	0.307733	0.386491	0.307016	0.322961
HotsprSampleMS65	0.51728	0.477992	0.483968	0.536153	0.679688	0.692835	0.587275	0.665682	0.589366	0.412323	0	0.53985	0.587839	0.538735	0.501522	0.523779	0.500358	0.519897	0.330784	0.361683	0.684324	0.644594	0.600247	0.537291	0.832006	0.250001	0.277915	0.663628	0.337448	0.482022	0.434586	0.278904	0.349338	0.464221
HotsprSampleMSe1	0.161611	0.160823	0.192157	0.172073	0.505979	0.567495	0.30286	0.565737	0.485905	0.268017	0.53985	0	0.152273	0.142333	0.129635	0.109496	0.227512	0.183914	0.411344	0.382085	0.601275	0.547045	0.482519	0.294895	0.692181	0.500816	0.523992	0.487237	0.469141	0.226635	0.302257	0.442697	0.330703	0.3118
HotsprSampleMSe2	0.158701	0.2031	0.257433	0.182689	0.40066	0.521613	0.335731	0.536995	0.475016	0.25645	0.587839	0.152273	0	0.150762	0.174706	0.124612	0.187745	0.198355	0.494457	0.457623	0.590841	0.512959	0.471895	0.31015	0.666725	0.567513	0.586507	0.497133	0.555685	0.330095	0.384833	0.520808	0.404697	0.389494
HotsprSampleMS13	0.159379	0.131237	0.194947	0.131715	0.411957	0.477777	0.267851	0.511422	0.4232	0.213924	0.538735	0.142333	0.150762	0	0.0943492	0.148109	0.196317	0.1481	0.419505	0.380751	0.531068	0.454699	0.427724	0.243077	0.661726	0.519129	0.528711	0.445	0.494076	0.248999	0.325929	0.455552	0.365066	0.339154
HotsprSampleMSe3	0.168174	0.137795	0.169165	0.154432	0.413558	0.491719	0.271772	0.541023	0.446489	0.181645	0.501522	0.129635	0.174706	0.0943492	0	0.12422	0.194154	0.154378	0.382091	0.347193	0.540985	0.47011	0.441807	0.223374	0.673711	0.482483	0.501138	0.452379	0.454166	0.216227	0.313065	0.422661	0.319957	0.331182
HotsprSampleMSe4	0.0997172	0.148877	0.176208	0.128089	0.431276	0.55255	0.330612	0.580858	0.505212	0.201066	0.523779	0.109496	0.124612	0.148109	0.12422	0	0.175733	0.145931	0.395353	0.386987	0.616845	0.541644	0.506992	0.295354	0.707337	0.502944	0.522084	0.514705	0.455423	0.25012	0.298063	0.428812	0.313049	0.306381
Hotspr20SampleP4	0.119507	0.115465	0.248182	0.159097	0.4133	0.526258	0.356029	0.564221	0.499015	0.194306	0.500358	0.227512	0.187745	0.196317	0.194154	0.175733	0	0.0994738	0.407538	0.366847	0.619165	0.551788	0.522179	0.293801	0.704538	0.482186	0.502716	0.534161	0.47368	0.321553	0.350547	0.446134	0.386867	0.36109
Hotspr2SamplePe2	0.0795615	0.0825359	0.204664	0.122979	0.426627	0.499312	0.35172	0.556711	0.485991	0.204736	0.519897	0.183914	0.198355	0.1481	0.154378	0.145931	0.0994738	0	0.418681	0.382376	0.615314	0.545863	0.506932	0.267785	0.688443	0.499393	0.520925	0.514129	0.489356	0.273663	0.339182	0.459931	0.369451	0.347465
Hotspr20Samplet1	0.417987	0.367904	0.289677	0.399372	0.681099	0.671854	0.488763	0.650829	0.477086	0.34044	0.330784	0.411344	0.494457	0.419505	0.382091	0.395353	0.407538	0.418681	0	0.0849002	0.535451	0.516016	0.555933	0.385643	0.718031	0.246368	0.216511	0.619122	0.124239	0.301456	0.233694	0.160651	0.279244	0.266399
Hotspr20Samplem2	0.392853	0.326346	0.279016	0.382817	0.646868	0.627878	0.450635	0.616909	0.416651	0.302094	0.361683	0.382085	0.457623	0.380751	0.347193	0.386987	0.366847	0.382376	0.0849002	0	0.505025	0.471313	0.518805	0.368803	0.700386	0.267882	0.237879	0.582763	0.194736	0.266292	0.233407	0.207499	0.315521	0.261376
HotsprOSTMatCore	0.627386	0.596278	0.534022	0.576502	0.572673	0.513431	0.434123	0.494424	0.372527	0.560354	0.684324	0.601275	0.590841	0.531068	0.540985	0.616845	0.619165	0.615314	0.535451	0.505025	0	0.170949	0.36152	0.516415	0.71985	0.612773	0.59626	0.396904	0.592568	0.568099	0.625726	0.619399	0.695605	0.64112
HotsprottomLayer	0.54987	0.54604	0.455162	0.497519	0.461828	0.4427	0.395297	0.423954	0.32078	0.49221	0.644594	0.547045	0.512959	0.454699	0.47011	0.541644	0.551788	0.545863	0.516016	0.471313	0.170949	0	0.284818	0.485479	0.673449	0.607449	0.584684	0.345277	0.576886	0.529503	0.596498	0.59028	0.663529	0.61201
HotsprottomLayer_2	0.52216	0.488008	0.43483	0.476697	0.447867	0.455917	0.368653	0.400461	0.34645	0.484706	0.600247	0.482519	0.471895	0.427724	0.441807	0.506992	0.522179	0.506932	0.555933	0.518805	0.36152	0.284818	0	0.45093	0.642932	0.62368	0.641433	0.302233	0.597085	0.465151	0.523844	0.579068	0.588573	0.545666
HotsprSamplt10cd	0.285063	0.236718	0.230108	0.251447	0.461489	0.476082	0.413434	0.451688	0.361767	0.259	0.537291	0.294895	0.31015	0.243077	0.223374	0.295354	0.293801	0.267785	0.385643	0.368803	0.516415	0.485479	0.45093	0	0.604782	0.539415	0.514646	0.448135	0.451803	0.332075	0.323023	0.454365	0.450719	0.366571
HotsprSampleOS50	0.697206	0.682047	0.666048	0.6694	0.722865	0.715529	0.743684	0.550726	0.569917	0.697754	0.832006	0.692181	0.666725	0.661726	0.673711	0.707337	0.704538	0.688443	0.718031	0.700386	0.71985	0.673449	0.642932	0.604782	0	0.813048	0.802883	0.577252	0.773061	0.672954	0.681943	0.757244	0.739897	0.682531
HotsprSampleOS55	0.505082	0.457661	0.469696	0.504707	0.709042	0.678201	0.523215	0.657008	0.521963	0.43004	0.250001	0.500816	0.567513	0.519129	0.482483	0.502944	0.482186	0.499393	0.246368	0.267882	0.612773	0.607449	0.62368	0.539415	0.813048	0	0.0575537	0.645867	0.246151	0.419455	0.375743	0.16957	0.350005	0.372687
HotsprSampleOS60	0.52443	0.471776	0.463794	0.526569	0.720899	0.705734	0.541928	0.683188	0.514312	0.454028	0.277915	0.523992	0.586507	0.528711	0.501138	0.522084	0.502716	0.520925	0.216511	0.237879	0.59626	0.584684	0.641433	0.514646	0.802883	0.0575537	0	0.67133	0.206238	0.427581	0.370359	0.160403	0.359304	0.38323
HotsprSampleOS65	0.528788	0.502726	0.521561	0.505969	0.400568	0.396091	0.362281	0.326032	0.30336	0.469227	0.663628	0.487237	0.497133	0.445	0.452379	0.514705	0.534161	0.514129	0.619122	0.582763	0.396904	0.345277	0.302233	0.448135	0.577252	0.645867	0.67133	0	0.650645	0.482807	0.555399	0.616807	0.598164	0.569215
HotsprSampleOSM1	0.480733	0.436152	0.360921	0.46896	0.710713	0.704768	0.52179	0.676363	0.50052	0.41472	0.337448	0.469141	0.555685	0.494076	0.454166	0.455423	0.47368	0.489356	0.124239	0.194736	0.592568	0.576886	0.597085	0.451803	0.773061	0.246151	0.206238	0.650645	0	0.337322	0.220975	0.103936	0.260299	0.243272
HotsprSampleOSM2	0.281354	0.234821	0.193893	0.279089	0.577204	0.598091	0.370999	0.597825	0.447681	0.268383	0.482022	0.226635	0.330095	0.248999	0.216227	0.25012	0.321553	0.273663	0.301456	0.266292	0.568099	0.529503	0.465151	0.332075	0.672954	0.419455	0.427581	0.482807	0.337322	0	0.216744	0.335382	0.314449	0.210999
HotsprSampleOSM4	0.327074	0.275446	0.214059	0.299748	0.648206	0.660878	0.495499	0.589967	0.465492	0.307733	0.434586	0.302257	0.384833	0.325929	0.313065	0.298063	0.350547	0.339182	0.233694	0.233407	0.625726	0.596498	0.523844	0.323023	0.681943	0.375743	0.370359	0.555399	0.220975	0.216744	0	0.23622	0.229978	0.0794598
HotsprSampOS1260	0.452284	0.408025	0.356692	0.435785	0.681724	0.674235	0.498974	0.64669	0.482452	0.386491	0.278904	0.442697	0.520808	0.455552	0.422661	0.428812	0.446134	0.459931	0.160651	0.207499	0.619399	0.59028	0.579068	0.454365	0.757244	0.16957	0.160403	0.616807	0.103936	0.335382	0.23622	0	0.251448	0.25229
HotsprSampOS1265	0.349512	0.323181	0.328352	0.386902	0.617498	0.679072	0.517503	0.68842	0.590115	0.307016	0.349338	0.330703	0.404697	0.365066	0.319957	0.313049	0.386867	0.369451	0.279244	0.315521	0.695605	0.663529	0.588573	0.450719	0.739897	0.350005	0.359304	0.598164	0.260299	0.314449	0.229978	0.251448	0	0.209002
HotsprSampleOSM3	0.332503	0.286669	0.262342	0.315889	0.652561	0.63759	0.476917	0.612958	0.47297	0.322961	0.464221	0.3118	0.389494	0.339154	0.331182	0.306381	0.36109	0.347465	0.266399	0.261376	0.64112	0.61201	0.545666	0.366571	0.682531	0.372687	0.38323	0.569215	0.243272	0.210999	0.0794598	0.25229	0.209002	0
