# Supplementary material for: Abundant and active community members respond to diel cycles in hot spring phototrophic mats
Source: ISME J. 2025 Jan 8;19(1):wraf001. doi: 10.1093/ismejo/wraf001 (PMC11788075; doi:10.1093/ismejo/wraf001)
Supplement: SupplementaryData9_wraf001 [file supplementarydata9_wraf001.xlsx]

## Sheet: Normalized_CPM_MS2005
	MetofsampleMSt1	MetofsampleMSt2	MetofsampleMSt3	MetofsampleMSt4	MetofsampleMSt5	MetofsampleMSt6	MetofsampleMSt7	MetofsampleMSt8	MetofsampleMSt9	MetofsamplMSP12	MetofsamplMSt11	MetofsamplMSt12
Acidobacteriota-sp-001_GC_00000001	85.5949	98.5438	113.444	67.625	222.765	200.014	253.281	122.706	53.9151	44.5755	63.0246	114.8
Acidobacteriota-sp-001_GC_00000002	160.309	86.0274	22.073	14.9943	18.9373	10.1841	32.9929	147.967	171.903	93.1004	164.664	176.751
Acidobacteriota-sp-001_GC_00000003	48.9777	298.897	261.379	352.708	418.428	398.917	353.112	160.489	65.2912	47.0366	84.1262	241.838
Acidobacteriota-sp-001_GC_00000004	150.968	544.871	1004.14	410.465	788.008	608.826	484.103	248.425	111.369	92.4834	148.196	288.639
Acidobacteriota-sp-001_GC_00000005	28.768	15.4641	15.9155	14.0897	16.8629	13.5627	19.1297	31.2347	31.0735	22.0482	28.6132	29.9131
Acidobacteriota-sp-001_GC_00000006	0.623531	0.453492	0.834911	0.493413	0.602248	1.11011	0.567953	0.69867	0.528492	0.617088	0.797507	0.786165
Acidobacteriota-sp-001_GC_00000007	161.482	744.951	6713.05	4617.08	5671.3	5487.73	5349.16	323.512	186.674	69.927	190.087	205.548
Acidobacteriota-sp-001_GC_00000008	86.0106	67.1622	34.3357	14.4734	21.8817	14.1419	59.2995	107.047	143.705	70.7546	128.151	145.625
Acidobacteriota-sp-001_GC_00000009	14.4635	4.30817	1.87855	1.6173	2.07441	1.78584	5.03413	25.4398	28.8252	14.5488	22.8152	19.5668
Acidobacteriota-sp-001_GC_00000010	69.7866	56.2783	31.1526	18.2289	22.2162	17.3274	60.4612	90.7312	86.8966	57.3021	84.8482	97.9601
Acidobacteriota-sp-001_GC_00000011	46.8382	46.5283	28.8566	18.6675	26.9673	19.4511	31.7796	63.4831	51.6131	37.0616	49.5855	59.4768
Acidobacteriota-sp-001_GC_00000012	78.9195	108.929	45.0852	22.2858	34.8635	31.035	69.187	78.114	65.0135	36.3211	57.3343	109.617
Acidobacteriota-sp-001_GC_00000013	270.771	111.514	208.78	127.328	142.733	119.699	103.806	342.54	392.634	364.198	364.805	354.949
Acidobacteriota-sp-001_GC_00000014	24.061	17.3234	7.04456	4.08436	4.75107	4.97138	16.6255	26.796	33.922	22.1644	30.6825	38.4153
Acidobacteriota-sp-001_GC_00000015	54.2716	44.8957	25.2039	12.1434	18.7366	11.8734	21.7629	40.3174	41.7688	32.575	58.0887	82.4212
Acidobacteriota-sp-001_GC_00000016	188.673	12.7885	13.9326	6.08542	8.09689	8.83265	9.47449	490.288	602.347	220.714	451.992	346.942
Acidobacteriota-sp-001_GC_00000017	2.59193	0.453492	1.20018	0.822355	0.869913	1.11011	1.9362	3.78104	4.56832	3.19434	4.26774	4.85287
Acidobacteriota-sp-001_GC_00000018	38.5733	25.3048	15.0806	8.90884	11.978	7.72254	23.6217	54.1127	44.6173	29.8743	44.531	48.9267
Acidobacteriota-sp-001_GC_00000019	20.2097	11.3373	1.09582	0.657884	0.267666	0.289595	2.01365	8.83612	9.24413	9.27084	14.9371	41.6959
Acidobacteriota-sp-001_GC_00000020	17.9357	5.714	2.34819	2.71377	2.74357	3.08902	7.35758	41.4955	37.0303	25.6563	26.9105	20.8382
Acidobacteriota-sp-001_GC_00000021	53.7704	65.1214	32.0397	18.8593	24.8929	16.7	50.2897	52.3181	44.1963	33.526	57.2804	93.8254
Acidobacteriota-sp-001_GC_00000022	33.0716	37.0956	90.066	56.3313	73.1396	64.4349	58.1119	49.2768	31.3423	32.0813	32.5146	35.7269
Acidobacteriota-sp-001_GC_00000023	4.75595	1.17908	0.730547	0.630472	0.669164	0.965317	1.65223	5.27427	5.77758	4.49385	5.47478	5.99815
Acidobacteriota-sp-001_GC_00000024	33.4384	10.2489	11.2191	6.9626	10.7735	9.79797	11.9528	74.1275	127.644	60.3875	86.0445	71.2693
Acidobacteriota-sp-001_GC_00000025	19.0727	7.16517	5.21819	3.89248	5.88864	4.68179	10.249	60.5925	71.9018	34.3827	45.6626	31.5728
Acidobacteriota-sp-001_GC_00000026	12.544	5.57795	12.628	9.9779	15.4577	12.6939	14.173	32.3717	34.0833	13.7574	18.9893	8.279
Acidobacteriota-sp-001_GC_00000027	13.6076	6.53028	5.16601	4.1666	5.55406	5.35751	9.11307	25.8234	24.454	13.1984	19.3234	14.1024
Acidobacteriota-sp-001_GC_00000028	19.3172	11.7454	37.1013	21.9843	33.3913	33.2069	26.4873	34.9609	16.5893	27.5512	16.9632	23.8858
Acidobacteriota-sp-001_GC_00000029	3.39885	7.52797	16.1242	5.31789	8.49838	7.19161	4.51781	4.30162	1.93482	1.94564	1.9291	5.84286
Acidobacteriota-sp-001_GC_00000030	12.4828	3.12909	5.58347	2.5493	3.14507	3.61994	3.12374	31.358	28.6192	15.3038	27.8157	19.5765
Acidobacteriota-sp-001_GC_00000031	4.52366	1.85932	0.678365	0.685296	1.33833	1.15838	1.21335	4.87699	4.4877	5.98212	6.39083	8.85164
Acidobacteriota-sp-001_GC_00000032	19.953	24.4886	44.9286	33.415	49.4512	37.0199	25.8935	23.289	15.5592	20.6325	18.2672	23.6238
Acidobacteriota-sp-001_GC_00000033	5.56287	5.07911	2.45255	1.28836	1.2045	1.39971	2.06528	8.02786	6.18067	8.98045	8.84801	13.1998
Acidobacteriota-sp-001_GC_00000034	116.282	212.778	295.715	130.453	198.742	115.404	108.918	166.626	217.972	44.8442	150.524	186.156
Acidobacteriota-sp-001_GC_00000035	1.9195	1.95002	7.35765	9.0459	11.8442	17.8101	12.0819	1.83572	1.87212	1.82222	1.85366	2.39732
Acidobacteriota-sp-001_GC_00000036	0.525722	0.498841	0	0	0	0.0482659	0.12908	0.616474	1.0122	0.885703	0.926832	0.698814
Acidobacteriota-sp-001_GC_00000037	37.6564	35.191	36.8404	20.9152	26.2982	17.6653	22.46	42.386	32.7844	27.8343	34.4221	37.0954
Acidobacteriota-sp-001_GC_00000038	11.3947	8.84309	4.17455	2.27518	4.28265	2.70289	12.211	31.1525	14.2872	12.8137	18.6875	24.2352
Acidobacteriota-sp-001_GC_00000039	30.2963	29.7944	146.84	44.0508	84.7831	80.5075	36.0134	35.7692	33.0352	15.3546	34.2605	31.204
Acidobacteriota-sp-001_GC_00000040	9.82978	7.80006	3.33964	1.91883	2.40899	1.73757	4.0273	8.98681	11.2954	4.95848	8.48159	10.6957
Acidobacteriota-sp-001_GC_00000041	16.5664	11.7908	13.7238	9.01849	11.1081	9.74971	10.7653	16.4804	19.7244	9.79355	16.6399	16.1115
Acidobacteriota-sp-001_GC_00000042	71.5716	99.6775	207.684	165.842	194.727	159.857	137.729	67.3737	48.6571	41.4248	48.3569	52.741
Acidobacteriota-sp-001_GC_00000043	9.65862	9.79543	8.97529	5.42754	7.96305	9.02572	12.8564	11.1239	10.7042	8.82073	10.9496	14.7139
Acidobacteriota-sp-001_GC_00000044	2.49412	1.99536	5.68783	3.7006	4.4834	5.06792	2.91721	3.12347	3.21574	2.96928	3.09303	2.99908
Acidobacteriota-sp-001_GC_00000045	32.717	60.6772	27.4477	17.4887	21.8817	18.0032	42.3125	36.5226	23.5045	18.0771	22.8152	30.5537
Acidobacteriota-sp-001_GC_00000046	21.9458	35.2363	55.1563	21.8198	44.0979	31.4693	26.6164	30.7141	25.7349	13.8736	23.9468	28.3214
Acidobacteriota-sp-001_GC_00000047	5.0127	3.76398	6.0531	10.3891	22.9523	11.5838	16.5223	24.0288	6.54793	9.32166	14.991	15.8689
Acidobacteriota-sp-001_GC_00000048	41.2142	73.8285	86.6742	61.704	83.7124	46.5283	67.4315	46.1944	38.8486	30.5931	38.8731	49.0625
Acidobacteriota-sp-001_GC_00000049	12.2995	21.042	43.7806	33.9907	53.0647	61.539	53.4392	51.0577	13.9916	19.4346	8.78335	13.6754
Acidobacteriota-sp-001_GC_00000050	0.146713	0	0	0	0.133833	0	0.0258161	0.191792	0.259767	0.116158	0.15088	0.262055
Acidobacteriota-sp-001_GC_00000051	10.2088	7.98146	1.51328	1.04165	2.40899	0.530925	4.80179	12.1514	9.09185	6.97673	10.6047	18.6544
Acidobacteriota-sp-001_GC_00000052	1355.07	1698.6	3767.43	2494.28	4095.89	3185.26	1860.23	961	526.074	695.625	869.142	1258.14
Acidobacteriota-sp-001_GC_00000053	1742.59	1488.95	2692.48	1200.25	1271.88	866.903	852.678	1515.63	1341.72	810.883	1062.02	1168.48
Acidobacteriota-sp-001_GC_00000054	14.2312	9.52333	29.2219	22.9163	35.8003	35.7167	31.4956	29.3578	20.235	28.4006	17.5775	21.2847
Acidobacteriota-sp-001_GC_00000055	23.1318	7.30122	1.66982	1.864	1.40524	0.965317	3.56262	13.9734	19.8408	29.8162	34.1958	54.3716
Acidobacteriota-sp-001_GC_00000056	5.88075	2.5849	3.07873	2.19295	2.81049	1.73757	2.29763	7.34288	8.80522	8.53034	8.82646	8.43429
Acidobacteriota-sp-001_GC_00000057	20.3809	6.21284	2.45255	1.78177	2.40899	1.64104	6.81544	33.5225	36.6899	21.9538	36.8577	34.9019
Acidobacteriota-sp-001_GC_00000058	2.79978	0.317444	0.626183	1.12388	0.736081	0.434393	3.94986	12.3843	11.1521	3.46295	3.78277	1.91203
Acidobacteriota-sp-001_GC_00000059	5.25722	4.39887	2.40037	1.83659	1.73983	1.35144	3.94986	7.65797	7.97217	5.36504	7.03746	9.56016
Acidobacteriota-sp-001_GC_00000060	14.977	4.98841	10.5407	7.81237	9.43521	6.90202	7.35758	22.0013	25.5647	19.0281	24.1192	23.75
Acidobacteriota-sp-001_GC_00000061	8.25262	2.04071	8.92311	4.98895	4.41648	3.86127	5.473	13.0418	11.6985	11.4633	11.3699	11.2587
Acidobacteriota-sp-001_GC_00000062	6.78548	1.40582	0.208728	0.109647	0.200749	0.0482659	0.542137	5.19208	11.2596	5.67721	9.9365	12.5884
Acidobacteriota-sp-001_GC_00000063	2.97094	0.770936	1.09582	1.12388	2.54282	1.54451	3.35609	6.52092	4.47875	3.81869	4.0953	5.81374
Acidobacteriota-sp-001_GC_00000064	24.6111	17.8222	5.74001	5.81131	8.43147	6.32283	17.9163	33.8375	36.6361	25.8161	34.379	37.3671
Acidobacteriota-sp-001_GC_00000065	11.786	12.5164	10.7495	6.16766	10.1713	7.33641	13.6051	19.234	16.3295	12.1167	16.4135	21.0712
Acidobacteriota-sp-001_GC_00000066	28.0956	27.0735	69.7672	42.1594	79.0283	67.9583	35.4713	52.866	31.5393	33.3663	35.8447	32.3104
Acidobacteriota-sp-001_GC_00000067	7.37234	1.85932	6.15747	5.18083	6.75856	6.61242	4.8276	13.4254	8.7246	9.79355	9.99039	8.48282
Acidobacteriota-sp-001_GC_00000068	9.41409	5.6233	10.5407	4.76966	10.0375	8.30173	6.45401	16.9873	12.8271	8.94415	12.8355	12.1031
Acidobacteriota-sp-001_GC_00000069	104.582	181.351	204.918	98.1343	147.417	97.6419	65.8568	93.1697	349.369	154.976	313.657	378.825
Acidobacteriota-sp-001_GC_00000070	3.41108	0.408143	1.40891	1.48024	2.00749	2.2685	4.44036	3.97283	3.91442	3.2742	4.10608	4.87228
Acidobacteriota-sp-001_GC_00000071	8.11813	4.48957	4.12237	3.64577	3.21199	2.89595	5.08576	10.8636	11.0894	8.71183	10.7556	9.71545
Acidobacteriota-sp-001_GC_00000072	16.9331	15.9629	7.93165	4.55036	6.42398	4.58526	7.64155	19.7546	20.0827	13.7647	17.6421	22.6047
Acidobacteriota-sp-001_GC_00000073	5.15941	1.67792	0.626183	0.109647	0.535331	0.337861	1.47152	6.64421	7.95425	5.0093	6.81114	7.89077
Acidobacteriota-sp-001_GC_00000074	4.30359	2.44886	4.38328	2.27518	2.54282	2.41329	2.71069	6.30173	5.0162	5.0093	5.01136	5.53228
Acidobacteriota-sp-001_GC_00000075	111.245	161.67	105.251	66.5285	139.922	99.7656	74.2986	89.6079	76.8284	67.3279	86.357	226.697
Acidobacteriota-sp-001_GC_00000076	21.2734	12.0629	3.23528	1.58989	1.53908	1.73757	4.31128	19.823	15.4696	17.1913	22.5996	49.7517
Acidobacteriota-sp-001_GC_00000077	32.3992	12.0629	7.14892	8.63472	12.3126	7.9156	6.68636	46.1533	44.895	25.3442	29.9604	35.1251
Acidobacteriota-sp-001_GC_00000078	127.127	73.5564	210.398	82.2355	109.341	98.945	68.3093	55.4141	78.4408	171.572	163.047	148.731
Acidobacteriota-sp-001_GC_00000079	84.14	110.289	155.763	120.283	150.027	125.202	145.37	111.965	112.237	73.9489	103.493	106.094
Acidobacteriota-sp-001_GC_00000080	9.86646	27.3456	28.0217	14.912	34.6627	21.8644	18.8974	7.42508	5.91195	4.3051	5.367	9.6281
Acidobacteriota-sp-001_GC_00000081	103.396	94.8705	53.069	42.6802	43.9641	27.0772	60.3063	96.8411	128.477	80.0545	116.619	124.175
Acidobacteriota-sp-001_GC_00000082	8.74166	1.08838	1.87855	1.28836	1.94058	1.49624	3.07211	19.7683	19.8319	11.1657	12.4799	9.40487
Acidobacteriota-sp-001_GC_00000083	18.7059	12.6524	7.40983	4.55036	7.02622	4.68179	12.6499	30.8237	28.5117	21.0028	25.4448	25.497
Acidobacteriota-sp-001_GC_00000084	6.40647	9.52333	4.17455	2.02847	2.20824	2.41329	5.52464	10.3705	9.67409	6.58469	8.56781	10.5404
Acidobacteriota-sp-001_GC_00000085	2.57971	2.04071	0.991457	1.06906	2.94432	2.94422	2.27181	7.21959	4.98037	4.33414	3.87976	4.19288
Acidobacteriota-sp-001_GC_00000086	9.71975	6.93843	4.9051	3.17977	4.8849	5.40578	6.24749	13.6172	13.9558	7.12918	11.9626	12.2292
Acidobacteriota-sp-001_GC_00000087	7.11559	0.680238	0.417455	0.60306	0.334582	0.144798	0.748666	10.0828	14.6813	10.6938	14.9802	15.1313
Acidobacteriota-sp-001_GC_00000088	5.81962	9.16054	16.2808	10.581	17.599	15.9277	15.8252	7.78127	5.90299	5.83693	7.06979	6.98814
Acidobacteriota-sp-001_GC_00000089	8.96173	4.58027	1.722	1.53506	1.94058	1.68931	5.21484	13.0418	9.7995	9.40152	10.4322	14.083
Acidobacteriota-sp-001_GC_00000090	1.23484	0.226746	1.46109	0.685296	1.2045	1.11011	0.800298	2.3563	1.75567	2.70793	1.90755	1.69851
Acidobacteriota-sp-001_GC_00000091	36.336	32.5154	42.4761	21.9569	30.5808	26.0153	17.0644	28.7688	23.7105	28.8725	33.3444	43.7438
Acidobacteriota-sp-001_GC_00000092	15.7717	12.7431	25.3604	11.8693	18.7366	14.7694	13.1146	26.9604	18.9988	10.0767	12.1997	15.2089
Acidobacteriota-sp-001_GC_00000093	2.92204	0.54419	1.87855	1.31577	1.47216	1.73757	1.6006	4.84959	4.82809	4.31236	4.66649	4.28023
Acidobacteriota-sp-001_GC_00000094	20.4909	8.70704	2.45255	1.94624	1.67291	1.39971	3.51098	29.2345	36.6451	31.1884	37.1703	39.8615
Acidobacteriota-sp-001_GC_00000095	84.7269	140.628	149.032	60.6898	79.4298	62.0699	72.7238	100.43	83.7615	48.6991	68.3916	97.8533
Acidobacteriota-sp-001_GC_00000096	1.69943	0.861635	0.156546	0.328942	0.334582	0.289595	1.54896	1.71243	2.46331	0.747766	2.20931	2.90202
Acidobacteriota-sp-001_GC_00000097	56.7291	58.8179	81.1951	44.5168	50.455	39.2402	44.352	71.7849	121.392	74.2248	103.859	101.066
Acidobacteriota-sp-001_GC_00000098	21.0411	5.66865	5.94874	5.83872	8.29764	10.5702	26.5647	25.5768	27.4458	12.7774	18.8923	19.625
Acidobacteriota-sp-001_GC_00000099	5.8563	4.80701	3.23528	2.43965	5.01873	3.813	5.11158	12.9322	5.74175	4.91493	6.4986	10.0552
Acidobacteriota-sp-001_GC_00000100	8.35042	5.3512	3.39183	2.0833	3.14507	2.55809	3.71751	15.6447	20.9247	12.5305	19.5174	18.4894
Acidobacteriota-sp-001_GC_00000101	9.37742	4.35352	3.07873	1.6173	3.14507	1.49624	6.17004	16.9188	18.7212	10.1638	16.7153	17.5092
Acidobacteriota-sp-001_GC_00000102	42.5346	41.948	14.7153	14.2816	19.8073	14.0936	33.8707	55.6196	55.8768	29.3008	48.8419	57.3124
Acidobacteriota-sp-001_GC_00000103	14.8669	10.8838	3.28746	1.91883	2.40899	1.44798	5.08576	15.0283	11.9762	11.1439	13.1158	19.5765
Acidobacteriota-sp-001_GC_00000104	5.96634	1.17908	5.32256	3.04271	2.87741	2.65462	2.52997	7.72647	7.08538	4.55193	6.17529	5.81374
Acidobacteriota-sp-001_GC_00000105	118.385	66.3912	98.7804	55.2896	75.8832	60.5254	54.6526	144.926	175.191	114.924	157.508	158.747
Acidobacteriota-sp-001_GC_00000106	295.334	157.634	293.106	191.992	217.211	197.649	148.7	292.496	301.841	286.46	322.667	323.065
Acidobacteriota-sp-001_GC_00000107	5.0616	1.58722	2.40037	1.12388	1.80674	1.8341	1.49733	4.5619	5.06098	4.16716	4.65571	5.62933
Acidobacteriota-sp-001_GC_00000108	4.29136	4.08143	2.55691	1.42541	1.73983	1.68931	1.9362	8.58953	5.42824	5.17628	5.66876	4.94993
Acidobacteriota-sp-001_GC_00000109	106.025	67.797	112.609	56.3313	58.5519	41.3638	50.6253	46.4547	73.9262	159.942	159.534	151.293
Acidobacteriota-sp-001_GC_00000110	16.5052	8.61635	4.43546	2.63153	2.81049	2.60636	11.6947	24.837	23.2537	10.9043	20.6813	23.7597
Acidobacteriota-sp-001_GC_00000111	38.7934	26.2118	32.4572	27.7408	36.2687	25.5809	32.6057	59.5102	65.7749	50.0422	64.3394	63.1747
Acidobacteriota-sp-001_GC_00000112	10.869	6.25819	2.296	1.48024	2.00749	1.35144	4.72434	15.2748	20.1275	12.32	17.7176	20.9353
Acidobacteriota-sp-001_GC_00000113	0.794696	1.17908	0.834911	0.822355	0.468415	0.57919	0.567953	1.53433	0.985324	1.38663	0.991495	1.0191
Acidobacteriota-sp-001_GC_00000114	1.3571	0.680238	0.730547	0.274118	0.401498	0.530925	0.929378	1.45214	1.53173	1.19062	1.39025	1.72762
Acidobacteriota-sp-001_GC_00000115	6.89552	3.49189	1.148	0.60306	0.869913	0.627456	2.34926	12.9048	12.0389	8.31254	11.6501	11.8216
Acidobacteriota-sp-001_GC_00000116	42.4246	60.4051	47.2768	39.7197	45.3024	40.3985	66.6571	61.7021	84.1019	51.1602	73.8556	79.1115
Acidobacteriota-sp-001_GC_00000117	10.7101	8.34425	2.92219	1.72694	3.88115	3.28208	12.1335	14.1104	14.3947	8.66827	13.3097	14.2772
Acidobacteriota-sp-001_GC_00000118	24.9046	38.3201	27.9173	30.5368	34.5958	25.967	59.0413	14.768	23.0924	28.5385	40.037	82.6833
Acidobacteriota-sp-001_GC_00000119	368.201	691.983	1498.4	491.905	713.73	504.571	359.876	369.405	275.264	213.077	274.299	432.527
Acidobacteriota-sp-001_GC_00000120	6.50428	3.90003	2.08728	1.12388	1.53908	1.59277	3.89822	10.5348	9.42328	6.88235	9.57008	10.8122
Acidobacteriota-sp-001_GC_00000121	3.91235	4.08143	5.37474	2.87824	4.41648	3.76474	3.89822	6.9182	7.13912	4.72617	5.41011	5.64874
Acidobacteriota-sp-001_GC_00000122	7.94696	7.93611	1.61764	1.83659	3.54657	2.46156	10.9202	6.9182	9.64722	6.02568	9.30065	13.3551
Acidobacteriota-sp-001_GC_00000123	1.51604	0.317444	0.156546	0.219295	0.334582	0.241329	0.335609	2.65769	2.61559	2.0618	2.42485	2.0285
Acidobacteriota-sp-001_GC_00000124	96.5128	64.3958	45.7635	22.9711	26.2982	18.4858	40.9959	117.596	129.194	81.717	115.757	114.965
Acidobacteriota-sp-001_GC_00000125	1.50381	0.317444	1.04364	2.30259	2.00749	0.965317	1.36825	3.31526	1.62131	2.54821	2.75894	2.27114
Acidobacteriota-sp-001_GC_00000126	129.474	21.8583	11.7931	8.16872	7.36081	5.9367	16.2641	277.44	299.144	145.19	235.07	238.354
Acidobacteriota-sp-001_GC_00000127	1.98063	0	1.87855	1.04165	1.40524	1.73757	1.4457	5.89075	9.69201	6.22896	5.31312	1.46557
Acidobacteriota-sp-001_GC_00000128	5.624	3.67328	1.40891	1.20612	1.53908	1.01358	3.3819	7.49358	6.44044	4.75521	5.41011	9.2884
Acidobacteriota-sp-001_GC_00000129	37.1796	35.8259	29.535	22.1488	28.1718	29.6835	47.992	45.03	22.125	12.4361	22.8152	30.806
Acidobacteriota-sp-001_GC_00000130	59.7	60.9493	40.1279	28.1245	23.3538	22.3471	36.1425	16.0146	8.93062	44.1109	64.4903	297.277
Acidobacteriota-sp-001_GC_00000131	5.0616	2.44886	3.80928	2.41224	4.34957	3.13728	3.43354	9.2745	9.1456	8.10926	9.1821	7.60931
Acidobacteriota-sp-001_GC_00000132	1.6383	0.0453492	1.87855	1.28836	1.33833	1.78584	1.88457	2.79468	2.88431	3.43391	2.52185	2.56232
Acidobacteriota-sp-001_GC_00000133	120.965	81.6285	24.6821	6.27731	3.94807	2.55809	24.6801	48.4959	96.1049	28.0884	76.1834	89.254
Acidobacteriota-sp-001_GC_00000134	45.7134	15.6455	8.92311	7.07225	8.63222	5.69537	8.98399	42.4408	50.6098	64.4966	75.6877	92.7772
Acidobacteriota-sp-001_GC_00000135	195.935	149.335	276.147	129.905	176.526	132.731	95.3387	226.41	325.775	184.219	256.366	285.689
Acidobacteriota-sp-001_GC_00000136	4.62146	2.40351	1.51328	1.56247	3.21199	2.70289	7.74482	7.82236	7.99008	4.50111	6.38005	6.7552
Acidobacteriota-sp-001_GC_00000137	70.3734	51.8795	67.5756	55.6734	43.6964	51.6445	58.6799	84.4295	91.8412	52.6921	78.382	61.4665
Acidobacteriota-sp-001_GC_00000138	56.6802	20.7246	13.202	9.37484	12.3126	8.92919	19.7751	81.3471	60.1227	56.5688	62.087	61.4859
Acidobacteriota-sp-001_GC_00000139	3.08098	0.408143	0.0521819	0.30153	0.200749	0.0482659	0.645401	3.75364	4.75643	5.10368	5.71187	5.14405
Acidobacteriota-sp-001_GC_00000140	30.0762	21.2688	52.5472	46.4082	34.0605	33.6413	24.7834	48.1945	27.5801	23.1081	23.4402	27.2829
Acidobacteriota-sp-001_GC_00000141	0.72134	0.54419	0.469637	0.575648	1.2045	1.44798	1.08427	4.41121	2.2125	1.89482	1.45491	0.786165
Acidobacteriota-sp-001_GC_00000142	22.5694	19.9536	21.5511	12.582	17.7998	15.3003	17.2709	30.7552	38.8576	22.6072	36.5236	40.0362
Acidobacteriota-sp-001_GC_00000143	13.5465	4.85236	1.35673	0.90459	0.869913	0.675722	4.64689	20.6176	25.7797	13.9607	22.1146	28.8358
Acidobacteriota-sp-001_GC_00000144	7.2623	7.48262	1.46109	1.83659	2.54282	0.82052	5.24066	11.713	14.0901	9.84437	13.2559	16.9754
Acidobacteriota-sp-001_GC_00000145	9.87869	7.34657	12.5758	5.67425	6.82547	7.7708	7.92553	17.3161	16.1235	12.0586	16.5429	19.5571
Acidobacteriota-sp-001_GC_00000146	2.50635	0.680238	1.51328	0.685296	0.93683	0.917052	1.88457	3.75364	2.83057	1.90208	2.73739	2.68849
Acidobacteriota-sp-001_GC_00000147	1.08812	0.816285	0.208728	0.219295	0.0669164	0	0.567953	2.53439	3.07242	1.77141	2.56495	1.78586
Acidobacteriota-sp-001_GC_00000148	6.19863	1.26978	3.86146	1.28836	2.87741	2.1237	2.86558	11.4938	9.43224	9.73547	9.68863	9.93868
Acidobacteriota-sp-001_GC_00000149	6.4187	2.99305	1.04364	1.04165	1.07066	1.20665	3.61425	8.09635	8.44692	8.76991	9.63474	10.9481
Acidobacteriota-sp-001_GC_00000150	4.76818	2.04071	1.66982	0.959414	2.67666	2.55809	2.78813	8.83612	6.2165	4.66083	5.69032	5.36728
Acidobacteriota-sp-001_GC_00000151	56.3868	18.0943	11.4278	8.60731	9.50213	6.70896	14.6635	86.6077	67.8351	30.8108	59.0909	70.5608
Acidobacteriota-sp-001_GC_00000152	39.8448	20.0443	6.31401	4.11177	4.81798	4.48873	12.0303	54.3319	101.99	51.3925	97.1342	96.3295
Acidobacteriota-sp-001_GC_00000153	175.762	542.059	809.655	397.855	744.177	565.917	462.236	204.436	235.143	140.551	211.231	301.49
Acidobacteriota-sp-001_GC_00000154	99.0192	70.4273	72.0111	35.7176	37.2724	31.6141	56.1499	319.278	286.729	109.951	148.25	92.884
Acidobacteriota-sp-001_GC_00000155	2.71419	2.08606	1.51328	1.04165	2.14133	1.30318	2.37508	4.30162	4.4877	3.38309	4.61261	3.99877
Acidobacteriota-sp-001_GC_00000156	9.31629	4.03608	1.25237	1.53506	2.20824	1.30318	6.09259	14.0008	11.2775	8.62471	10.9819	15.898
Acidobacteriota-sp-001_GC_00000157	6.11305	8.6617	18.2115	8.66214	21.4802	25.05	12.6241	11.1239	7.42576	6.16362	6.91891	7.32784
Acidobacteriota-sp-001_GC_00000158	6.23531	2.22211	0.887093	0.657884	1.27141	0.965317	3.58843	11.4527	9.4412	9.00949	7.78108	8.58959
Acidobacteriota-sp-001_GC_00000159	21.9825	9.56868	8.97529	6.52401	10.7735	10.7633	19.8525	35.1116	34.3968	30.7382	35.586	37.9204
Acidobacteriota-sp-001_GC_00000160	2.04176	0	0.0521819	0.137059	0.267666	0.0482659	0.697033	2.08231	2.74995	1.9892	2.41407	2.54291
Acidobacteriota-sp-001_GC_00000161	112.566	157.362	23.2731	13.1303	16.7291	11.8251	48.7149	30.0565	27.0516	30.3753	54.3598	357.404
Acidobacteriota-sp-001_GC_00000162	74.4325	33.5584	6.9402	4.1666	6.82547	3.04075	94.2544	131.487	125.145	77.2667	121.329	139.491
Acidobacteriota-sp-001_GC_00000163	12.6173	1.76862	4.59201	2.30259	3.41274	2.75115	4.10475	28.5907	37.0034	33.2429	36.8039	33.4557
Acidobacteriota-sp-001_GC_00000164	4.69482	3.08374	2.87001	2.24777	2.47591	2.36503	6.2733	11.6308	5.75967	7.44136	6.4986	7.19196
Acidobacteriota-sp-001_GC_00000165	53.4036	33.6491	23.0644	10.6906	13.1825	8.54306	19.6976	80.5936	80.0352	54.0061	76.9055	72.9096
Acidobacteriota-sp-001_GC_00000166	12.0549	4.21747	6.10529	3.4813	4.0819	4.1026	6.47983	21.8369	24.6241	23.1081	23.9036	18.7709
Acidobacteriota-sp-001_GC_00000167	7.23785	2.7663	8.40129	3.86507	5.2864	6.56416	5.31811	11.9459	11.1879	9.00949	10.1197	11.2975
Acidobacteriota-sp-001_GC_00000168	16.3463	10.2489	4.53983	3.28942	3.01124	3.47514	8.41603	24.2206	25.296	21.5618	24.6365	25.8852
Acidobacteriota-sp-001_GC_00000169	22.2148	4.94306	4.53983	3.81024	2.94432	2.75115	5.13739	47.126	40.2102	26.288	32.6008	24.3226
Acidobacteriota-sp-001_GC_00000170	19.5862	14.8745	8.14038	2.38483	6.29014	2.70289	6.17004	33.3855	44.9845	22.9992	37.763	35.9307
Acidobacteriota-sp-001_GC_00000171	2.65306	1.58722	0.469637	0.274118	0.133833	0.0482659	1.11009	3.90433	5.32971	2.94024	4.93592	6.94931
Acidobacteriota-sp-001_GC_00000172	190.727	420.206	95.0233	47.9159	50.0535	26.4497	30.2822	124.35	33.8145	25.758	34.2066	158.31
Acidobacteriota-sp-001_GC_00000173	204.298	57.4574	81.7691	45.5859	41.5551	36.3442	33.2769	349.034	451.037	224.91	349.437	356.463
Acidobacteriota-sp-001_GC_00000174	13.6443	8.70704	6.9402	5.92095	6.95931	7.62601	11.4107	21.3711	16.4639	12.2692	15.0987	14.578
Acidobacteriota-sp-001_GC_00000175	0.171165	0	0	0.0274118	0	0.0482659	0.0774482	0.397283	0.438917	0.246835	0.226319	0.553228
Acidobacteriota-sp-001_GC_00000176	16.4808	2.9477	7.98383	5.50978	4.95181	5.50231	5.55045	23.0835	16.3833	24.0519	19.9916	23.75
Acidobacteriota-sp-001_GC_00000177	11.1502	6.16749	2.87001	2.35742	4.28265	2.60636	8.13206	17.3983	16.6789	8.42144	14.2042	13.7142
Acidobacteriota-sp-001_GC_00000178	43.8061	70.0191	68.2018	55.6186	120.784	89.4849	76.6995	23.4808	4.03087	9.14016	7.54398	52.2557
Acidobacteriota-sp-001_GC_00000179	2.50635	3.99073	0.365273	0.712707	0.869913	0.627456	3.79496	7.35658	4.58624	4.09456	4.30007	5.37698
Acidobacteriota-sp-001_GC_00000180	6.34534	1.76862	1.09582	0.520825	0.736081	0.675722	1.31662	14.22	11.8687	15.6813	13.0403	12.1031
Acidobacteriota-sp-001_GC_00000181	7.81248	3.85468	3.39183	1.75436	2.40899	2.22023	3.12374	15.8502	16.7326	11.1947	14.6245	11.5207
Acidobacteriota-sp-001_GC_00000182	42.718	96.6845	198.135	82.1532	100.977	89.871	138.322	31.1114	25.7976	28.1537	43.9383	89.487
Acidobacteriota-sp-001_GC_00000183	70.4712	52.333	7.14892	8.25096	6.55781	4.68179	47.8888	47.2493	51.1921	58.725	95.6361	169.094
Acidobacteriota-sp-001_GC_00000184	12.3973	7.43727	3.23528	2.05589	2.54282	1.8341	4.62107	19.7272	14.8784	12.3998	15.4113	16.6842
Acidobacteriota-sp-001_GC_00000185	32.4481	13.4234	7.04456	6.55143	3.61349	3.57167	12.211	34.2348	31.611	24.6182	34.67	41.7832
Acidobacteriota-sp-001_GC_00000186	14.598	15.6908	1.04364	1.69953	1.40524	1.11011	10.7653	7.79497	4.15628	2.34493	3.85821	18.8389
Acidobacteriota-sp-001_GC_00000187	17.3244	15.4187	8.14038	5.07119	7.82922	5.98497	11.2816	23.3438	27.1502	24.6182	28.43	29.5928
Acidobacteriota-sp-001_GC_00000188	18.3025	37.2317	31.7266	23.2726	34.5958	27.9942	36.0392	12.987	10.4803	8.00763	9.23599	25.2155
Acidobacteriota-sp-001_GC_00000189	2.67752	0.680238	0.521819	0.685296	0.602248	1.15838	1.96202	4.45231	3.97713	3.86225	2.84516	3.02819
Acidobacteriota-sp-001_GC_00000190	21.5791	12.0629	8.87093	4.11177	5.08565	5.88844	7.51247	35.9747	41.2851	16.8284	19.5174	18.1012
Acidobacteriota-sp-001_GC_00000191	2.94649	1.72327	2.81782	1.89142	2.40899	1.68931	1.88457	4.5756	3.86068	3.89854	4.3324	4.65876
Acidobacteriota-sp-001_GC_00000192	20.7599	5.12446	0.991457	1.1513	1.13758	0.627456	2.81395	29.6592	26.1648	15.0715	23.7097	26.0793
Acidobacteriota-sp-001_GC_00000193	7.80025	6.07679	1.09582	0.685296	1.2045	0.57919	3.35609	5.67156	4.40709	7.57929	9.91495	27.9137
Acidobacteriota-sp-001_GC_00000194	18.0702	9.70473	7.25329	10.718	10.9074	10.8598	21.9178	27.6043	31.0108	19.8848	25.4124	26.4385
Acidobacteriota-sp-001_GC_00000195	3.6556	2.53955	1.77419	1.864	3.2789	2.22023	2.37508	7.76757	5.12369	4.38496	4.95747	6.0758
Acidobacteriota-sp-001_GC_00000196	22.6916	16.8699	7.09674	5.5646	4.75107	4.48873	16.987	22.6451	18.972	23.2606	24.0437	27.9428
Acidobacteriota-sp-001_GC_00000197	19.6718	10.2036	23.5862	12.4724	16.5284	15.1072	10.5846	33.4129	33.304	25.4023	29.1198	26.9529
Acidobacteriota-sp-001_GC_00000198	58.294	33.5584	13.0455	8.5799	9.10063	6.03323	33.8448	80.6484	77.0524	56.9609	75.1165	77.6169
Acidobacteriota-sp-001_GC_00000199	19.7574	5.57795	6.67929	4.49554	6.02248	4.19913	6.71217	21.33	18.963	23.1517	19.2587	20.8965
Acidobacteriota-sp-001_GC_00000200	3.38663	2.49421	0.991457	0.740119	0.869913	0.82052	1.47152	6.09624	5.57156	2.69341	4.89281	5.77492
Acidobacteriota-sp-001_GC_00000201	49.6746	47.526	22.2295	12.4176	15.5246	8.97745	19.2588	59.1815	43.8021	30.5931	42.6019	48.1308
Acidobacteriota-sp-001_GC_00000202	13.7177	8.97914	7.82729	4.55036	6.89239	4.2474	4.62107	10.1376	6.24337	9.98957	10.0227	15.8883
Acidobacteriota-sp-001_GC_00000203	6.16195	1.99536	0.730547	0.630472	0.267666	0.241329	2.14273	9.02791	7.95425	9.03127	8.19061	9.49222
Acidobacteriota-sp-001_GC_00000204	11.7982	2.13141	1.77419	1.12388	1.27141	1.30318	2.86558	15.2611	23.1909	10.8027	20.9938	20.7994
Acidobacteriota-sp-001_GC_00000205	11.6637	3.53724	2.296	2.65895	2.60974	3.52341	6.45401	18.2476	19.0526	18.4328	19.0001	19.693
Acidobacteriota-sp-001_GC_00000206	10.9179	1.08838	1.51328	0.959414	1.27141	0.772254	2.78813	18.9052	18.4166	11.2673	14.4629	15.8786
Acidobacteriota-sp-001_GC_00000207	15.3927	5.714	1.77419	2.00106	2.81049	2.36503	20.4463	23.0835	19.7513	15.9136	17.7284	23.8858
Acidobacteriota-sp-001_GC_00000208	4.29136	0.906984	2.97437	0.767531	2.00749	2.31676	1.88457	7.12369	6.04631	4.88589	6.56326	7.64813
Acidobacteriota-sp-001_GC_00000209	10.38	6.03144	0.887093	1.26094	1.13758	1.01358	4.80179	13.4802	16.5176	10.868	18.666	22.5756
Acidobacteriota-sp-001_GC_00000210	10.9179	2.35816	1.51328	1.34318	1.00375	0.965317	4.10475	15.9324	13.705	14.9989	15.2065	15.4127
Acidobacteriota-sp-001_GC_00000211	8.72943	2.63025	2.81782	2.24777	2.81049	2.75115	5.16321	12.2336	15.4427	8.1746	12.8787	10.7151
Acidobacteriota-sp-001_GC_00000212	50.1025	47.7073	13.8804	12.7465	16.8629	11.1011	27.4683	56.0717	53.2792	29.671	53.1096	64.3782
Acidobacteriota-sp-001_GC_00000213	17.3122	8.6617	7.5142	5.64684	6.15631	5.64711	5.21484	18.5764	15.2188	14.1277	17.0278	17.5092
Acidobacteriota-sp-001_GC_00000214	7.03001	10.3396	3.91364	3.28942	4.34957	4.39219	6.06677	9.16491	7.00476	3.70253	5.72265	8.7837
Acidobacteriota-sp-001_GC_00000215	6.54096	7.80006	1.87855	1.67212	2.34207	2.46156	3.35609	12.2336	11.3671	8.45048	11.9195	12.501
Acidobacteriota-sp-001_GC_00000216	14.4635	8.2082	25.3082	13.9252	22.417	18.2928	15.722	31.9881	24.4181	15.086	21.4249	18.4506
Acidobacteriota-sp-001_GC_00000217	10.869	5.66865	4.17455	3.28942	4.34957	5.69537	8.15787	23.0561	17.5746	16.5525	13.6762	12.6563
Acidobacteriota-sp-001_GC_00000218	18.6081	19.999	30.0046	18.1466	27.9711	24.5673	32.4766	30.3853	24.7496	20.422	26.7057	29.5928
Acidobacteriota-sp-001_GC_00000219	3.44776	1.31513	0.939275	0.767531	1.27141	0.772254	2.42671	4.6578	4.56832	2.86038	3.61033	4.01818
Acidobacteriota-sp-001_GC_00000220	5.0616	3.80933	2.76564	1.80918	1.67291	2.99248	3.94986	5.38387	4.89975	5.11094	5.76576	8.52165
Acidobacteriota-sp-001_GC_00000221	4.18133	1.63257	0.469637	0.164471	0.200749	0.0965317	1.00683	6.12364	6.65542	4.94396	6.85425	7.06578
Acidobacteriota-sp-001_GC_00000222	22.9484	13.5141	8.19256	5.0986	4.01498	5.21271	8.28695	27.2481	47.9853	31.682	53.239	64.5044
Acidobacteriota-sp-001_GC_00000223	14.8792	5.66865	1.46109	0.877178	1.33833	0.917052	4.93087	23.2205	17.6642	13.467	16.9309	18.4021
Acidobacteriota-sp-001_GC_00000224	10.1843	0.362794	0.469637	0.383766	0.468415	0.57919	1.72968	22.5629	21.3905	12.2183	18.2564	15.4515
Acidobacteriota-sp-001_GC_00000225	4.57256	1.17908	2.19164	0.932002	1.33833	1.11011	3.17537	5.83595	7.34514	6.73715	7.94274	7.72577
Acidobacteriota-sp-001_GC_00000226	8.99841	5.94074	1.722	1.28836	1.53908	0.675722	3.25282	11.2335	20.6022	9.75725	17.8038	18.47
Acidobacteriota-sp-001_GC_00000227	7.07891	4.03608	4.22674	3.23459	4.4834	3.90954	9.08725	12.5213	11.7433	8.82799	11.6608	12.3845
Acidobacteriota-sp-001_GC_00000228	32.8393	11.3826	4.48765	3.42648	3.54657	2.89595	13.6567	50.907	40.5237	21.707	38.1294	40.5312
Acidobacteriota-sp-001_GC_00000229	2.39631	0.861635	0.574001	0.30153	0.736081	1.06185	1.67804	4.31531	3.68153	3.31776	3.71811	3.32907
Acidobacteriota-sp-001_GC_00000230	6.84661	9.70473	12.3671	7.81237	5.48715	4.2474	4.9825	7.58947	7.44368	6.89687	7.55476	8.54106
Acidobacteriota-sp-001_GC_00000231	30.3941	9.47798	8.50565	3.9473	6.49089	4.73006	10.4813	66.0038	53.6912	33.1993	47.6887	51.3725
Acidobacteriota-sp-001_GC_00000232	47.6329	27.1188	7.35765	8.93625	7.36081	5.9367	19.233	63.7982	68.7308	30.9488	52.2582	58.1568
Acidobacteriota-sp-001_GC_00000233	3.57002	0.770936	0.521819	0.520825	0.468415	0.0965317	0.645401	4.27422	4.24585	3.99292	4.81737	5.29934
Acidobacteriota-sp-001_GC_00000234	7.80025	11.1106	3.80928	2.33	3.54657	3.18555	9.57776	7.98676	6.89727	4.88589	7.68408	10.2687
Acidobacteriota-sp-001_GC_00000235	11.9204	3.17444	4.27892	3.17977	3.81424	2.60636	3.82078	19.2066	16.6878	14.4253	19.0971	18.538
Acidobacteriota-sp-001_GC_00000236	0.647983	1.26978	0.208728	0.274118	0.267666	0.337861	0.697033	1.64393	1.03011	0.892963	1.14237	1.44616
Acidobacteriota-sp-001_GC_00000237	41.2509	128.474	39.7626	18.7497	25.7628	15.1072	59.9191	24.8918	17.485	21.6199	25.8759	99.1248
Acidobacteriota-sp-001_GC_00000238	77.5624	133.236	35.2228	20.3396	36.9379	28.4769	65.1339	66.8805	28.9685	33.9907	35.9848	97.8048
Acidobacteriota-sp-001_GC_00000239	3.39885	0.136048	0.782729	0.630472	1.00375	0.723988	1.88457	6.23323	4.13836	4.29784	4.67727	4.20259
Acidobacteriota-sp-001_GC_00000240	2.97094	1.31513	0.730547	0.411177	0.401498	0.386127	1.31662	7.31549	4.97141	5.06738	4.91437	4.31906
Acidobacteriota-sp-001_GC_00000241	3.22769	1.31513	0.104364	0.246706	0.468415	0.0965317	1.11009	4.6989	6.10901	3.56459	5.25923	7.22108
Acidobacteriota-sp-001_GC_00000242	71.9384	125.254	67.5756	44.2975	76.9539	53.6234	77.8612	54.6607	7.21078	9.79355	8.97734	38.755
Acidobacteriota-sp-001_GC_00000243	10.8079	5.4419	1.25237	1.04165	1.2045	0.530925	2.94303	19.234	16.6699	10.1275	12.2428	14.5586
Acidobacteriota-sp-001_GC_00000244	28.2301	18.5932	22.073	10.8277	13.4502	7.33641	23.0279	55.8662	53.1538	26.5638	40.1232	36.8042
Acidobacteriota-sp-001_GC_00000245	100.254	80.2681	92.8838	64.6919	71.7344	51.5962	62.3458	196.244	49.6066	68.1556	52.6462	110.432
Acidobacteriota-sp-001_GC_00000246	6.94442	0.997682	0.991457	0.849766	1.33833	0.772254	3.79496	11.85	15.3711	6.12006	12.6739	12.0254
Acidobacteriota-sp-001_GC_00000247	29.3671	5.5326	1.40891	1.83659	1.33833	1.11011	5.34392	45.6738	43.7215	20.1026	37.6121	41.5697
Acidobacteriota-sp-001_GC_00000248	89.9596	127.204	190.047	87.7727	95.1551	67.6205	105.046	100.978	116.833	99.1769	111.791	132.998
Acidobacteriota-sp-001_GC_00000249	7.36011	7.16517	12.5237	9.59414	10.372	8.59132	6.99615	7.17849	8.01696	8.12378	9.139	11.3169
Acidobacteriota-sp-001_GC_00000250	4.43807	0.589539	0.626183	0.383766	0.468415	1.20665	0.593769	6.02774	5.87612	4.77699	6.13218	4.79464
Acidobacteriota-sp-001_GC_00000251	96.1705	153.87	187.594	124.34	150.629	111.977	140.801	101.225	103.459	74.6241	111.532	136.54
Acidobacteriota-sp-001_GC_00000252	4.218	0.906984	0.730547	0.466001	0.669164	0.241329	1.41988	7.95936	7.11225	5.42312	6.58482	6.74549
Acidobacteriota-sp-001_GC_00000253	1.29597	0	0.208728	0.0548236	0.334582	0.0965317	0.413057	2.13711	1.52277	1.73511	1.59501	1.83439
Acidobacteriota-sp-001_GC_00000254	37.1184	87.9774	295.819	284.452	270.476	265.945	454.13	61.5926	34.137	19.5581	39.2503	57.3998
Acidobacteriota-sp-001_GC_00000255	10.6978	8.2082	4.17455	1.91883	3.6804	2.84769	5.93769	17.1517	13.8214	13.1912	14.6461	17.3636
Acidobacteriota-sp-001_GC_00000256	4.43807	3.31049	3.54837	1.58989	4.0819	2.50983	3.35609	7.47988	5.91195	3.45569	5.12991	6.03697
Acidobacteriota-sp-001_GC_00000257	27.6188	26.8014	8.29693	3.64577	3.54657	4.68179	9.03562	43.2627	42.6197	20.3639	35.7585	40.8709
Acidobacteriota-sp-001_GC_00000258	159.538	211.1	65.2274	33.9358	33.7259	22.2023	132.875	222.602	212.427	117.312	177.262	197.114
Acidobacteriota-sp-001_GC_00000259	25.1002	9.43263	8.76656	5.81131	5.35331	5.59884	9.68102	37.7282	31.5304	26.3533	34.1096	31.9513
Acidobacteriota-sp-001_GC_00000260	2.87313	0.408143	0.730547	0.767531	0.736081	0.57919	0.72285	10.3157	19.6527	7.55751	11.0465	2.60114
Acidobacteriota-sp-001_GC_00000261	1.1248	0.226746	0.104364	0.164471	0.334582	0.0965317	0.567953	1.12335	1.54069	1.74237	1.34714	2.8729
Acidobacteriota-sp-001_GC_00000262	1.6383	1.63257	0.626183	0.411177	0.133833	0.57919	1.16172	2.3837	1.53173	1.38663	1.89677	2.55261
Acidobacteriota-sp-001_GC_00000263	6.96888	1.99536	1.87855	1.45283	1.47216	0.965317	3.61425	11.5623	14.5201	9.89519	13.1158	12.5786
Acidobacteriota-sp-001_GC_00000264	23.4741	12.5164	2.24382	2.0833	1.33833	0.530925	2.42671	10.6307	9.10081	11.7247	19.1078	50.1399
Acidobacteriota-sp-001_GC_00000265	12.2505	6.89308	1.722	1.17871	1.47216	0.772254	4.75015	14.7543	24.454	15.6958	24.9706	23.9732
Acidobacteriota-sp-001_GC_00000266	29.8684	29.8851	9.54929	11.5952	13.7179	10.2324	20.627	22.5355	19.393	18.3747	22.5996	34.5525
Acidobacteriota-sp-001_GC_00000267	22.9973	38.1387	27.813	19.7091	29.1756	24.2295	56.8211	37.9474	30.5003	13.8373	24.3024	29.9616
Acidobacteriota-sp-001_GC_00000268	4.82931	6.80238	11.7409	4.66001	7.36081	4.05433	4.69852	6.24693	4.34438	3.26694	4.0953	5.36728
Acidobacteriota-sp-001_GC_00000269	9.16957	21.8583	28.4391	16.8034	26.6996	17.0379	15.6703	11.3157	21.9011	8.92237	16.9201	17.3636
Acidobacteriota-sp-001_GC_00000270	2.02953	0.181397	0.678365	0.932002	0.602248	0.82052	0.98101	4.7674	4.89079	3.0201	4.30007	3.57171
Acidobacteriota-sp-001_GC_00000271	25.7115	6.57563	1.87855	1.06906	2.27516	0.965317	2.91721	26.9056	24.5614	28.2118	33.172	40.1915
Acidobacteriota-sp-001_GC_00000272	61.7662	59.5888	5.11383	3.56354	3.01124	2.99248	17.5549	72.785	37.4513	44.9676	45.2639	91.5058
Acidobacteriota-sp-001_GC_00000273	30.0517	20.7699	9.07966	5.50978	6.62473	5.01965	22.2534	42.1394	44.0977	23.3695	38.5713	44.53
Acidobacteriota-sp-001_GC_00000274	9.92759	11.2466	7.93165	2.93306	5.35331	2.89595	5.08576	14.6721	13.2929	9.02401	12.5877	12.996
Acidobacteriota-sp-001_GC_00000275	2.35964	1.85932	6.78365	3.09754	10.2382	7.52948	4.64689	4.82219	4.51458	2.88942	4.40784	5.02758
Acidobacteriota-sp-001_GC_00000276	3.58225	0.952333	0.313092	0.0822355	0.401498	0.0965317	0.464689	5.49346	7.32723	5.57557	6.98357	7.06578
Acidobacteriota-sp-001_GC_00000277	5.0127	2.44886	3.1831	2.22036	2.27516	2.17196	1.85876	5.26057	4.38021	3.80417	4.67727	8.41488
Acidobacteriota-sp-001_GC_00000278	7.28675	1.54187	2.13946	1.04165	1.67291	1.11011	5.18903	15.2063	14.7172	8.96593	13.8809	14.2869
Acidobacteriota-sp-001_GC_00000279	4.03461	0.680238	1.51328	1.23353	2.20824	1.54451	2.40089	7.57577	6.52105	4.68987	6.31539	5.11493
Acidobacteriota-sp-001_GC_00000280	8.13035	6.39424	3.65273	2.87824	3.34582	2.70289	4.59526	11.2609	15.1202	8.34884	12.5661	12.8213
Acidobacteriota-sp-001_GC_00000281	57.9762	288.92	260.075	154.712	255.286	182.204	198.732	31.5497	13.9199	19.5218	35.8016	190.708
Acidobacteriota-sp-001_GC_00000282	58.5752	28.4793	6.99238	5.42754	6.02248	4.53699	23.4668	64.5516	66.581	48.1547	65.5788	83.6829
Acidobacteriota-sp-001_GC_00000283	3.03207	0.816285	0.26091	0.383766	0.200749	0.289595	0.85193	4.93179	4.20106	3.2379	3.85821	4.54229
Acidobacteriota-sp-001_GC_00000284	20.5154	22.7199	9.96675	6.35954	7.22697	4.77832	13.7341	24.563	21.2024	16.8356	20.067	27.8555
Acidobacteriota-sp-001_GC_00000285	1.52826	0.226746	0.104364	0.219295	0.401498	0.0482659	0.516321	2.71248	2.23937	1.23418	1.71356	1.83439
Acidobacteriota-sp-001_GC_00000286	35.3945	13.6955	13.9848	6.85296	9.23447	5.30925	9.13888	46.8794	50.6636	30.2446	47.2038	46.0149
Acidobacteriota-sp-001_GC_00000287	9.20625	11.8361	16.8026	6.90778	11.9111	10.4254	12.0819	12.3706	15.4785	9.88067	13.5899	18.868
Acidobacteriota-sp-001_GC_00000288	5.03715	4.30817	3.70492	1.94624	2.67666	3.04075	8.33859	9.67178	5.27596	5.08916	5.37778	6.20197
Acidobacteriota-sp-001_GC_00000289	9.26738	2.26746	0.834911	0.520825	0.468415	0.57919	3.3819	12.6309	15.9443	8.13104	15.9609	16.1892
Acidobacteriota-sp-001_GC_00000290	12.5195	7.25587	2.34819	1.94624	2.67666	1.8341	8.33859	15.1652	15.2636	8.91511	15.4328	18.3924
Acidobacteriota-sp-001_GC_00000291	48.1708	4.58027	1.87855	0.90459	1.47216	0.868786	3.56262	64.0995	93.991	43.051	86.8636	79.4318
Acidobacteriota-sp-001_GC_00000292	2.7631	1.72327	2.87001	1.97365	2.07441	2.22023	1.98784	5.69896	3.7711	3.36132	3.47023	3.99877
Acidobacteriota-sp-001_GC_00000293	12.9963	11.1559	2.40037	1.26094	1.53908	1.25491	6.17004	9.53479	8.62607	7.68093	12.6631	25.1476
Acidobacteriota-sp-001_GC_00000294	61.6562	380.706	502.668	232.096	430.273	308.66	197.028	20.9327	14.7261	10.8172	41.5781	198.531
Acidobacteriota-sp-001_GC_00000295	50.0292	22.856	12.9933	9.7312	10.439	8.2052	24.9383	68.0039	78.9603	44.7788	66.5703	66.8144
Acidobacteriota-sp-001_GC_00000296	6.33312	2.6756	1.25237	1.17871	2.07441	0.965317	3.20119	13.9597	15.2636	7.31794	13.2235	12.9378
Acidobacteriota-sp-001_GC_00000297	2.44522	3.12909	0.939275	0.60306	1.00375	1.35144	2.40089	4.30162	4.55041	2.76601	4.21385	4.31906
Acidobacteriota-sp-001_GC_00000298	7.22562	0.770936	0.834911	0.794943	0.736081	0.386127	0.774482	8.24705	8.11549	4.26154	6.8758	7.56078
Acidobacteriota-sp-001_GC_00000299	1.44268	0.589539	0.521819	0.60306	0.602248	0.530925	1.05846	3.26046	3.42176	2.3159	2.71583	2.57202
Acidobacteriota-sp-001_GC_00000300	8.9495	5.66865	1.40891	1.50765	2.00749	1.39971	5.96351	9.80878	8.83209	4.98026	7.81341	9.30781
Acidobacteriota-sp-001_GC_00000301	6.01524	2.9477	1.25237	1.31577	2.27516	1.44798	2.81395	13.4528	8.59919	7.72449	9.68863	8.55076
Acidobacteriota-sp-001_GC_00000302	241.906	1008.29	2623.66	2102.08	2287.4	2136.87	1901.38	352.321	333.765	195.312	332.431	391.355
Acidobacteriota-sp-001_GC_00000303	1.11257	2.17676	1.04364	0.685296	1.2045	1.01358	1.6006	2.2193	1.64818	2.03276	1.87522	2.29056
Acidobacteriota-sp-001_GC_00000304	32.0201	20.2257	13.5673	10.8003	13.7848	14.7211	30.9018	39.1392	20.1454	10.5631	21.8883	38.6095
Acidobacteriota-sp-001_GC_00000305	3.59447	1.22443	0.156546	0.274118	0.334582	0	0.98101	5.83595	5.84924	3.53555	4.97903	5.60022
Acidobacteriota-sp-001_GC_00000306	7.04223	3.49189	11.1148	20.504	22.1493	29.5387	107.989	13.0144	9.04707	4.90041	10.7987	11.2781
Acidobacteriota-sp-001_GC_00000307	2.93426	1.49652	0.365273	0.164471	0.267666	0.193063	0.877746	4.603	2.18563	2.48287	2.52185	3.31937
Acidobacteriota-sp-001_GC_00000308	2.23738	2.17676	0.156546	0.246706	0.334582	0.337861	1.11009	3.78104	3.43968	1.37937	2.48951	2.8729
Acidobacteriota-sp-001_GC_00000309	12.5195	5.03376	6.99238	4.38589	5.62098	5.45404	14.9991	16.6174	18.542	13.8809	17.7607	18.8777
Acidobacteriota-sp-001_GC_00000310	24.4522	21.3141	12.6802	11.0744	16.2607	12.9353	28.0104	30.262	22.3669	15.478	25.2185	36.4257
Acidobacteriota-sp-001_GC_00000311	79.9098	361.932	101.024	45.8874	67.1172	50.0034	106.027	29.2208	8.33943	14.2075	16.4567	155.049
Acidobacteriota-sp-001_GC_00000312	5.67291	3.49189	1.35673	1.50765	1.53908	1.49624	2.47834	5.08248	5.72384	5.66995	6.46627	8.77399
Acidobacteriota-sp-001_GC_00000313	3.55779	3.49189	0.469637	0.794943	0.535331	0.627456	2.0911	4.7126	5.7328	3.04914	5.35623	5.87198
Acidobacteriota-sp-001_GC_00000314	96.8918	1004.44	9411.38	8463.84	9552.79	9516.53	9522.17	307.881	50.9502	28.5893	80.1171	160.446
Acidobacteriota-sp-001_GC_00000315	14.0356	44.4422	40.7541	22.5599	37.7409	28.7182	35.2389	16.316	13.7408	8.72635	13.4606	19.8677
Acidobacteriota-sp-001_GC_00000316	6.1864	0.770936	0.939275	1.01424	1.13758	0.82052	1.80712	8.41144	10.7848	5.81515	10.3999	10.521
Acidobacteriota-sp-001_GC_00000317	34.6365	11.7454	5.21819	4.6326	5.88864	3.18555	11.9786	55.8525	67.5843	41.5409	64.8782	69.299
Acidobacteriota-sp-001_GC_00000318	0.696888	0	0.0521819	0.0274118	0.133833	0.241329	0.12908	2.3015	1.23613	1.41567	0.808284	0.689108
Acidobacteriota-sp-001_GC_00000319	11.6026	3.90003	0.991457	0.90459	0.93683	0.82052	3.74333	35.0705	39.7444	18.1279	24.5179	20.9159
Acidobacteriota-sp-001_GC_00000320	18.0335	14.285	6.00092	4.35848	7.29389	6.2263	20.0333	25.8782	22.3758	16.0588	22.6858	26.6326
Acidobacteriota-sp-001_GC_00000321	22.4716	3.17444	1.93073	1.1513	1.60599	1.39971	4.28546	74.3056	56.6024	32.2193	37.8169	28.894
Acidobacteriota-sp-001_GC_00000322	17.7156	16.9152	14.9762	7.56566	10.372	6.27456	12.7273	27.0974	23.8717	20.1243	23.548	22.6241
Acidobacteriota-sp-001_GC_00000323	38.8056	45.4399	13.6717	10.581	11.1081	13.611	42.3125	29.4537	8.71564	10.6139	11.219	44.8211
Acidobacteriota-sp-001_GC_00000324	11.1135	3.17444	1.87855	0.986826	1.47216	0.917052	3.07211	26.6865	32.023	13.0387	18.181	15.4224
Acidobacteriota-sp-001_GC_00000325	5.56287	0.362794	1.40891	0.685296	0.869913	0.82052	1.67804	9.89098	9.75471	7.11466	9.60241	9.77369
Acidobacteriota-sp-001_GC_00000326	4.93934	1.72327	2.50473	2.00106	5.82173	4.82659	7.66737	9.4252	6.62854	4.63179	6.48782	7.65783
Acidobacteriota-sp-001_GC_00000327	15.7839	38.3654	58.8612	36.7044	41.622	34.5584	40.9701	8.78132	5.36554	7.37602	9.44075	21.8962
Acidobacteriota-sp-001_GC_00000328	163.732	496.392	164.53	60.4157	125.87	88.6644	70.2197	121.952	23.4507	32.6258	29.2707	192.416
Acidobacteriota-sp-001_GC_00000329	3.9368	0.362794	1.20018	1.56247	1.2045	1.78584	5.24066	4.7674	6.27024	4.74795	5.9813	7.34725
Acidobacteriota-sp-001_GC_00000330	14.5124	4.48957	3.33964	1.91883	1.87366	1.59277	5.24066	22.8369	20.2439	15.6014	18.9031	21.3623
Acidobacteriota-sp-001_GC_00000331	3.23992	0.54419	0.939275	0.493413	1.00375	0.868786	0.877746	10.8225	16.222	9.88793	10.3999	4.44523
Acidobacteriota-sp-001_GC_00000332	36.556	11.5187	12.4193	6.90778	7.16006	5.59884	7.77063	52.9208	42.0375	25.4748	38.3881	44.4911
Acidobacteriota-sp-001_GC_00000333	52.9268	63.2621	36.8404	12.4724	17.0637	13.4179	26.0742	35.8925	7.56012	11.7174	11.7578	73.7248
Acidobacteriota-sp-001_GC_00000334	7.09114	1.22443	1.40891	0.493413	0.468415	1.01358	1.23917	10.0417	10.1309	7.22356	9.22521	8.70605
Acidobacteriota-sp-001_GC_00000335	19.6351	11.0199	6.00092	3.23459	5.55406	3.76474	7.66737	28.029	21.6771	20.6035	22.7828	25.3514
Acidobacteriota-sp-001_GC_00000336	12.9719	6.80238	10.3842	4.4133	5.55406	4.39219	5.60208	19.6176	25.3855	17.1986	22.1039	22.925
Acidobacteriota-sp-001_GC_00000337	29.2081	7.52797	10.0711	4.71483	4.95181	5.88844	6.60891	50.1535	60.8572	34.2883	56.4505	48.3831
Acidobacteriota-sp-001_GC_00000338	10.9546	5.66865	1.87855	1.64471	1.40524	1.9789	9.68102	15.5214	14.2335	9.0966	14.4198	19.1883
Acidobacteriota-sp-001_GC_00000339	4.38917	2.31281	3.02655	2.5493	2.67666	2.60636	4.05312	5.32907	3.13512	5.93857	3.8151	5.62933
Acidobacteriota-sp-001_GC_00000340	1.72388	2.857	1.25237	0.986826	2.54282	1.30318	3.12374	2.2741	2.78578	1.54635	2.4033	2.78555
Acidobacteriota-sp-001_GC_00000341	5.47729	5.16981	2.19164	1.20612	2.00749	1.64104	3.09793	13.6446	20.2439	7.76805	18.8276	13.3842
Acidobacteriota-sp-001_GC_00000342	3.12988	6.93843	10.332	4.79707	9.7698	6.0815	5.26648	5.58936	4.13836	3.01284	3.71811	4.03759
Acidobacteriota-sp-001_GC_00000343	43.8428	18.2757	19.7248	12.9658	13.7179	12.2595	16.3416	54.0305	51.631	43.4357	61.5158	69.6387
Acidobacteriota-sp-001_GC_00000344	8.39933	5.94074	8.87093	5.45495	8.29764	5.50231	7.84808	11.9048	10.8834	6.79523	8.72946	8.70605
Acidobacteriota-sp-001_GC_00000345	5.13496	1.40582	0.26091	0.191883	0.334582	0.337861	1.13591	6.67161	6.29712	3.86225	5.41011	6.0758
Acidobacteriota-sp-001_GC_00000346	54.4184	55.6435	125.341	47.2854	61.3624	48.2176	43.1128	71.6479	88.2582	74.8346	87.4132	101.823
Acidobacteriota-sp-001_GC_00000347	78.626	257.81	98.0498	53.7546	70.3292	45.9008	135.379	19.5765	3.95025	8.70457	7.40388	91.6902
Acidobacteriota-sp-001_GC_00000348	29.4893	9.43263	8.29693	4.76966	7.16006	8.39826	12.2368	59.1267	82.7762	41.7732	61.8499	51.4016
Acidobacteriota-sp-001_GC_00000349	4.80486	1.40582	0.365273	0.411177	0.93683	0.482659	2.71069	11.6171	6.8704	5.16176	6.6387	7.45401
Acidobacteriota-sp-001_GC_00000350	7.39679	5.03376	0.939275	0.932002	0.93683	0.965317	4.13057	8.60323	6.01048	4.21072	5.87353	11.2684
Acidobacteriota-sp-001_GC_00000351	13.1797	8.43495	3.70492	2.16553	2.60974	1.30318	4.31128	19.6861	16.858	9.86615	15.4759	15.7427
Acidobacteriota-sp-001_GC_00000352	3.16656	1.22443	6.57492	3.31683	4.21573	5.01965	2.45253	7.21959	5.48199	4.25428	5.43167	4.23171
Acidobacteriota-sp-001_GC_00000353	3.21546	1.67792	6.41838	3.42648	5.15256	5.11618	3.58843	8.34294	5.29388	6.44676	6.3585	6.31844
Acidobacteriota-sp-001_GC_00000354	9.48745	2.81165	0.417455	0.712707	1.07066	0.530925	3.40772	14.1926	24.7675	13.5396	22.0608	24.0605
Acidobacteriota-sp-001_GC_00000355	5.59955	3.21979	0.417455	0.328942	0.267666	0.241329	1.4457	10.0143	13.0152	7.95681	9.50542	9.7931
Acidobacteriota-sp-001_GC_00000356	6.72435	7.16517	6.83583	4.00213	10.9743	5.74364	8.26114	16.0831	10.1936	7.92051	9.89339	9.58928
Acidobacteriota-sp-001_GC_00000357	67.3413	31.8351	31.3613	25.4656	29.2425	25.6774	40.2472	57.2224	69.9222	56.6922	72.9826	72.1913
Acidobacteriota-sp-001_GC_00000358	12.2383	43.3538	59.3308	34.9227	52.5294	46.8179	42.8805	11.6856	10.8117	9.45234	10.8418	15.471
Acidobacteriota-sp-001_GC_00000359	13.9133	8.70704	5.32256	3.15236	3.61349	3.28208	9.965	22.5629	17.1088	12.4216	17.9439	20.188
Acidobacteriota-sp-001_GC_00000360	8.86392	1.81397	5.58347	5.50978	5.15256	6.99855	3.04629	6.42502	20.226	21.8086	30.5962	36.0568
Acidobacteriota-sp-001_GC_00000361	10.0132	12.9245	10.6451	6.19507	14.7885	9.60491	11.1009	18.686	12.0299	16.3202	9.87184	9.75427
Acidobacteriota-sp-001_GC_00000362	36.6783	33.1049	11.2713	8.30578	8.23072	5.88844	21.1692	43.7833	59.5405	33.3373	57.7653	63.4076
Acidobacteriota-sp-001_GC_00000363	12.0672	9.75008	8.03602	7.34637	9.63596	8.10867	13.7083	19.9874	19.1242	10.6938	14.8401	14.2383
Acidobacteriota-sp-001_GC_00000364	28.8903	75.2797	26.6128	11.1018	21.6809	31.8555	12.495	6.38393	17.1178	39.2032	49.4993	239.383
Acidobacteriota-sp-001_GC_00000365	17.8623	19.2734	33.7617	29.8241	26.0305	25.0983	16.006	15.768	12.9346	11.9933	13.9887	17.1403
Acidobacteriota-sp-001_GC_00000366	1.88282	0.317444	0.104364	0.137059	0.669164	0.0965317	0.516321	3.87693	3.87859	3.24516	3.87976	3.2029
Acidobacteriota-sp-001_GC_00000367	2.28628	0.680238	0.208728	0.438589	0.869913	0.434393	1.47152	3.34266	2.26625	2.15618	2.57573	3.15437
Acidobacteriota-sp-001_GC_00000368	7.37234	6.93843	33.9704	34.1277	34.6627	36.0063	139.536	8.83612	7.81989	2.77327	9.22521	10.2784
Acidobacteriota-sp-001_GC_00000369	19.5006	25.1235	3.96583	3.64577	1.67291	1.20665	7.89971	7.64427	5.29388	14.2656	24.1407	79.4804
Acidobacteriota-sp-001_GC_00000370	3.30105	2.13141	0.208728	0.219295	0.535331	0.289595	1.54896	7.93196	6.10005	5.53201	5.29156	7.07549
Acidobacteriota-sp-001_GC_00000371	2.40854	1.54187	2.08728	1.01424	3.41274	2.31676	2.01365	5.56196	3.17095	2.11988	2.97448	2.88261
Acidobacteriota-sp-001_GC_00000372	54.1861	30.7921	6.9402	3.72801	3.74732	1.01358	6.1184	29.3304	22.5998	25.4676	42.3002	111.509
Acidobacteriota-sp-001_GC_00000373	2.22515	0.589539	0.313092	0.520825	0.133833	0.386127	0.697033	3.35636	2.74995	2.76601	2.27397	2.30026
Acidobacteriota-sp-001_GC_00000374	12.385	7.80006	3.23528	2.33	4.28265	3.57167	4.75015	18.1517	20.2529	17.3293	19.1402	21.2459
Acidobacteriota-sp-001_GC_00000375	5.39171	0.680238	0.208728	0.356354	0.267666	0.0965317	1.6006	6.60312	8.45587	5.13998	6.95124	8.4537
Acidobacteriota-sp-001_GC_00000376	17.0921	8.571	1.66982	2.16553	2.81049	1.8341	8.28695	18.138	21.068	17.9101	22.7182	31.136
Acidobacteriota-sp-001_GC_00000377	4.08352	3.21979	0.574001	0.575648	0.602248	0.482659	1.72968	5.60306	5.24909	3.43391	4.17074	7.69666
Acidobacteriota-sp-001_GC_00000378	42.4735	27.5723	8.29693	4.57777	4.14882	2.89595	21.892	50.8111	51.9535	22.7742	45.5549	53.2166
Acidobacteriota-sp-001_GC_00000379	11.786	10.1582	4.64419	3.28942	3.21199	2.46156	9.91336	17.0832	15.8995	7.74627	15.088	16.7521
Acidobacteriota-sp-001_GC_00000380	18.6081	20.1804	23.7428	13.3496	17.1975	17.6653	60.4612	11.9185	9.65618	11.5069	19.291	43.3653
Acidobacteriota-sp-001_GC_00000381	12.8374	6.16749	1.93073	1.28836	2.20824	0.723988	4.93087	20.7683	19.7334	9.67739	18.6875	23.7403
Acidobacteriota-sp-001_GC_00000382	36.4704	39.0457	9.49711	6.90778	7.22697	4.48873	35.8327	43.6326	46.0146	27.2971	44.3047	55.4586
Acidobacteriota-sp-001_GC_00000383	4.9638	4.39887	2.24382	1.42541	3.01124	3.04075	4.90505	4.35641	4.49666	3.15804	4.4725	6.65814
Acidobacteriota-sp-001_GC_00000384	3.19101	0.362794	0.208728	0.137059	0.401498	0.0965317	0.748666	5.16468	4.94454	4.05826	4.92514	5.54198
Acidobacteriota-sp-001_GC_00000385	10.6978	8.16285	3.39183	1.48024	2.54282	2.22023	4.62107	16.0694	16.2041	10.0622	15.0556	15.568
Acidobacteriota-sp-001_GC_00000386	12.7518	55.2353	5.06165	3.12495	5.48715	2.79942	26.4356	7.10999	2.45435	1.60443	2.56495	12.9766
Acidobacteriota-sp-001_GC_00000387	0.953636	0.816285	0.365273	0.137059	0.535331	0.241329	0.645401	2.02751	1.29884	0.595309	1.21781	1.19381
Acidobacteriota-sp-001_GC_00000388	8.20371	3.80933	0.782729	0.411177	1.00375	0.772254	3.33027	10.7814	10.3817	8.01489	9.67785	10.1037
Acidobacteriota-sp-001_GC_00000389	3.86345	0.0906984	0.365273	0.466001	0.0669164	0.482659	1.39407	6.26063	6.35086	3.93484	5.19457	5.12463
Acidobacteriota-sp-001_GC_00000390	4.91489	1.90467	0.365273	0.466001	0.401498	0.193063	1.03264	6.20583	8.64398	6.25074	7.45777	8.51194
Acidobacteriota-sp-001_GC_00000391	45.8601	61.0854	38.8755	19.7365	23.4207	16.7965	32.3733	46.7013	57.955	30.5568	52.463	70.0367
Acidobacteriota-sp-001_GC_00000392	4.04684	4.85236	2.34819	1.12388	2.81049	1.39971	2.96885	3.54815	5.23118	3.39035	4.87126	8.36635
Acidobacteriota-sp-001_GC_00000393	2.37186	1.45117	1.30455	0.849766	0.602248	1.49624	2.01365	5.89075	5.17743	3.30324	4.0522	4.57141
Acidobacteriota-sp-001_GC_00000394	1.49158	0.136048	1.56546	1.12388	1.40524	0.675722	1.23917	2.3289	2.37374	3.04188	2.41407	2.26144
Acidobacteriota-sp-001_GC_00000395	14.4023	23.899	22.4382	15.8166	23.6884	18.341	35.6778	28.1249	22.3221	13.104	20.2286	20.6247
Acidobacteriota-sp-001_GC_00000396	1.88282	0.272095	0.156546	0.164471	0.401498	0.386127	0.748666	3.00017	3.46655	2.06906	2.9206	2.43614
Acidobacteriota-sp-001_GC_00000397	5.19609	2.35816	2.34819	1.83659	3.74732	2.99248	2.68487	7.39768	6.17171	5.18354	6.19684	8.51194
Acidobacteriota-sp-001_GC_00000398	16.982	5.57795	0.939275	1.06906	1.07066	0.82052	5.21484	19.371	22.5191	14.6577	20.4442	21.3818
Acidobacteriota-sp-001_GC_00000399	6.01524	2.99305	1.61764	2.19295	2.47591	1.59277	5.36974	26.933	21.7398	6.35238	8.16905	4.40641
Acidobacteriota-sp-001_GC_00000400	9.34074	6.21284	3.23528	1.80918	2.60974	2.70289	5.26648	11.9322	15.1382	11.6593	14.118	16.1795
Acidobacteriota-sp-001_GC_00000401	25.4058	17.8676	11.6888	6.16766	5.2864	6.2263	13.1146	40.0297	35.2029	22.5273	31.9542	31.1749
Acidobacteriota-sp-001_GC_00000402	2.82423	0.816285	0.104364	0.219295	0.267666	0.0965317	0.490505	4.19202	6.22546	3.58637	5.53944	5.64874
Acidobacteriota-sp-001_GC_00000403	2.18847	0.181397	0.104364	0.411177	0.736081	0.386127	0.593769	2.47959	3.38593	2.10536	3.25469	3.33878
Acidobacteriota-sp-001_GC_00000404	26.3839	26.0304	5.27037	3.31683	2.54282	1.11011	5.39556	11.1102	9.1456	16.8356	27.7834	81.8291
Acidobacteriota-sp-001_GC_00000405	6.49206	2.857	1.61764	0.959414	0.669164	0.965317	1.57478	10.617	9.04707	8.04393	8.22294	7.20166
Acidobacteriota-sp-001_GC_00000406	1.22261	0	0.104364	0.493413	0.468415	0.57919	0.438873	2.47959	2.19459	1.34307	1.54113	2.13526
Acidobacteriota-sp-001_GC_00000407	7.78802	6.93843	2.08728	0.959414	0.200749	0.241329	1.96202	2.69878	2.81265	5.74255	10.5724	26.4385
Acidobacteriota-sp-001_GC_00000408	14.3412	4.76166	2.81782	2.52189	3.21199	2.1237	9.21633	20.3847	23.4955	11.7682	19.4204	21.5565
Acidobacteriota-sp-001_GC_00000409	16.1751	2.857	0.521819	1.09647	0.669164	0.337861	3.04629	20.9601	19.5363	13.1113	18.4612	21.8379
Acidobacteriota-sp-001_GC_00000410	7.44569	5.16981	1.56546	0.986826	1.67291	1.01358	3.79496	12.3158	13.2929	7.30342	11.1435	11.2878
Acidobacteriota-sp-001_GC_00000411	3.12988	0.54419	0.313092	0.30153	0.267666	0.241329	1.21335	6.37023	5.70592	4.21798	5.18379	5.44492
Acidobacteriota-sp-001_GC_00000412	12.2628	2.49421	0.626183	0.356354	0.401498	0.144798	1.91039	22.3574	31.6289	12.3127	22.6858	24.1285
Acidobacteriota-sp-001_GC_00000413	20.1975	34.7828	5.89656	3.81024	5.08565	3.28208	19.5169	15.494	21.274	9.64835	20.746	38.6289
Acidobacteriota-sp-001_GC_00000414	9.54858	10.1582	3.28746	1.50765	0.468415	0.482659	2.50416	4.30162	4.08462	7.11466	11.7363	32.1745
Acidobacteriota-sp-001_GC_00000415	2.15179	0.226746	1.25237	0.466001	0.869913	0.965317	2.01365	4.12352	3.12616	2.68615	3.36246	3.63965
Acidobacteriota-sp-001_GC_00000416	136.945	678.288	340.905	154.767	251.271	118.782	175.962	85.9912	14.7978	12.8137	14.7215	72.2399
Acidobacteriota-sp-001_GC_00000417	3.94903	0.498841	0.156546	0.246706	0	0.289595	1.18754	7.94566	8.69773	5.59009	7.09134	5.85256
Acidobacteriota-sp-001_GC_00000418	9.93982	4.94306	18.942	8.60731	17.1975	12.7422	6.22167	11.1513	10.7042	12.0151	14.8832	17.7712
Acidobacteriota-sp-001_GC_00000419	1.22261	0.362794	0.365273	0.191883	0.334582	0.0482659	0.309793	2.06861	1.64818	1.93838	1.83211	1.66939
Acidobacteriota-sp-001_GC_00000420	14.8547	6.98378	0.574001	1.23353	0.93683	0.723988	6.22167	17.1791	23.8986	12.2692	21.2201	24.9147
Acidobacteriota-sp-001_GC_00000421	26.8974	5.66865	2.45255	2.65895	2.81049	2.36503	8.90654	33.0019	35.2209	22.491	31.0273	33.0189
Acidobacteriota-sp-001_GC_00000422	4.6826	0	0.26091	0.520825	0.267666	0.868786	1.78131	6.76751	8.84105	4.47207	7.99662	7.90048
Acidobacteriota-sp-001_GC_00000423	5.79517	2.5849	1.04364	1.01424	0.869913	1.54451	3.51098	9.3567	7.43472	7.86969	8.15828	10.6666
Acidobacteriota-sp-001_GC_00000424	3.9368	0.997682	0.626183	0.438589	0.133833	0.0482659	1.85876	5.35647	4.99828	4.43577	4.80659	5.27022
Acidobacteriota-sp-001_GC_00000425	15.1726	20.2257	2.08728	1.89142	2.34207	2.89595	11.3591	9.67178	2.10501	2.43931	2.47874	11.4916
Acidobacteriota-sp-001_GC_00000426	35.3945	14.3757	4.48765	3.23459	4.55032	2.94422	12.5466	41.6325	56.907	36.5389	57.8731	66.2708
Acidobacteriota-sp-001_GC_00000427	59.8956	60.0423	37.6754	20.7507	28.4395	21.43	62.4232	42.5915	53.521	76.2068	90.517	182.682
Acidobacteriota-sp-001_GC_00000428	11.6759	10.4303	7.87947	4.98895	6.82547	4.97138	11.8496	15.3981	14.7709	9.85163	13.1158	14.481
Acidobacteriota-sp-001_GC_00000429	1.43045	1.31513	0.208728	0.246706	0.267666	0.337861	0.826114	3.20566	4.21002	3.01284	3.66422	4.45494
Acidobacteriota-sp-001_GC_00000430	6.17418	10.9292	3.91364	1.97365	3.14507	2.2685	10.4555	8.93202	9.13664	5.90953	8.1475	10.3949
Acidobacteriota-sp-001_GC_00000431	8.22816	6.25819	1.77419	1.1513	1.13758	1.49624	3.45935	10.0417	13.06	8.3198	14.1396	15.8592
Acidobacteriota-sp-001_GC_00000432	5.94188	4.85236	3.60055	2.98789	3.88115	3.33034	10.9718	8.93202	9.91594	6.13458	9.02045	11.2295
Acidobacteriota-sp-001_GC_00000433	9.54858	5.26051	2.50473	1.78177	1.67291	1.59277	2.8914	13.7679	11.797	8.53034	12.2536	11.6954
Acidobacteriota-sp-001_GC_00000434	12.1283	1.81397	1.722	0.877178	1.00375	0.57919	2.45253	25.6727	33.0531	16.1822	20.1855	15.2963
Acidobacteriota-sp-001_GC_00000435	9.95204	6.84773	9.39275	5.23566	7.62847	5.35751	6.76381	14.9324	12.8809	10.9116	17.1356	21.8476
Acidobacteriota-sp-001_GC_00000436	0.892505	1.31513	0.365273	0.137059	0.133833	0.193063	0.72285	0.753468	1.03907	0.51545	1.15315	1.37822
Acidobacteriota-sp-001_GC_00000437	6.651	4.58027	1.148	0.630472	1.07066	1.64104	2.52997	7.28809	25.4393	8.74813	34.4652	24.8661
Acidobacteriota-sp-001_GC_00000438	8.49714	1.36048	0.365273	0.849766	0.602248	1.11011	3.79496	10.8225	10.8117	8.20364	11.5962	16.3542
Acidobacteriota-sp-001_GC_00000439	3.92458	3.26514	7.30547	3.89248	8.36455	6.41936	7.15105	6.23323	7.12121	4.051	5.57177	5.36728
Acidobacteriota-sp-001_GC_00000440	4.85376	0.906984	0.156546	0.219295	0.93683	0.482659	1.47152	7.42508	9.75471	4.32688	8.19061	9.76398
Acidobacteriota-sp-001_GC_00000441	0.647983	0.816285	0.104364	0.0548236	0	0.144798	0.206528	0.849364	1.0122	0.711466	0.959163	1.27145
Acidobacteriota-sp-001_GC_00000442	2.99539	2.08606	0.939275	0.383766	1.33833	0.530925	2.19436	3.26046	4.90871	3.15078	4.41862	4.99846
Acidobacteriota-sp-001_GC_00000443	2.98317	0.408143	0.26091	0.466001	0.869913	0.530925	1.23917	3.63034	3.97713	2.50465	4.74193	5.17316
Acidobacteriota-sp-001_GC_00000444	15.9428	1.58722	1.61764	1.1513	0.802997	1.11011	4.13057	50.359	50.2874	20.8068	31.4692	21.935
Acidobacteriota-sp-001_GC_00000445	0.916957	0.408143	0.0521819	0.191883	0.0669164	0	0.361425	1.30144	2.2125	0.667907	1.73512	1.45586
Acidobacteriota-sp-001_GC_00000446	5.56287	2.90235	2.76564	1.91883	2.81049	2.70289	2.14273	5.84965	8.08862	8.02215	8.5247	10.424
Acidobacteriota-sp-001_GC_00000447	11.0891	14.5571	19.8813	7.4286	9.23447	6.03323	7.43502	7.53468	16.8938	10.0041	20.1855	26.1667
Acidobacteriota-sp-001_GC_00000448	9.93982	14.6478	25.2039	15.0491	42.0235	31.6624	18.2261	11.2472	8.92166	8.38514	9.78562	12.5398
Acidobacteriota-sp-001_GC_00000449	23.254	13.378	7.04456	5.15342	5.21948	4.68179	14.8184	35.55	30.554	25.6273	30.8657	33.4557
Acidobacteriota-sp-001_GC_00000450	35.419	13.9676	2.66128	2.30259	2.14133	1.68931	12.3401	38.4405	56.1276	27.0865	52.1181	56.1186
Acidobacteriota-sp-001_GC_00000451	1.6872	0.997682	0.104364	0.438589	0.869913	0.482659	1.31662	10.5211	10.113	4.27606	6.1214	2.33908
Acidobacteriota-sp-001_GC_00000452	19.2806	6.03144	8.50565	6.19507	6.22323	6.41936	9.06144	39.7146	35.7046	28.495	32.9456	32.3395
Acidobacteriota-sp-001_GC_00000453	21.4935	3.94538	0.887093	1.01424	0.535331	0.723988	3.43354	42.3723	43.193	29.8888	35.2304	29.059
Acidobacteriota-sp-001_GC_00000454	9.32851	2.81165	1.46109	0.986826	1.00375	1.49624	4.90505	14.631	20.7993	12.6757	25.2292	31.6893
Acidobacteriota-sp-001_GC_00000455	133.668	804.948	347.166	166.883	329.162	236.358	311.264	129.473	17.2342	12.8064	17.8361	66.5038
Acidobacteriota-sp-001_GC_00000456	26.066	18.185	3.86146	3.28942	2.60974	1.35144	11.3332	33.2074	43.7215	24.1899	38.4851	38.7065
Acidobacteriota-sp-001_GC_00000457	22.6061	20.135	11.7931	5.59201	8.23072	5.11618	16.1608	28.9606	29.9986	24.306	31.0489	39.813
Acidobacteriota-sp-001_GC_00000458	21.8236	41.7666	42.9979	29.7966	42.6258	37.2613	38.8273	25.0151	26.1648	17.3438	22.9337	29.0493
Acidobacteriota-sp-001_GC_00000459	7.64131	7.61866	1.98291	1.58989	2.81049	1.93063	6.81544	9.343	9.2083	6.85331	9.32221	10.9287
Acidobacteriota-sp-001_GC_00000460	14.9403	8.79774	6.52274	3.64577	8.02997	4.77832	12.0303	19.6039	18.3091	14.0551	19.97	22.3912
Acidobacteriota-sp-001_GC_00000461	8.55827	11.2919	1.66982	0.794943	3.61349	2.2685	6.81544	6.26063	3.46655	2.58451	4.28929	10.3366
Acidobacteriota-sp-001_GC_00000462	1.02699	0	0	0.0274118	0.0669164	0	0.283977	4.19202	6.76291	3.41939	4.7096	1.22292
Acidobacteriota-sp-001_GC_00000463	13.4365	13.5594	12.4715	6.68848	9.10063	6.56416	11.4623	14.9187	15.6577	8.50856	14.7431	15.7233
Acidobacteriota-sp-001_GC_00000464	3.44776	0.634889	0.574001	0.548236	0.869913	0.386127	1.2908	4.17832	3.39489	3.0927	3.73966	4.0473
Acidobacteriota-sp-001_GC_00000465	4.76818	0.680238	0.834911	0.657884	0.669164	0.868786	2.47834	6.74011	4.425	7.29616	5.53944	6.9202
Acidobacteriota-sp-001_GC_00000466	12.0305	7.57331	4.74856	3.09754	2.47591	2.89595	6.66054	15.9187	23.2805	11.0205	19.9053	19.3533
Acidobacteriota-sp-001_GC_00000467	3.79009	1.54187	1.20018	0.986826	1.27141	0.82052	1.2908	11.0965	9.89803	2.78053	5.33467	3.17378
Acidobacteriota-sp-001_GC_00000468	6.44315	3.85468	0.730547	1.01424	1.00375	1.20665	2.68487	6.02774	8.76939	5.03108	7.68408	10.3657
Acidobacteriota-sp-001_GC_00000469	5.68513	2.17676	1.148	0.90459	1.27141	0.917052	3.6917	10.1376	7.26453	6.03294	7.85652	8.32753
Acidobacteriota-sp-001_GC_00000470	21.0411	5.98609	1.35673	0.959414	1.00375	0.482659	4.87923	21.6451	18.8645	12.9443	18.7414	22.595
Acidobacteriota-sp-001_GC_00000471	23.3396	19.999	7.35765	4.66001	5.42023	4.2474	29.2496	32.2758	34.549	22.4547	33.894	38.6289
Acidobacteriota-sp-001_GC_00000472	42.5346	21.949	17.4809	12.1983	15.8592	11.5838	16.0576	34.5362	31.9782	28.9523	34.7346	38.9103
Acidobacteriota-sp-001_GC_00000473	5.46507	1.81397	3.60055	2.57671	3.07816	2.84769	3.58843	10.7266	12.845	9.2418	9.35454	10.2396
Acidobacteriota-sp-001_GC_00000474	30.2596	32.2433	91.8924	39.5553	56.9459	49.8586	37.2784	44.4272	29.0939	19.5944	24.1084	30.6313
Acidobacteriota-sp-001_GC_00000475	23.6453	17.9583	9.44493	6.14025	6.02248	4.48873	13.6825	24.1384	25.2691	13.7937	21.0585	26.2735
Acidobacteriota-sp-001_GC_00000476	316.595	700.872	649.091	214.689	378.078	266.186	215.228	90.0188	19.2855	38.0054	44.1107	324.259
Acidobacteriota-sp-001_GC_00000477	18.437	12.7885	2.71346	1.83659	1.53908	0.675722	3.3819	8.74022	6.89727	11.79	16.7369	48.6743
Acidobacteriota-sp-001_GC_00000478	24.8923	53.2853	123.88	57.8938	72.6712	60.815	45.0748	31.1114	24.8929	16.5017	23.8605	31.039
Acidobacteriota-sp-001_GC_00000479	13.2409	3.21979	2.34819	1.50765	1.60599	0.917052	4.31128	40.5777	41.4105	26.0193	30.9627	29.5249
Acidobacteriota-sp-001_GC_00000480	31.8734	19.4095	12.054	8.41543	10.5728	9.36358	13.8116	41.2489	34.2893	25.8596	33.1396	36.678
Acidobacteriota-sp-001_GC_00000481	11.9816	11.6547	29.535	17.571	26.432	19.2581	19.9558	25.5083	14.3947	6.0765	9.53775	7.69666
Acidobacteriota-sp-001_GC_00000482	11.6026	4.58027	1.09582	0.849766	1.00375	0.675722	2.65905	26.2892	31.1721	12.5523	18.6767	15.2768
Acidobacteriota-sp-001_GC_00000483	5.48952	2.5849	0.417455	0.383766	0.93683	0.530925	1.57478	8.37034	8.45587	5.16902	8.33071	8.33724
Acidobacteriota-sp-001_GC_00000484	4.95157	0.861635	1.09582	0.986826	1.33833	1.44798	2.68487	6.52092	6.27024	8.59567	7.34999	7.54136
Acidobacteriota-sp-001_GC_00000485	7.2134	1.81397	2.34819	0.932002	1.07066	0.82052	1.65223	11.0417	11.9403	8.69005	11.9087	11.6275
Acidobacteriota-sp-001_GC_00000486	15.5149	17.2327	3.39183	2.00106	1.80674	2.1237	4.00149	16.6174	24.445	11.5287	21.3495	27.8361
Acidobacteriota-sp-001_GC_00000487	9.54858	4.53492	4.01801	3.78283	3.61349	3.42688	12.1594	15.0146	12.9077	14.4108	12.9541	13.8889
Acidobacteriota-sp-001_GC_00000488	4.12019	1.76862	2.13946	2.16553	1.47216	2.55809	2.68487	6.13734	7.54221	4.61001	7.05901	5.70698
Acidobacteriota-sp-001_GC_00000489	7.32343	3.31049	4.17455	2.90565	2.07441	2.07543	4.56944	9.76768	11.0177	6.48306	8.51392	9.22046
Acidobacteriota-sp-001_GC_00000490	50.6894	25.9397	18.2115	10.8003	15.993	10.9081	14.87	70.1136	55.9754	23.5945	50.5339	51.819
Acidobacteriota-sp-001_GC_00000491	8.02032	1.04303	1.98291	1.64471	1.27141	1.30318	1.62641	11.302	19.8408	10.3816	24.4102	20.9062
Acidobacteriota-sp-001_GC_00000492	0.684661	0	0.26091	0.137059	0.401498	0.193063	0.567953	1.64393	2.18563	0.675167	2.46796	2.50408
Acidobacteriota-sp-001_GC_00000493	2.04176	0.816285	0.678365	0.767531	1.27141	1.25491	2.34926	3.98653	4.61311	3.31776	3.75044	3.83377
Acidobacteriota-sp-001_GC_00000494	31.2132	5.26051	1.148	0.575648	0.535331	0.868786	6.06677	21.878	54.2376	15.6886	82.7898	100.697
Acidobacteriota-sp-001_GC_00000495	62.4631	41.948	23.6906	14.5557	19.3388	13.9488	38.311	84.5939	66.6706	39.6606	68.5317	81.8
Acidobacteriota-sp-001_GC_00000496	20.2709	7.89076	6.00092	2.24777	2.54282	2.55809	10.3781	33.4129	42.0375	28.6474	38.9054	43.307
Acidobacteriota-sp-001_GC_00000497	4.04684	3.40119	1.30455	1.37059	2.27516	2.31676	3.97567	6.54832	4.82809	5.28518	4.25696	5.17316
Acidobacteriota-sp-001_GC_00000498	9.75643	6.30354	9.02747	2.87824	5.42023	2.75115	3.74333	17.3846	16.6251	8.66827	15.7454	15.0148
Acidobacteriota-sp-001_GC_00000499	21.8847	93.4193	204.918	119.982	180.139	138.233	144.828	16.7544	7.55117	11.7392	14.3982	40.9582
Acidobacteriota-sp-001_GC_00000500	13.8766	11.2012	5.58347	4.57777	6.89239	8.10867	14.4054	13.5076	11.4298	10.309	10.0551	18.5962
Acidobacteriota-sp-001_GC_00000501	1.3571	1.13373	0.156546	0.219295	0.334582	0.241329	0.387241	2.3974	2.85744	1.66251	2.28475	2.83408
Acidobacteriota-sp-001_GC_00000502	11.1624	6.98378	3.44401	2.57671	4.41648	3.37861	4.72434	13.3843	12.5584	9.61931	12.7709	14.5586
Acidobacteriota-sp-001_GC_00000503	15.625	5.12446	1.148	1.17871	0.468415	0.772254	2.14273	7.12369	10.2653	9.32166	16.78	30.0199
Acidobacteriota-sp-001_GC_00000504	174.98	298.897	129.724	72.8332	114.159	85.3823	104.142	95.2657	77.8406	74.1667	116.673	507.63
Acidobacteriota-sp-001_GC_00000505	5.42839	1.63257	1.148	0.767531	0.802997	0.627456	2.19436	10.5211	8.87688	7.92051	8.06128	6.88137
Acidobacteriota-sp-001_GC_00000506	18.5592	8.07216	9.70584	4.82448	7.82922	5.98497	7.20268	25.2754	34.8178	26.4985	34.6053	35.8142
Acidobacteriota-sp-001_GC_00000507	6.05192	3.12909	7.35765	3.91989	5.55406	6.0815	4.28546	15.1242	11.7881	8.76991	11.122	10.4628
Acidobacteriota-sp-001_GC_00000508	2.18847	0.634889	0.26091	0.30153	0.535331	0.0482659	0.361425	3.28786	2.75891	3.94936	3.80432	4.0473
Acidobacteriota-sp-001_GC_00000509	4.84153	2.99305	1.30455	0.767531	1.2045	0.627456	2.06528	6.53462	5.47303	6.22896	6.88658	9.31752
Acidobacteriota-sp-001_GC_00000510	17.3977	21.4048	43.7285	38.404	50.3881	49.5208	42.1576	21.5355	18.4524	9.1692	21.7806	30.379
Acidobacteriota-sp-001_GC_00000511	9.91536	5.75935	1.04364	1.12388	1.67291	1.30318	5.70535	10.8773	10.3817	6.09102	9.57008	12.7436
Acidobacteriota-sp-001_GC_00000512	29.9295	53.4213	342.783	277.49	329.43	367.11	813.412	48.126	24.2927	10.4469	34.4221	39.4442
Acidobacteriota-sp-001_GC_00000513	13.8644	58.6365	27.5521	18.1466	44.3656	25.5326	30.9793	10.4664	3.6457	3.62267	4.08453	16.6648
Acidobacteriota-sp-001_GC_00000514	4.38917	3.71863	2.55691	1.37059	1.27141	1.15838	2.22018	8.01416	5.93882	4.35592	6.7357	7.85195
Acidobacteriota-sp-001_GC_00000515	19.5129	13.8769	8.29693	5.75648	8.02997	5.69537	15.2831	19.5491	21.0053	13.9825	25.6388	42.3462
Acidobacteriota-sp-001_GC_00000516	49.0266	11.1559	5.00946	4.74225	4.14882	3.813	8.98399	73.7576	101.175	55.7194	82.8006	80.1015
Acidobacteriota-sp-001_GC_00000517	4.98825	1.36048	1.35673	1.09647	2.34207	1.68931	2.60742	10.5896	9.62035	8.41418	9.30065	8.62841
Acidobacteriota-sp-001_GC_00000518	8.68053	4.08143	4.38328	3.59095	5.6879	3.71647	4.93087	19.5217	14.8336	11.6521	15.1634	14.248
Acidobacteriota-sp-001_GC_00000519	8.06922	1.67792	0.313092	0.30153	0.669164	0.0965317	1.6006	10.6033	12.2449	8.96593	11.0465	11.4722
Acidobacteriota-sp-001_GC_00000520	10.6489	1.67792	1.04364	0.30153	0.401498	0.241329	2.55579	8.32924	9.46807	8.34158	10.4215	13.1804
Acidobacteriota-sp-001_GC_00000521	3.03207	0.816285	1.20018	0.794943	1.27141	0.868786	1.08427	6.06884	7.36306	4.47933	7.43621	6.43491
Acidobacteriota-sp-001_GC_00000522	3.96126	0.272095	0.313092	0.328942	0.200749	0.193063	1.05846	6.28803	5.97465	4.65357	6.17529	7.57048
Acidobacteriota-sp-001_GC_00000523	16.1507	10.7478	2.71346	2.43965	2.40899	2.75115	13.5018	16.0557	11.7791	7.23808	12.9433	19.9356
Acidobacteriota-sp-001_GC_00000524	2.40854	0.181397	0.313092	0.274118	0.334582	0.434393	1.13591	3.31526	4.64894	2.63533	3.93365	3.892
Acidobacteriota-sp-001_GC_00000525	30.0028	30.4747	4.9051	2.87824	3.47965	2.31676	25.119	14.083	10.3549	14.7883	27.4278	98.7074
Acidobacteriota-sp-001_GC_00000526	15.3682	3.0384	1.04364	0.712707	0.93683	0.868786	3.27864	13.6035	31.2616	13.3509	45.0915	47.2087
Acidobacteriota-sp-001_GC_00000527	36.7272	116.185	216.19	138.019	166.22	134.179	184.068	54.236	35.9016	30.1139	40.4034	53.1972
Acidobacteriota-sp-001_GC_00000528	2.77532	0.498841	0.365273	0.411177	0.535331	0.434393	1.18754	3.50705	3.95025	2.57725	3.87976	3.51348
Acidobacteriota-sp-001_GC_00000529	2.46967	0.226746	0.26091	0.246706	0.468415	0.386127	0.774482	6.09624	5.11473	2.70793	4.5695	3.5523
Acidobacteriota-sp-001_GC_00000530	18.168	5.39655	1.61764	1.80918	1.33833	1.15838	5.00831	14.6995	25.8424	19.8702	37.6445	55.6722
Acidobacteriota-sp-001_GC_00000531	11.7126	5.39655	8.6622	5.0986	7.96305	6.37109	6.2733	17.3161	12.1643	7.52122	12.3182	11.3751
Acidobacteriota-sp-001_GC_00000532	6.66322	4.80701	3.54837	1.89142	2.87741	2.1237	2.8914	13.0555	9.7995	12.2982	10.5185	10.8898
Acidobacteriota-sp-001_GC_00000533	13.1797	10.7478	9.13184	12.7739	21.5471	20.2717	76.2606	12.4802	14.7351	8.56663	15.5622	20.7703
Acidobacteriota-sp-001_GC_00000534	2.65306	3.12909	1.04364	0.932002	1.27141	1.11011	2.83977	4.83589	4.86392	2.9112	4.13841	4.08612
Acidobacteriota-sp-001_GC_00000535	6.29644	1.85932	0.782729	0.657884	0.802997	0.482659	1.47152	7.98676	11.9045	8.56663	10.6801	11.1519
Acidobacteriota-sp-001_GC_00000536	4.38917	1.04303	1.04364	0.630472	0.669164	0.144798	2.246	4.86329	6.07318	3.65897	5.80887	6.56108
Acidobacteriota-sp-001_GC_00000537	7.83693	4.30817	1.66982	1.31577	1.33833	1.20665	4.23383	9.95947	10.113	8.49404	10.8094	11.676
Acidobacteriota-sp-001_GC_00000538	11.8349	7.16517	5.79219	3.07012	5.6879	5.16445	7.74482	19.9874	15.9623	8.37788	14.7108	13.8889
Acidobacteriota-sp-001_GC_00000539	20.9311	10.4757	3.91364	3.0153	2.67666	1.88237	9.24215	27.5906	43.2468	21.5037	40.1124	40.0847
Acidobacteriota-sp-001_GC_00000540	516.516	1482.78	895.807	495.057	883.564	726.932	570.302	283.03	41.088	84.454	66.1931	527.352
Acidobacteriota-sp-001_GC_00000541	4.60924	1.40582	0.939275	0.60306	1.13758	1.30318	1.67804	9.206	12.9884	6.03294	9.50542	9.34663
Acidobacteriota-sp-001_GC_00000542	9.48745	4.26282	1.722	1.53506	2.00749	1.73757	4.93087	12.3158	18.1479	15.0642	18.0086	20.6635
Acidobacteriota-sp-001_GC_00000543	11.3703	7.43727	2.6091	1.91883	1.87366	1.93063	5.83443	16.9873	16.0787	10.2654	15.1203	16.1601
Acidobacteriota-sp-001_GC_00000544	7.47015	8.25355	6.0531	2.76859	4.01498	4.39219	5.49882	11.0965	9.7995	7.11466	8.57859	10.2784
Acidobacteriota-sp-001_GC_00000545	15.1726	9.16054	4.74856	3.56354	4.61723	3.52341	8.26114	21.7136	25.8065	22.9992	24.7012	29.0978
Acidobacteriota-sp-001_GC_00000546	114.302	304.565	98.3107	54.5495	99.7724	66.5586	143.382	73.4151	40.3983	20.3421	38.4959	121.535
Acidobacteriota-sp-001_GC_00000547	9.7442	7.30122	4.48765	3.34424	4.95181	2.79942	3.48517	14.4803	16.4191	9.57576	12.9649	9.89986
Acidobacteriota-sp-001_GC_00000548	14.5246	6.53028	2.6091	2.65895	2.67666	1.30318	3.97567	27.0152	18.9988	14.1349	16.8662	15.1992
Acidobacteriota-sp-001_GC_00000549	9.01063	2.04071	1.66982	1.31577	2.47591	1.01358	4.23383	15.0557	7.68553	8.26898	8.27683	10.026
Acidobacteriota-sp-001_GC_00000550	76.8166	75.5971	62.8792	32.0992	51.9941	34.848	57.26	110.91	106.119	70.8345	97.867	120.196
Acidobacteriota-sp-001_GC_00000551	17.9724	15.9176	28.2826	13.0206	23.8222	16.0725	17.0644	25.2891	22.3669	14.752	24.8089	30.5149
Acidobacteriota-sp-001_GC_00000552	5.55065	2.99305	0.678365	0.493413	0.401498	0.482659	1.47152	16.4941	15.5144	7.2526	10.0551	8.279
Acidobacteriota-sp-001_GC_00000553	12.2628	2.53955	1.09582	0.767531	0.869913	0.82052	3.43354	18.4394	19.3661	15.5869	20.2286	19.0039
Acidobacteriota-sp-001_GC_00000554	4.58479	1.81397	0.782729	0.520825	0.267666	0.241329	2.01365	7.75387	7.30931	5.71351	6.98357	8.68664
Acidobacteriota-sp-001_GC_00000555	24.9412	74.3727	115.583	60.772	101.111	60.4771	95.2354	20.5628	14.5291	10.5631	21.1016	30.641
Acidobacteriota-sp-001_GC_00000556	7.00555	2.35816	0.626183	1.06906	1.40524	1.01358	3.94986	7.30179	6.07318	6.22896	7.57631	9.74457
Acidobacteriota-sp-001_GC_00000557	25.0513	8.25355	4.22674	2.19295	2.94432	2.2685	5.34392	34.5636	36.1793	33.0178	36.9332	35.0863
Acidobacteriota-sp-001_GC_00000558	12.165	2.49421	3.28746	1.34318	1.87366	1.35144	4.95668	33.5088	20.226	18.2513	19.3988	17.2277
Acidobacteriota-sp-001_GC_00000559	10.8935	5.94074	5.11383	2.71377	3.21199	2.46156	4.67271	19.2751	16.2131	17.1913	16.7045	18.6059
Acidobacteriota-sp-001_GC_00000560	9.07176	2.26746	2.0351	1.26094	1.47216	1.25491	2.47834	15.768	21.3009	16.2185	17.9655	15.6165
Acidobacteriota-sp-001_GC_00000561	41.6176	14.6024	5.63565	4.98895	2.94432	2.89595	8.95817	66.4695	34.3789	27.3842	36.6638	44.2291
Acidobacteriota-sp-001_GC_00000562	7.11559	9.25123	3.60055	2.24777	3.54657	2.31676	6.24749	12.3295	14.744	7.91325	11.7039	11.8022
Acidobacteriota-sp-001_GC_00000563	76.4131	103.895	29.3784	18.3659	24.4245	15.3968	58.1894	86.7584	128.558	63.7271	115.552	138.831
Acidobacteriota-sp-001_GC_00000564	2.26183	2.35816	3.1831	1.34318	2.07441	2.17196	1.72968	3.69884	3.01867	2.0981	3.22236	3.39701
Acidobacteriota-sp-001_GC_00000565	67.2313	53.512	81.2994	48.0255	92.1439	69.0685	75.8218	64.1543	152.824	45.0257	188.341	190.349
Acidobacteriota-sp-001_GC_00000566	11.4436	3.35584	10.6451	5.67425	6.35706	6.41936	4.8276	11.4253	11.4029	9.37974	11.7794	14.3839
Acidobacteriota-sp-001_GC_00000567	14.3657	14.6478	18.6289	12.3627	14.9224	11.5355	16.5223	21.4122	22.4654	15.7031	22.3302	22.5173
Acidobacteriota-sp-001_GC_00000568	23.0951	16.5071	16.6982	10.4713	13.1825	9.84624	14.9475	35.9884	42.5033	17.9754	36.362	28.6222
Acidobacteriota-sp-001_GC_00000569	15.2093	8.34425	2.45255	1.398	1.40524	0.965317	5.08576	22.9602	23.5851	15.9136	22.8906	25.3805
Acidobacteriota-sp-001_GC_00000570	9.76865	3.80933	1.40891	0.328942	0.468415	0.82052	2.45253	12.8363	12.7465	9.45234	12.2105	15.6457
Acidobacteriota-sp-001_GC_00000571	4.51143	2.90235	3.13092	2.68636	3.6804	3.42688	5.03413	6.49352	7.50638	4.43577	6.50938	6.37668
Acidobacteriota-sp-001_GC_00000572	16.5786	21.4502	15.3937	11.1292	15.7254	17.0861	26.4873	20.4943	17.5477	10.8608	16.3489	21.4206
Acidobacteriota-sp-001_GC_00000573	2.75087	1.67792	0.208728	0.191883	0.133833	0.0482659	0.98101	3.49335	3.25157	2.33042	2.76972	3.2029
Acidobacteriota-sp-001_GC_00000574	7.2134	1.36048	0.730547	0.356354	0.401498	0.289595	1.57478	14.494	16.8043	9.77177	15.9825	13.1125
Acidobacteriota-sp-001_GC_00000575	0.0733566	0.54419	0	0	0	0	0.0774482	0.260289	0.32247	0.0653387	0.474193	0.592051
Acidobacteriota-sp-001_GC_00000576	140.453	510.314	135.725	55.0155	91.6086	50.3896	129.881	95.0191	8.93062	10.7519	10.8633	76.656
Acidobacteriota-sp-001_GC_00000577	2.34741	1.17908	0.626183	0.274118	1.13758	0.627456	1.62641	3.46595	3.72632	2.67163	4.72038	6.83285
Acidobacteriota-sp-001_GC_00000578	15.7717	19.6362	31.3613	17.8725	22.8854	20.8509	17.1677	24.7	26.0932	14.3673	20.4873	15.1604
Acidobacteriota-sp-001_GC_00000579	21.738	14.6024	22.4904	12.2805	19.1381	13.4179	10.6104	26.5495	28.3773	15.2457	24.2485	21.3526
Acidobacteriota-sp-001_GC_00000580	10.7101	5.98609	2.76564	2.13812	1.60599	2.2685	7.09941	9.3019	9.25309	9.85163	12.1997	16.6356
Acidobacteriota-sp-001_GC_00000581	2.84868	0.589539	0.417455	0.0822355	0.267666	0.337861	0.697033	4.83589	4.74747	2.78779	3.92287	3.53289
Acidobacteriota-sp-001_GC_00000582	11.8715	5.21516	2.92219	1.37059	1.87366	1.15838	4.51781	18.6586	20.0917	13.9535	19.5605	17.8586
Acidobacteriota-sp-001_GC_00000583	2.59193	4.80701	5.94874	3.97471	6.15631	6.41936	5.26648	3.27416	2.94702	2.53369	2.66195	2.99908
Acidobacteriota-sp-001_GC_00000584	5.95411	3.31049	1.56546	0.685296	0.93683	0.530925	2.65905	9.98687	11.4029	8.465	10.2167	11.414
Acidobacteriota-sp-001_GC_00000585	6.9322	2.5849	1.20018	0.740119	1.13758	0.723988	2.81395	9.93207	11.5641	8.49404	11.3052	13.161
Acidobacteriota-sp-001_GC_00000586	8.71721	4.53492	21.238	9.75861	20.9448	24.7121	11.0235	22.5492	20.011	12.3272	15.5837	12.996
Acidobacteriota-sp-001_GC_00000587	6.77326	3.49189	2.6091	1.69953	3.61349	2.50983	5.24066	12.0966	7.42576	5.24162	6.66026	8.03636
Acidobacteriota-sp-001_GC_00000588	14.6835	12.0629	9.18402	8.1139	10.7066	8.97745	28.2686	41.2078	25.1706	20.8939	24.2593	26.5355
Acidobacteriota-sp-001_GC_00000589	62.8421	55.8249	102.224	33.8536	53.8677	34.6066	29.9983	78.1277	87.7297	32.7565	74.4052	74.1131
Acidobacteriota-sp-001_GC_00000590	12.4584	20.1804	22.647	16.8583	19.6734	16.0725	27.2101	8.64433	7.83781	6.1128	7.45777	14.9177
Acidobacteriota-sp-001_GC_00000591	33.3528	23.6723	8.87093	4.93413	8.89988	6.51589	18.4585	29.3715	7.43472	11.6376	9.00967	38.1048
Acidobacteriota-sp-001_GC_00000592	10.7712	2.857	1.25237	0.794943	1.00375	1.01358	1.85876	21.7821	24.0867	12.7991	21.8668	19.3241
Acidobacteriota-sp-001_GC_00000593	3.19101	2.08606	1.722	0.932002	1.73983	0.772254	2.81395	4.31531	2.96493	2.88216	3.26547	4.7364
Acidobacteriota-sp-001_GC_00000594	27.0564	9.88612	4.95728	3.12495	2.67666	1.20665	7.2285	39.0159	43.5424	22.0627	38.5174	37.2118
Acidobacteriota-sp-001_GC_00000595	10.9301	5.5326	1.148	0.630472	0.869913	0.917052	5.29229	9.53479	53.0463	15.7612	68.5964	48.0434
Acidobacteriota-sp-001_GC_00000596	4.46253	2.26746	0.313092	0.356354	0.93683	0.0965317	1.47152	9.3156	5.41928	6.46854	5.71187	9.36605
Acidobacteriota-sp-001_GC_00000597	74.7993	125.572	134.734	83.9624	113.022	80.2179	105.613	79.2648	74.5174	46.6954	70.9027	82.3241
Acidobacteriota-sp-001_GC_00000598	21.4201	8.52565	5.42692	2.96048	4.4834	2.89595	5.21484	30.2346	31.3781	19.5072	28.2253	27.8167
Acidobacteriota-sp-001_GC_00000599	3.72896	0.136048	0.365273	0.520825	0.334582	0.241329	1.47152	6.37023	6.97789	4.20346	4.66649	5.18287
Acidobacteriota-sp-001_GC_00000600	7.39679	5.16981	4.17455	2.65895	4.55032	1.9789	5.60208	12.6857	15.8816	8.43596	13.1373	13.9083
Acidobacteriota-sp-001_GC_00000601	0.892505	0.498841	0.365273	0.30153	0.334582	0.193063	0.309793	1.53433	1.60339	0.733246	1.22859	1.33939
Acidobacteriota-sp-001_GC_00000602	4.26691	0.453492	0.208728	0.164471	0.535331	0.0482659	0.697033	5.58936	4.55041	5.69173	4.95747	6.44462
Acidobacteriota-sp-001_GC_00000603	2.32296	0.54419	0.521819	0.219295	0.200749	0.241329	0.85193	5.41127	3.24261	2.9838	3.35168	3.34848
Acidobacteriota-sp-001_GC_00000604	10.4778	8.3896	11.48	6.93519	10.8405	9.55664	10.8944	43.6189	37.9171	13.2275	20.0347	8.32753
Acidobacteriota-sp-001_GC_00000605	3.83899	0.952333	1.20018	0.794943	0.334582	0.723988	1.62641	5.86335	6.61959	5.59009	5.57177	5.67786
Acidobacteriota-sp-001_GC_00000606	30.8342	11.5187	8.87093	4.08436	3.94807	2.60636	14.0181	56.606	61.3678	40.8077	56.138	51.9452
Acidobacteriota-sp-001_GC_00000607	42.4612	24.0351	26.6128	14.7201	19.7403	12.163	22.9763	75.3742	97.8427	29.5767	63.5742	51.6055
Acidobacteriota-sp-001_GC_00000608	3.87567	2.53955	2.296	0.740119	1.00375	0.675722	2.11692	3.95913	4.44292	3.04914	4.74193	6.85226
Acidobacteriota-sp-001_GC_00000609	3.76564	2.9477	0.313092	0.30153	0.267666	0.386127	1.72968	6.67161	9.07394	4.50837	7.8673	8.28871
Acidobacteriota-sp-001_GC_00000610	3.03207	0.770936	0.469637	0.30153	0.401498	0.530925	0.903562	5.79485	4.39813	3.51377	4.08453	4.30935
Acidobacteriota-sp-001_GC_00000611	72.5497	163.484	135.516	95.2013	130.086	100.731	134.011	26.7002	17.3955	20.6688	36.2219	114.052
Acidobacteriota-sp-001_GC_00000612	3.53334	1.63257	0.834911	0.959414	0.93683	1.11011	4.80179	4.97289	7.73032	3.48473	6.90813	8.17224
Acidobacteriota-sp-001_GC_00000613	22.5571	7.70936	9.91457	7.6479	6.75856	6.95029	7.97716	43.4134	39.5563	27.8561	30.1436	31.9028
Acidobacteriota-sp-001_GC_00000614	6.96888	5.39655	5.11383	3.26201	5.6879	5.11618	7.92553	13.4391	9.01124	8.29076	8.26605	10.589
Acidobacteriota-sp-001_GC_00000615	11.1624	0.770936	1.66982	2.60412	3.07816	3.57167	3.33027	23.1657	20.7635	12.5741	16.6183	15.4418
Acidobacteriota-sp-001_GC_00000616	6.62654	6.39424	4.9051	2.98789	5.15256	5.01965	5.91188	8.82242	4.63102	4.87863	4.40784	9.65722
Acidobacteriota-sp-001_GC_00000617	18.1435	3.21979	1.56546	1.64471	1.00375	1.35144	3.58843	29.166	21.0053	21.6997	25.2616	24.6041
Acidobacteriota-sp-001_GC_00000618	5.74627	5.39655	2.19164	2.30259	2.34207	1.93063	5.73116	8.45254	10.3728	7.33246	8.70791	8.71576
Acidobacteriota-sp-001_GC_00000619	13.0452	1.81397	0.26091	0.438589	0.334582	0.337861	1.16172	17.3983	33.6981	32.1394	35.6291	31.2622
Acidobacteriota-sp-001_GC_00000620	11.8838	4.44422	1.46109	2.35742	2.94432	1.88237	12.7015	14.3981	14.1708	10.4687	16.3058	24.1964
Acidobacteriota-sp-001_GC_00000621	7.73912	2.9477	0.365273	0.356354	0.468415	0.241329	1.47152	11.8363	9.48598	9.36522	8.5247	10.0454
Acidobacteriota-sp-001_GC_00000622	13.4976	8.75239	7.30547	2.46706	4.34957	4.48873	7.0736	18.1517	18.9272	12.6031	19.388	19.2368
Acidobacteriota-sp-001_GC_00000623	12.9108	10.0222	8.81875	4.38589	5.15256	5.69537	5.73116	21.467	26.0753	16.2693	25.1107	24.6429
Acidobacteriota-sp-001_GC_00000624	3.0443	0.725587	0.208728	0.191883	0.200749	0.0965317	0.619585	2.76728	2.24833	2.46109	2.45718	3.32907
Acidobacteriota-sp-001_GC_00000625	6.40647	3.0384	0.365273	0.548236	0.535331	0.386127	1.70386	7.45248	17.1984	18.5852	19.7652	16.9656
Acidobacteriota-sp-001_GC_00000626	13.033	7.61866	4.80074	3.67318	3.94807	3.04075	4.36291	20.3573	25.4662	12.6176	19.7437	21.7409
Acidobacteriota-sp-001_GC_00000627	14.3779	8.3896	2.13946	2.27518	3.88115	1.93063	8.13206	25.3713	17.9598	15.3546	17.1787	20.8479
Acidobacteriota-sp-001_GC_00000628	3.53334	0.680238	0.730547	0.493413	1.27141	0.482659	2.0911	7.41138	5.68801	4.66809	4.90359	5.37698
Acidobacteriota-sp-001_GC_00000629	18.9627	13.4687	7.30547	3.34424	4.55032	2.99248	10.7653	22.5903	19.8588	22.1498	28.1498	33.9798
Acidobacteriota-sp-001_GC_00000630	2.33518	0.770936	0.469637	0.520825	0.401498	0.627456	1.6006	3.93173	3.43072	1.82948	3.03915	2.66908
Acidobacteriota-sp-001_GC_00000631	6.24754	1.36048	0.678365	0.438589	0.468415	0.723988	1.70386	11.7541	11.5552	7.13644	11.0358	11.0937
Acidobacteriota-sp-001_GC_00000632	2.01731	0.952333	0.574001	1.67212	1.53908	2.02717	7.51247	2.90428	3.44863	2.51917	3.38401	3.65907
Acidobacteriota-sp-001_GC_00000633	10.9546	2.35816	1.04364	0.548236	1.27141	1.06185	2.86558	13.8227	13.7587	9.72095	12.8787	12.6272
Acidobacteriota-sp-001_GC_00000634	3.20324	1.63257	0.678365	0.164471	0.535331	0.0482659	1.83294	4.24682	5.93882	4.14538	4.87126	7.33754
Acidobacteriota-sp-001_GC_00000635	1.79724	1.95002	3.13092	2.02847	4.0819	2.31676	3.27864	3.35636	2.52601	2.62807	2.53262	2.94084
Acidobacteriota-sp-001_GC_00000636	9.43855	2.22211	0.730547	0.520825	0.602248	0.289595	3.94986	16.9736	14.0274	11.26	13.9456	14.1219
Acidobacteriota-sp-001_GC_00000637	34.8811	143.394	193.125	91.5281	178.198	122.113	97.7396	16.727	5.31179	7.75353	6.90813	40.405
Acidobacteriota-sp-001_GC_00000638	7.73912	6.07679	3.49619	2.90565	3.01124	1.8341	6.84125	13.0144	10.6146	6.65729	10.2275	11.3848
Acidobacteriota-sp-001_GC_00000639	8.43601	3.44654	8.76656	3.72801	5.48715	3.9578	3.35609	10.9184	7.70344	8.90785	9.16055	9.92898
Acidobacteriota-sp-001_GC_00000640	32.9616	45.4852	85.9436	63.6502	102.449	79.5904	78.5324	43.2901	27.4995	18.9628	27.5571	31.2428
Acidobacteriota-sp-001_GC_00000641	21.9825	13.1966	10.9582	6.44178	12.045	9.21878	20.0333	46.5917	42.978	21.2278	37.278	38.5998
Acidobacteriota-sp-001_GC_00000642	20.5765	8.97914	1.77419	1.37059	2.74357	1.73757	6.19585	27.7276	35.6329	16.7267	30.3699	32.6113
Acidobacteriota-sp-001_GC_00000643	1.29597	1.45117	0.313092	0.246706	0.669164	0.386127	0.85193	4.21942	4.53249	2.04002	2.11231	1.8635
Acidobacteriota-sp-001_GC_00000644	10.4655	7.11982	1.20018	1.06906	0.736081	0.530925	3.14956	13.0418	14.538	8.76991	13.2343	14.8401
Acidobacteriota-sp-001_GC_00000645	41.312	32.8328	59.2787	31.0302	44.7671	36.9717	33.2253	52.2907	37.0661	27.8198	38.0217	32.8151
Acidobacteriota-sp-001_GC_00000646	27.4109	12.471	4.43546	3.59095	3.94807	2.60636	8.28695	56.4005	50.1978	26.709	46.7942	37.1633
Acidobacteriota-sp-001_GC_00000647	7.44569	1.76862	0.678365	0.548236	0.802997	0.675722	1.57478	16.3023	14.3678	7.07836	12.7709	9.2884
Acidobacteriota-sp-001_GC_00000648	5.33058	2.22211	3.54837	2.02847	2.67666	1.78584	3.04629	10.5348	11.1252	6.89687	8.89112	8.56047
Acidobacteriota-sp-001_GC_00000649	20.2953	12.1989	7.14892	5.0986	6.89239	4.87485	10.3781	22.9054	24.8929	18.0045	22.3302	24.5847
Acidobacteriota-sp-001_GC_00000650	9.78088	0.226746	0.417455	0.767531	0.401498	0.386127	2.246	18.8641	20.9337	12.3708	16.0148	14.3839
Acidobacteriota-sp-001_GC_00000651	12.5929	6.57563	2.76564	2.38483	1.94058	1.93063	4.8276	14.4118	18.8197	11.2818	16.0364	14.6945
Acidobacteriota-sp-001_GC_00000652	1.41823	0.861635	0.887093	0.328942	1.00375	0.772254	0.85193	5.13728	2.66933	2.51191	2.36019	1.99938
Acidobacteriota-sp-001_GC_00000653	3.36218	1.17908	0.521819	0.328942	0.401498	0.337861	1.49733	6.46612	5.53573	3.95662	5.43167	4.99846
Acidobacteriota-sp-001_GC_00000654	2.92204	1.45117	0.782729	0.328942	0.602248	0.434393	1.13591	4.38381	4.83705	4.42125	4.45095	5.88168
Acidobacteriota-sp-001_GC_00000655	14.1456	10.7931	5.21819	3.37165	4.68415	3.71647	6.58309	22.33	20.7903	12.545	18.6013	18.9844
Acidobacteriota-sp-001_GC_00000656	100.168	723.456	493.954	247.529	413.008	277.818	282.531	74.4974	20.2081	14.6214	20.7352	54.5269
Acidobacteriota-sp-001_GC_00000657	40.3339	7.11982	8.61002	5.18083	5.15256	5.06792	8.20951	65.9901	72.8155	54.4998	71.032	68.2702
Acidobacteriota-sp-001_GC_00000658	3.30105	1.85932	1.98291	0.877178	0.535331	0.965317	1.65223	3.57555	3.60091	1.45923	2.96371	2.64967
Acidobacteriota-sp-001_GC_00000659	8.44823	10.0222	3.28746	3.07012	3.6804	3.37861	31.5472	12.9733	8.1334	5.67721	7.0159	11.1131
Acidobacteriota-sp-001_GC_00000660	11.6759	5.4419	3.70492	2.0833	3.61349	3.52341	4.38873	11.7815	8.81417	9.60479	8.84801	17.8392
Acidobacteriota-sp-001_GC_00000661	14.7447	7.30122	5.16601	3.28942	6.02248	3.47514	4.77597	29.2345	25.6543	14.9771	21.2525	17.4315
Acidobacteriota-sp-001_GC_00000662	20.2342	4.53492	1.35673	1.23353	2.20824	1.15838	5.7828	36.961	37.4334	30.3607	34.3574	32.6501
Acidobacteriota-sp-001_GC_00000663	231.892	247.108	866.481	451.665	601.445	526.291	302.435	216.273	147.539	240.403	214.281	276.769
Acidobacteriota-sp-001_GC_00000664	5.9052	9.43263	13.776	7.62049	19.0712	9.74971	8.77746	8.91832	8.09757	6.06924	7.60864	12.0545
Acidobacteriota-sp-001_GC_00000665	5.40393	1.90467	4.17455	2.24777	3.34582	2.60636	4.10475	7.19219	6.59271	7.31794	6.56326	6.85226
Acidobacteriota-sp-001_GC_00000666	1.38155	0.362794	0.365273	0.466001	0.468415	0.386127	0.361425	3.39745	2.52601	2.01824	2.81283	2.74673
Acidobacteriota-sp-001_GC_00000667	22.7405	9.52333	7.82729	5.29048	6.02248	4.82659	7.33176	33.591	31.2258	31.3771	34.1311	30.5246
Acidobacteriota-sp-001_GC_00000668	1.34487	0.453492	0.574001	0.767531	0.93683	0.965317	1.31662	1.57543	1.56756	2.99106	2.61884	4.26082
Acidobacteriota-sp-001_GC_00000669	13.3142	5.57795	0.887093	0.986826	0.535331	0.386127	3.97567	14.0008	9.90699	12.6176	16.8446	29.9131
Acidobacteriota-sp-001_GC_00000670	4.04684	0.816285	0.469637	0.685296	0.602248	0.241329	1.6006	5.69896	6.88831	2.92572	6.22917	6.4155
Acidobacteriota-sp-001_GC_00000671	3.8879	0.770936	1.20018	0.877178	1.13758	1.25491	2.34926	24.0973	19.9752	7.52847	9.23599	3.83377
Acidobacteriota-sp-001_GC_00000672	2.54303	3.26514	0.365273	0.274118	0.93683	0.482659	2.22018	4.42491	7.45263	4.04374	6.27228	7.04637
Acidobacteriota-sp-001_GC_00000673	196.571	86.4356	56.1478	26.9458	27.5696	18.3893	29.7143	164.653	170.488	86.6464	153.552	171.889
Acidobacteriota-sp-001_GC_00000674	2.07844	0.589539	0	0	0.133833	0	0.361425	1.90422	5.31179	1.16884	2.76972	2.71761
Acidobacteriota-sp-001_GC_00000675	6.51651	2.81165	7.40983	5.29048	5.55406	4.63352	3.12374	10.9732	10.0503	10.3017	10.443	9.10399
Acidobacteriota-sp-001_GC_00000676	4.48698	2.72095	2.66128	2.33	2.54282	2.31676	2.52997	6.61682	7.2914	5.1908	6.33694	6.02727
Acidobacteriota-sp-001_GC_00000677	19.7207	18.4118	11.6888	6.4966	11.3758	8.54306	10.4555	26.9741	20.9695	13.1403	17.3296	22.3912
Acidobacteriota-sp-001_GC_00000678	3.11765	1.31513	0.834911	0.438589	0.200749	0.482659	0.800298	4.82219	4.1294	3.70253	3.68577	3.81436
Acidobacteriota-sp-001_GC_00000679	17.1532	9.25123	11.1669	4.6326	6.29014	5.01965	11.643	20.3162	25.0093	18.9047	24.033	27.0014
Acidobacteriota-sp-001_GC_00000680	19.7941	23.4909	9.44493	5.31789	5.95556	4.44046	10.249	15.4803	12.3345	10.7519	13.9887	21.0129
Acidobacteriota-sp-001_GC_00000681	18.3025	15.9629	25.6213	17.5436	23.0192	20.2717	19.3879	29.8373	24.6241	19.1007	22.6966	21.3235
Acidobacteriota-sp-001_GC_00000682	12.0672	2.44886	4.22674	2.35742	2.40899	1.49624	3.07211	22.741	22.2415	16.2984	23.0307	21.11
Acidobacteriota-sp-001_GC_00000683	13.6199	4.44422	1.30455	0.959414	1.13758	0.57919	4.15638	25.6864	27.6607	19.3766	25.143	29.3405
Acidobacteriota-sp-001_GC_00000684	15.0748	45.1678	61.6269	31.1398	59.3549	46.3835	31.8054	17.1517	17.4313	6.60647	14.5168	17.4315
Acidobacteriota-sp-001_GC_00000685	4.1691	3.44654	1.35673	1.42541	1.87366	1.54451	4.56944	3.53445	6.59271	2.39575	4.76349	6.65814
Acidobacteriota-sp-001_GC_00000686	12.923	2.72095	1.09582	1.1513	1.27141	0.917052	5.70535	61.6748	72.6273	24.2262	29.2707	14.2286
Acidobacteriota-sp-001_GC_00000687	10.1477	5.21516	3.44401	3.31683	4.4834	3.23381	8.44185	16.0283	12.7107	7.12192	11.5207	14.1801
Acidobacteriota-sp-001_GC_00000688	9.09622	3.40119	3.07873	2.65895	1.87366	1.39971	6.68636	13.8912	18.121	7.84791	14.4629	15.2477
Acidobacteriota-sp-001_GC_00000689	9.64639	5.57795	2.08728	1.01424	1.2045	0.57919	1.49733	9.3978	15.1919	12.4579	15.4113	19.7803
Acidobacteriota-sp-001_GC_00000690	12.4217	6.12214	1.82637	1.26094	0.869913	0.723988	6.09259	21.6862	23.8628	11.8844	19.9808	18.4992
Acidobacteriota-sp-001_GC_00000691	5.67291	0.634889	1.25237	0.164471	0.401498	0.337861	1.65223	7.0689	10.9998	7.31068	10.0335	10.5404
Acidobacteriota-sp-001_GC_00000692	12.0183	7.30122	1.148	1.04165	1.80674	1.20665	7.8739	16.6174	13.5975	4.74795	12.7493	13.5978
Acidobacteriota-sp-001_GC_00000693	5.23277	1.40582	0.730547	0.383766	0.334582	0.289595	0.955194	8.57583	10.6684	4.87863	8.69713	11.7245
Acidobacteriota-sp-001_GC_00000694	2.43299	0.0906984	0.208728	0.246706	0.133833	0.386127	1.11009	3.90433	3.81589	2.93298	3.52412	3.56201
Acidobacteriota-sp-001_GC_00000695	14.1945	13.1966	8.40129	5.70166	7.69539	6.2263	10.4039	22.7821	31.4139	16.5162	26.1561	25.0991
Acidobacteriota-sp-001_GC_00000696	3.54557	2.5849	2.34819	1.75436	1.60599	2.07543	4.75015	5.64416	4.58624	2.57725	4.4725	5.39639
Acidobacteriota-sp-001_GC_00000697	10.7101	3.71863	1.722	1.56247	2.40899	1.54451	5.26648	16.1516	22.4475	13.9898	21.4141	24.0314
Acidobacteriota-sp-001_GC_00000698	25.8704	136.682	171	72.5591	184.957	149.19	88.0069	14.8091	4.68477	5.73529	6.56326	33.8925
Acidobacteriota-sp-001_GC_00000699	37.1307	11.3826	1.61764	1.6173	2.34207	1.49624	16.6772	64.031	65.1031	46.7462	60.7075	62.7088
Acidobacteriota-sp-001_GC_00000700	3.14211	0.589539	0.991457	0.712707	0.736081	0.723988	1.23917	4.97289	4.38917	4.51563	4.60183	5.77492
Acidobacteriota-sp-001_GC_00000701	2.94649	3.58259	2.40037	2.05589	3.01124	0.965317	2.40089	2.15081	3.59195	1.23418	2.99604	4.42582
Acidobacteriota-sp-001_GC_00000702	2.97094	2.04071	0.313092	0.191883	0.602248	0.193063	1.62641	5.76745	8.08862	5.31422	8.49237	9.19134
Acidobacteriota-sp-001_GC_00000703	0.268974	0.498841	0.365273	0.191883	0.0669164	0.241329	0.387241	0.739768	0.850962	0.689687	0.549633	0.650285
Acidobacteriota-sp-001_GC_00000704	1.08812	0	0.26091	0.548236	1.00375	0.772254	1.00683	2.63029	3.57404	2.99106	2.73739	2.66908
Acidobacteriota-sp-001_GC_00000705	2.07844	0.680238	0.521819	0.356354	0.802997	0.482659	1.08427	3.60295	3.01867	2.68615	2.8236	3.00878
Acidobacteriota-sp-001_GC_00000706	5.39171	2.08606	1.93073	1.69953	3.54657	2.94422	3.76914	8.42514	9.54869	6.73715	9.44075	10.2978
Acidobacteriota-sp-001_GC_00000707	10.8568	9.56868	7.56638	5.20825	7.89614	8.92919	11.1267	13.8227	12.7107	8.69731	11.8009	13.6948
Acidobacteriota-sp-001_GC_00000708	41.4831	12.0175	3.54837	3.07012	2.47591	2.02717	6.53146	29.9195	29.5866	28.357	55.3944	92.8937
Acidobacteriota-sp-001_GC_00000709	1.30819	0.226746	0	0.0274118	0	0.0965317	0.671217	2.2604	2.76787	1.74237	2.56495	2.78555
Acidobacteriota-sp-001_GC_00000710	119.058	216.497	37.1535	15.5973	20.8779	14.6246	18.5359	81.4567	20.7993	25.0756	24.4209	132.561
Acidobacteriota-sp-001_GC_00000711	3.58225	1.49652	0.469637	0.30153	0.468415	0.144798	2.86558	5.80855	6.79874	3.65897	6.13218	6.86196
Acidobacteriota-sp-001_GC_00000712	4.95157	3.80933	0.730547	1.20612	1.87366	2.02717	8.5193	5.72635	6.33295	4.41399	5.0868	6.13403
Acidobacteriota-sp-001_GC_00000713	68.026	96.0042	133.168	49.2042	93.7499	67.3309	59.1704	103.115	114.522	48.3507	95.4637	114.605
Acidobacteriota-sp-001_GC_00000714	1.49158	0.952333	0.939275	0.520825	0.736081	0.386127	1.57478	2.2193	3.53821	1.66251	2.39252	3.76583
Acidobacteriota-sp-001_GC_00000715	4.97602	4.44422	11.5322	7.12707	13.3833	12.3561	10.1199	6.45242	5.71488	4.84233	6.60637	9.98721
Acidobacteriota-sp-001_GC_00000716	1.55271	0.408143	0.104364	0.109647	0.267666	0.0965317	0.258161	2.3289	4.21002	5.49571	4.28929	3.79495
Acidobacteriota-sp-001_GC_00000717	16.1018	16.9152	7.67074	3.75542	5.82173	3.61994	22.4342	25.5768	15.9175	9.92423	16.2196	22.7114
Acidobacteriota-sp-001_GC_00000718	37.9009	15.328	3.13092	2.85083	2.54282	1.20665	6.66054	22.7547	20.9605	27.0793	43.6581	81.8194
Acidobacteriota-sp-001_GC_00000719	43.6838	40.8596	32.3006	13.2673	18.2682	9.26705	22.6407	57.9348	66.4198	27.7181	58.9616	61.4568
Acidobacteriota-sp-001_GC_00000720	8.3871	3.62794	1.722	1.09647	1.00375	0.386127	2.34926	9.12381	7.56012	7.77531	8.35227	10.3366
Acidobacteriota-sp-001_GC_00000721	3.08098	2.26746	3.60055	1.04165	1.07066	0.917052	1.6006	3.01387	4.01296	5.37956	6.14296	11.579
Acidobacteriota-sp-001_GC_00000722	5.04938	4.89771	0.991457	1.34318	2.20824	2.22023	6.4282	6.8771	5.19535	3.45569	5.20535	8.279
Acidobacteriota-sp-001_GC_00000723	8.57049	3.49189	1.30455	0.712707	1.07066	0.723988	2.78813	16.6996	12.7107	13.6485	14.8078	15.5195
Acidobacteriota-sp-001_GC_00000724	3.82677	1.85932	0.469637	0.246706	0.602248	0.193063	0.774482	6.9867	8.53649	3.70979	6.99435	7.58019
Acidobacteriota-sp-001_GC_00000725	1.41823	0.453492	0.0521819	0.0274118	0.0669164	0.144798	0.490505	2.57549	3.06346	2.76601	2.79127	2.73702
Acidobacteriota-sp-001_GC_00000726	3.68006	0.498841	0.678365	0.466001	1.07066	0.530925	1.18754	6.58942	5.96569	4.50837	5.44244	4.59082
Acidobacteriota-sp-001_GC_00000727	1.69943	0	0.104364	0.109647	0.133833	0	0.413057	3.10977	2.60663	3.38309	2.79127	2.51379
Acidobacteriota-sp-001_GC_00000728	8.32597	0.770936	4.07019	0.849766	1.73983	1.78584	1.41988	7.27439	6.33295	6.44676	8.57859	19.4794
Acidobacteriota-sp-001_GC_00000729	14.3168	6.21284	2.34819	1.75436	2.34207	1.25491	7.77063	20.782	24.7675	15.7031	21.468	23.187
Acidobacteriota-sp-001_GC_00000730	12.7396	104.031	44.6155	21.1619	40.9528	24.0847	24.8092	2.67139	1.56756	1.285	2.11231	15.6165
Acidobacteriota-sp-001_GC_00000731	9.1818	1.26978	0.313092	0.328942	0.267666	0.386127	0.877746	10.2883	26.4336	22.5636	28.6564	29.3502
Acidobacteriota-sp-001_GC_00000732	6.27199	9.34193	6.57492	6.30472	9.56905	7.7708	10.9976	12.0144	5.89403	6.12732	6.17529	10.3949
Acidobacteriota-sp-001_GC_00000733	1.16148	0.317444	0.104364	0.411177	0	0.241329	1.18754	1.56173	1.5586	0.602568	1.5088	1.94115
Acidobacteriota-sp-001_GC_00000734	1.66275	0.317444	0.417455	0.137059	0.468415	0.193063	1.00683	2.54809	3.24261	1.43745	2.58651	3.19319
Acidobacteriota-sp-001_GC_00000735	2.34741	2.44886	4.53983	3.53612	5.95556	4.92312	5.67953	4.7674	3.86964	2.79505	3.83665	3.3776
Acidobacteriota-sp-001_GC_00000736	1.44268	0	0.26091	0.274118	0.200749	0.289595	1.05846	1.54803	5.31179	1.54635	3.69655	4.057
Acidobacteriota-sp-001_GC_00000737	2.49412	0.770936	1.51328	0.932002	3.07816	1.30318	2.40089	3.67144	3.53821	2.12714	3.75044	4.26082
Acidobacteriota-sp-001_GC_00000738	51.0806	280.575	1504.61	733.814	1024.69	805.557	765.214	363.98	146.159	3.55007	59.2203	45.8791
Acidobacteriota-sp-001_GC_00000739	2.84868	2.81165	5.37474	3.28942	7.36081	6.32283	5.73116	4.42491	1.32571	2.43205	2.70506	9.8028
Acidobacteriota-sp-001_GC_00000740	1.65052	0.861635	1.722	1.48024	2.67666	1.88237	2.27181	3.45225	3.16199	2.19248	3.10381	3.3776
Acidobacteriota-sp-001_GC_00000741	2.70197	0.725587	0.521819	0.356354	0.468415	0.144798	0.85193	3.90433	3.62778	3.60089	3.55645	4.54229
Acidobacteriota-sp-001_GC_00000742	0.868053	0.453492	0.469637	0.657884	0.535331	0.57919	0.464689	1.13705	1.19135	1.40841	1.32559	1.5238
Acidobacteriota-sp-001_GC_00000743	5.33058	6.62098	8.03602	3.61836	3.21199	3.47514	4.13057	6.27433	9.2083	5.53201	10.4107	12.1128
Acidobacteriota-sp-001_GC_00000744	2.5308	0.634889	0.156546	0.0822355	0.0669164	0.289595	0.516321	4.39751	4.52353	3.2016	3.72888	4.0473
Acidobacteriota-sp-001_GC_00000745	5.75849	5.12446	1.148	0.30153	1.00375	0.482659	1.75549	8.34294	12.3255	6.42498	9.51619	10.3851
Acidobacteriota-sp-001_GC_00000746	25.7726	12.9245	4.59201	4.74225	6.22323	3.86127	11.9012	39.5502	43.1393	20.0009	39.843	42.4626
Acidobacteriota-sp-001_GC_00000747	32.2402	58.0016	21.2902	14.8024	22.7516	15.4451	65.0048	36.0432	51.9087	17.881	49.1975	85.925
Acidobacteriota-sp-001_GC_00000748	35.7002	31.2002	36.997	26.4798	27.5026	18.0032	29.0689	32.8238	41.8584	25.758	37.7199	42.3171
Acidobacteriota-sp-001_GC_00000749	3.36218	3.85468	6.41838	3.7006	5.88864	5.50231	5.473	5.57566	4.75643	4.51563	5.12991	7.67725
Acidobacteriota-sp-001_GC_00000750	0.843601	0.0453492	0.104364	0.137059	0.0669164	0.0482659	0.0774482	1.56173	1.38841	1.0309	1.26092	1.04822
Acidobacteriota-sp-001_GC_00000751	9.96427	2.99305	0.626183	0.493413	0.535331	0.530925	1.80712	13.5761	30.1688	19.2096	25.8112	26.1182
Acidobacteriota-sp-001_GC_00000752	1.85837	0	0	0.164471	0.0669164	0.193063	0.309793	3.50705	4.21898	4.18168	4.40784	3.98906
Acidobacteriota-sp-001_GC_00000753	28.5724	69.1575	23.8993	10.718	12.7141	8.2052	25.6095	31.7278	35.7135	19.108	37.3104	47.3737
Acidobacteriota-sp-001_GC_00000754	5.5751	3.31049	3.13092	3.59095	4.8849	4.39219	9.93918	11.165	7.52429	5.82967	7.19911	7.81313
Acidobacteriota-sp-001_GC_00000755	0.770244	1.95002	0.469637	0.328942	0.669164	0.193063	1.08427	0.945259	1.03907	0.675167	0.980718	1.36851
Acidobacteriota-sp-001_GC_00000756	7.73912	2.17676	6.15747	5.04378	4.21573	3.33034	21.892	76.2646	27.813	12.4652	12.62	6.90079
Acidobacteriota-sp-001_GC_00000757	11.9571	6.03144	6.52274	4.30366	12.5134	10.0393	19.5686	14.6173	19.3124	10.1638	16.392	20.5179
Acidobacteriota-sp-001_GC_00000758	1.05144	0.816285	0.0521819	0	0.0669164	0	0.361425	1.41104	1.60339	1.12528	1.28248	1.39763
Acidobacteriota-sp-001_GC_00000759	5.40393	4.62562	2.50473	1.1513	0.93683	1.06185	5.05995	10.4664	8.4917	5.85145	7.94274	8.75458
Acidobacteriota-sp-001_GC_00000760	7.32343	2.6756	0.574001	0.849766	0.669164	0.289595	1.62641	9.16491	7.97217	7.91325	8.54625	9.57957
Acidobacteriota-sp-001_GC_00000761	12.9108	5.26051	4.22674	1.97365	5.75481	3.9578	7.20268	16.6996	21.6771	14.7157	21.1016	24.1673
Acidobacteriota-sp-001_GC_00000762	2.75087	1.45117	2.0351	0.932002	1.07066	1.15838	1.78131	3.09607	1.81837	1.88756	2.53262	5.44492
Acidobacteriota-sp-001_GC_00000763	4.25468	2.26746	2.0351	1.69953	1.27141	2.02717	3.58843	5.46607	6.40461	3.37583	5.92741	6.59991
Acidobacteriota-sp-001_GC_00000764	4.7804	4.85236	1.66982	0.849766	1.13758	1.49624	2.50416	7.16479	10.5878	6.62825	8.93423	11.7051
Acidobacteriota-sp-001_GC_00000765	59.7	180.263	30.3699	14.5283	31.7184	26.5945	97.0942	36.4267	4.35334	4.21798	5.70109	40.143
Acidobacteriota-sp-001_GC_00000766	1.58939	0	0.0521819	0.0548236	0.0669164	0.193063	0.438873	3.38375	4.97141	1.96742	2.90982	1.70821
Acidobacteriota-sp-001_GC_00000767	2.07844	0.498841	0.313092	0.0822355	0.267666	0.289595	0.748666	5.78115	7.38993	4.32688	5.89508	5.48375
Acidobacteriota-sp-001_GC_00000768	18.2902	13.3327	7.67074	3.34424	14.9224	13.3214	6.17004	20.0422	161.45	23.3405	190.001	121.312
Acidobacteriota-sp-001_GC_00000769	6.79771	3.12909	0.574001	0.657884	0.736081	0.386127	3.25282	13.3432	12.9257	6.72263	10.3568	11.2004
Acidobacteriota-sp-001_GC_00000770	12.6662	6.16749	6.6271	3.9473	3.2789	3.66821	8.08042	15.1652	25.081	10.3961	22.05	23.0414
Acidobacteriota-sp-001_GC_00000771	1.30819	2.5849	0.678365	0.274118	0.334582	0.675722	0.826114	2.4248	1.8542	1.07446	1.40103	1.99938
Acidobacteriota-sp-001_GC_00000772	66.7056	38.7282	45.7114	27.4666	32.5883	25.4361	24.5769	66.5791	92.8175	35.6604	76.6576	81.0333
Acidobacteriota-sp-001_GC_00000773	15.466	1.54187	0.104364	0.30153	0.401498	0.0965317	1.98784	27.1522	30.0345	20.284	26.2638	24.2352
Acidobacteriota-sp-001_GC_00000774	13.7421	8.88844	1.93073	1.04165	0.93683	0.675722	4.85342	11.6445	18.5151	17.9609	30.4022	52.5275
Acidobacteriota-sp-001_GC_00000775	12.923	7.43727	1.30455	1.97365	1.67291	1.35144	8.88072	20.3162	22.5102	11.8844	20.3149	22.0515
Acidobacteriota-sp-001_GC_00000776	24.2077	28.57	12.5237	8.85402	8.76605	7.67427	18.6392	16.5626	12.8719	11.9134	21.7482	45.1608
Acidobacteriota-sp-001_GC_00000777	1.55271	1.36048	2.66128	1.23353	2.47591	1.9789	2.58161	2.3289	1.53173	0.711466	1.42258	1.3491
Acidobacteriota-sp-001_GC_00000778	7.20117	5.8047	3.44401	2.33	2.07441	1.8341	6.63473	7.54838	8.50962	5.34326	7.9104	10.1619
Acidobacteriota-sp-001_GC_00000779	10.6489	1.54187	0.574001	0.767531	1.27141	0.627456	3.04629	19.0148	12.012	8.1383	11.4884	13.0348
Acidobacteriota-sp-001_GC_00000780	2.57971	0.317444	0.208728	0.109647	0.468415	0	0.490505	2.93167	5.58948	3.17982	5.52866	5.77492
Acidobacteriota-sp-001_GC_00000781	39.0502	36.4154	14.0369	8.55249	12.848	9.02572	51.7096	58.976	57.1757	26.5711	48.5509	56.468
Acidobacteriota-sp-001_GC_00000782	12.2995	4.08143	0.887093	0.932002	1.00375	0.772254	8.5193	12.9185	14.1349	9.29262	14.2905	19.9938
Acidobacteriota-sp-001_GC_00000783	33.6218	13.0606	2.97437	2.11071	2.00749	1.30318	5.80861	55.3319	42.9153	22.9557	36.4698	38.8036
Acidobacteriota-sp-001_GC_00000784	12.0672	6.80238	11.7931	5.18083	8.09689	5.55057	8.67419	20.6724	21.5696	11.9134	17.9547	16.9656
Acidobacteriota-sp-001_GC_00000785	2.98317	2.08606	0.574001	0.90459	1.87366	1.44798	9.3196	6.9867	2.00648	2.35945	2.8236	3.94053
Acidobacteriota-sp-001_GC_00000786	19.4639	7.98146	3.86146	2.65895	4.0819	2.36503	5.91188	24.7548	27.2308	23.217	32.0835	39.0268
Acidobacteriota-sp-001_GC_00000787	3.23992	2.13141	0.156546	0.356354	0.133833	0.193063	1.31662	3.23306	4.12045	3.15804	3.83665	4.94022
Acidobacteriota-sp-001_GC_00000788	30.0273	54.1469	8.40129	5.26307	8.23072	6.32283	33.5867	21.1519	6.80769	6.12006	7.12367	32.6598
Acidobacteriota-sp-001_GC_00000789	40.9452	75.7785	68.9323	23.5468	47.0422	39.4815	90.8467	17.1654	5.68801	8.78443	9.48386	49.8293
Acidobacteriota-sp-001_GC_00000790	4.95157	5.48725	2.24382	1.20612	1.60599	1.73757	4.77597	8.37034	7.49742	4.88589	6.42316	6.59991
Acidobacteriota-sp-001_GC_00000791	3.23992	4.71632	9.86238	6.16766	7.7623	4.19913	16.9095	8.65803	2.05127	2.1344	2.17698	3.65907
Acidobacteriota-sp-001_GC_00000792	20.0141	18.5932	21.238	12.445	19.7403	13.7075	21.0917	9.90467	6.70916	10.1711	13.7193	31.5825
Acidobacteriota-sp-001_GC_00000793	1.56494	0.362794	0.208728	0.356354	0.334582	0.241329	0.206528	1.80832	2.23042	1.74237	2.00454	1.99938
Acidobacteriota-sp-001_GC_00000794	11.1869	11.4733	18.6289	8.68955	10.1713	9.36358	10.5071	22.4259	20.2618	13.2129	19.0216	20.0521
Acidobacteriota-sp-001_GC_00000795	65.972	41.2224	79.0034	43.2833	59.6894	42.0396	49.7217	104.239	117.666	61.8976	99.5482	85.1776
Acidobacteriota-sp-001_GC_00000796	7.42124	4.30817	2.55691	1.6173	2.60974	1.54451	6.17004	9.72658	10.4982	6.59195	10.249	10.3851
Acidobacteriota-sp-001_GC_00000797	8.96173	2.49421	1.56546	0.740119	1.00375	0.434393	2.40089	14.2611	16.4549	9.37248	14.4844	13.2192
Acidobacteriota-sp-001_GC_00000798	12.7518	10.2489	5.74001	2.93306	2.81049	1.88237	5.6279	15.4666	27.5712	17.3801	26.4363	29.6608
Acidobacteriota-sp-001_GC_00000799	52.6945	105.21	173.505	114.938	172.644	136.93	230.098	62.0857	67.0379	33.6712	59.3065	75.6757
Acidobacteriota-sp-001_GC_00000800	0.904731	0.226746	0.208728	0.274118	0.267666	0.0965317	0.542137	3.09607	2.31999	1.50279	1.28248	0.786165
Acidobacteriota-sp-001_GC_00000801	4.54811	0.498841	0.469637	0.466001	0.468415	0.289595	1.18754	7.60317	4.61311	5.92405	5.15146	6.01756
Acidobacteriota-sp-001_GC_00000802	0.537948	0	0.208728	0.0822355	0.200749	0.144798	0.206528	0.506878	0.680769	0.566269	0.71129	0.747342
Acidobacteriota-sp-001_GC_00000803	6.16195	1.99536	0.313092	0.356354	0.802997	0.723988	1.62641	11.3431	11.4925	9.48138	10.2383	8.99723
Acidobacteriota-sp-001_GC_00000804	15.4782	24.0351	7.09674	4.44072	4.75107	2.94422	10.7395	12.6994	16.1951	7.90599	15.5514	24.6429
Acidobacteriota-sp-001_GC_00000805	2.01731	2.44886	0.156546	0.164471	0.0669164	0.0482659	0.619585	3.50705	4.58624	1.35759	3.14692	4.222
Acidobacteriota-sp-001_GC_00000806	7.38456	2.35816	0.469637	0.411177	0.267666	0.144798	3.14956	14.6721	13.9826	7.13644	11.1112	11.1228
Acidobacteriota-sp-001_GC_00000807	18.5103	92.1042	65.1752	37.609	52.1279	33.6413	45.4104	10.3431	11.4208	3.87677	8.7618	18.2662
Acidobacteriota-sp-001_GC_00000808	8.03255	6.30354	2.24382	1.53506	2.87741	3.90954	6.71217	9.79508	9.53077	5.68447	8.55703	10.8122
Acidobacteriota-sp-001_GC_00000809	78.0147	118.407	27.4999	13.4592	20.3426	17.9066	17.1419	68.3053	15.2367	21.5545	19.2587	83.5374
Acidobacteriota-sp-001_GC_00000810	4.34026	2.6756	1.04364	0.657884	0.468415	0.627456	1.03264	6.79491	4.25481	3.21612	3.76121	5.07611
Acidobacteriota-sp-001_GC_00000811	3.03207	0.634889	2.08728	0.657884	0.802997	1.35144	1.39407	5.39757	5.67905	3.43391	4.97903	4.387
Acidobacteriota-sp-001_GC_00000812	15.1726	6.89308	1.66982	0.575648	1.13758	0.675722	3.71751	26.5632	12.8003	6.62825	12.1243	19.033
Acidobacteriota-sp-001_GC_00000813	3.72896	1.31513	0.365273	0.328942	0.401498	0.241329	1.47152	8.20595	7.27348	5.61913	6.32617	5.5711
Acidobacteriota-sp-001_GC_00000814	9.15735	1.85932	1.77419	1.45283	2.54282	1.54451	3.45935	15.4118	18.1389	10.7954	14.4306	15.5777
Acidobacteriota-sp-001_GC_00000815	6.22308	3.67328	8.92311	5.20825	8.83297	5.74364	6.53146	11.4116	10.9461	8.82073	10.6693	10.2493
Acidobacteriota-sp-001_GC_00000816	2.99539	0.906984	0.939275	0.466001	0.401498	0.289595	0.671217	3.95913	4.85496	3.67349	4.96825	4.64905
Acidobacteriota-sp-001_GC_00000817	23.6942	93.7368	54.6345	25.5204	34.0605	22.3954	25.9451	17.3024	5.75967	3.03462	4.81737	14.1995
Acidobacteriota-sp-001_GC_00000818	4.51143	3.0384	0.26091	0.685296	0.802997	0.627456	2.65905	5.75375	7.53325	5.65543	6.31539	8.82252
Acidobacteriota-sp-001_GC_00000819	3.6556	0.725587	0.991457	0.740119	1.73983	0.917052	0.903562	7.26069	7.02267	5.48845	6.16451	5.49345
Acidobacteriota-sp-001_GC_00000820	1.11257	0	0	0.109647	0.0669164	0	0.258161	2.04121	2.14084	1.02364	1.95066	1.93144
Acidobacteriota-sp-001_GC_00000821	0.586853	0.362794	0	0.0822355	0	0	0.0516321	0.479479	0.994282	1.29951	0.894501	0.786165
Acidobacteriota-sp-001_GC_00000822	12.6296	6.21284	0.991457	1.48024	1.47216	0.723988	7.0736	14.6995	13.7945	8.1383	14.3012	16.7618
Acidobacteriota-sp-001_GC_00000823	1.67498	1.36048	2.34819	1.6173	2.00749	1.44798	1.65223	3.19196	4.22794	1.89482	2.73739	2.17409
Acidobacteriota-sp-001_GC_00000824	2.73865	1.04303	1.93073	1.48024	1.87366	1.64104	3.12374	2.94537	3.29636	2.32316	3.11459	4.057
Acidobacteriota-sp-001_GC_00000825	0.672435	0.861635	0.417455	0.0822355	0.401498	0.193063	0.361425	1.69873	1.50486	1.37937	2.00454	1.72762
Acidobacteriota-sp-001_GC_00000826	7.37234	3.40119	3.80928	2.76859	3.21199	4.44046	4.07894	10.4253	9.72784	11.7102	10.6478	10.0552
Acidobacteriota-sp-001_GC_00000827	19.0483	19.2281	16.3851	11.9516	10.9743	5.98497	11.8496	12.3569	14.2335	13.4162	15.0017	18.9844
Acidobacteriota-sp-001_GC_00000828	2.67752	1.54187	0.313092	0.356354	0.0669164	0.0965317	1.03264	3.16456	3.33219	2.12714	3.59956	4.12494
Acidobacteriota-sp-001_GC_00000829	1.21038	1.90467	1.77419	1.50765	3.07816	2.17196	15.6445	4.43861	0.743472	1.13254	0.808284	1.57233
Acidobacteriota-sp-001_GC_00000830	7.97142	1.76862	0.521819	0.411177	0.669164	0.337861	1.96202	7.89086	11.3312	8.32706	10.9388	12.7048
Acidobacteriota-sp-001_GC_00000831	2.50635	0.181397	0.0521819	0.137059	0.0669164	0.0482659	0.438873	2.3015	4.39813	2.43931	4.18152	4.80434
Acidobacteriota-sp-001_GC_00000832	25.956	14.6478	8.0882	3.9473	5.95556	7.04682	16.3932	40.3996	45.3607	30.4696	42.9468	43.0935
Acidobacteriota-sp-001_GC_00000833	12.7763	9.34193	10.5407	5.81131	19.1381	16.6517	22.9247	15.5762	11.806	6.94769	10.4861	17.5189
Acidobacteriota-sp-001_GC_00000834	9.71975	2.63025	1.66982	0.767531	0.869913	0.723988	2.32344	14.6584	16.4997	10.6212	15.7023	16.063
Acidobacteriota-sp-001_GC_00000835	44.6253	68.1598	53.6952	29.5774	34.5289	26.7393	40.7119	71.6068	95.7198	42.4266	80.5913	87.0605
Acidobacteriota-sp-001_GC_00000836	5.36726	2.04071	0.782729	1.28836	0.669164	0.57919	2.42671	9.93207	3.2247	5.34326	3.59956	4.64905
Acidobacteriota-sp-001_GC_00000837	6.14973	3.49189	2.71346	1.1513	2.40899	1.01358	2.40089	3.87693	3.78006	5.28518	5.66876	10.7637
Acidobacteriota-sp-001_GC_00000838	5.08606	3.12909	0.574001	0.328942	0.401498	0.241329	1.78131	6.05514	6.81665	3.33954	6.20762	9.01664
Acidobacteriota-sp-001_GC_00000839	60.1402	9.20589	4.38328	1.28836	2.20824	1.44798	7.20268	74.8399	122.198	68.5403	111.694	79.9074
Acidobacteriota-sp-001_GC_00000840	2.49412	0.589539	0.887093	0.438589	0.669164	0.337861	1.49733	4.34271	4.01296	3.02736	3.82588	4.88199
Acidobacteriota-sp-001_GC_00000841	2.44522	0.272095	1.09582	0.685296	0.535331	0.868786	1.52315	3.39745	3.71736	3.13626	3.82588	3.91142
Acidobacteriota-sp-001_GC_00000842	45.6156	31.2909	14.7675	9.01849	12.3795	8.39826	26.6938	77.251	75.3056	49.5631	66.9582	65.2614
Acidobacteriota-sp-001_GC_00000843	7.94696	4.44422	2.71346	2.24777	3.21199	2.79942	4.80179	8.32924	9.67409	5.29244	10.5616	12.4428
Acidobacteriota-sp-001_GC_00000844	0.586853	0.272095	0.208728	0.109647	0.133833	0.144798	0.258161	1.47954	1.32571	1.23418	1.46569	1.32969
Acidobacteriota-sp-001_GC_00000845	2.16402	0.770936	0.991457	0.356354	0.602248	0.482659	1.26499	4.30162	3.29636	3.92758	4.32162	3.98906
Acidobacteriota-sp-001_GC_00000846	2.38409	0.680238	1.04364	0.685296	0.602248	0.723988	1.34243	2.95907	2.58872	2.207	3.16847	3.09613
Acidobacteriota-sp-001_GC_00000847	2.84868	0.725587	0.0521819	0.191883	0	0.0965317	1.11009	9.75398	7.86468	3.70979	4.12764	2.61085
Acidobacteriota-sp-001_GC_00000848	1.65052	1.13373	0.365273	0.30153	0.133833	0.434393	0.438873	3.97283	4.34438	3.57911	4.07375	3.90171
Acidobacteriota-sp-001_GC_00000849	0.0244522	0	0	0	0	0	0.12908	0.136994	0.14332	0.0871183	0.183211	0.145586
Acidobacteriota-sp-001_GC_00000850	3.44776	2.49421	0.469637	0.246706	0.200749	0.337861	0.955194	3.79474	4.59519	2.77327	4.13841	4.83346
Acidobacteriota-sp-001_GC_00000851	5.70959	1.72327	3.44401	2.22036	2.40899	1.8341	2.52997	8.68543	6.85248	7.68819	6.58482	6.46403
Acidobacteriota-sp-001_GC_00000852	5.09828	2.72095	0.782729	0.822355	0.802997	0.627456	2.55579	5.00029	11.3402	3.17982	8.85879	10.0454
Acidobacteriota-sp-001_GC_00000853	1.46713	0.181397	0.156546	0.164471	0.0669164	0.193063	0.258161	2.46589	1.57652	1.43745	1.90755	2.07703
Acidobacteriota-sp-001_GC_00000854	30.6141	19.5002	9.18402	6.08542	6.08939	7.09508	26.384	59.6335	51.0398	32.2991	42.6989	45.025
Acidobacteriota-sp-001_GC_00000855	8.00809	6.03144	3.44401	2.00106	3.54657	3.76474	5.44719	10.8088	8.12445	7.68819	8.83724	10.7054
Acidobacteriota-sp-001_GC_00000856	121.796	625.229	589.656	264.414	388.182	172.888	223.412	58.9212	3.84276	3.9784	5.75498	52.4013
Acidobacteriota-sp-001_GC_00000857	1.22261	0.408143	0.469637	0.219295	0.535331	0.627456	0.645401	2.61659	2.13188	1.77141	1.93988	1.50439
Acidobacteriota-sp-001_GC_00000858	2.95872	0.136048	0.782729	0.575648	0.401498	0.386127	1.00683	3.97283	3.81589	3.89129	4.18152	4.98875
Acidobacteriota-sp-001_GC_00000859	2.27405	0.453492	1.09582	0.30153	1.94058	1.49624	0.929378	3.24676	3.95025	2.69341	3.38401	3.49407
Acidobacteriota-sp-001_GC_00000860	7.80025	1.76862	0.365273	0.328942	0.802997	0.386127	6.37657	15.22	13.3735	7.63011	11.1759	14.1024
Acidobacteriota-sp-001_GC_00000861	0.586853	0.136048	0.208728	0.0274118	0.133833	0.0482659	0.0516321	0.643872	0.698684	0.646128	0.894501	1.02881
Acidobacteriota-sp-001_GC_00000862	3.06875	1.90467	1.56546	1.1513	1.00375	1.39971	2.32344	6.84971	4.425	3.0927	4.80659	4.54229
Acidobacteriota-sp-001_GC_00000863	4.218	0.453492	0.156546	0.30153	0.267666	0.386127	1.57478	3.47965	2.83057	2.33767	3.17925	4.57141
Acidobacteriota-sp-001_GC_00000864	0.855827	0.317444	0.521819	0.356354	0.133833	0.193063	0.464689	1.42474	1.28988	1.38663	1.12082	1.1841
Acidobacteriota-sp-001_GC_00000865	4.32804	0.453492	1.25237	0.986826	1.53908	0.723988	2.27181	6.9456	6.44939	4.40674	5.20535	5.03728
Acidobacteriota-sp-001_GC_00000866	9.04731	11.1106	1.722	1.83659	1.53908	0.723988	7.61574	5.20578	6.56584	4.80603	8.11517	12.6757
Acidobacteriota-sp-001_GC_00000867	24.9046	7.93611	2.71346	2.57671	2.81049	1.8341	9.19052	31.2484	35.0238	18.5707	26.4255	31.9222
Acidobacteriota-sp-001_GC_00000868	9.54858	7.07447	1.46109	1.31577	1.47216	0.723988	4.80179	12.0418	14.4036	9.90971	13.2451	15.5195
Acidobacteriota-sp-001_GC_00000869	12.9474	5.57795	2.6091	1.78177	2.27516	2.70289	5.44719	13.5487	25.5378	16.371	23.7851	26.0988
Acidobacteriota-sp-001_GC_00000870	21.5179	13.4234	15.1849	9.45708	13.6509	7.48121	13.9407	27.6865	18.5331	21.9393	18.7306	21.6438
Acidobacteriota-sp-001_GC_00000871	3.71673	0.680238	0.626183	0.466001	0.602248	0.482659	1.00683	6.39763	9.51286	5.87323	8.12595	8.00724
Acidobacteriota-sp-001_GC_00000872	2.5308	0.54419	0.313092	0.575648	0.267666	0.241329	2.01365	7.23329	6.36878	3.2742	3.51334	3.26113
Acidobacteriota-sp-001_GC_00000873	0.78247	0	1.04364	0.137059	0.200749	0.144798	0.542137	0.630173	0.833047	0.943782	1.08849	0.970575
Acidobacteriota-sp-001_GC_00000874	8.52159	3.17444	1.66982	1.67212	1.53908	2.99248	4.23383	13.0007	13.9289	9.0966	12.7709	14.3839
Acidobacteriota-sp-001_GC_00000875	10.3066	12.335	27.1346	13.5414	28.841	21.5266	28.3202	23.1383	17.1267	9.05305	13.396	13.656
Acidobacteriota-sp-001_GC_00000876	15.2459	7.84541	2.66128	2.13812	4.21573	1.93063	9.965	37.4542	27.1949	11.1874	15.6376	16.2959
Acidobacteriota-sp-001_GC_00000877	22.655	12.9245	13.776	9.32002	10.7066	8.01213	12.0303	32.6183	39.404	22.7887	24.8628	27.2926
Acidobacteriota-sp-001_GC_00000878	75.9974	249.33	60.8441	44.4072	65.1766	51.8858	144.957	34.9061	4.89975	8.36336	6.74648	61.9615
Acidobacteriota-sp-001_GC_00000879	5.94188	1.95002	3.86146	2.46706	3.34582	4.1026	12.0819	35.5637	30.1151	9.19098	10.9172	4.27053
Acidobacteriota-sp-001_GC_00000880	30.3085	41.4492	46.4419	38.9248	59.3549	47.1558	82.1983	39.3447	62.6129	34.252	57.733	65.4556
Acidobacteriota-sp-001_GC_00000881	1.08812	0.725587	0.26091	0.219295	0.133833	0.434393	0.774482	2.19191	1.86316	1.35759	1.70278	1.42674
Acidobacteriota-sp-001_GC_00000882	6.38202	7.48262	9.02747	7.23672	8.09689	8.15693	13.6051	10.028	10.0772	6.28704	9.38687	9.66692
Acidobacteriota-sp-001_GC_00000883	14.1334	11.3373	4.48765	1.6173	1.40524	1.44798	12.5208	29.8647	13.1765	7.41232	14.7647	20.3821
Acidobacteriota-sp-001_GC_00000884	22.765	39.998	30.3177	17.2146	22.4839	13.1766	29.3787	24.7548	26.9173	15.9281	25.2939	31.1846
Acidobacteriota-sp-001_GC_00000885	2.89758	0.453492	0.574001	0.411177	0.401498	0.57919	0.903562	5.93185	3.91442	4.9367	4.27852	4.28994
Acidobacteriota-sp-001_GC_00000886	220.388	439.116	181.228	68.7763	131.491	87.6508	117.54	151.091	31.0467	36.4155	37.2673	191.892
Acidobacteriota-sp-001_GC_00000887	10.8079	15.6001	3.91364	1.53506	1.73983	2.36503	5.75698	7.41138	3.10825	3.48473	3.87976	11.1713
Acidobacteriota-sp-001_GC_00000888	3.77786	1.58722	0.417455	0.356354	0.267666	0.57919	1.16172	5.76745	5.7328	4.84233	4.79582	4.25112
Acidobacteriota-sp-001_GC_00000889	8.87615	18.3211	16.3329	14.2541	22.0824	22.3954	49.6701	17.6311	11.8776	9.74273	13.2882	18.5477
Acidobacteriota-sp-001_GC_00000890	1.87059	0.317444	0.417455	0.356354	0.736081	0.386127	1.11009	4.37011	3.21574	4.13812	3.30857	3.43583
Acidobacteriota-sp-001_GC_00000891	117.603	384.108	236.384	118.282	205.366	145.956	274.141	53.0715	8.28568	11.2818	11.8117	117.372
Acidobacteriota-sp-001_GC_00000892	1.39378	0.317444	0.104364	0.0822355	0.267666	0.144798	0.516321	2.90428	1.84524	1.30677	1.68123	1.75674
Acidobacteriota-sp-001_GC_00000893	15.9306	33.377	84.2738	42.1046	61.0947	47.3488	37.3042	10.3157	7.13912	8.95141	13.3097	23.7694
Acidobacteriota-sp-001_GC_00000894	1.66275	1.90467	0.887093	0.767531	0.802997	0.82052	0.619585	2.93167	3.03659	2.12714	2.96371	2.3585
Acidobacteriota-sp-001_GC_00000895	34.0497	32.1526	16.646	9.92308	15.19	10.4254	25.5579	42.6737	48.4332	25.2934	44.6173	50.0719
Acidobacteriota-sp-001_GC_00000896	13.7544	20.4071	5.4791	3.23459	4.81798	4.05433	19.4137	10.9732	16.5266	13.4598	16.5968	33.5528
Acidobacteriota-sp-001_GC_00000897	16.1384	20.7699	8.0882	6.19507	5.42023	5.50231	31.4956	28.6318	20.6201	13.467	18.8276	21.0421
Acidobacteriota-sp-001_GC_00000898	1.19816	0.0906984	0.104364	0.191883	0.401498	0.193063	0.671217	1.42474	1.54069	0.980081	1.5519	2.30997
Acidobacteriota-sp-001_GC_00000899	8.16703	10.7931	8.29693	6.93519	10.9743	11.0046	29.2496	20.0833	11.4745	10.113	13.0403	14.9566
Acidobacteriota-sp-001_GC_00000900	35.8469	43.762	42.8414	25.2737	50.3881	37.7439	32.0377	52.3181	46.2744	23.1662	43.6581	56.6233
Acidobacteriota-sp-001_GC_00000901	4.67037	0.997682	1.148	0.630472	1.00375	0.723988	1.18754	9.11011	9.1456	5.02382	7.42543	6.37668
Acidobacteriota-sp-001_GC_00000902	21.3834	16.5978	40.3888	16.4197	37.1386	38.2748	39.2146	30.2346	31.8708	19.8775	28.6456	34.3583
Acidobacteriota-sp-001_GC_00000903	8.04477	8.34425	3.1831	2.52189	3.2789	2.17196	7.5641	10.0143	9.96969	5.41586	11.2405	13.918
Acidobacteriota-sp-001_GC_00000904	5.75849	3.40119	0.208728	0.328942	0.334582	0.193063	4.8276	4.82219	4.82809	3.57185	5.25923	6.4252
Acidobacteriota-sp-001_GC_00000905	3.69228	2.63025	0.104364	0.191883	0.401498	0.0482659	1.75549	6.72641	6.1538	4.18894	5.59332	5.5711
Acidobacteriota-sp-001_GC_00000906	1.30819	0.453492	0.939275	0.466001	0.93683	0.57919	1.6006	1.75352	1.80941	1.43745	2.12309	1.84409
Acidobacteriota-sp-001_GC_00000907	41.2019	16.7339	3.28746	3.75542	4.28265	2.65462	12.5982	56.2909	59.4598	24.9812	52.5492	54.2163
Acidobacteriota-sp-001_GC_00000908	18.3025	11.8815	4.59201	3.20718	5.42023	3.23381	11.1525	15.9735	14.9053	15.2167	22.3733	31.3593
Acidobacteriota-sp-001_GC_00000909	7.53128	2.26746	1.25237	2.16553	2.20824	2.84769	3.33027	14.1789	6.04631	7.01302	6.34772	8.19165
Acidobacteriota-sp-001_GC_00000910	4.63369	1.95002	2.71346	1.20612	1.2045	1.78584	2.0911	8.20595	8.31255	5.47393	7.59787	8.35665
Acidobacteriota-sp-001_GC_00000911	16.1384	9.65938	1.35673	1.12388	0.802997	0.627456	2.34926	9.3567	8.23194	8.90785	11.5207	30.7187
Acidobacteriota-sp-001_GC_00000912	2.54303	0.317444	0.26091	0.219295	0.267666	0.144798	0.335609	18.3709	18.4435	5.57557	8.75102	2.75643
Acidobacteriota-sp-001_GC_00000913	5.78294	3.35584	0.574001	0.411177	0.602248	0.57919	1.2908	6.973	8.23194	6.79523	8.26605	8.65753
Acidobacteriota-sp-001_GC_00000914	11.7371	10.3396	4.48765	3.37165	5.88864	4.29566	10.6104	15.6721	23.6299	12.9298	20.2179	20.8479
Acidobacteriota-sp-001_GC_00000915	1.60162	0	0	0.0548236	0.133833	0.193063	0.180712	3.05497	3.12616	2.69341	3.10381	2.75643
Acidobacteriota-sp-001_GC_00000916	15.6983	4.80701	0.939275	0.575648	0.401498	0.337861	3.51098	29.1112	24.2211	18.2295	19.0863	17.4024
Acidobacteriota-sp-001_GC_00000917	0.990314	0	0.104364	0.137059	0	0	0.438873	1.39734	1.80941	1.00186	1.47647	1.29086
Acidobacteriota-sp-001_GC_00000918	2.27405	0.362794	1.77419	1.80918	2.07441	1.9789	3.33027	4.09612	3.16199	3.44117	3.10381	3.50377
Acidobacteriota-sp-001_GC_00000919	1.38155	0.725587	3.07873	2.30259	4.61723	3.52341	3.51098	1.86312	1.36154	1.24144	1.46569	2.14497
Acidobacteriota-sp-001_GC_00000920	49.2467	28.6607	11.1148	6.05801	5.21948	5.01965	9.06144	45.0437	65.9719	31.2827	91.4762	124.03
Acidobacteriota-sp-001_GC_00000921	9.01063	6.93843	1.51328	1.34318	2.00749	1.01358	14.9217	12.9596	10.2474	6.31608	7.60864	10.8219
Acidobacteriota-sp-001_GC_00000922	14.2312	6.07679	9.39275	4.60519	5.15256	4.29566	6.37657	15.905	20.0827	14.6286	20.8537	23.0026
Acidobacteriota-sp-001_GC_00000923	9.59749	11.5187	4.38328	2.00106	3.14507	1.93063	6.2733	13.6309	20.6381	9.82985	17.793	22.3523
Acidobacteriota-sp-001_GC_00000924	9.49968	9.93147	11.4278	8.38802	12.5803	11.7286	14.7668	11.1787	8.22298	7.78983	8.79413	8.82252
Acidobacteriota-sp-001_GC_00000925	9.20625	11.9268	6.36619	8.05908	9.10063	8.35	116.973	20.1244	7.86468	6.21444	6.86502	10.2493
Acidobacteriota-sp-001_GC_00000926	5.12273	1.45117	0.417455	0.575648	0.869913	0.723988	3.07211	10.8636	6.46731	5.2634	6.57404	8.55076
Acidobacteriota-sp-001_GC_00000927	2.33518	0.0906984	0.156546	0.191883	0.401498	0.337861	0.671217	4.79479	4.76539	2.3159	3.64267	3.12525
Acidobacteriota-sp-001_GC_00000928	7.07891	2.04071	1.09582	0.822355	0.802997	0.675722	4.23383	7.82236	9.99656	7.34698	9.25754	10.6181
Acidobacteriota-sp-001_GC_00000929	9.68307	3.99073	2.40037	1.20612	1.94058	1.78584	3.20119	23.9192	16.3385	17.3946	15.088	14.9274
Acidobacteriota-sp-001_GC_00000930	1.39378	0	0.208728	0.767531	0.334582	0.144798	0.490505	2.3152	2.29312	2.78053	2.85594	3.19319
Acidobacteriota-sp-001_GC_00000931	3.05652	0.54419	0.313092	0.685296	0.0669164	0.289595	0.955194	5.26057	6.74499	5.21258	5.86275	6.28932
Acidobacteriota-sp-001_GC_00000932	1.55271	0.725587	0.0521819	0.246706	0.334582	0	1.31662	2.94537	2.48123	2.00372	2.36019	2.98937
Acidobacteriota-sp-001_GC_00000933	12.3973	2.99305	2.87001	2.87824	4.55032	3.90954	6.2733	18.412	15.389	16.3565	14.6569	15.7718
Acidobacteriota-sp-001_GC_00000934	2.42077	0.634889	0.521819	0.493413	0.669164	0.482659	0.955194	4.95919	5.30284	3.82595	4.21385	3.98906
Acidobacteriota-sp-001_GC_00000935	10.3188	7.11982	3.65273	2.19295	3.07816	2.1237	14.8184	17.3983	20.432	12.7265	18.6767	17.5286
Acidobacteriota-sp-001_GC_00000936	3.74119	1.13373	0.678365	0.191883	0.802997	0.289595	0.72285	6.8908	6.10005	4.28332	5.06525	4.83346
Acidobacteriota-sp-001_GC_00000937	14.2312	15.6455	3.86146	1.80918	2.00749	0.723988	2.0911	5.97294	5.0789	9.56124	13.2666	38.4639
Acidobacteriota-sp-001_GC_00000938	2.92204	0.0453492	0.626183	0.274118	0.401498	0.337861	0.929378	7.27439	6.07318	4.50111	4.49406	5.13434
Acidobacteriota-sp-001_GC_00000939	1.80946	0.408143	1.87855	0.328942	1.67291	1.25491	1.26499	4.15092	2.57976	1.90934	2.87749	2.40703
Acidobacteriota-sp-001_GC_00000940	22.6061	166.295	129.516	44.8732	77.3554	52.0306	73.2143	7.53468	4.56832	3.92758	5.7442	27.9428
Acidobacteriota-sp-001_GC_00000941	7.61686	4.08143	2.71346	1.53506	1.73983	1.64104	3.12374	10.9184	10.8386	8.3924	9.83951	8.50223
Acidobacteriota-sp-001_GC_00000942	35.2723	30.4747	6.26183	4.74225	6.89239	4.00607	26.0742	44.4683	24.3285	19.8848	24.9921	50.0137
Acidobacteriota-sp-001_GC_00000943	12.5684	7.11982	20.9771	7.51084	8.36455	8.0604	6.24749	22.0287	26.3619	14.9771	23.5588	25.9046
Acidobacteriota-sp-001_GC_00000944	27.3987	23.4002	38.4059	27.3844	27.3688	20.8026	23.2603	34.5362	35.0865	32.0595	33.7432	35.591
Acidobacteriota-sp-001_GC_00000945	21.9092	47.1178	132.751	77.7125	114.226	101.407	86.3289	34.7554	29.5418	18.4037	27.6433	38.4056
Acidobacteriota-sp-001_GC_00000946	1.13703	0.816285	0.574001	0.411177	0.669164	0.289595	1.11009	1.71243	1.71088	1.2487	1.44413	1.58204
Acidobacteriota-sp-001_GC_00000947	9.49968	0.997682	0.730547	0.575648	0.93683	0.772254	1.78131	12.4528	12.9346	10.5341	12.6092	13.4619
Acidobacteriota-sp-001_GC_00000948	17.0065	10.9745	1.77419	1.80918	2.40899	1.39971	9.73265	33.7964	43.6678	13.6994	26.3608	30.5343
Acidobacteriota-sp-001_GC_00000949	4.82931	0.816285	1.30455	0.657884	0.802997	0.482659	1.31662	7.31549	7.55117	7.80435	8.93423	7.13372
Acidobacteriota-sp-001_GC_00000950	3.31327	2.17676	3.60055	1.78177	2.54282	2.60636	5.473	7.0415	6.03735	4.18168	5.12991	6.29903
Acidobacteriota-sp-001_GC_00000951	22.7405	4.58027	2.92219	2.00106	1.80674	2.02717	4.51781	39.194	30.7242	27.6238	31.7063	28.7387
Acidobacteriota-sp-001_GC_00000952	10.1721	4.71632	10.6973	5.29048	6.82547	5.59884	9.42286	13.3158	17.6642	11.9642	16.4351	18.0042
Acidobacteriota-sp-001_GC_00000953	2.71419	0.226746	0.104364	0.164471	0.200749	0.144798	0.72285	3.78104	4.32647	4.2325	3.69655	4.13465
Acidobacteriota-sp-001_GC_00000954	6.77326	2.7663	1.35673	0.849766	1.47216	0.337861	1.57478	9.50739	7.07642	5.90953	8.19061	8.29841
Acidobacteriota-sp-001_GC_00000955	3.19101	0.408143	0.0521819	0.109647	0	0	0.335609	4.39751	5.32075	3.65897	4.68805	4.94993
Acidobacteriota-sp-001_GC_00000956	2.98317	0.952333	0.730547	0.740119	0.535331	1.01358	1.47152	4.30162	3.66361	3.65897	3.59956	4.69758
Acidobacteriota-sp-001_GC_00000957	14.1578	6.62098	3.1831	2.60412	3.61349	2.84769	7.48666	34.8787	52.8044	23.6744	31.8787	26.9917
Acidobacteriota-sp-001_GC_00000958	2.56748	0.634889	0.26091	0.0822355	0.468415	0.144798	1.11009	4.05503	4.55041	2.25782	3.75044	5.07611
Acidobacteriota-sp-001_GC_00000959	4.46253	2.90235	3.02655	1.20612	2.74357	1.78584	4.28546	8.43884	10.5698	6.20718	8.75102	8.76429
Acidobacteriota-sp-001_GC_00000960	7.28675	1.26978	3.70492	1.64471	2.00749	1.54451	2.91721	12.8637	11.582	8.98045	9.95806	10.1037
Acidobacteriota-sp-001_GC_00000961	7.12781	6.66633	1.04364	1.01424	2.20824	2.1237	4.56944	8.27444	5.7328	4.45755	5.89508	11.9672
Acidobacteriota-sp-001_GC_00000962	211.181	711.756	838.146	384.862	846.024	506.068	328.251	29.0428	22.5012	20.8068	71.6571	305.828
Acidobacteriota-sp-001_GC_00000963	59.859	29.1142	8.76656	8.82661	11.3758	9.46011	30.6178	73.9357	80.1069	56.3075	80.1063	89.3802
Acidobacteriota-sp-001_GC_00000964	9.30406	5.16981	2.296	2.33	2.07441	2.94422	6.55728	9.80878	12.4957	8.05118	11.9518	15.7039
Acidobacteriota-sp-001_GC_00000965	1.56494	0	0.156546	0.137059	0.267666	0.289595	0.516321	3.34266	3.50238	2.22152	2.58651	2.7079
Acidobacteriota-sp-001_GC_00000966	30.8587	34.1026	15.3937	8.88143	14.5878	12.7422	27.5199	29.0565	20.3425	14.6577	20.1532	42.0453
Acidobacteriota-sp-001_GC_00000967	5.31835	4.67097	6.99238	3.50871	4.28265	2.41329	3.89822	6.28803	5.40137	4.3777	4.91437	5.83315
Acidobacteriota-sp-001_GC_00000968	29.257	18.7292	14.2457	8.82661	11.175	6.56416	14.1472	28.44	25.4034	19.108	24.755	28.9717
Acidobacteriota-sp-001_GC_00000969	1.87059	0	0.156546	0.0822355	0	0.0482659	0.593769	2.20561	2.93806	1.20514	2.10154	2.39732
Acidobacteriota-sp-001_GC_00000970	9.73197	8.93379	5.58347	5.20825	8.63222	4.97138	13.2695	10.1239	8.1334	8.02941	8.95578	12.8892
Acidobacteriota-sp-001_GC_00000971	6.19863	1.90467	0.678365	0.411177	1.13758	0.627456	2.32344	17.8777	14.7978	9.28536	10.0012	7.25019
Acidobacteriota-sp-001_GC_00000972	8.53382	3.21979	1.40891	0.767531	1.07066	1.15838	2.50416	16.9599	16.3564	8.16008	12.0165	12.0351
Acidobacteriota-sp-001_GC_00000973	23.1562	7.93611	4.85292	3.07012	4.21573	2.50983	4.80179	29.8236	41.6434	25.1409	38.7222	37.998
Acidobacteriota-sp-001_GC_00000974	2.13957	1.36048	0.469637	0.356354	0.334582	0.0965317	0.877746	3.75364	3.50238	2.75875	2.71583	2.73702
Acidobacteriota-sp-001_GC_00000975	4.01016	1.31513	0.834911	0.520825	0.802997	0.82052	1.96202	9.2197	6.42252	7.10014	6.50938	6.56108
Acidobacteriota-sp-001_GC_00000976	27.7777	12.2443	2.24382	1.56247	1.53908	0.965317	8.33859	32.5772	43.6767	19.6887	40.2418	54.2745
Acidobacteriota-sp-001_GC_00000977	27.5576	23.7176	27.1868	10.7454	11.7104	6.99855	18.5101	28.8099	38.4456	21.9248	34.2173	43.2585
Acidobacteriota-sp-001_GC_00000978	4.69482	2.63025	0.417455	0.438589	0.869913	0.289595	1.91039	6.86341	9.32475	4.09456	7.60864	8.68664
Acidobacteriota-sp-001_GC_00000979	1.65052	2.5849	4.80074	2.65895	4.68415	4.97138	2.45253	2.3426	3.12616	1.37937	2.33863	3.0379
Acidobacteriota-sp-001_GC_00000980	40.7863	33.5131	30.2655	22.2858	28.5064	21.1405	28.0362	54.4004	58.6716	31.0286	50.8033	48.8393
Acidobacteriota-sp-001_GC_00000981	9.29183	6.89308	7.35765	3.56354	5.95556	4.39219	4.23383	12.5487	7.27348	7.96407	8.1475	9.06517
Acidobacteriota-sp-001_GC_00000982	12.0305	7.34657	12.4715	8.36061	9.3683	8.54306	18.4843	15.3707	12.2628	7.31068	11.0142	11.6372
Acidobacteriota-sp-001_GC_00000983	2.54303	0.54419	0.104364	0.246706	0.200749	0.0482659	0.877746	3.43855	3.32323	3.08544	3.01759	3.58142
Acidobacteriota-sp-001_GC_00000984	14.6835	14.8292	15.0284	7.15449	10.439	8.2052	14.8959	20.5491	20.7545	11.7682	19.6467	23.7305
Acidobacteriota-sp-001_GC_00000985	12.544	2.99305	11.2191	6.35954	6.95931	5.74364	4.87923	23.5082	38.4724	33.0033	38.6899	40.8127
Acidobacteriota-sp-001_GC_00000986	1.82169	0.226746	0.156546	0.219295	0.602248	0.289595	0.361425	2.4111	3.18887	2.34493	3.86899	4.057
Acidobacteriota-sp-001_GC_00000987	1.44268	0	0	0.0274118	0	0	0.103264	2.37	2.43644	2.81683	1.72434	2.18379
Acidobacteriota-sp-001_GC_00000988	57.4993	53.4213	18.4202	17.7354	20.6772	19.3546	64.9274	47.6603	45.5936	39.8857	49.0467	68.7652
Acidobacteriota-sp-001_GC_00000989	5.35503	2.9477	2.92219	1.80918	4.61723	2.94422	6.58309	9.65809	12.1643	3.30324	8.72946	8.9487
Acidobacteriota-sp-001_GC_00000990	4.34026	2.63025	3.44401	1.72694	2.67666	1.9789	2.55579	10.5074	7.93634	8.76991	8.34149	7.61901
Acidobacteriota-sp-001_GC_00000991	7.06668	1.95002	2.50473	2.30259	2.14133	2.79942	4.25965	15.2474	15.8637	10.4542	14.7539	12.3942
Acidobacteriota-sp-001_GC_00000992	1.21038	0.952333	0.782729	0.383766	0.0669164	0.434393	0.98101	2.17821	2.90223	1.80045	2.32786	2.03821
Acidobacteriota-sp-001_GC_00000993	27.0686	13.3327	4.53983	4.05695	4.01498	3.90954	17.8131	32.4539	30.348	19.2459	29.9927	36.4839
Acidobacteriota-sp-001_GC_00000994	6.99333	2.72095	0.678365	0.767531	0.802997	0.965317	2.03947	6.21953	4.76539	5.98212	7.64098	10.1231
Acidobacteriota-sp-001_GC_00000995	2.43299	0.725587	1.04364	0.328942	0.334582	0.627456	1.11009	7.95936	6.79874	4.17442	3.86899	2.97966
Acidobacteriota-sp-001_GC_00000996	4.32804	3.21979	0.991457	0.877178	0.869913	0.530925	1.34243	7.24699	8.27672	4.3777	6.38005	5.71668
Acidobacteriota-sp-001_GC_00000997	21.359	7.30122	5.53128	4.38589	4.4834	3.61994	8.77746	32.1525	30.5898	16.2766	29.0767	24.1382
Acidobacteriota-sp-001_GC_00000998	38.6467	35.9166	8.6622	6.27731	8.1638	6.80549	16.2125	25.4672	14.8426	15.3038	18.2349	52.7604
Acidobacteriota-sp-001_GC_00000999	6.87107	2.49421	2.13946	1.89142	2.34207	2.2685	3.09793	9.84988	10.6325	10.6793	9.42998	10.1037
Acidobacteriota-sp-001_GC_00001000	9.81756	10.2943	3.1831	1.97365	3.01124	3.57167	15.154	12.4528	12.4509	7.5067	12.3506	15.4515
Acidobacteriota-sp-001_GC_00001001	4.35249	4.35352	14.35	5.34531	14.1194	9.31531	7.30594	9.61699	4.96245	3.57185	4.98981	7.13372
Acidobacteriota-sp-001_GC_00001002	8.74166	17.0966	7.25329	5.29048	4.81798	4.73006	8.80327	4.09612	1.66609	4.78425	2.66195	14.1316
Acidobacteriota-sp-001_GC_00001003	1.44268	0	0	0.137059	0.133833	0.0965317	0.697033	3.76734	4.03983	1.78593	2.66195	1.62086
Acidobacteriota-sp-001_GC_00001004	11.4069	3.85468	1.25237	1.04165	0.869913	0.723988	4.8276	15.8913	20.3066	11.0422	17.2003	15.0924
Acidobacteriota-sp-001_GC_00001005	4.1691	5.12446	6.67929	3.07012	5.6879	3.66821	6.66054	7.43878	5.42824	3.41939	5.367	5.61963
Acidobacteriota-sp-001_GC_00001006	9.57303	8.07216	1.51328	1.1513	1.40524	0.57919	10.2232	15.5214	15.6577	11.0059	15.1418	17.0918
Acidobacteriota-sp-001_GC_00001007	0.330105	0	0.313092	0.274118	0.535331	0.337861	0.516321	1.28774	0.797217	0.951042	0.78673	0.854106
Acidobacteriota-sp-001_GC_00001008	5.50174	5.39655	5.06165	2.63153	2.60974	2.46156	4.67271	7.95936	11.6	11.1584	10.3784	11.7148
Acidobacteriota-sp-001_GC_00001009	2.4819	0.136048	0.156546	0.109647	0.0669164	0.144798	0.645401	5.68526	5.52677	3.51377	4.4725	3.50377
Acidobacteriota-sp-001_GC_00001010	6.74881	1.95002	0.365273	0.466001	0.401498	0.434393	1.23917	6.19213	8.38421	4.49385	7.60864	8.34694
Acidobacteriota-sp-001_GC_00001011	19.2072	19.1827	10.5407	5.50978	8.29764	6.41936	11.7979	25.5357	16.025	12.1893	15.2496	26.1473
Acidobacteriota-sp-001_GC_00001012	27.4109	32.0619	17.794	9.62155	13.9186	8.73612	18.3294	37.7693	37.29	21.9466	28.3761	39.5315
Acidobacteriota-sp-001_GC_00001013	18.4859	8.25355	16.5939	5.86613	10.372	6.12977	6.63473	22.5903	18.3091	11.594	19.0539	17.8586
Acidobacteriota-sp-001_GC_00001014	1.72388	0.453492	2.19164	1.67212	2.81049	2.55809	2.11692	4.5482	3.12616	2.70793	2.85594	2.89231
Acidobacteriota-sp-001_GC_00001015	12.2261	2.9477	1.35673	1.09647	0.802997	0.868786	3.40772	14.8228	17.5567	13.242	14.5599	15.4127
Acidobacteriota-sp-001_GC_00001016	5.70959	2.99305	0.365273	0.438589	0.802997	0.386127	1.52315	7.35658	8.77834	5.21258	7.71642	10.2202
Acidobacteriota-sp-001_GC_00001017	3.12988	1.08838	0.678365	0.356354	0.334582	0.434393	1.88457	11.9459	14.1439	4.03648	7.18834	4.12494
Acidobacteriota-sp-001_GC_00001018	3.83899	1.17908	1.93073	1.04165	1.2045	0.917052	2.34926	6.52092	4.24585	4.23976	4.21385	5.77492
Acidobacteriota-sp-001_GC_00001019	20.8699	11.0652	7.82729	4.1666	7.02622	5.55057	11.1267	33.1663	37.3707	21.6489	35.4136	38.1824
Acidobacteriota-sp-001_GC_00001020	2.67752	0.317444	0.313092	0.0548236	0.602248	0.337861	0.619585	3.89063	5.46407	3.30324	4.3324	4.5617
Acidobacteriota-sp-001_GC_00001021	8.65608	5.98609	1.56546	1.17871	0.869913	0.723988	5.08576	6.21953	8.16923	12.4144	14.215	26.9043
Acidobacteriota-sp-001_GC_00001022	11.4314	4.71632	11.6366	6.19507	8.5653	5.7919	6.14422	23.5082	25.4482	17.9173	21.2633	15.898
Acidobacteriota-sp-001_GC_00001023	1.84614	1.67792	1.35673	0.849766	2.47591	1.8341	1.34243	3.69884	2.04231	2.50465	2.27397	2.56232
Acidobacteriota-sp-001_GC_00001024	18.6326	3.71863	2.50473	1.80918	1.60599	0.917052	4.72434	30.7141	32.4172	34.0996	32.4607	32.6016
Acidobacteriota-sp-001_GC_00001025	2.7631	0.272095	0.834911	0.466001	0.602248	0.530925	0.85193	3.83584	3.42176	4.17442	3.65344	5.14405
Acidobacteriota-sp-001_GC_00001026	3.10543	1.17908	1.30455	1.01424	2.94432	1.88237	2.8914	8.68543	7.30036	3.9058	5.9813	4.69758
Acidobacteriota-sp-001_GC_00001027	1.62607	0.997682	0.104364	0.191883	0.267666	0.241329	0.645401	4.5619	3.86068	1.73511	1.9291	1.76645
Acidobacteriota-sp-001_GC_00001028	4.08352	2.08606	1.20018	0.548236	1.00375	0.434393	2.63324	9.01421	10.1309	6.79523	7.83496	8.609
Acidobacteriota-sp-001_GC_00001029	2.38409	0.589539	0.365273	0.109647	0.267666	0.627456	1.03264	5.09618	3.78902	3.28872	3.53489	3.84348
Acidobacteriota-sp-001_GC_00001030	17.4589	3.85468	0.469637	0.520825	0.334582	0.0482659	1.65223	27.1248	30.4913	13.5832	24.3455	22.7114
Acidobacteriota-sp-001_GC_00001031	9.43855	6.30354	2.19164	1.37059	1.47216	1.35144	2.50416	15.0694	12.9346	8.54486	10.1736	12.1613
Acidobacteriota-sp-001_GC_00001032	12.7029	5.89539	7.25329	5.75648	9.43521	8.54306	15.0249	23.7411	26.1111	18.1134	23.1061	22.0806
Acidobacteriota-sp-001_GC_00001033	2.32296	0.317444	0.417455	0.0822355	0.200749	0.144798	0.361425	4.20572	3.82485	2.81683	3.22236	3.2029
Acidobacteriota-sp-001_GC_00001034	10.6	4.35352	0.991457	0.822355	1.33833	0.82052	2.37508	15.1926	17.5388	10.9406	16.4998	16.5483
Acidobacteriota-sp-001_GC_00001035	14.9158	5.16981	7.72293	4.19401	7.7623	5.40578	19.2846	21.5081	13.8125	10.5849	13.1912	19.5085
Acidobacteriota-sp-001_GC_00001036	12.8496	9.84077	5.32256	3.0153	3.88115	2.75115	9.44868	15.9187	13.8393	9.60479	12.5015	13.1513
Acidobacteriota-sp-001_GC_00001037	22.3249	27.7537	1.93073	1.69953	2.27516	1.88237	13.0371	10.4664	2.23042	1.52457	2.18775	15.9174
Acidobacteriota-sp-001_GC_00001038	4.02239	0.952333	1.25237	0.849766	0.669164	0.723988	1.4457	8.35664	6.26129	6.06924	6.53093	5.85256
Acidobacteriota-sp-001_GC_00001039	6.99333	1.08838	0.626183	0.438589	1.13758	0.57919	1.57478	9.75398	7.53325	8.92963	8.27683	8.38576
Acidobacteriota-sp-001_GC_00001040	6.84661	1.76862	2.50473	1.6173	1.40524	1.68931	3.5368	9.91837	11.8239	9.77177	11.2513	12.4816
Acidobacteriota-sp-001_GC_00001041	2.04176	0.362794	0.365273	0.356354	0.802997	1.15838	0.85193	2.04121	2.61559	2.14892	2.99604	2.48467
Acidobacteriota-sp-001_GC_00001042	3.12988	0.634889	0.939275	1.26094	0.401498	0.82052	1.88457	5.93185	6.64646	4.80603	5.76576	5.75551
Acidobacteriota-sp-001_GC_00001043	1.21038	0	0.469637	0.383766	0.401498	0.337861	0.877746	2.16451	1.66609	2.00372	1.69201	1.63057
Acidobacteriota-sp-001_GC_00001044	1.18593	0	0.156546	0.0548236	0	0.0482659	0.258161	2.09601	2.71412	1.35759	2.31708	2.3682
Acidobacteriota-sp-001_GC_00001045	111.734	135.503	2.0351	1.91883	1.73983	0.482659	4.77597	87.3064	24.857	16.2984	23.4079	107.608
Acidobacteriota-sp-001_GC_00001046	7.99587	2.72095	2.19164	1.72694	2.54282	3.18555	4.62107	11.4801	10.9371	7.24534	10.9064	11.4431
Acidobacteriota-sp-001_GC_00001047	1.87059	2.26746	6.78365	3.23459	4.34957	4.63352	4.49199	2.4248	2.29312	1.83674	1.89677	2.77584
Acidobacteriota-sp-001_GC_00001048	4.13242	4.80701	9.54929	7.01743	15.1231	10.3289	9.29378	6.86341	6.01048	5.48119	5.39934	5.0664
Acidobacteriota-sp-001_GC_00001049	41.2019	12.6071	8.0882	5.78389	5.42023	4.58526	12.3659	54.373	70.3432	33.9398	61.0524	60.5444
Acidobacteriota-sp-001_GC_00001050	2.15179	0.997682	0.678365	0.657884	0.93683	0.82052	2.16855	3.35636	3.46655	2.52643	3.01759	4.00847
Acidobacteriota-sp-001_GC_00001051	9.87869	4.98841	1.77419	0.959414	2.07441	1.39971	2.34926	14.3707	11.9403	11.5577	12.2536	10.1328
Acidobacteriota-sp-001_GC_00001052	18.0335	13.1513	1.56546	1.37059	2.00749	1.01358	5.49882	26.3851	28.5565	16.3492	23.2786	31.1457
Acidobacteriota-sp-001_GC_00001053	5.47729	1.22443	2.55691	2.5493	3.2789	4.63352	3.07211	5.64416	4.05774	4.42125	5.30234	6.21168
Acidobacteriota-sp-001_GC_00001054	4.7804	3.08374	13.6195	4.76966	9.90363	7.43294	13.6051	11.302	7.0585	4.53741	6.33694	6.28932
Acidobacteriota-sp-001_GC_00001055	31.2744	41.3585	17.794	10.9373	14.8554	10.2806	29.9983	26.1111	22.4116	16.0443	31.6524	51.421
Acidobacteriota-sp-001_GC_00001056	15.5027	10.2943	1.51328	1.48024	1.80674	1.44798	5.55045	19.1518	24.4092	12.6176	18.8384	22.0417
Acidobacteriota-sp-001_GC_00001057	14.3779	60.2691	181.228	130.727	207.039	148.031	134.166	37.2624	16.7774	19.9574	17.7176	22.9735
Acidobacteriota-sp-001_GC_00001058	5.64846	5.26051	9.44493	7.01743	9.3683	3.9578	6.45401	8.63063	7.47055	3.35406	6.27228	5.45463
Acidobacteriota-sp-001_GC_00001059	8.26484	6.07679	2.45255	1.42541	3.54657	2.31676	8.26114	8.08265	6.18963	4.82781	7.75952	10.5793
Acidobacteriota-sp-001_GC_00001060	33.903	37.2317	60.7919	52.7952	55.8752	46.4318	48.9989	30.0702	28.5475	29.0685	30.7687	34.1739
Acidobacteriota-sp-001_GC_00001061	2.60416	1.81397	0.26091	0.356354	0.0669164	0.0965317	0.929378	2.3837	2.06022	1.97468	2.37097	2.63996
Acidobacteriota-sp-001_GC_00001062	10.2821	8.571	13.9326	8.05908	15.7923	10.9564	8.80327	23.1794	14.6545	8.84251	10.1952	11.2198
Acidobacteriota-sp-001_GC_00001063	7.72689	6.66633	0.834911	1.398	2.60974	1.01358	6.37657	3.75364	1.47799	2.80957	3.4379	17.4024
Acidobacteriota-sp-001_GC_00001064	15.8695	3.44654	9.60147	5.07119	6.89239	4.48873	4.13057	25.6727	21.1218	20.2986	22.7828	20.1588
Acidobacteriota-sp-001_GC_00001065	2.23738	1.40582	0.887093	0.411177	0.736081	0.675722	0.697033	11.85	10.3907	4.68987	5.80887	3.3776
Acidobacteriota-sp-001_GC_00001066	1.3571	0.317444	0.626183	0.274118	0.535331	0.675722	0.826114	4.82219	6.06422	5.2634	3.77199	1.88291
Acidobacteriota-sp-001_GC_00001067	32.2891	13.6048	12.5237	7.12707	8.63222	7.72254	8.70001	38.6597	42.1987	37.94	44.6712	44.0156
Acidobacteriota-sp-001_GC_00001068	20.3565	8.07216	5.58347	2.49448	2.20824	1.59277	5.86024	15.1242	14.1618	16.2621	27.8804	63.5241
Acidobacteriota-sp-001_GC_00001069	2.18847	0	0.104364	0.0548236	0.133833	0	0.671217	3.34266	3.3501	3.07092	3.62111	3.64936
Acidobacteriota-sp-001_GC_00001070	1.54049	0.408143	0.156546	0.328942	0.0669164	0.193063	1.31662	7.21959	3.52029	1.65525	1.6489	1.44616
Acidobacteriota-sp-001_GC_00001071	19.8674	34.5107	9.65366	7.73013	11.3758	8.92919	23.6733	24.7959	31.6737	17.2785	27.9451	34.601
Acidobacteriota-sp-001_GC_00001072	0.623531	0.453492	0.365273	0.493413	1.40524	1.39971	3.09793	1.30144	0.994282	0.892963	1.17471	1.39763
Acidobacteriota-sp-001_GC_00001073	9.30406	1.36048	1.40891	0.849766	0.802997	0.482659	3.3819	39.1118	82.2119	32.5605	42.5481	16.5386
Acidobacteriota-sp-001_GC_00001074	3.3744	0.498841	0.26091	0.0274118	0.468415	0.193063	0.671217	5.61676	4.21898	4.973	4.92514	4.77523
Acidobacteriota-sp-001_GC_00001075	37.7297	9.11519	5.94874	3.12495	3.41274	1.9789	18.7683	61.4282	48.3705	52.8445	54.6077	56.9048
Acidobacteriota-sp-001_GC_00001076	0.745792	0	0.208728	0.164471	0.0669164	0.193063	0.438873	1.41104	1.10177	0.943782	1.19626	1.06763
Acidobacteriota-sp-001_GC_00001077	18.4492	5.4419	1.20018	0.685296	1.33833	0.144798	3.58843	33.8512	44.671	22.7451	37.7415	39.58
Acidobacteriota-sp-001_GC_00001078	15.9673	10.2943	2.55691	1.80918	1.80674	0.917052	8.23532	22.1519	23.0028	14.4762	22.4272	23.5656
Acidobacteriota-sp-001_GC_00001079	14.9525	12.1082	11.6366	5.81131	7.96305	6.75722	10.249	25.248	27.0068	16.0298	24.3347	22.595
Acidobacteriota-sp-001_GC_00001080	5.08606	1.17908	0.365273	0.794943	0.535331	0.337861	1.52315	10.3842	8.76043	6.45402	7.24222	7.47342
Acidobacteriota-sp-001_GC_00001081	17.3488	6.98378	0.521819	0.466001	0.468415	0.144798	3.20119	17.5352	17.9508	12.3926	16.1226	24.1576
Acidobacteriota-sp-001_GC_00001082	27.4843	46.8004	8.24474	9.0459	5.88864	3.76474	34.5419	16.316	30.8496	12.9153	37.4936	65.0382
Acidobacteriota-sp-001_GC_00001083	133.093	1351.77	706.126	347.335	452.288	228.442	262.11	79.8265	117.388	37.8239	88.9004	86.4782
Acidobacteriota-sp-001_GC_00001084	1.33264	1.31513	1.51328	0.466001	1.07066	1.15838	0.645401	2.3426	1.90795	1.58265	1.85366	2.10615
Acidobacteriota-sp-001_GC_00001085	13.2653	76.0959	131.864	68.2828	162.406	134.469	74.5309	16.1653	16.6968	8.82073	16.0579	38.4542
Acidobacteriota-sp-001_GC_00001086	4.27913	3.67328	6.31401	6.46919	9.56905	7.9156	12.5466	8.16485	5.69697	3.72431	5.3239	5.82345
Acidobacteriota-sp-001_GC_00001087	12.4828	31.6991	54.0605	28.8646	46.1054	33.3517	27.0552	15.5899	5.63426	4.40674	5.24846	8.23047
Acidobacteriota-sp-001_GC_00001088	5.26945	0.770936	0.26091	0.383766	0.0669164	0.144798	1.03264	7.86346	7.92738	7.88421	6.94046	7.70636
Acidobacteriota-sp-001_GC_00001089	2.68974	0.816285	2.19164	1.12388	1.27141	1.01358	2.27181	3.73994	3.30531	3.1653	3.76121	4.61023
Acidobacteriota-sp-001_GC_00001090	19.7818	2.40351	1.25237	0.877178	0.869913	0.434393	3.56262	26.5632	28.1444	23.9503	27.0182	26.1473
Acidobacteriota-sp-001_GC_00001091	10.0743	1.72327	0.365273	0.630472	0.602248	0.386127	2.11692	15.6173	19.9394	16.3202	17.0063	16.8298
Acidobacteriota-sp-001_GC_00001092	10.5633	9.52333	1.30455	0.356354	0.535331	0.530925	3.56262	6.15104	8.7246	5.46667	7.66253	20.9935
Acidobacteriota-sp-001_GC_00001093	22.2759	26.0304	6.83583	5.04378	6.82547	7.14335	33.9997	29.2482	27.2129	10.2001	22.1793	37.076
Acidobacteriota-sp-001_GC_00001094	4.10797	2.9477	0.887093	0.877178	0.802997	0.82052	3.27864	4.89069	7.53325	3.39035	7.00513	8.02665
Acidobacteriota-sp-001_GC_00001095	7.71467	3.94538	0.939275	0.90459	1.67291	1.44798	4.44036	7.39768	4.87288	7.09288	6.28306	15.4904
Acidobacteriota-sp-001_GC_00001096	20.2586	3.49189	0.991457	1.75436	1.73983	1.25491	6.73799	25.0151	11.179	11.6884	14.2258	26.7102
Acidobacteriota-sp-001_GC_00001097	7.07891	5.714	2.76564	1.78177	3.34582	3.37861	4.87923	13.6035	13.0959	7.96407	11.413	10.2493
Acidobacteriota-sp-001_GC_00001098	6.85884	0.317444	0.730547	0.466001	0.535331	0.337861	1.70386	14.0145	10.0413	9.83711	9.64552	9.71545
Acidobacteriota-sp-001_GC_00001099	3.26437	0.725587	0.208728	0.657884	0.468415	0.386127	2.68487	3.97283	4.56832	3.0927	4.20308	5.88168
Acidobacteriota-sp-001_GC_00001100	49.4668	49.3399	20.2988	14.6653	18.8704	19.6442	67.8704	68.4971	66.4825	36.9962	62.7552	68.4643
Acidobacteriota-sp-001_GC_00001101	6.1864	4.30817	2.34819	1.42541	2.07441	2.07543	2.47834	8.00046	9.55764	7.70997	9.22521	9.72516
Acidobacteriota-sp-001_GC_00001102	2.68974	0	0.626183	0.411177	0.200749	0.0965317	0.800298	5.23318	4.07566	3.64445	3.54567	3.15437
Acidobacteriota-sp-001_GC_00001103	2.812	1.08838	0.887093	0.60306	1.53908	1.68931	2.03947	5.60306	5.42824	4.53015	4.53717	4.35788
Acidobacteriota-sp-001_GC_00001104	34.4776	56.5958	15.2893	6.79813	9.97055	9.65317	46.8303	17.0832	8.3663	10.7954	14.409	55.3325
Acidobacteriota-sp-001_GC_00001105	1.89504	0.816285	0.574001	0.246706	0.133833	0.0482659	0.490505	2.80838	5.58948	3.96388	4.5695	5.27022
Acidobacteriota-sp-001_GC_00001106	0.672435	0.498841	0.0521819	0.0822355	0.200749	0.0965317	0.645401	0.630173	1.28988	0.958302	1.20704	1.42674
Acidobacteriota-sp-001_GC_00001107	2.82423	1.63257	0.26091	0.30153	0.267666	0.144798	0.72285	2.19191	3.14408	1.93838	2.48951	4.06671
Acidobacteriota-sp-001_GC_00001108	1.85837	1.63257	0.156546	0.246706	0.200749	0.0482659	0.516321	2.57549	3.35906	2.0618	3.08226	3.39701
Acidobacteriota-sp-001_GC_00001109	7.00555	1.90467	1.148	0.740119	0.468415	0.530925	2.78813	13.398	11.17	8.98045	12.1674	12.2098
Acidobacteriota-sp-001_GC_00001110	12.3484	6.53028	6.0531	4.98895	7.7623	6.99855	16.2641	17.8503	18.327	17.7431	17.9547	22.4009
Acidobacteriota-sp-001_GC_00001111	2.49412	0.725587	0.991457	0.767531	0.535331	0.337861	2.7365	16.179	7.42576	3.59363	3.65344	3.0476
Acidobacteriota-sp-001_GC_00001112	1.24706	0.54419	0.208728	0.274118	0.669164	0.337861	1.62641	2.57549	2.36478	1.57539	2.14465	1.87321
Acidobacteriota-sp-001_GC_00001113	75.3128	98.4077	99.3544	62.7182	94.9544	62.263	99.5725	76.292	59.8808	27.6455	68.6395	98.4551
Acidobacteriota-sp-001_GC_00001114	1.98063	0.725587	0.417455	0.356354	0.535331	0.241329	1.13591	4.43861	2.79474	3.2379	2.19853	2.75643
Acidobacteriota-sp-001_GC_00001115	6.06414	1.54187	0.834911	0.411177	0.401498	0.144798	1.62641	11.3568	13.1138	6.81701	9.042	7.69666
Acidobacteriota-sp-001_GC_00001116	1.98063	1.67792	1.25237	0.356354	0.669164	0.530925	2.27181	3.79474	2.31999	1.58991	2.75894	3.01849
Acidobacteriota-sp-001_GC_00001117	11.1624	7.39192	1.56546	1.67212	1.73983	2.07543	7.15105	18.6723	19.7961	12.9443	16.9847	17.7033
Acidobacteriota-sp-001_GC_00001118	13.8766	4.67097	3.39183	1.67212	1.40524	1.39971	4.67271	17.0421	15.0038	14.6214	15.8424	20.188
Acidobacteriota-sp-001_GC_00001119	5.8563	0.861635	1.30455	0.986826	0.736081	0.386127	2.81395	11.1102	15.5233	11.6376	15.2927	13.918
Acidobacteriota-sp-001_GC_00001120	232.968	1464.14	770.675	493.248	1073.81	787.023	750.034	213.3	24.5704	16.0661	27.6002	110.995
Acidobacteriota-sp-001_GC_00001121	1.11257	0.952333	0.26091	0.383766	0.401498	0.289595	0.929378	1.46584	1.51382	1.57539	1.61657	1.8538
Acidobacteriota-sp-001_GC_00001122	3.97348	2.49421	0.521819	0.219295	0.736081	0.386127	2.32344	5.06878	4.39813	2.1707	4.48328	5.27993
Acidobacteriota-sp-001_GC_00001123	12.0794	9.65938	4.27892	1.78177	2.27516	1.54451	5.36974	18.1791	14.744	9.0966	14.5491	17.81
Acidobacteriota-sp-001_GC_00001124	1.50381	0.181397	0.574001	0.219295	0.200749	0.0482659	0.516321	2.73988	2.82161	2.18522	2.24164	2.22262
Acidobacteriota-sp-001_GC_00001125	2.93426	1.13373	0.365273	0.356354	0.267666	0.289595	1.13591	4.98659	5.65218	4.00744	5.21612	4.68788
Acidobacteriota-sp-001_GC_00001126	5.61178	2.31281	0.678365	0.520825	0.602248	0.627456	2.50416	9.82248	9.72784	5.74255	7.20989	7.78401
Acidobacteriota-sp-001_GC_00001127	5.53842	5.3512	2.08728	0.740119	1.27141	0.530925	2.91721	7.13739	6.69125	5.4086	6.33694	8.56047
Acidobacteriota-sp-001_GC_00001128	2.75087	0.634889	0.678365	0.520825	0.669164	0.917052	1.13591	5.37017	7.65866	6.20718	5.97052	4.63935
Acidobacteriota-sp-001_GC_00001129	3.01985	2.13141	0.0521819	0.356354	0.267666	0.0965317	0.593769	4.6989	4.99828	3.04188	4.0953	4.17347
Acidobacteriota-sp-001_GC_00001130	4.62146	0.634889	0.313092	0.219295	0.267666	0.0965317	1.08427	4.26052	3.52925	3.47021	3.31935	4.54229
Acidobacteriota-sp-001_GC_00001131	5.66068	11.428	4.9051	2.24777	4.01498	2.17196	3.71751	5.12358	6.41356	3.17256	5.72265	8.24988
Acidobacteriota-sp-001_GC_00001132	5.88075	2.17676	1.66982	0.849766	1.60599	1.30318	2.16855	8.86352	8.61711	3.98566	9.34376	10.8996
Acidobacteriota-sp-001_GC_00001133	10.8079	7.98146	4.53983	2.71377	3.81424	3.57167	12.7531	15.7954	12.5136	4.36318	10.6693	13.423
Acidobacteriota-sp-001_GC_00001134	14.17	35.0549	0.104364	0.548236	0.267666	0	1.00683	7.90456	3.62778	2.43205	3.87976	21.0615
Acidobacteriota-sp-001_GC_00001135	10.9546	3.94538	1.25237	1.58989	1.27141	1.8341	4.8276	18.2339	28.3684	11.0858	18.5366	16.9851
Acidobacteriota-sp-001_GC_00001136	7.83693	9.93147	11.48	7.12707	10.439	7.43294	7.82226	11.9185	12.0389	5.85871	11.51	13.1416
Acidobacteriota-sp-001_GC_00001137	11.6637	7.52797	1.04364	1.34318	2.20824	2.60636	9.93918	18.1791	14.8963	9.28536	13.7947	15.5971
Acidobacteriota-sp-001_GC_00001138	56.399	11.9722	17.5331	11.5404	9.16755	5.69537	14.457	150.625	170.658	74.0869	144.165	113.509
Acidobacteriota-sp-001_GC_00001139	22.6305	7.11982	5.37474	3.07012	2.47591	1.8341	5.39556	27.5221	36.9228	14.3019	31.814	27.2246
Acidobacteriota-sp-001_GC_00001140	41.1164	11.0652	4.59201	4.11177	4.41648	4.19913	15.9285	51.0303	43.8559	36.6115	43.6258	50.2952
Acidobacteriota-sp-001_GC_00001141	16.8842	26.8014	28.2304	16.0085	24.1568	16.0243	20.1107	16.6859	16.7147	9.19098	15.4436	26.4773
Acidobacteriota-sp-001_GC_00001142	6.50428	7.11982	8.40129	3.26201	6.89239	4.82659	12.0561	7.10999	4.08462	3.0564	4.45095	8.64782
Acidobacteriota-sp-001_GC_00001143	2.87313	0.997682	0.26091	0.219295	0.602248	0.530925	1.54896	3.15086	3.46655	2.39575	3.48101	3.96965
Acidobacteriota-sp-001_GC_00001144	1.0759	0	0.156546	0.109647	0.267666	0.0482659	0.516321	1.82202	1.97065	0.885703	1.28248	1.0191
Acidobacteriota-sp-001_GC_00001145	5.04938	3.80933	0.521819	0.740119	0.669164	0.82052	2.246	6.56202	8.33047	5.2634	6.61715	6.97843
Acidobacteriota-sp-001_GC_00001146	6.82216	3.90003	2.34819	0.740119	0.669164	1.15838	1.9362	9.08271	7.63178	6.87509	8.06128	10.5016
Acidobacteriota-sp-001_GC_00001147	4.27913	2.99305	0.887093	0.466001	1.07066	0.337861	2.76232	7.0141	7.96321	4.74069	6.40161	7.28902
Acidobacteriota-sp-001_GC_00001148	16.8353	4.98841	1.09582	0.877178	0.468415	0.386127	4.00149	18.8504	28.0997	9.50316	24.7443	22.6047
Acidobacteriota-sp-001_GC_00001149	24.1099	8.07216	3.65273	2.90565	1.60599	2.1237	10.0166	47.0164	34.2982	26.7381	31.5123	33.5334
Acidobacteriota-sp-001_GC_00001150	16.5664	14.7385	15.6546	9.53931	10.7066	5.74364	12.8048	20.2477	18.2106	16.4436	16.9201	19.13
Acidobacteriota-sp-001_GC_00001151	2.45745	2.13141	0.313092	0.520825	0.401498	0.337861	1.65223	1.68503	2.2125	1.46649	1.91833	3.60083
Acidobacteriota-sp-001_GC_00001152	1.73611	0.453492	0.104364	0.109647	0.133833	0.193063	0.438873	2.4385	2.42748	2.14892	2.17698	2.46526
Acidobacteriota-sp-001_GC_00001153	3.86345	1.17908	0.0521819	0.274118	0.334582	0.193063	1.03264	4.6989	6.24337	4.43577	4.81737	5.20228
Acidobacteriota-sp-001_GC_00001154	1.29597	0.589539	0.417455	0.246706	0.401498	0.289595	0.180712	2.68508	2.28416	2.0981	2.36019	2.3585
Acidobacteriota-sp-001_GC_00001155	15.1848	4.71632	1.51328	0.986826	0.669164	1.11011	4.80179	16.7544	26.4963	16.2839	24.8089	29.6413
Acidobacteriota-sp-001_GC_00001156	24.061	4.85236	2.0351	1.45283	2.67666	1.25491	5.67953	47.126	49.9022	28.6038	42.9145	39.5897
Acidobacteriota-sp-001_GC_00001157	5.61178	0.181397	0.156546	0.30153	0.267666	0.241329	1.52315	13.3021	18.5868	6.88961	15.0449	6.5902
Acidobacteriota-sp-001_GC_00001158	56.5701	30.7468	13.1498	8.60731	10.1713	8.15693	21.3241	94.5944	84.5319	76.6786	89.1806	95.5822
Acidobacteriota-sp-001_GC_00001159	3.69228	1.13373	0.626183	0.466001	0.267666	0.241329	1.91039	8.78132	5.86716	4.53741	6.00285	6.03697
Acidobacteriota-sp-001_GC_00001160	8.79056	2.17676	1.30455	1.20612	0.802997	1.01358	4.13057	14.0008	13.7856	10.3889	14.1504	13.8307
Acidobacteriota-sp-001_GC_00001161	1.82169	0.362794	0.313092	0.246706	0.468415	0.434393	0.671217	2.19191	1.80046	1.47375	2.07998	2.44585
Acidobacteriota-sp-001_GC_00001162	5.70959	5.66865	3.02655	1.97365	3.61349	2.50983	6.50565	7.28809	3.32323	3.23064	2.86671	7.32784
Acidobacteriota-sp-001_GC_00001163	22.7039	17.0966	23.5862	6.60625	15.19	9.12225	6.78962	25.7138	43.7574	13.9172	37.9786	39.9586
Acidobacteriota-sp-001_GC_00001164	2.90981	1.36048	1.35673	0.60306	0.93683	0.917052	2.34926	5.63046	4.52353	3.52829	4.32162	4.55199
Acidobacteriota-sp-001_GC_00001165	2.56748	0.816285	0.26091	0.219295	0.267666	0.241329	0.929378	5.28797	5.67905	4.48659	5.42089	6.44462
Acidobacteriota-sp-001_GC_00001166	5.41616	4.44422	2.66128	0.60306	1.47216	0.772254	2.34926	3.38375	6.38669	3.75335	6.64948	7.99753
Acidobacteriota-sp-001_GC_00001167	18.5225	50.5643	13.7238	7.04484	11.9111	8.63959	18.1229	12.4117	3.16199	2.42479	3.66422	16.8201
Acidobacteriota-sp-001_GC_00001168	43.1092	28.7967	34.1792	15.8989	22.0155	17.5688	22.2018	68.456	80.08	44.7788	76.011	71.6381
Acidobacteriota-sp-001_GC_00001169	4.02239	0.408143	1.61764	0.932002	1.47216	0.82052	1.80712	5.74005	6.98684	4.73343	6.77881	5.82345
Acidobacteriota-sp-001_GC_00001170	7.53128	2.90235	0.365273	0.548236	0.535331	0.337861	2.06528	10.7266	14.3678	8.1746	12.7709	14.9566
Acidobacteriota-sp-001_GC_00001171	3.25214	1.58722	0.626183	0.328942	1.07066	0.144798	1.4457	5.26057	5.33867	4.09456	5.80887	5.42551
Acidobacteriota-sp-001_GC_00001172	5.30613	3.67328	1.40891	1.80918	2.47591	1.44798	2.65905	6.86341	5.57156	4.40674	5.00058	5.71668
Acidobacteriota-sp-001_GC_00001173	11.7982	19.5909	2.81782	2.24777	3.2789	1.88237	4.8276	6.42502	5.1416	4.82055	8.98812	23.6917
Acidobacteriota-sp-001_GC_00001174	1105.3	12528.2	17458.1	8900.04	21065.4	13921.5	8461.62	720.397	23.7105	40.4084	40.4142	448.891
Acidobacteriota-sp-001_GC_00001175	4.92712	2.31281	1.46109	2.74118	4.01498	2.75115	5.7828	10.7266	8.42004	7.3978	8.30916	9.90957
Acidobacteriota-sp-001_GC_00001176	5.83185	6.12214	8.76656	4.24883	6.82547	5.59884	4.07894	10.8362	8.67981	5.69173	7.84574	7.79371
Acidobacteriota-sp-001_GC_00001177	5.58733	0.0453492	0.104364	0.164471	0.0669164	0.0482659	0.309793	8.42514	10.0413	6.64277	8.83724	7.98783
Acidobacteriota-sp-001_GC_00001178	18.6203	19.4548	19.0464	9.62155	10.9743	9.65317	16.8837	4.21942	1.80941	10.6938	16.7045	105.434
Acidobacteriota-sp-001_GC_00001179	51.7042	38.7282	28.961	14.0623	25.8297	19.6442	20.6528	70.1273	94.3672	60.4674	90.6356	115.974
Acidobacteriota-sp-001_GC_00001180	2.59193	0	0	0.328942	0.0669164	0.241329	0.464689	3.86323	3.7711	3.88403	3.54567	3.17378
Acidobacteriota-sp-001_GC_00001181	4.07129	0.861635	0.469637	0.274118	0.133833	0.193063	1.57478	5.94554	5.35658	4.71165	5.52866	5.4061
Acidobacteriota-sp-001_GC_00001182	5.74627	5.66865	4.07019	2.22036	3.2789	2.55809	4.25965	7.84976	11.8687	8.53034	12.4152	14.2674
Acidobacteriota-sp-001_GC_00001183	22.4716	30.2479	8.45347	5.92095	6.02248	3.90954	14.5086	15.2474	5.80446	7.57203	6.60637	25.3611
Acidobacteriota-sp-001_GC_00001184	36.5438	15.9629	5.21819	3.81024	5.01873	3.33034	10.6362	56.2909	57.1219	26.6945	50.965	43.54
Acidobacteriota-sp-001_GC_00001185	3.0932	0.317444	0.156546	0.164471	0.401498	0.144798	0.748666	3.37006	3.68153	3.76787	4.54794	4.94022
Acidobacteriota-sp-001_GC_00001186	4.03461	1.85932	1.04364	0.60306	0.869913	0.627456	2.29763	10.0417	11.2148	5.1545	7.31766	6.29903
Acidobacteriota-sp-001_GC_00001187	12.165	1.31513	1.56546	1.06906	1.27141	1.15838	6.4282	33.3444	49.302	21.4674	44.1862	20.1782
Acidobacteriota-sp-001_GC_00001188	51.1295	15.6001	5.4791	4.13919	3.21199	2.70289	11.2816	102.321	106.944	36.3356	92.4246	74.181
Acidobacteriota-sp-001_GC_00001189	1.50381	1.45117	1.51328	0.438589	1.27141	0.868786	2.42671	2.20561	2.49018	1.40115	1.83211	2.00909
Acidobacteriota-sp-001_GC_00001190	1.90727	0.54419	0.365273	0.30153	0.602248	0.0965317	0.903562	2.71248	2.55289	3.15078	2.86671	3.22231
Acidobacteriota-sp-001_GC_00001191	2.66529	0.816285	1.20018	0.740119	1.07066	0.530925	2.27181	8.69913	4.17419	1.30677	2.5434	1.75674
Acidobacteriota-sp-001_GC_00001192	225.975	1066.7	822.857	308.986	521.212	339.84	376.14	133.72	17.5029	27.4931	25.3909	166.415
Acidobacteriota-sp-001_GC_00001193	8.3382	7.57331	14.7153	9.0459	16.1269	13.3214	10.662	14.4118	9.63826	8.12378	9.26832	9.53104
Acidobacteriota-sp-001_GC_00001194	17.2021	4.71632	1.40891	0.986826	1.00375	0.82052	6.14422	29.303	38.9113	16.2476	32.3421	31.136
Acidobacteriota-sp-001_GC_00001195	10.4533	6.66633	13.2542	6.41437	7.89614	7.52948	8.49348	14.4392	21.1218	11.5359	17.5667	17.8489
Acidobacteriota-sp-001_GC_00001196	1.79724	0.453492	0.26091	0.219295	0.267666	0.482659	1.57478	2.45219	2.55289	1.93838	2.44641	2.45555
Acidobacteriota-sp-001_GC_00001197	10.5022	14.5117	3.60055	1.83659	2.81049	1.25491	13.2436	10.6992	8.33047	4.3777	8.50315	12.7048
Acidobacteriota-sp-001_GC_00001198	7.86138	5.98609	3.07873	2.57671	3.54657	2.79942	7.66737	8.43884	7.70344	5.58283	8.46004	9.58928
Acidobacteriota-sp-001_GC_00001199	20.6621	4.58027	6.88801	4.44072	6.08939	5.55057	11.4107	37.2624	29.2193	19.5145	27.0182	29.3793
Acidobacteriota-sp-001_GC_00001200	38.5978	97.7275	143.135	78.2333	146.48	102.565	110.467	72.1137	66.1153	36.1831	48.7126	57.8171
Acidobacteriota-sp-001_GC_00001201	3.97348	4.21747	3.02655	1.64471	2.67666	1.78584	2.45253	5.53456	4.24585	4.71165	5.16224	6.02727
Acidobacteriota-sp-001_GC_00001202	1.9684	0.906984	0.574001	0.794943	1.27141	0.917052	1.31662	4.5482	2.65142	1.0672	1.83211	1.92174
Acidobacteriota-sp-001_GC_00001203	47.4373	52.1062	32.3528	24.2321	30.3801	23.3607	79.6683	55.8799	55.7783	40.5028	52.0427	65.1159
Acidobacteriota-sp-001_GC_00001204	4.85376	2.6756	1.40891	1.1513	1.73983	0.675722	5.93769	7.0552	7.74823	6.4395	7.31766	8.57017
Acidobacteriota-sp-001_GC_00001205	6.29644	4.03608	2.97437	2.22036	1.80674	1.35144	2.81395	7.52098	10.5878	6.96221	10.0012	9.73486
Acidobacteriota-sp-001_GC_00001206	5.30613	4.58027	0.469637	0.356354	0.133833	0.241329	2.03947	12.7542	16.1683	6.35964	9.48386	9.36605
Acidobacteriota-sp-001_GC_00001207	19.574	6.93843	2.19164	1.67212	1.67291	1.88237	4.0273	29.5496	23.1462	14.4762	20.1424	22.1388
Acidobacteriota-sp-001_GC_00001208	8.99841	2.44886	0.678365	0.712707	0.334582	0.434393	1.98784	11.7404	22.8774	11.035	28.2253	27.9817
Acidobacteriota-sp-001_GC_00001209	68.3439	420.342	2753.95	2279.84	3520.54	3586.3	2219.07	259.138	40.6581	23.6817	54.155	96.7372
Acidobacteriota-sp-001_GC_00001210	52.9757	6.48493	19.4639	12.1983	6.49089	7.14335	12.908	88.3201	107.427	53.5705	94.0196	51.324
Acidobacteriota-sp-001_GC_00001211	8.85169	16.0536	1.148	1.26094	1.87366	0.917052	6.78962	8.95942	10.5698	5.79337	8.94501	14.9566
Acidobacteriota-sp-001_GC_00001212	6.77326	12.0175	4.85292	2.82342	3.21199	2.65462	6.2733	6.84971	7.06746	5.4086	8.71869	13.0445
Acidobacteriota-sp-001_GC_00001213	9.41409	60.6772	27.4477	10.9647	18.9373	10.3289	21.1433	6.34283	5.11473	2.62807	4.0522	11.511
Acidobacteriota-sp-001_GC_00001214	9.58526	2.63025	1.77419	1.78177	1.53908	1.59277	2.71069	15.8639	13.1406	12.7193	13.6869	13.3551
Acidobacteriota-sp-001_GC_00001215	4.59701	8.25355	4.27892	3.12495	3.6804	3.23381	9.57776	8.56213	9.32475	4.26154	7.92118	7.94901
Acidobacteriota-sp-001_GC_00001216	1.76056	0.861635	1.82637	0.986826	0.869913	1.35144	1.03264	3.54815	3.16199	2.33042	2.33863	2.64967
Acidobacteriota-sp-001_GC_00001217	6.32089	4.67097	3.65273	3.07012	2.81049	2.02717	3.48517	6.06884	13.1675	5.46667	10.7879	10.0066
Acidobacteriota-sp-001_GC_00001218	3.96126	1.81397	5.68783	2.11071	4.8849	3.61994	2.91721	8.60323	8.18715	3.89854	7.30689	7.11431
Acidobacteriota-sp-001_GC_00001219	4.90266	2.13141	0.26091	0.328942	0.267666	0.675722	1.41988	3.93173	4.77434	3.09996	4.26774	10.2007
Acidobacteriota-sp-001_GC_00001220	226.134	993.193	1490.58	396.923	1002.14	567.414	270.836	182.887	15.8995	20.5236	20.649	117.672
Acidobacteriota-sp-001_GC_00001221	4.40139	2.22211	2.40037	1.1513	3.47965	1.93063	5.24066	6.79491	7.66761	4.3051	7.43621	8.31782
Acidobacteriota-sp-001_GC_00001222	3.92458	2.35816	2.81782	0.932002	1.67291	1.49624	2.29763	6.60312	5.84924	4.15264	4.88203	5.28963
Acidobacteriota-sp-001_GC_00001223	6.67545	3.26514	0.834911	0.849766	0.736081	0.57919	2.22018	12.0007	10.1041	4.14538	8.6648	9.85133
Acidobacteriota-sp-001_GC_00001224	70.9358	103.305	144.387	33.278	101.311	76.5497	63.6366	100.485	194.781	75.655	213.732	242.333
Acidobacteriota-sp-001_GC_00001225	4.57256	5.714	2.66128	1.58989	3.14507	2.75115	5.21484	7.38398	9.10081	6.06198	7.80263	9.05546
Acidobacteriota-sp-001_GC_00001226	59.4555	67.9331	33.0312	20.0655	23.0862	14.2867	36.1167	40.701	45.1816	35.4935	67.3031	146.809
Acidobacteriota-sp-001_GC_00001227	1.08812	0.136048	0.521819	0.219295	0.200749	0.337861	0.955194	2.13711	2.34686	1.1398	1.9291	2.0188
Acidobacteriota-sp-001_GC_00001228	18.6937	6.43958	3.33964	1.864	2.27516	2.17196	7.17686	30.0565	22.4206	20.7777	23.8174	26.9529
Acidobacteriota-sp-001_GC_00001229	7.34788	4.53492	7.98383	4.52295	6.95931	4.87485	5.70535	13.0007	10.5698	8.0657	11.1004	10.7928
Acidobacteriota-sp-001_GC_00001230	13.2409	5.89539	2.296	1.23353	2.34207	0.868786	7.43502	25.3302	21.6592	13.0314	19.7868	21.0226
Acidobacteriota-sp-001_GC_00001231	10.6367	5.57795	5.84438	3.86507	4.55032	4.73006	6.47983	15.9461	9.25309	9.76451	10.3029	12.6369
Acidobacteriota-sp-001_GC_00001232	8.27707	5.75935	2.50473	1.78177	1.60599	1.8341	4.56944	15.631	13.8931	9.70643	13.1373	11.9575
Acidobacteriota-sp-001_GC_00001233	12.1161	6.43958	5.21819	3.26201	1.67291	1.54451	4.85342	13.2062	12.003	9.37974	11.5315	14.0927
Acidobacteriota-sp-001_GC_00001234	1.56494	0.498841	0.469637	0.740119	0.869913	1.39971	1.34243	3.10977	3.6457	2.47561	3.92287	4.23171
Acidobacteriota-sp-001_GC_00001235	9.30406	10.4303	4.3311	2.24777	3.34582	3.813	9.24215	15.1515	25.0899	8.10926	18.2672	19.198
Acidobacteriota-sp-001_GC_00001236	2.39631	1.22443	0.991457	0.630472	0.802997	0.772254	2.60742	3.53445	3.63674	2.21426	3.01759	3.29025
Acidobacteriota-sp-001_GC_00001237	6.28421	2.04071	0.626183	0.712707	0.669164	0.434393	2.47834	9.15121	10.4803	6.16362	9.07433	10.2978
Acidobacteriota-sp-001_GC_00001238	6.61432	10.3396	7.72293	3.83766	4.28265	2.31676	5.60208	6.84971	4.50562	2.9475	3.90132	6.26991
Acidobacteriota-sp-001_GC_00001239	11.4681	15.4187	36.3186	22.6422	25.2944	23.602	20.4463	18.7271	18.7839	8.31254	15.907	15.7233
Acidobacteriota-sp-001_GC_00001240	10.1721	1.54187	2.0351	1.398	0.669164	1.06185	1.23917	15.5488	18.9988	11.7392	15.1526	15.238
Acidobacteriota-sp-001_GC_00001241	8.1059	3.99073	4.01801	2.87824	3.2789	4.00607	3.82078	13.3295	15.9891	11.8045	14.2689	11.909
Acidobacteriota-sp-001_GC_00001242	53.4892	101.628	93.8753	39.3634	25.4282	15.4451	35.4454	51.0029	77.3659	65.9558	79.104	130.872
Acidobacteriota-sp-001_GC_00001243	2.72642	1.81397	1.66982	0.90459	1.80674	1.01358	1.70386	4.80849	4.32647	4.63905	4.93592	5.42551
Acidobacteriota-sp-001_GC_00001244	1.1248	0	0.104364	0.109647	0.200749	0.0965317	0.387241	2.2604	2.57976	3.15804	2.5434	2.60114
Acidobacteriota-sp-001_GC_00001245	2.17625	2.49421	2.66128	2.22036	2.00749	3.71647	1.36825	3.15086	4.3623	8.05844	11.8333	16.2765
Acidobacteriota-sp-001_GC_00001246	13.7299	51.7888	32.8746	15.8166	25.2275	16.2656	23.725	8.21965	7.56012	4.29058	6.84347	13.6754
Acidobacteriota-sp-001_GC_00001247	0.611305	0	0.208728	0.0548236	0	0.144798	0.12908	1.49324	1.75567	1.14706	0.937609	0.795871
Acidobacteriota-sp-001_GC_00001248	2.32296	9.38728	5.74001	4.30366	5.21948	9.21878	4.8276	3.28786	5.91195	10.3671	17.1679	26.0114
Acidobacteriota-sp-001_GC_00001249	273.669	1360.97	6581.08	3542.51	6232.53	5336.37	3275.75	2023.62	771.41	20.0227	312.87	246.274
Acidobacteriota-sp-001_GC_00001250	0.819148	0	0.208728	0.0822355	0.133833	0.0965317	0.12908	0.821965	0.788259	1.11076	0.905278	0.805577
Acidobacteriota-sp-001_GC_00001251	10.6	7.80006	4.69637	2.71377	3.47965	2.94422	5.05995	18.8641	17.3148	11.8626	15.4544	18.47
Acidobacteriota-sp-001_GC_00001252	2.4819	0.861635	0.313092	0.411177	0.468415	0.627456	1.85876	4.78109	3.78006	2.86038	2.60806	2.73702
Acidobacteriota-sp-001_GC_00001253	1.51604	0.136048	0.0521819	0.383766	0.334582	0.144798	0.542137	1.86312	2.89327	1.77141	1.886	1.28116
Acidobacteriota-sp-001_GC_00001254	5.45284	3.26514	0.887093	0.630472	0.468415	0.627456	1.49733	7.46618	8.64398	4.61727	7.56554	6.72608
Acidobacteriota-sp-001_GC_00001255	17.2388	11.6094	4.3311	4.1666	3.74732	2.70289	8.08042	12.1103	11.9583	8.45774	17.696	24.9923
Acidobacteriota-sp-001_GC_00001256	5.40393	2.08606	1.98291	1.04165	1.07066	0.772254	1.85876	6.63052	7.34514	4.27606	6.41238	7.08519
Acidobacteriota-sp-001_GC_00001257	28.499	9.38728	1.93073	1.67212	1.87366	0.337861	5.16321	40.5777	32.659	25.2934	32.9241	33.5722
Acidobacteriota-sp-001_GC_00001258	2.50635	1.99536	0.417455	0.109647	0.0669164	0.289595	1.41988	6.42502	7.04955	1.71333	4.18152	3.2126
Acidobacteriota-sp-001_GC_00001259	8.08145	3.62794	1.25237	1.1513	1.2045	1.44798	4.72434	31.1114	25.3049	10.0985	14.0749	9.53104
Acidobacteriota-sp-001_GC_00001260	22.7894	7.43727	4.59201	3.56354	3.81424	2.22023	11.5914	34.1389	31.9066	23.3985	29.9712	33.8633
Acidobacteriota-sp-001_GC_00001261	3.58225	1.26978	1.77419	1.23353	1.67291	1.44798	2.81395	6.30173	5.18639	3.22338	5.01136	4.8917
Acidobacteriota-sp-001_GC_00001262	17.3244	6.89308	4.59201	2.52189	2.60974	1.8341	4.59526	26.5084	30.5182	18.3094	26.7057	25.6135
Acidobacteriota-sp-001_GC_00001263	2.56748	1.67792	0.626183	0.109647	0.468415	0.144798	0.774482	5.32907	4.29064	3.81869	4.34318	3.77554
Acidobacteriota-sp-001_GC_00001264	6.21086	2.13141	0.678365	0.60306	0.93683	0.965317	3.04629	24.248	21.8652	6.70811	9.36531	5.22169
Acidobacteriota-sp-001_GC_00001265	8.93728	11.8361	1.25237	1.75436	0.669164	1.06185	6.73799	11.028	7.04955	2.27234	6.56326	9.44369
Acidobacteriota-sp-001_GC_00001266	5.45284	5.16981	4.22674	2.68636	7.16006	6.46763	9.34541	8.31554	5.48199	6.41772	7.1129	9.07487
Acidobacteriota-sp-001_GC_00001267	22.4716	20.6339	12.3671	11.7048	21.614	17.1344	32.5024	27.0563	48.5944	26.2081	40.8884	43.9864
Acidobacteriota-sp-001_GC_00001268	2.12734	0.997682	0.26091	0.383766	0.401498	0.337861	0.72285	4.20572	2.66933	3.79691	2.74816	3.24172
Acidobacteriota-sp-001_GC_00001269	2.77532	2.72095	2.34819	1.26094	2.00749	1.44798	1.88457	3.20566	4.04879	3.76061	3.55645	3.62995
Acidobacteriota-sp-001_GC_00001270	8.93728	3.26514	5.06165	4.27624	3.88115	4.34393	6.04096	20.2477	26.7829	12.4579	19.4635	9.03605
Acidobacteriota-sp-001_GC_00001271	2.90981	1.08838	0.834911	0.794943	0.736081	0.965317	1.70386	4.5482	4.37126	3.41939	4.67727	4.21229
Acidobacteriota-sp-001_GC_00001272	13.2286	12.5164	1.35673	1.26094	0.93683	1.06185	7.28013	12.4117	28.0459	7.59381	21.7913	38.6095
Acidobacteriota-sp-001_GC_00001273	2.38409	2.26746	2.71346	1.6173	2.87741	2.60636	4.05312	5.53456	3.75319	3.02736	3.39479	3.62024
Acidobacteriota-sp-001_GC_00001274	12.2995	4.85236	8.03602	4.05695	7.16006	6.85375	6.01514	22.5903	17.4761	14.0043	16.2519	14.3839
Acidobacteriota-sp-001_GC_00001275	11.5659	4.48957	10.1233	5.83872	10.372	10.0393	11.1525	17.3572	24.5883	13.0097	21.3387	21.0129
Acidobacteriota-sp-001_GC_00001276	5.46507	4.03608	6.00092	3.15236	5.62098	4.29566	6.06677	6.38393	5.23118	4.0873	5.49633	6.77461
Acidobacteriota-sp-001_GC_00001277	14.9281	13.6955	11.8453	5.45495	8.49838	7.09508	14.5861	17.4941	15.81	10.701	13.1804	17.1986
Acidobacteriota-sp-001_GC_00001278	5.03715	1.63257	0.574001	0.767531	1.00375	0.530925	2.60742	5.67156	7.09433	5.25614	5.72265	6.39609
Acidobacteriota-sp-001_GC_00001279	1.06367	0.317444	0.521819	0.356354	0.669164	0.0965317	0.542137	2.3837	1.71088	1.42293	1.71356	1.72762
Acidobacteriota-sp-001_GC_00001280	3.34995	1.40582	0.991457	0.794943	1.2045	0.675722	1.08427	4.6304	2.97389	3.97114	2.99604	3.62024
Acidobacteriota-sp-001_GC_00001281	2.34741	2.49421	0.521819	0.548236	0.602248	1.01358	1.70386	3.86323	3.83381	3.04188	4.10608	5.15375
Acidobacteriota-sp-001_GC_00001282	167.277	665.409	445.947	169.816	385.439	269.854	379.315	105.061	11.2775	21.1915	18.8923	137.715
Acidobacteriota-sp-001_GC_00001283	22.3126	24.5793	43.7285	31.4962	38.5439	29.4904	33.3285	29.6318	21.8473	20.618	22.9229	26.3802
Acidobacteriota-sp-001_GC_00001284	0.855827	0	0.156546	0.0822355	0.0669164	0.144798	0.232344	1.32884	1.45111	1.11802	1.20704	1.1841
Acidobacteriota-sp-001_GC_00001285	10.4655	2.04071	2.296	1.37059	3.47965	1.93063	5.18903	29.7003	23.6836	11.9642	13.5899	10.4143
Acidobacteriota-sp-001_GC_00001286	3.16656	1.72327	0.678365	0.30153	0.535331	0.57919	1.36825	4.89069	5.26701	3.25968	5.05447	4.49376
Acidobacteriota-sp-001_GC_00001287	35.3823	8.61635	3.70492	3.7006	2.74357	3.23381	14.6119	60.2637	46.7312	28.7999	43.2701	37.9398
Acidobacteriota-sp-001_GC_00001288	7.80025	3.17444	3.28746	2.30259	3.41274	2.17196	4.9825	14.1378	11.6895	8.95867	10.3245	10.7248
Acidobacteriota-sp-001_GC_00001289	5.68513	3.12909	0.626183	0.356354	0.602248	0.434393	2.63324	7.63057	12.0389	7.47766	11.6716	12.7922
Acidobacteriota-sp-001_GC_00001290	1.76056	0.226746	0.730547	0.438589	0.133833	0.386127	0.72285	3.56185	4.38021	4.14538	3.76121	2.97966
Acidobacteriota-sp-001_GC_00001291	2.98317	0.997682	0.574001	0.740119	0.267666	0.675722	1.72968	5.23318	7.26453	3.93484	6.03519	5.46434
Acidobacteriota-sp-001_GC_00001292	9.41409	3.08374	0.834911	0.630472	1.47216	1.06185	2.96885	14.5899	13.0242	8.92237	10.734	13.5104
Acidobacteriota-sp-001_GC_00001293	12.2261	4.62562	4.07019	3.07012	4.81798	3.42688	5.05995	18.2476	17.7358	12.2546	16.0795	15.4904
Acidobacteriota-sp-001_GC_00001294	3.77786	2.6756	4.64419	3.53612	5.75481	4.73006	5.7828	4.6852	4.10253	3.60089	4.26774	5.70698
Acidobacteriota-sp-001_GC_00001295	2.71419	0	0.26091	0.246706	0	0.0965317	0.98101	10.1924	9.90699	4.11634	4.64494	2.99908
Acidobacteriota-sp-001_GC_00001296	8.71721	3.08374	1.722	1.34318	1.80674	1.73757	2.99466	12.7679	10.8207	10.2727	11.3375	13.753
Acidobacteriota-sp-001_GC_00001297	18.2291	7.80006	4.9051	3.26201	3.74732	3.23381	6.58309	23.7411	26.1828	20.6616	24.8413	23.3908
Acidobacteriota-sp-001_GC_00001298	4.81708	0.952333	0.26091	0.383766	0.267666	0.289595	1.16172	5.34277	5.13264	4.55919	4.86048	5.33816
Acidobacteriota-sp-001_GC_00001299	1.83391	2.40351	4.01801	2.0833	3.54657	3.37861	2.60742	2.58919	3.56508	1.69881	3.30857	3.16407
Acidobacteriota-sp-001_GC_00001300	10.9057	6.34889	0.469637	0.90459	0.869913	0.482659	4.67271	15.2337	18.8376	7.3978	15.3466	15.9271
Acidobacteriota-sp-001_GC_00001301	3.43553	1.45117	0.156546	0.191883	0.133833	0.337861	1.85876	6.84971	6.74499	4.27606	5.90586	6.96873
Acidobacteriota-sp-001_GC_00001302	15.2459	9.20589	1.66982	1.34318	3.21199	1.68931	6.76381	18.4257	23.8717	17.9391	23.0199	29.1269
Acidobacteriota-sp-001_GC_00001303	12.385	10.4303	4.64419	4.82448	5.6879	3.813	12.4175	13.6309	21.5965	11.064	19.2048	21.7215
Acidobacteriota-sp-001_GC_00001304	8.15481	6.53028	1.77419	1.67212	1.53908	1.06185	4.54363	6.20583	5.98361	3.51377	5.59332	8.03636
Acidobacteriota-sp-001_GC_00001305	9.49968	3.12909	1.25237	1.06906	1.53908	0.917052	12.6499	13.6446	11.9672	10.0622	12.3182	16.1115
Acidobacteriota-sp-001_GC_00001306	2.13957	1.95002	2.97437	1.06906	1.27141	1.73757	1.85876	3.63034	3.86964	2.19248	2.89904	3.23201
Acidobacteriota-sp-001_GC_00001307	4.76818	3.67328	2.296	1.20612	2.00749	1.8341	4.0273	9.64439	8.86792	4.98026	8.43848	8.69635
Acidobacteriota-sp-001_GC_00001308	67.647	34.2386	19.2029	12.0338	17.3314	14.2384	55.6594	76.018	73.9172	43.6245	71.6571	101.386
Acidobacteriota-sp-001_GC_00001309	16.1751	15.4187	19.7769	9.07331	16.6622	12.6939	12.5724	25.4946	27.4637	24.7198	28.4947	24.5555
Acidobacteriota-sp-001_GC_00001310	11.4803	5.6233	6.83583	4.4133	3.2789	4.19913	5.16321	16.8503	17.7358	15.3473	16.2627	16.1698
Acidobacteriota-sp-001_GC_00001311	4.20578	0.997682	0.417455	0.740119	0.535331	0.723988	2.14273	6.38393	5.63426	5.63365	5.7442	6.74549
Acidobacteriota-sp-001_GC_00001312	4.29136	0	0.26091	0.164471	0.133833	0.0482659	0.593769	7.98676	8.24089	5.96035	6.75725	7.11431
Acidobacteriota-sp-001_GC_00001313	5.07383	1.26978	2.13946	1.17871	2.27516	2.36503	3.45935	6.69901	5.82237	4.86411	6.4986	7.22108
Acidobacteriota-sp-001_GC_00001314	15.7472	5.12446	1.25237	1.20612	0.602248	1.35144	4.51781	28.1797	30.1778	22.9775	33.6569	38.7259
Acidobacteriota-sp-001_GC_00001315	73.8579	265.61	184.567	96.7911	95.1551	60.815	96.1132	41.3996	21.8473	12.5741	19.5712	71.8808
Acidobacteriota-sp-001_GC_00001316	0.770244	0.272095	0.208728	0.137059	0.401498	0.57919	0.387241	1.83572	1.69297	0.951042	0.991495	0.786165
Acidobacteriota-sp-001_GC_00001317	14.8792	24.5339	7.61856	5.26307	8.9668	6.51589	12.3401	17.3709	13.1317	9.29262	13.9887	22.7309
Acidobacteriota-sp-001_GC_00001318	38.9523	30.0212	4.74856	3.64577	3.54657	3.37861	39.6276	15.6858	12.3076	16.1532	19.3449	70.2599
Acidobacteriota-sp-001_GC_00001319	9.7442	11.8361	25.7779	15.4877	28.5064	25.6292	24.0089	16.8914	10.2474	8.45774	11.9518	11.084
Acidobacteriota-sp-001_GC_00001320	0.464592	0.272095	0	0.0548236	0	0.0482659	0.103264	0.780866	0.850962	0.965561	0.916055	0.834694
Acidobacteriota-sp-001_GC_00001321	6.21086	1.22443	0.469637	0.466001	0.736081	0.193063	1.03264	6.72641	12.4151	10.1928	9.33298	11.0646
Acidobacteriota-sp-001_GC_00001322	10.8201	5.94074	4.48765	4.27624	3.54657	2.31676	6.40238	7.67167	8.26777	5.98212	8.03973	15.5195
Acidobacteriota-sp-001_GC_00001323	28.4501	9.29658	3.49619	3.91989	3.21199	2.65462	20.7045	43.6189	37.1467	27.798	33.7	31.6116
Acidobacteriota-sp-001_GC_00001324	7.33566	2.81165	1.30455	1.06906	0.93683	0.723988	4.8276	12.4802	10.5698	8.47952	10.0443	12.1516
Acidobacteriota-sp-001_GC_00001325	7.75135	3.12909	0.26091	0.60306	0.401498	0.434393	2.55579	14.5351	13.4183	8.07296	12.2105	12.0157
Acidobacteriota-sp-001_GC_00001326	3.08098	2.31281	0.208728	0.164471	0.602248	0.289595	2.14273	4.08242	5.67905	3.97114	5.00058	6.17285
Acidobacteriota-sp-001_GC_00001327	4.59701	3.67328	0.469637	0.90459	0.401498	0.723988	2.78813	7.89086	5.87612	5.36504	5.69032	6.05639
Acidobacteriota-sp-001_GC_00001328	5.5262	4.48957	4.27892	3.75542	4.14882	3.90954	3.82078	7.42508	6.68229	7.44136	6.57404	7.23078
Acidobacteriota-sp-001_GC_00001329	10.8445	4.30817	1.87855	0.767531	1.2045	0.57919	3.33027	14.494	19.9125	12.9371	18.2672	19.1786
Acidobacteriota-sp-001_GC_00001330	333.907	637.882	394.339	253.477	354.055	263.387	322.752	151.269	37.5767	41.7515	55.0172	416.474
Acidobacteriota-sp-001_GC_00001331	4.59701	0.906984	0.730547	0.657884	1.53908	0.772254	2.32344	8.76762	8.39317	7.65915	7.18834	8.36635
Acidobacteriota-sp-001_GC_00001332	35.2356	25.2141	35.6924	25.6575	24.3576	16.2173	62.1134	35.1253	50.3322	32.6549	52.075	53.6145
Acidobacteriota-sp-001_GC_00001333	21.5057	21.7676	44.8765	22.5599	29.9786	24.5673	17.5807	22.4807	17.0909	15.7249	18.4504	23.585
Acidobacteriota-sp-001_GC_00001334	13.5587	13.0152	6.20965	7.20931	9.70288	6.99855	17.0644	15.9735	18.8197	11.761	16.9309	22.3523
Acidobacteriota-sp-001_GC_00001335	1.01477	0	0	0.164471	0.133833	0.0482659	0.645401	1.05485	1.28988	0.936522	0.894501	1.13557
Acidobacteriota-sp-001_GC_00001336	0.342331	0.589539	0.834911	0.411177	0.802997	0.57919	0.542137	0.438381	0.438917	0.54449	0.495747	0.766754
Acidobacteriota-sp-001_GC_00001337	6.66322	4.71632	0.469637	0.794943	1.07066	0.627456	3.94986	7.31549	9.69201	5.03108	7.98584	10.6278
Acidobacteriota-sp-001_GC_00001338	5.46507	8.25355	3.13092	1.83659	2.14133	0.82052	3.56262	5.47976	6.81665	3.64445	5.14068	6.62902
Acidobacteriota-sp-001_GC_00001339	66.2043	120.538	12.8889	11.3485	14.4539	9.46011	51.9677	47.1808	27.3472	21.2061	29.1737	87.4197
Acidobacteriota-sp-001_GC_00001340	5.55065	2.49421	1.77419	0.575648	1.07066	0.434393	2.03947	7.0141	4.004	5.27066	5.78731	5.86227
Acidobacteriota-sp-001_GC_00001341	4.63369	3.53724	0.939275	0.30153	0.401498	0.144798	2.63324	3.98653	6.32399	3.84047	5.80887	7.36666
Acidobacteriota-sp-001_GC_00001342	1.73611	0.634889	0.313092	0.246706	0.0669164	0.386127	0.903562	4.46601	3.76215	3.0201	3.2008	3.44554
Acidobacteriota-sp-001_GC_00001343	5.74627	2.49421	0.26091	0.630472	0.602248	0.0965317	1.75549	8.91832	7.49742	8.84251	6.8758	8.02665
Acidobacteriota-sp-001_GC_00001344	18.6203	6.66633	3.86146	3.15236	2.87741	2.31676	13.7083	25.4809	25.708	9.84437	23.7528	24.2255
Acidobacteriota-sp-001_GC_00001345	5.07383	4.71632	1.35673	0.986826	1.60599	1.88237	2.83977	8.09635	7.12121	5.67721	6.50938	6.9299
Acidobacteriota-sp-001_GC_00001346	2.89758	0.589539	0.521819	0.383766	0.468415	1.25491	0.748666	4.15092	5.0789	4.77699	4.88203	5.39639
Acidobacteriota-sp-001_GC_00001347	10.1721	5.89539	1.56546	1.09647	2.00749	1.39971	7.25431	25.1384	13.1227	5.85145	8.69713	13.918
Acidobacteriota-sp-001_GC_00001348	5.78294	0.952333	0.678365	0.630472	1.00375	0.627456	1.18754	12.0418	12.863	6.73715	10.0658	7.35696
Acidobacteriota-sp-001_GC_00001349	4.48698	0.997682	5.58347	4.27624	5.95556	4.19913	4.90505	17.6174	17.8612	6.27978	8.81568	5.22169
Acidobacteriota-sp-001_GC_00001350	7.14004	6.03144	8.19256	2.98789	3.94807	4.39219	6.50565	11.6582	9.49494	8.2109	8.69713	8.97782
Acidobacteriota-sp-001_GC_00001351	16.8231	6.57563	3.1831	1.78177	2.81049	1.44798	5.88606	25.6179	22.4116	23.6889	22.2871	23.09
Acidobacteriota-sp-001_GC_00001352	152.019	1326.6	1356.21	705.087	1033.66	616.741	565.191	99.1426	34.9073	25.3514	37.7738	89.6132
Acidobacteriota-sp-001_GC_00001353	27.7777	39.1364	95.5451	40.1035	63.236	51.4514	42.4932	50.7837	50.3411	27.3769	40.0693	36.7362
Acidobacteriota-sp-001_GC_00001354	1.38155	1.90467	3.80928	2.76859	5.75481	6.51589	2.78813	3.00017	1.89003	1.61895	1.81056	2.60114
Acidobacteriota-sp-001_GC_00001355	2.45745	0	0.887093	0.328942	0.535331	0.193063	1.36825	3.76734	4.57728	2.79505	4.0953	4.02788
Acidobacteriota-sp-001_GC_00001356	3.85122	1.08838	0.0521819	0.30153	0.133833	0.144798	1.96202	6.45242	6.24337	5.18354	4.88203	4.95964
Acidobacteriota-sp-001_GC_00001357	46.8871	142.124	44.6677	31.7977	44.4325	37.5991	72.3882	26.0152	6.25233	8.4287	9.139	54.0998
Acidobacteriota-sp-001_GC_00001358	10.3555	6.34889	1.66982	1.69953	1.73983	1.20665	5.57627	19.1107	15.595	11.7029	13.6762	14.8013
Acidobacteriota-sp-001_GC_00001359	4.37694	1.54187	0.313092	0.328942	0.602248	0.530925	0.929378	9.04161	9.36954	5.85871	7.92118	7.41519
Acidobacteriota-sp-001_GC_00001360	12.0916	6.62098	1.40891	1.80918	1.07066	0.82052	7.43502	14.1241	20.6112	12.4579	20.4657	20.7412
Acidobacteriota-sp-001_GC_00001361	22.1415	9.16054	6.9402	4.30366	4.75107	3.18555	6.14422	25.9741	23.8001	19.0934	25.0568	30.544
Acidobacteriota-sp-001_GC_00001362	16.8231	20.5885	3.49619	3.83766	6.29014	3.813	31.444	11.4527	14.1349	7.26712	11.6824	25.2544
Acidobacteriota-sp-001_GC_00001363	5.63623	3.0384	2.19164	1.56247	2.27516	2.50983	3.6917	4.98659	4.24585	4.2325	4.10608	9.40487
Acidobacteriota-sp-001_GC_00001364	3.47221	1.22443	0.417455	0.356354	0.267666	0.57919	1.54896	8.68543	7.2287	6.32334	7.34999	7.83254
Acidobacteriota-sp-001_GC_00001365	1.46713	1.26978	1.35673	0.328942	0.93683	1.39971	1.16172	2.2193	1.89899	1.77867	1.85366	1.87321
Acidobacteriota-sp-001_GC_00001366	22.5571	22.4932	6.99238	4.19401	5.48715	6.66069	8.33859	17.275	8.429	9.51768	11.3806	24.5361
Acidobacteriota-sp-001_GC_00001367	15.6739	10.385	2.296	1.89142	1.47216	1.68931	5.18903	8.63063	7.20182	9.62657	13.827	33.8633
Acidobacteriota-sp-001_GC_00001368	10.6489	7.25587	6.83583	2.93306	3.07816	3.71647	8.15787	11.9185	10.2742	6.86783	9.37609	11.6178
Acidobacteriota-sp-001_GC_00001369	13.5465	8.88844	5.74001	3.97471	4.14882	2.70289	6.9187	16.4667	20.7366	10.9987	18.2564	19.0136
Acidobacteriota-sp-001_GC_00001370	21.8725	26.2572	43.6763	27.5763	41.622	31.9037	24.706	30.0291	20.8889	13.1476	20.9076	20.8771
Acidobacteriota-sp-001_GC_00001371	213.431	3339.79	6955.02	3639.88	7637.97	5715.98	4128.17	80.9361	13.7408	23.8123	29.2168	383.028
Acidobacteriota-sp-001_GC_00001372	6.84661	0.634889	1.56546	1.31577	1.94058	1.44798	1.4457	21.4259	26.4694	12.7846	18.0301	13.1028
Acidobacteriota-sp-001_GC_00001373	17.7767	8.16285	4.27892	4.22142	8.83297	7.72254	15.9801	25.6727	27.2576	22.4838	26.8135	31.3107
Acidobacteriota-sp-001_GC_00001374	13.7055	8.2989	8.45347	3.56354	6.22323	3.47514	4.9825	16.3982	13.2481	10.8027	12.6847	16.0048
Acidobacteriota-sp-001_GC_00001375	1.21038	0	0.104364	0.0548236	0.133833	0	0.258161	2.04121	2.01544	0.675167	1.37947	1.98968
Acidobacteriota-sp-001_GC_00001376	9.31629	2.81165	2.76564	2.16553	2.94432	2.75115	5.80861	12.3021	8.69773	6.39594	8.7618	10.4919
Acidobacteriota-sp-001_GC_00001377	7.95919	8.07216	14.9762	10.115	19.0043	17.5205	13.192	12.3569	7.87364	8.41418	8.82646	8.59929
Acidobacteriota-sp-001_GC_00001378	3.43553	1.36048	1.09582	1.23353	0.669164	0.82052	2.14273	7.20589	5.08786	4.61001	4.7096	4.24141
Acidobacteriota-sp-001_GC_00001379	3.28882	0.952333	0.574001	0.493413	0.802997	0.337861	1.67804	5.30167	3.65466	3.52829	4.0522	4.01818
Acidobacteriota-sp-001_GC_00001380	11.517	4.62562	3.91364	1.58989	3.01124	1.88237	4.13057	19.8093	16.6699	11.8045	13.2451	14.9566
Acidobacteriota-sp-001_GC_00001381	10.9301	2.40351	1.09582	0.520825	1.2045	0.386127	3.48517	22.7547	20.4141	13.2275	15.3358	14.4227
Acidobacteriota-sp-001_GC_00001382	5.624	1.95002	0.469637	0.575648	0.802997	1.01358	3.43354	9.49369	9.71888	6.59195	10.3137	9.52134
Acidobacteriota-sp-001_GC_00001383	25.9927	41.4038	1.51328	0.575648	0.200749	0.0482659	1.34243	19.7135	6.88831	5.32148	7.27455	33.3198
Acidobacteriota-sp-001_GC_00001384	10.0132	3.17444	1.46109	0.767531	0.669164	0.337861	2.68487	29.1797	35.7852	14.0478	19.3665	10.259
Acidobacteriota-sp-001_GC_00001385	1.9684	1.40582	0.834911	0.328942	0.736081	0.434393	1.13591	3.83584	3.16199	2.64259	3.21158	4.057
Acidobacteriota-sp-001_GC_00001386	6.54096	3.49189	1.66982	0.685296	1.00375	0.965317	2.96885	7.74017	8.34838	11.1221	9.58086	9.66692
Acidobacteriota-sp-001_GC_00001387	25.2958	12.7885	5.06165	2.22036	3.88115	2.79942	9.88755	39.0707	32.8561	30.2228	34.0234	34.4457
Acidobacteriota-sp-001_GC_00001388	7.22562	3.80933	5.53128	2.85083	3.74732	2.31676	4.8276	9.06901	10.5071	7.65915	11.1004	11.5304
Acidobacteriota-sp-001_GC_00001389	13.1675	11.3826	4.3311	3.17977	4.21573	3.04075	9.8101	14.083	12.6121	10.7373	12.2751	15.5001
Acidobacteriota-sp-001_GC_00001390	5.2939	2.7663	1.30455	0.60306	1.13758	0.386127	2.47834	5.45237	6.32399	5.28518	7.7703	9.57957
Acidobacteriota-sp-001_GC_00001391	5.2939	1.58722	0.208728	0.328942	0.334582	0.57919	1.41988	4.26052	5.29388	3.66623	4.4725	5.62933
Acidobacteriota-sp-001_GC_00001392	4.04684	0.861635	1.35673	1.20612	1.33833	0.82052	2.8914	6.57572	6.6375	4.48659	6.00285	5.46434
Acidobacteriota-sp-001_GC_00001393	10.2944	7.21052	6.26183	6.9626	10.5728	14.1902	19.2846	23.1794	12.7107	12.4942	13.3528	17.2956
Acidobacteriota-sp-001_GC_00001394	19.4639	5.4419	7.30547	6.22248	8.29764	5.45404	8.08042	33.4129	30.4734	30.1066	31.6201	30.7963
Acidobacteriota-sp-001_GC_00001395	3.06875	2.26746	0.104364	0.411177	0.869913	0.0965317	1.16172	3.58925	4.51458	3.03462	5.50711	6.51256
Acidobacteriota-sp-001_GC_00001396	38.1332	29.7491	23.1688	16.31	17.599	12.9353	16.9095	49.4412	62.9891	27.4423	52.9911	43.375
Acidobacteriota-sp-001_GC_00001397	1.57717	2.13141	0.678365	0.493413	0.802997	0.289595	1.49733	1.56173	2.13188	0.972821	1.63812	1.93144
Acidobacteriota-sp-001_GC_00001398	36.4949	7.25587	1.66982	1.50765	0.93683	1.01358	7.89971	73.648	75.4221	53.6794	72.9503	66.4844
Acidobacteriota-sp-001_GC_00001399	11.2847	8.61635	10.2798	7.34637	8.5653	5.59884	9.86173	20.1655	13.3825	7.1437	7.73797	6.50285
Acidobacteriota-sp-001_GC_00001400	24.5745	2.04071	0.417455	0.164471	0.267666	0.337861	3.20119	44.3313	71.4629	26.8905	62.281	35.921
Acidobacteriota-sp-001_GC_00001401	21.4935	5.03376	0.365273	0.90459	0.0669164	0.241329	2.99466	28.6455	29.8016	18.9845	29.2707	34.0575
Acidobacteriota-sp-001_GC_00001402	4.40139	0.725587	0.991457	0.794943	0.802997	0.868786	1.11009	7.75387	6.75395	3.65897	5.65799	4.69758
Acidobacteriota-sp-001_GC_00001403	3.10543	0.861635	0.834911	0.438589	0.93683	1.20665	1.9362	4.37011	5.75071	4.41399	5.66876	5.27022
Acidobacteriota-sp-001_GC_00001404	8.14258	2.7663	2.34819	0.849766	0.869913	0.723988	1.67804	11.2609	11.376	11.8263	9.46231	9.64751
Acidobacteriota-sp-001_GC_00001405	18.2169	3.21979	1.93073	1.72694	1.27141	1.01358	5.03413	33.9197	35.9822	16.4363	24.4748	17.8877
Acidobacteriota-sp-001_GC_00001406	0.464592	0.362794	0.208728	0.30153	0.200749	0	0.232344	1.04116	1.05698	1.00912	1.1316	0.883223
Acidobacteriota-sp-001_GC_00001407	4.02239	1.17908	2.19164	1.69953	1.80674	1.44798	3.51098	6.04144	7.02267	4.08004	6.28306	6.4252
Acidobacteriota-sp-001_GC_00001408	1.90727	1.99536	0.417455	0.685296	1.60599	0.530925	1.16172	3.10977	3.17991	3.66623	2.67273	3.38731
Acidobacteriota-sp-001_GC_00001409	6.60209	3.26514	1.722	1.31577	2.47591	1.59277	2.06528	13.4528	11.1879	9.96053	10.7879	9.43399
Acidobacteriota-sp-001_GC_00001410	19.9285	6.30354	1.35673	1.06906	0.802997	0.627456	5.26648	51.7701	105.582	39.5154	53.0126	26.7879
Acidobacteriota-sp-001_GC_00001411	4.87821	1.58722	0.782729	0.548236	0.736081	0.57919	2.86558	5.94554	9.51286	3.79691	7.34999	7.53166
Acidobacteriota-sp-001_GC_00001412	11.6881	4.44422	10.8538	7.86719	15.993	11.6803	9.13888	23.9192	20.5485	13.0387	18.9785	15.966
Acidobacteriota-sp-001_GC_00001413	1.9195	0.362794	0.417455	0.219295	0.267666	0.386127	0.593769	2.46589	3.10825	2.07632	2.46796	2.43614
Acidobacteriota-sp-001_GC_00001414	68.7962	66.9354	15.2893	9.56673	12.9149	9.02572	31.0825	109.677	99.3386	38.5353	82.8437	77.1995
Acidobacteriota-sp-001_GC_00001415	43.3415	32.4247	15.1328	9.78602	14.7885	11.9699	28.9914	47.0164	53.9689	43.276	54.7478	67.0182
Acidobacteriota-sp-001_GC_00001416	16.7742	13.378	33.9704	21.6005	32.3206	29.3456	24.706	30.4538	23.9165	18.5126	22.5242	21.6341
Acidobacteriota-sp-001_GC_00001417	5.02493	1.95002	1.66982	1.17871	1.73983	0.917052	2.03947	9.65809	9.36058	5.39408	8.09361	6.63873
Acidobacteriota-sp-001_GC_00001418	2.33518	1.40582	0.730547	0.575648	0.93683	0.868786	1.2908	3.19196	2.73204	2.78053	2.36019	2.66908
Acidobacteriota-sp-001_GC_00001419	6.96888	14.9652	25.8301	14.0349	21.614	16.6035	13.5276	9.2197	8.92166	7.18726	8.44926	10.4143
Acidobacteriota-sp-001_GC_00001420	0.611305	0.725587	0	0.109647	0.133833	0.144798	0.800298	0.958959	1.27196	1.1035	0.926832	0.922046
Acidobacteriota-sp-001_GC_00001421	8.6683	6.12214	2.40037	2.22036	3.01124	2.41329	4.54363	15.4666	17.288	9.62657	13.8055	12.2292
Acidobacteriota-sp-001_GC_00001422	1.99285	1.04303	0.939275	0.520825	0.802997	0.434393	1.23917	2.71248	2.8037	2.30138	2.4033	2.81467
Acidobacteriota-sp-001_GC_00001423	4.38917	1.67792	0.417455	0.685296	1.07066	0.482659	2.06528	11.028	13.275	5.13998	8.13672	7.18225
Acidobacteriota-sp-001_GC_00001424	5.12273	2.08606	1.04364	0.767531	0.468415	0.675722	0.800298	3.67144	4.11149	5.79337	7.55476	18.8
Acidobacteriota-sp-001_GC_00001425	21.5546	7.21052	1.51328	1.17871	1.67291	0.868786	7.92553	35.1527	29.5956	18.2658	25.9297	25.3999
Acidobacteriota-sp-001_GC_00001426	20.1364	13.6955	33.553	18.503	27.3019	21.9127	14.2246	30.7826	23.9523	20.785	20.1101	22.3815
Acidobacteriota-sp-001_GC_00001427	3.44776	2.40351	6.20965	5.34531	7.89614	6.99855	4.41455	5.54826	6.19858	5.45215	6.32617	6.33785
Acidobacteriota-sp-001_GC_00001428	25.5892	4.80701	3.33964	3.89248	3.94807	3.13728	5.05995	26.0152	26.55	13.9317	21.2848	22.5853
Acidobacteriota-sp-001_GC_00001429	8.68053	0.816285	1.93073	1.91883	2.34207	2.22023	1.2908	4.89069	2.91119	4.39222	5.88431	8.73517
Acidobacteriota-sp-001_GC_00001430	4.84153	2.13141	1.56546	1.01424	0.869913	1.11011	3.5368	7.0004	5.21326	6.3669	5.35623	6.47373
Acidobacteriota-sp-001_GC_00001431	19.5984	9.93147	4.27892	2.19295	4.41648	1.54451	8.82909	26.618	20.9784	14.0841	21.1878	25.002
Acidobacteriota-sp-001_GC_00001432	6.89552	2.31281	0.782729	0.493413	0.93683	0.530925	2.91721	7.83606	9.80845	6.48306	10.2167	14.0442
Acidobacteriota-sp-001_GC_00001433	15.2459	15.7815	18.4724	15.5151	21.3463	17.0861	17.9422	27.7687	29.2552	13.634	20.552	20.1491
Acidobacteriota-sp-001_GC_00001434	65.8987	151.421	235.393	200.051	382.293	279.701	293.58	101.567	74.7592	53.1712	75.4829	97.2225
Acidobacteriota-sp-001_GC_00001435	2.64084	2.5849	7.40983	4.6326	7.62847	5.98497	6.01514	6.38393	3.60987	2.76601	4.97903	5.27993
Acidobacteriota-sp-001_GC_00001436	5.91743	2.04071	0.365273	0.164471	0.401498	0.0482659	0.671217	7.21959	12.2718	6.46854	11.607	16.8589
Acidobacteriota-sp-001_GC_00001437	55.0297	52.3783	15.4459	14.1171	12.5134	8.73612	68.3867	60.3048	95.5764	41.5264	87.424	102.337
Acidobacteriota-sp-001_GC_00001438	2.59193	0.816285	2.24382	1.34318	1.80674	1.44798	1.78131	2.67139	2.47227	2.56273	3.52412	4.79464
Acidobacteriota-sp-001_GC_00001439	8.21594	7.30122	2.0351	1.20612	1.73983	1.06185	7.12523	12.0966	11.8956	7.86243	10.2598	12.9863
Acidobacteriota-sp-001_GC_00001440	45.0165	56.1876	50.5121	36.074	49.9866	35.041	39.3437	32.2621	21.3815	24.3205	38.3558	87.0508
Acidobacteriota-sp-001_GC_00001441	5.75849	4.62562	3.49619	2.71377	2.81049	2.79942	6.97033	14.8365	6.78082	7.13644	9.94728	10.7443
Acidobacteriota-sp-001_GC_00001442	2.61638	0.453492	0.678365	0.90459	1.53908	1.54451	0.645401	6.08254	6.96893	5.47393	6.30461	4.06671
Acidobacteriota-sp-001_GC_00001443	2282.86	2820.45	4329.33	2078.89	1447.54	927.477	1521.34	2255.38	2185.28	1457.66	1872.14	2115.39
Acidobacteriota-sp-001_GC_00001444	2.86091	0.498841	0.782729	0.383766	0.669164	0.57919	1.23917	6.06884	5.30284	6.04746	5.03291	4.60052
Acidobacteriota-sp-001_GC_00001445	0.941409	0.181397	0.469637	0.164471	0	0.144798	0.335609	1.41104	2.2125	1.07446	1.68123	2.23232
Acidobacteriota-sp-001_GC_00001446	13.0697	6.75703	13.5151	9.9779	12.9149	10.1841	12.8306	18.686	14.2424	11.9497	14.8616	15.3157
Acidobacteriota-sp-001_GC_00001447	33.7929	19.5909	39.9714	34.8952	48.5813	36.0546	22.5374	16.3023	8.69773	15.6014	26.9536	39.3374
Acidobacteriota-sp-001_GC_00001448	104.729	123.486	201.057	57.8389	86.5898	52.8511	85.8384	130.172	112.452	62.413	92.791	118.595
Acidobacteriota-sp-001_GC_00001449	253.227	469.591	789.408	625.62	1145.74	846.776	532.534	339.471	211.065	114.633	257.228	395.373
Acidobacteriota-sp-001_GC_00001450	9.14512	2.7663	2.08728	1.91883	1.87366	1.15838	2.14273	11.5623	10.5519	13.6703	10.9064	11.9381
Acidobacteriota-sp-001_GC_00001451	1.67498	3.08374	0.730547	0.794943	0.736081	0.530925	0.774482	1.31514	3.23365	1.02364	2.36019	4.45494
Acidobacteriota-sp-001_GC_00001452	29.2448	14.3757	9.07966	8.55249	9.03372	8.2052	15.6703	34.8924	33.2144	33.1122	42.0846	46.2576
Acidobacteriota-sp-001_GC_00001453	1.14925	0.181397	0	0.137059	0.468415	0.337861	0.309793	1.93162	2.14084	1.98194	1.68123	1.84409
Acidobacteriota-sp-001_GC_00001454	1.82169	0.226746	0.156546	0.0548236	0	0.241329	0.438873	5.15098	3.00972	1.90934	1.90755	1.99938
Acidobacteriota-sp-001_GC_00001455	19.5251	12.9699	6.88801	4.38589	4.14882	3.28208	5.93769	21.3848	37.5498	12.7193	24.5287	23.517
Acidobacteriota-sp-001_GC_00001456	3.86345	1.36048	0.626183	0.932002	0.93683	0.868786	2.16855	4.94549	5.59843	4.63179	5.28079	4.59082
Acidobacteriota-sp-001_GC_00001457	0.672435	0.362794	1.46109	1.01424	1.33833	1.59277	1.39407	0.643872	0.886792	0.283135	0.851392	1.08704
Acidobacteriota-sp-001_GC_00001458	8.57049	2.5849	0.834911	0.849766	1.40524	0.482659	3.6917	13.4939	11.4208	7.98585	11.7363	12.1807
Acidobacteriota-sp-001_GC_00001459	17.3244	17.9129	4.01801	2.52189	1.80674	1.44798	13.5534	22.1382	18.1748	10.2219	16.7369	22.1679
Acidobacteriota-sp-001_GC_00001460	10.4289	4.21747	0.834911	1.34318	1.73983	0.772254	4.8276	19.371	22.761	12.3055	17.696	15.8689
Acidobacteriota-sp-001_GC_00001461	41.5565	19.9083	28.8566	18.969	27.4357	24.1329	19.1039	50.3179	79.9008	37.7222	98.7184	102.493
Acidobacteriota-sp-001_GC_00001462	8.26484	4.39887	6.88801	3.72801	5.82173	4.92312	6.06677	21.9328	23.5582	5.88049	15.3466	6.78432
Acidobacteriota-sp-001_GC_00001463	0.709114	0.362794	0	0.0274118	0	0.0965317	0.283977	1.28774	1.63026	1.67703	1.63812	1.59174
Acidobacteriota-sp-001_GC_00001464	18.1435	6.43958	5.16601	4.08436	5.6879	4.1026	11.9012	33.769	30.0524	19.2386	29.0874	24.1673
Acidobacteriota-sp-001_GC_00001465	4.64592	5.4419	3.07873	1.34318	2.20824	2.1237	5.80861	6.26063	4.54145	3.78965	4.36473	6.54167
Acidobacteriota-sp-001_GC_00001466	2.06621	1.76862	2.296	0.959414	1.13758	1.64104	2.34926	4.06873	3.95025	2.2796	2.94215	3.12525
Acidobacteriota-sp-001_GC_00001467	4.79263	1.36048	1.87855	1.20612	2.20824	1.44798	1.57478	9.71288	8.05279	4.82055	7.68408	6.46403
Acidobacteriota-sp-001_GC_00001468	2.40854	0.589539	0.208728	0.0548236	0.401498	0.337861	1.39407	6.8908	3.53821	2.78053	2.71583	3.07672
Acidobacteriota-sp-001_GC_00001469	4.97602	0.906984	0.469637	0.411177	0.93683	0.482659	2.34926	8.74022	6.00152	5.94583	5.64721	6.49314
Acidobacteriota-sp-001_GC_00001470	2.40854	2.17676	0.678365	0.657884	1.13758	1.11011	2.0911	3.27416	3.12616	1.53183	2.80205	3.892
Acidobacteriota-sp-001_GC_00001471	2.29851	1.22443	3.39183	1.72694	2.47591	1.68931	3.82078	4.6304	4.19211	4.76973	4.35396	5.60992
Acidobacteriota-sp-001_GC_00001472	2.01731	1.31513	0.730547	0.328942	0.468415	0.337861	0.542137	5.23318	5.84029	2.64985	4.00909	3.62995
Acidobacteriota-sp-001_GC_00001473	3.52112	0.54419	0.678365	0.438589	0.93683	1.01358	1.05846	5.74005	5.06994	3.01284	4.87126	4.85287
Acidobacteriota-sp-001_GC_00001474	2.60416	3.35584	0.417455	0.328942	0.334582	0.57919	2.58161	4.97289	4.81913	3.97114	4.44017	4.7267
Acidobacteriota-sp-001_GC_00001475	7.51905	3.40119	1.35673	1.28836	0.535331	1.54451	4.10475	13.5487	13.4452	10.9769	13.2882	15.7427
Acidobacteriota-sp-001_GC_00001476	4.92712	0.54419	0.208728	0.383766	1.60599	0.289595	1.54896	9.01421	6.46731	7.3252	7.23145	7.17255
Acidobacteriota-sp-001_GC_00001477	9.64639	3.44654	0.939275	0.466001	0.535331	0.386127	2.16855	10.9595	13.7318	9.29988	10.5939	10.9966
Acidobacteriota-sp-001_GC_00001478	6.44315	1.90467	1.25237	0.90459	1.00375	0.917052	1.75549	12.0692	12.5405	6.0402	10.0658	8.97782
Acidobacteriota-sp-001_GC_00001479	2.26183	1.22443	0.26091	0.191883	0.468415	0.337861	1.13591	2.89058	2.9918	2.34493	2.7805	3.27084
Acidobacteriota-sp-001_GC_00001480	23.7675	32.6968	21.1337	13.514	25.0267	18.9202	31.6763	27.0837	33.1696	15.5071	27.7511	41.6279
Acidobacteriota-sp-001_GC_00001481	10.3555	52.1062	43.1545	18.4207	22.9523	13.9971	18.5617	11.3979	10.543	4.53015	9.00967	15.1118
Acidobacteriota-sp-001_GC_00001482	20.2097	21.4955	29.4306	30.5094	23.9561	15.9277	11.6947	6.30173	11.1969	30.76	17.9331	20.1977
Acidobacteriota-sp-001_GC_00001483	5.245	1.17908	0.521819	0.493413	0.267666	0.144798	1.62641	11.028	10.2742	5.67721	7.04823	6.90079
Acidobacteriota-sp-001_GC_00001484	7.18894	3.76398	1.148	1.37059	0.869913	1.01358	2.65905	10.4937	13.3019	6.72989	9.81795	11.579
Acidobacteriota-sp-001_GC_00001485	1.24706	0	0.156546	0.137059	0.0669164	0.241329	0.516321	1.53433	1.34362	1.58265	1.61657	1.67909
Acidobacteriota-sp-001_GC_00001486	1.74833	0.498841	1.51328	0.548236	0.602248	0.868786	0.72285	4.05503	3.85172	2.2433	3.53489	3.12525
Acidobacteriota-sp-001_GC_00001487	6.89552	1.95002	1.04364	0.794943	0.200749	0.386127	4.07894	9.00051	8.50962	4.55919	8.72946	12.0351
Acidobacteriota-sp-001_GC_00001488	23.0706	5.94074	3.39183	1.67212	1.87366	1.49624	8.82909	36.2486	33.9489	27.8343	32.59	35.6007
Acidobacteriota-sp-001_GC_00001489	8.58272	2.5849	0.417455	0.493413	0.334582	0.193063	1.72968	14.2337	14.5111	10.3308	13.299	15.1021
Acidobacteriota-sp-001_GC_00001490	6.63877	1.13373	0.469637	0.630472	0.401498	0.193063	1.36825	9.343	8.69773	5.85871	7.8673	8.29841
Acidobacteriota-sp-001_GC_00001491	44.0017	11.428	2.76564	2.35742	1.73983	1.01358	6.45401	56.2909	49.7947	18.048	46.0291	50.3922
Acidobacteriota-sp-001_GC_00001492	3.00762	0.816285	0.782729	0.274118	0.602248	0.627456	0.929378	3.95913	3.15304	2.91846	3.36246	4.3967
Acidobacteriota-sp-001_GC_00001493	9.41409	3.17444	4.95728	3.42648	4.75107	4.2474	5.57627	18.5079	15.4069	12.7048	16.5968	21.1779
Acidobacteriota-sp-001_GC_00001494	7.00555	5.48725	2.76564	1.97365	2.81049	2.17196	5.60208	8.72653	7.03163	5.27792	6.11063	7.35696
Acidobacteriota-sp-001_GC_00001495	3.74119	0.861635	0.626183	0.383766	0.334582	0.772254	1.54896	11.6445	8.07966	5.30696	6.38005	4.75582
Acidobacteriota-sp-001_GC_00001496	3.9368	1.22443	0.626183	0.411177	0.401498	0.337861	1.21335	6.64421	6.64646	5.71351	5.90586	6.02727
Acidobacteriota-sp-001_GC_00001497	0.855827	0.408143	0.626183	0.30153	0.535331	0.723988	0.748666	1.17815	1.32571	0.936522	1.43336	1.16469
Acidobacteriota-sp-001_GC_00001498	1.93172	0.952333	0.521819	0.383766	0.200749	0.386127	0.800298	2.64399	4.24585	2.78779	3.53489	4.63935
Acidobacteriota-sp-001_GC_00001499	0.733566	0.317444	0.104364	0.137059	0.200749	0.193063	0.361425	0.726069	1.2003	1.27048	1.77822	2.38761
Acidobacteriota-sp-001_GC_00001500	2.812	2.35816	4.3311	1.34318	1.87366	1.59277	1.21335	3.49335	3.29636	3.41939	2.97448	2.8632
Acidobacteriota-sp-001_GC_00001501	4.69482	0.226746	0.887093	0.740119	0.869913	0.57919	1.54896	13.7679	14.6276	4.50111	9.4192	4.10553
Acidobacteriota-sp-001_GC_00001502	8.28929	1.85932	0.626183	1.06906	1.07066	0.82052	4.05312	15.8502	11.6806	8.1746	11.6501	11.9575
Acidobacteriota-sp-001_GC_00001503	26.4573	29.0688	9.44493	6.99001	6.29014	5.69537	14.7926	24.5493	27.7861	11.6593	24.3778	29.5734
Acidobacteriota-sp-001_GC_00001504	8.47269	17.7315	49.3641	28.0423	45.7708	35.9581	29.611	11.1787	4.14732	3.93484	5.367	6.02727
Acidobacteriota-sp-001_GC_00001505	8.13035	2.63025	3.86146	2.24777	2.07441	2.17196	2.03947	13.809	13.7498	12.2837	15.2281	15.3545
Acidobacteriota-sp-001_GC_00001506	10.9668	7.30122	4.59201	2.5493	3.2789	2.17196	9.03562	17.3298	18.9003	12.2909	17.4266	16.9559
Acidobacteriota-sp-001_GC_00001507	9.14512	4.62562	13.1498	4.96154	7.16006	7.86734	5.88606	15.7406	21.0411	10.142	17.9116	18.1012
Acidobacteriota-sp-001_GC_00001508	7.31121	4.67097	0.417455	0.356354	0.133833	0.241329	1.4457	8.53473	7.97217	5.1908	7.51165	9.17193
Acidobacteriota-sp-001_GC_00001509	14.8547	6.84773	7.87947	4.98895	9.97055	7.28815	10.0941	66.223	55.9575	14.5488	26.8674	14.4519
Acidobacteriota-sp-001_GC_00001510	10.3677	1.72327	0.313092	0.575648	0.468415	0.675722	1.54896	15.4666	13.1317	6.80249	11.3375	11.5984
Acidobacteriota-sp-001_GC_00001511	2.61638	3.53724	0.417455	0.219295	0.669164	0.917052	2.40089	3.95913	4.90871	3.12174	4.89281	5.33816
Acidobacteriota-sp-001_GC_00001512	0.843601	0.498841	1.148	0.877178	2.00749	1.73757	1.31662	1.19185	1.34362	1.2124	1.68123	1.62086
Acidobacteriota-sp-001_GC_00001513	1.83391	1.67792	0.26091	0.274118	0.334582	0.0965317	1.36825	2.64399	4.25481	1.85126	3.52412	4.61994
Acidobacteriota-sp-001_GC_00001514	3.33772	1.67792	0.574001	0.356354	0.535331	0.530925	0.903562	4.80849	5.84924	3.80417	5.52866	6.46403
Acidobacteriota-sp-001_GC_00001515	45.4811	129.925	330.259	207.014	281.384	229.842	157.013	63.305	55.7335	28.9088	44.6065	56.2739
Acidobacteriota-sp-001_GC_00001516	5.79517	4.26282	2.76564	1.56247	1.07066	1.11011	1.54896	7.49358	8.59919	8.75539	8.97734	8.37606
Acidobacteriota-sp-001_GC_00001517	16.7742	20.4071	28.961	15.5151	30.7816	22.2988	21.5564	31.4812	25.493	15.8846	18.6336	19.3921
Acidobacteriota-sp-001_GC_00001518	3.9368	0.226746	0.574001	0.685296	0.334582	0.241329	0.85193	5.58936	5.7955	4.68987	6.53093	6.50285
Acidobacteriota-sp-001_GC_00001519	8.91282	4.17213	0.574001	0.849766	0.334582	0.289595	3.25282	11.4116	13.1406	7.4341	11.7686	14.908
Acidobacteriota-sp-001_GC_00001520	4.02239	2.04071	1.20018	0.657884	1.00375	0.386127	1.54896	6.9319	4.37126	2.0618	3.66422	4.53258
Acidobacteriota-sp-001_GC_00001521	20.7844	12.7885	7.93165	4.19401	6.42398	5.21271	13.9665	28.5222	33.0531	21.8159	29.0228	32.2522
Acidobacteriota-sp-001_GC_00001522	31.7145	32.5154	36.7361	17.9547	34.7965	24.4225	23.9057	36.4267	44.5814	28.4732	48.788	59.9524
Acidobacteriota-sp-001_GC_00001523	10.49	16.235	15.1328	12.6917	15.0562	13.3696	15.9801	10.6033	13.8125	8.74087	11.8656	13.423
Acidobacteriota-sp-001_GC_00001524	30.7731	30.1572	39.4495	29.1114	34.462	30.9867	38.4143	31.9059	53.3956	31.3844	50.4261	68.5226
Acidobacteriota-sp-001_GC_00001525	76.2542	90.653	67.3147	47.8336	56.1429	42.667	106.13	100.91	87.443	67.2481	87.6395	102.143
Acidobacteriota-sp-001_GC_00001526	10.2944	3.62794	3.65273	2.19295	3.74732	3.18555	4.25965	15.0968	15.8727	10.672	15.7669	14.248
Acidobacteriota-sp-001_GC_00001527	3.96126	2.31281	1.93073	1.1513	1.00375	1.15838	3.04629	7.65797	5.03411	4.46481	5.23768	5.60992
Acidobacteriota-sp-001_GC_00001528	0.0978088	0	0	0	0	0	0.0258161	0.315086	0.331427	0.152457	0.129325	0.174703
Acidobacteriota-sp-001_GC_00001529	2.55525	1.40582	0.365273	0.383766	0.401498	0.0482659	0.774482	1.89052	3.68153	3.19434	5.97052	8.31782
Acidobacteriota-sp-001_GC_00001530	2.40854	1.31513	1.46109	0.548236	0.802997	0.917052	1.62641	3.52075	4.40709	2.69341	3.10381	3.36789
Acidobacteriota-sp-001_GC_00001531	9.82978	4.58027	6.15747	3.4813	5.95556	4.63352	13.3985	14.6721	11.4298	8.66101	11.6177	13.9569
Acidobacteriota-sp-001_GC_00001532	6.07637	9.61403	9.44493	3.15236	3.88115	3.37861	5.52464	8.83612	11.7254	7.75353	10.5831	12.0448
Acidobacteriota-sp-001_GC_00001533	8.28929	2.90235	1.25237	0.959414	1.00375	0.675722	2.03947	12.7953	11.4387	8.11652	10.3891	10.5016
Acidobacteriota-sp-001_GC_00001534	8.55827	5.4419	2.81782	1.31577	2.40899	1.15838	3.61425	10.9184	14.5918	7.57929	12.8355	15.3351
Acidobacteriota-sp-001_GC_00001535	7.43347	7.52797	12.2106	5.97578	10.9074	9.8945	11.4881	11.9322	9.62035	8.00037	8.47081	10.4822
Acidobacteriota-sp-001_GC_00001536	4.1691	2.9477	1.20018	0.986826	2.74357	2.60636	3.76914	7.60317	6.79874	4.96574	6.25073	7.00755
Acidobacteriota-sp-001_GC_00001537	0.696888	0.272095	0.0521819	0.109647	0.133833	0.289595	0.232344	1.32884	2.06022	2.41753	2.00454	1.96056
Acidobacteriota-sp-001_GC_00001538	5.91743	3.62794	1.46109	0.685296	1.2045	0.627456	3.71751	6.01404	4.67581	4.58823	5.83042	10.0843
Acidobacteriota-sp-001_GC_00001539	1.57717	0.226746	0.365273	0.0822355	0.133833	0.0965317	0.72285	3.12347	3.24261	2.9838	3.84743	3.94053
Acidobacteriota-sp-001_GC_00001540	25.4792	72.7401	14.7675	14.2541	21.7478	20.1751	134.347	5.72635	2.64246	4.74069	6.09985	41.1427
Acidobacteriota-sp-001_GC_00001541	8.99841	3.58259	3.07873	2.90565	4.41648	4.15086	5.7828	14.3981	14.1349	11.3907	13.3313	12.8407
Acidobacteriota-sp-001_GC_00001542	0.623531	0.226746	0.417455	0.164471	0.133833	0	0.438873	1.10965	2.02439	0.805844	1.34714	1.57233
Acidobacteriota-sp-001_GC_00001543	6.32089	2.13141	1.56546	0.767531	1.13758	1.01358	2.76232	12.0829	6.81665	5.53927	5.90586	6.77461
Acidobacteriota-sp-001_GC_00001544	5.47729	3.35584	1.46109	1.20612	0.334582	0.530925	0.955194	6.41132	8.93958	11.986	8.88034	10.7831
Acidobacteriota-sp-001_GC_00001545	92.4904	246.881	330.207	137.772	200.147	137.22	168.889	89.6489	56.271	37.8674	56.6122	105.861
Acidobacteriota-sp-001_GC_00001546	4.48698	2.08606	0.991457	0.356354	0.802997	0.434393	1.47152	5.01398	10.3549	6.0402	8.67558	9.77369
Acidobacteriota-sp-001_GC_00001547	3.08098	3.31049	0.417455	0.328942	0.334582	0.675722	3.12374	3.21936	3.10825	1.48101	2.01532	5.05669
Acidobacteriota-sp-001_GC_00001548	69.7499	60.5412	33.553	11.7048	24.9598	18.2928	29.8692	63.6475	82.615	39.058	74.9333	136.443
Acidobacteriota-sp-001_GC_00001549	22.1537	22.5839	11.3757	10.8551	20.3426	14.7694	17.4517	26.3577	15.38	11.0858	15.5837	20.6441
Acidobacteriota-sp-001_GC_00001550	13.9255	5.6233	6.26183	3.89248	4.28265	4.87485	6.86707	21.7273	17.7985	9.75725	16.8446	17.9945
Acidobacteriota-sp-001_GC_00001551	4.08352	2.7663	0.991457	0.548236	0.869913	0.57919	1.75549	6.68531	9.5039	2.85313	6.41238	7.63842
Acidobacteriota-sp-001_GC_00001552	20.1119	5.48725	1.61764	1.17871	1.87366	0.723988	7.2285	33.4677	29.0044	17.3583	25.6064	27.9234
Acidobacteriota-sp-001_GC_00001553	14.6713	36.9596	3.65273	1.50765	4.01498	1.44798	8.64838	7.45248	2.54393	2.65711	3.1577	15.898
Acidobacteriota-sp-001_GC_00001554	7.60463	2.31281	0.834911	1.28836	2.14133	1.93063	4.07894	34.4129	15.8548	5.95309	9.89339	8.75458
Acidobacteriota-sp-001_GC_00001555	0.733566	0	0	0.0274118	0.0669164	0.0482659	0.206528	0.93156	1.7915	1.74963	1.90755	1.47527
Acidobacteriota-sp-001_GC_00001556	4.26691	4.08143	3.80928	3.31683	4.8849	3.04075	27.7781	9.74028	6.78978	3.96388	5.73343	6.23109
Acidobacteriota-sp-001_GC_00001557	4.62146	1.31513	1.722	0.740119	1.73983	0.82052	2.63324	8.12375	8.51858	2.46835	6.95124	8.56047
Acidobacteriota-sp-001_GC_00001558	78.8216	88.9298	34.0748	19.3253	22.8185	17.3757	63.5591	92.2792	113.903	119.214	120.445	168.23
Acidobacteriota-sp-001_GC_00001559	5.30613	3.80933	0.730547	0.657884	0.267666	0.723988	3.87241	5.83595	6.32399	4.15264	5.93819	7.54136
Acidobacteriota-sp-001_GC_00001560	3.39885	6.75703	0.939275	0.849766	0.736081	0.868786	3.71751	2.94537	3.79798	1.65525	3.71811	5.59051
Acidobacteriota-sp-001_GC_00001561	3.99793	0.589539	0.574001	0.630472	1.53908	1.15838	3.66588	22.5903	12.3345	4.16716	4.81737	2.6982
Acidobacteriota-sp-001_GC_00001562	0.978088	0.226746	0.574001	0.466001	0.535331	0.434393	0.877746	1.53433	1.40633	1.65525	1.33636	1.62086
Acidobacteriota-sp-001_GC_00001563	4.27913	1.90467	0.365273	0.246706	0.0669164	0.0965317	1.11009	3.08237	3.95025	3.42665	4.98981	11.4916
Acidobacteriota-sp-001_GC_00001564	6.47983	1.99536	2.24382	1.12388	1.67291	1.88237	1.85876	10.1924	8.85	11.6593	9.92572	10.6666
Acidobacteriota-sp-001_GC_00001565	1.32042	0.0453492	0.313092	0.219295	0.267666	0.0965317	0.438873	2.3015	3.78902	2.2433	3.17925	3.30966
Acidobacteriota-sp-001_GC_00001566	2.86091	1.72327	1.04364	1.1513	2.94432	1.93063	5.75698	7.68537	4.46979	6.66455	4.60183	5.45463
Acidobacteriota-sp-001_GC_00001567	3.45999	1.26978	0.313092	0.411177	0.401498	0.482659	2.76232	5.93185	7.08538	3.78239	6.30461	7.53166
Acidobacteriota-sp-001_GC_00001568	2.77532	1.08838	0.626183	0.328942	0.468415	0.289595	0.335609	2.02751	5.67905	2.64259	7.41466	7.65783
Acidobacteriota-sp-001_GC_00001569	2.812	1.13373	0.887093	0.191883	0.669164	0.386127	1.98784	5.01398	3.75319	3.70253	3.89054	3.62024
Acidobacteriota-sp-001_GC_00001570	12.544	5.714	5.68783	2.79601	5.08565	4.00607	7.15105	26.2618	27.5264	20.422	25.9405	26.7005
Acidobacteriota-sp-001_GC_00001571	0.464592	0	0.0521819	0	0.133833	0.144798	0.180712	0.863063	0.994282	0.667907	0.969941	1.05793
Acidobacteriota-sp-001_GC_00001572	7.25008	4.12678	1.30455	0.767531	1.27141	0.868786	3.66588	9.71288	6.24337	5.27792	6.98357	10.4434
Acidobacteriota-sp-001_GC_00001573	3.79009	1.26978	0.521819	0.328942	0.200749	0.627456	4.31128	5.50716	4.425	4.52289	4.32162	6.36697
Acidobacteriota-sp-001_GC_00001574	123.948	458.843	493.224	402.077	769.271	621.278	424.803	72.2918	11.8328	13.7211	19.8407	128.232
Acidobacteriota-sp-001_GC_00001575	8.1059	1.36048	0.365273	0.438589	0.869913	0.0482659	2.19436	12.4528	13.0421	5.96035	10.3029	10.7248
Acidobacteriota-sp-001_GC_00001576	1.27151	0.952333	1.20018	1.42541	1.67291	1.49624	1.80712	1.97272	1.89899	1.29951	1.65968	1.31028
Acidobacteriota-sp-001_GC_00001577	5.69736	6.89308	7.98383	6.82554	14.7216	12.5974	8.05461	9.52109	8.12445	5.21984	6.02441	9.2884
Acidobacteriota-sp-001_GC_00001578	1.72388	1.08838	2.71346	0.575648	0.93683	0.917052	1.00683	3.93173	4.47875	2.56273	2.88827	2.24203
Acidobacteriota-sp-001_GC_00001579	1.78501	0.725587	1.25237	0.438589	1.07066	0.386127	0.748666	3.35636	2.23042	1.90208	2.22009	2.06732
Acidobacteriota-sp-001_GC_00001580	3.86345	0.0453492	0.939275	0.740119	0.736081	0.868786	1.08427	6.67161	9.6293	7.70997	8.81568	7.84224
Acidobacteriota-sp-001_GC_00001581	3.58225	2.49421	4.22674	2.98789	4.55032	3.76474	3.3819	5.90445	5.02515	4.67535	5.94897	6.14374
Acidobacteriota-sp-001_GC_00001582	1.38155	0.54419	0.26091	0.164471	0.0669164	0.0965317	0.335609	1.89052	1.54965	1.34307	1.79978	1.56263
Acidobacteriota-sp-001_GC_00001583	6.35757	2.26746	2.19164	0.877178	1.13758	1.59277	1.4457	6.06884	7.65866	7.60107	12.3182	16.7327
Acidobacteriota-sp-001_GC_00001584	1.83391	0.54419	0.208728	0.164471	0.133833	0.241329	0.671217	2.61659	2.96493	2.2796	2.60806	2.71761
Acidobacteriota-sp-001_GC_00001585	7.53128	4.26282	3.02655	1.864	4.21573	2.75115	5.00831	14.8091	10.9102	8.5376	10.2706	11.0063
Acidobacteriota-sp-001_GC_00001586	1.46713	0.770936	0.156546	0.712707	0.736081	0.530925	1.31662	4.7537	2.83953	1.11076	1.51957	2.06732
Acidobacteriota-sp-001_GC_00001587	2.99539	2.63025	2.13946	1.37059	2.14133	2.36503	2.55579	3.35636	3.00972	3.44843	4.90359	7.08519
Acidobacteriota-sp-001_GC_00001588	6.00301	8.07216	12.3671	5.92095	11.978	9.31531	10.662	6.69901	4.74747	2.8749	5.12991	5.50316
Acidobacteriota-sp-001_GC_00001589	3.12988	2.44886	0.417455	0.767531	0.334582	0.241329	1.6006	2.79468	3.89651	4.90767	3.89054	4.87228
Acidobacteriota-sp-001_GC_00001590	5.83185	3.62794	9.34056	6.35954	13.0487	9.50838	8.77746	7.0963	6.86144	6.98399	7.03746	8.06548
Acidobacteriota-sp-001_GC_00001591	1.34487	0	0.365273	0.109647	0.133833	0.0965317	0.774482	1.87682	3.17095	2.10536	2.90982	2.67879
Acidobacteriota-sp-001_GC_00001592	0.978088	0	0.417455	0.164471	0.200749	0.144798	0.567953	1.98641	2.1498	1.0309	1.73512	1.71792
Acidobacteriota-sp-001_GC_00001593	2.40854	0.906984	0.834911	0.137059	0.334582	0.241329	0.877746	2.09601	3.4128	2.11262	2.75894	3.49407
Acidobacteriota-sp-001_GC_00001594	4.03461	2.22211	3.44401	1.26094	1.87366	2.17196	3.56262	14.4392	12.6749	4.79151	6.39083	5.65845
Acidobacteriota-sp-001_GC_00001595	216.695	322.569	850.826	372.17	791.688	639.571	559.331	645.544	474.335	160.305	270.215	174.597
Acidobacteriota-sp-001_GC_00001596	4.26691	1.76862	0.417455	0.520825	0.468415	0.241329	1.03264	7.41138	4.68477	5.59735	4.67727	5.19257
Acidobacteriota-sp-001_GC_00001597	17.141	5.94074	3.07873	2.65895	1.60599	2.31676	8.08042	28.2619	32.7934	30.6802	33.075	38.5512
Acidobacteriota-sp-001_GC_00001598	5.59955	1.72327	0.887093	1.04165	1.40524	1.30318	2.29763	9.13751	10.0951	8.90059	10.7232	10.6569
Acidobacteriota-sp-001_GC_00001599	15.9917	0.362794	0.26091	0.246706	0.200749	0.530925	1.4457	19.9052	35.3463	14.1277	31.0704	32.1745
Acidobacteriota-sp-001_GC_00001600	2.83645	0.54419	0.469637	0.356354	0.200749	0.144798	0.464689	3.84953	2.79474	3.56459	3.55645	3.91142
Acidobacteriota-sp-001_GC_00001601	10.6245	13.0152	2.97437	2.41224	2.07441	1.9789	10.9976	6.63052	13.9916	9.03127	19.8946	34.5913
Acidobacteriota-sp-001_GC_00001602	5.12273	0.861635	0.730547	0.986826	0.93683	0.82052	1.67804	5.54826	6.13588	5.69899	5.97052	5.93992
Acidobacteriota-sp-001_GC_00001603	9.86646	8.75239	9.18402	6.7159	10.372	9.8945	15.6445	7.75387	6.61063	9.68465	10.0119	17.1986
Acidobacteriota-sp-001_GC_00001604	7.65354	7.07447	1.04364	0.877178	1.00375	1.20665	4.64689	7.90456	11.2864	7.27438	10.4754	12.996
Acidobacteriota-sp-001_GC_00001605	1.84614	0.453492	0.417455	0.109647	0.133833	0.289595	0.335609	2.69878	2.48123	3.02736	2.05843	2.60114
Acidobacteriota-sp-001_GC_00001606	12.1527	6.62098	7.30547	4.19401	6.82547	4.53699	5.44719	28.3578	24.651	13.2129	15.8208	11.8119
Acidobacteriota-sp-001_GC_00001607	1.76056	1.85932	1.93073	1.53506	1.60599	1.30318	1.65223	3.89063	2.77682	2.01098	2.61884	2.74673
Acidobacteriota-sp-001_GC_00001608	3.64338	1.49652	3.28746	2.85083	4.95181	4.2474	4.31128	5.58936	5.31179	3.44117	4.66649	6.33785
Acidobacteriota-sp-001_GC_00001609	2.04176	1.40582	0.939275	0.493413	0.602248	0.965317	0.774482	4.24682	3.27844	2.49013	2.84516	3.00878
Acidobacteriota-sp-001_GC_00001610	22.6794	16.5071	17.22	9.01849	9.70288	5.84017	16.0834	34.0293	20.5574	19.8049	20.6921	23.6723
Acidobacteriota-sp-001_GC_00001611	1.52826	0.0906984	0.104364	0.164471	0.200749	0.434393	0.283977	2.64399	2.31103	3.0564	3.2978	2.88261
Acidobacteriota-sp-001_GC_00001612	6.9811	1.13373	2.6091	1.31577	2.60974	2.50983	5.05995	41.2489	34.988	12.1167	16.9847	8.02665
Acidobacteriota-sp-001_GC_00001613	0.843601	0.589539	0.365273	0.493413	0.736081	0.627456	1.08427	2.65769	1.83629	1.285	1.12082	1.16469
Acidobacteriota-sp-001_GC_00001614	0.72134	0.54419	0.104364	0.0548236	0	0	0.0774482	0.849364	1.27196	0.617088	0.808284	0.922046
Acidobacteriota-sp-001_GC_00001615	24.3788	30.0212	20.7684	14.0897	18.0005	13.2731	25.1965	26.8371	17.0551	14.2729	18.2241	28.3505
Acidobacteriota-sp-001_GC_00001616	2.26183	0.725587	1.98291	1.37059	1.87366	1.93063	1.85876	3.10977	1.65714	1.37211	1.90755	2.63996
Acidobacteriota-sp-001_GC_00001617	56.0933	45.6666	24.6299	13.048	16.3945	10.2806	48.0179	61.1679	40.8462	36.822	44.8328	57.4871
Acidobacteriota-sp-001_GC_00001618	0.440139	0	0.104364	0.0548236	0.200749	0	0.387241	0.876762	1.27196	0.52271	0.732844	0.98028
Acidobacteriota-sp-001_GC_00001619	73.7234	89.1112	72.7416	47.1483	66.6487	50.6792	94.1511	98.718	108.645	63.8432	94.3752	110.655
Acidobacteriota-sp-001_GC_00001620	1.9195	0	0.26091	0.219295	0.133833	0.627456	0.645401	4.26052	4.52353	2.80231	3.38401	3.72701
Acidobacteriota-sp-001_GC_00001621	3.43553	0.725587	0.365273	0.383766	0.267666	0.482659	1.11009	5.02768	5.08786	4.57371	4.88203	4.18318
Acidobacteriota-sp-001_GC_00001622	0.916957	0	0.0521819	0.137059	0.133833	0	0.335609	1.69873	1.33467	0.798585	1.01305	1.45586
Acidobacteriota-sp-001_GC_00001623	5.09828	2.857	1.09582	0.767531	0.669164	1.15838	1.67804	6.56202	4.70268	9.64109	6.61715	9.4534
Acidobacteriota-sp-001_GC_00001624	1.90727	0.317444	0	0.191883	0.401498	0.0482659	0.283977	2.3289	2.93806	1.52457	2.59729	3.12525
Acidobacteriota-sp-001_GC_00001625	93.1262	156.092	63.8707	53.1515	51.8602	41.943	163.7	117.788	117.343	59.2622	111.759	137.831
Acidobacteriota-sp-001_GC_00001626	11.1991	4.98841	4.85292	2.96048	3.81424	2.70289	4.64689	13.0829	11.5014	10.3163	13.396	18.5089
Acidobacteriota-sp-001_GC_00001627	21.2734	3.21979	1.35673	1.06906	1.53908	0.965317	4.10475	44.6601	39.4398	20.1897	37.5798	36.2024
Acidobacteriota-sp-001_GC_00001628	4.63369	1.99536	1.722	0.411177	1.07066	0.917052	1.57478	6.24693	5.59843	5.84419	6.4986	6.15344
Acidobacteriota-sp-001_GC_00001629	0.843601	0.453492	0	0.0548236	0.0669164	0	0.258161	1.20555	1.11969	0.951042	1.0346	1.04822
Acidobacteriota-sp-001_GC_00001630	2.23738	1.67792	0.782729	1.04165	0.468415	0.868786	2.27181	3.24676	2.34686	1.85126	2.62962	3.86289
Acidobacteriota-sp-001_GC_00001631	0.892505	0.816285	0.626183	0.274118	0.602248	0.289595	0.542137	1.50694	0.877834	1.02364	0.916055	1.19381
Acidobacteriota-sp-001_GC_00001632	16.224	2.81165	1.93073	0.794943	1.53908	1.68931	2.8914	45.6053	73.2006	32.8073	42.2247	32.4269
Acidobacteriota-sp-001_GC_00001633	6.30867	3.08374	0.365273	0.411177	0.802997	0.723988	3.45935	11.9048	7.30931	6.38142	6.78958	9.15252
Acidobacteriota-sp-001_GC_00001634	2.73865	0.362794	0.574001	0.438589	0.669164	0.0965317	1.85876	11.2609	7.01372	4.40674	5.63643	4.21229
Acidobacteriota-sp-001_GC_00001635	9.12067	8.3896	3.86146	2.65895	3.21199	2.89595	6.89289	9.56219	8.57232	5.60461	7.93196	10.1037
Acidobacteriota-sp-001_GC_00001636	1.83391	0.816285	0.469637	0.356354	0.401498	0.337861	0.645401	3.39745	3.68153	2.35945	3.36246	2.5332
Acidobacteriota-sp-001_GC_00001637	4.05906	1.13373	2.19164	0.575648	0.93683	0.434393	1.39407	5.95924	9.51286	6.95495	8.93423	7.54136
Acidobacteriota-sp-001_GC_00001638	6.78548	5.5326	1.51328	1.01424	1.47216	0.772254	3.40772	10.1239	15.6667	10.0476	15.4436	18.1886
Acidobacteriota-sp-001_GC_00001639	33.3161	19.0467	1.25237	1.83659	1.94058	1.20665	4.46618	28.7688	30.9481	11.7102	27.8265	31.1263
Acidobacteriota-sp-001_GC_00001640	6.29644	4.80701	1.148	1.31577	1.47216	0.965317	3.87241	6.28803	6.53001	6.09102	6.39083	9.20105
Acidobacteriota-sp-001_GC_00001641	0.831375	0	0.0521819	0.0822355	0.0669164	0.0965317	0.258161	1.36994	1.95273	2.207	1.97221	1.63057
Acidobacteriota-sp-001_GC_00001642	22.117	7.11982	2.13946	1.23353	1.27141	1.25491	3.40772	29.851	54.363	30.5422	58.7784	64.2326
Acidobacteriota-sp-001_GC_00001643	13.3509	4.71632	2.0351	1.91883	2.81049	1.73757	11.8754	21.2615	25.5468	10.6647	22.966	25.7105
Acidobacteriota-sp-001_GC_00001644	5.74627	1.13373	0.574001	0.685296	0.736081	0.57919	1.4457	9.06901	13.7677	8.15282	11.5638	10.1037
Acidobacteriota-sp-001_GC_00001645	66.0698	223.798	164.112	116.5	235.412	166.759	109.615	43.6326	8.93958	8.90059	13.4822	75.8019
Acidobacteriota-sp-001_GC_00001646	27.1297	17.0513	20.0379	12.9384	18.9373	16.0243	14.0181	44.9067	41.8225	23.6817	36.8793	29.5637
Acidobacteriota-sp-001_GC_00001647	8.26484	4.80701	5.89656	2.57671	4.14882	2.94422	5.03413	13.8227	10.0413	6.44676	9.75329	8.38576
Acidobacteriota-sp-001_GC_00001648	4.53588	2.17676	6.88801	4.74225	6.42398	9.02572	10.5846	8.63063	9.33371	7.0711	6.8758	7.49284
Acidobacteriota-sp-001_GC_00001649	1.61384	1.08838	0.365273	0.274118	0.0669164	0.386127	0.619585	2.94537	2.72308	1.76415	2.3063	2.54291
Acidobacteriota-sp-001_GC_00001650	54.3572	37.1863	15.0806	9.81343	12.848	6.85375	15.2573	37.372	28.3415	32.4225	62.3241	103.648
Acidobacteriota-sp-001_GC_00001651	4.57256	2.6756	2.71346	0.932002	1.67291	0.917052	2.42671	6.37023	4.22794	3.79691	4.01986	5.01787
Acidobacteriota-sp-001_GC_00001652	18.2536	6.34889	1.98291	1.42541	1.47216	1.06185	9.91336	25.5357	18.4524	13.605	18.3427	23.1094
Acidobacteriota-sp-001_GC_00001653	3.39885	1.13373	0.365273	0.356354	0.535331	0.434393	1.41988	5.91815	3.89651	4.23976	3.96598	4.0473
Acidobacteriota-sp-001_GC_00001654	19.0972	18.5025	5.37474	3.59095	5.42023	4.63352	7.02197	11.9733	2.8664	3.19434	2.7805	13.0931
Acidobacteriota-sp-001_GC_00001655	8.6683	2.40351	2.34819	1.1513	1.2045	1.25491	2.68487	18.1654	18.9272	10.5268	11.7686	8.07518
Acidobacteriota-sp-001_GC_00001656	5.67291	2.31281	1.25237	0.877178	1.13758	0.868786	2.47834	8.90462	8.65294	5.58283	7.67331	7.96842
Acidobacteriota-sp-001_GC_00001657	3.44776	2.08606	0.939275	0.822355	1.13758	0.434393	1.85876	5.95924	3.50238	2.207	3.34091	4.09582
Acidobacteriota-sp-001_GC_00001658	2.28628	1.22443	0.730547	0.740119	1.53908	0.82052	2.0911	2.09601	2.47227	2.95476	2.96371	2.46526
Acidobacteriota-sp-001_GC_00001659	16.982	5.48725	2.19164	2.11071	2.74357	2.60636	12.5466	23.7	22.5818	15.1949	19.9592	25.0699
Acidobacteriota-sp-001_GC_00001660	1.36932	0.725587	1.04364	0.411177	0.736081	0.675722	1.49733	3.35636	3.02763	1.76415	2.19853	2.58173
Acidobacteriota-sp-001_GC_00001661	9.7931	4.21747	1.56546	0.712707	1.60599	0.965317	4.72434	13.1514	10.4355	8.79895	11.2729	12.9572
Acidobacteriota-sp-001_GC_00001662	22.8139	25.1235	17.2722	8.68955	11.7104	8.15693	19.8009	17.2887	14.7619	7.65189	14.797	24.0508
Acidobacteriota-sp-001_GC_00001663	5.23277	3.71863	1.40891	0.794943	0.334582	0.675722	1.2908	5.71265	5.67009	5.1182	5.367	5.18287
Acidobacteriota-sp-001_GC_00001664	4.91489	1.31513	0.208728	0.274118	0.736081	0.386127	1.4457	8.09635	10.1936	6.84605	8.99889	8.57988
Acidobacteriota-sp-001_GC_00001665	32.4358	37.277	46.9116	21.8198	39.7484	36.6338	38.1819	42.6326	40.8103	35.704	43.4533	60.7677
Acidobacteriota-sp-001_GC_00001666	5.83185	3.31049	4.17455	3.26201	4.14882	3.08902	4.10475	9.67178	8.73356	5.32874	8.31993	8.85164
Acidobacteriota-sp-001_GC_00001667	3.00762	0.181397	0.26091	0.356354	0.401498	0.530925	1.03264	5.19208	4.99828	5.35052	4.74193	4.40641
Acidobacteriota-sp-001_GC_00001668	1.57717	0.453492	0.887093	0.548236	0.802997	0.337861	1.18754	3.69884	4.3623	2.54095	3.36246	2.73702
Acidobacteriota-sp-001_GC_00001669	34.0375	36.1433	29.4306	15.8989	20.008	12.3561	14.8442	51.7427	137.336	52.7429	110.929	108.433
Acidobacteriota-sp-001_GC_00001670	4.24246	1.40582	1.35673	0.630472	1.00375	0.627456	1.34243	6.26063	5.22222	5.63365	5.14068	4.62964
Acidobacteriota-sp-001_GC_00001671	1.27151	0.272095	0.104364	0.0548236	0.0669164	0.0965317	0.103264	1.53433	1.02115	1.16884	1.05616	1.10646
Acidobacteriota-sp-001_GC_00001672	6.80994	1.40582	2.0351	1.56247	0.869913	1.35144	2.83977	16.59	11.4118	9.77177	10.5185	8.46341
Acidobacteriota-sp-001_GC_00001673	0.354557	0.680238	0.156546	0.137059	0	0.386127	0.0516321	1.32884	0.886792	0.551749	0.646627	0.436759
Acidobacteriota-sp-001_GC_00001674	55.7388	8.84309	1.09582	1.09647	1.07066	0.0965317	11.0751	121.473	215.096	53.5632	178.954	102.405
Acidobacteriota-sp-001_GC_00001675	16.9209	8.02681	4.59201	4.96154	8.02997	5.88844	21.479	16.4393	21.3188	11.0059	21.0154	25.9823
Acidobacteriota-sp-001_GC_00001676	10.49	2.5849	1.148	0.657884	0.802997	1.06185	1.83294	13.4665	11.7074	8.05118	11.3052	12.3651
Acidobacteriota-sp-001_GC_00001677	5.63623	1.22443	2.296	1.67212	2.40899	2.60636	2.83977	8.71283	7.43472	8.22542	7.08057	6.72608
Acidobacteriota-sp-001_GC_00001678	0.305652	0.453492	0.730547	0.30153	0.736081	0.530925	0.387241	0.356185	0.188107	0.304914	0.183211	0.446464
Acidobacteriota-sp-001_GC_00001679	46.288	30.7014	34.2835	15.8166	18.0674	10.2806	18.4327	101.28	126.784	37.2649	66.5703	58.8459
Acidobacteriota-sp-001_GC_00001680	10.6978	1.63257	0.678365	0.685296	0.602248	1.01358	4.0273	23.6041	27.9474	9.43056	17.8146	9.85133
Acidobacteriota-sp-001_GC_00001681	4.4992	1.90467	0.626183	0.328942	0.93683	1.30318	6.45401	9.87728	10.6057	7.2163	8.9019	8.1043
Acidobacteriota-sp-001_GC_00001682	2.01731	3.44654	1.66982	1.58989	2.27516	1.25491	3.30445	3.38375	1.75567	2.07632	1.83211	2.25173
Acidobacteriota-sp-001_GC_00001683	2.59193	0.226746	0.730547	0.274118	1.33833	0.386127	1.03264	3.49335	3.35906	3.04188	4.5695	5.00817
Acidobacteriota-sp-001_GC_00001684	43.366	15.2373	2.55691	2.5493	3.21199	1.78584	9.50031	78.5661	69.8684	32.9815	59.1664	59.2536
Acidobacteriota-sp-001_GC_00001685	3.0932	0.181397	0.417455	0.383766	0.267666	0.723988	1.34243	6.15104	5.4372	5.06012	5.25923	5.15375
Acidobacteriota-sp-001_GC_00001686	8.60717	2.90235	2.71346	1.23353	1.47216	1.01358	5.31811	13.4254	12.854	10.7228	11.9087	13.1901
Acidobacteriota-sp-001_GC_00001687	2.71419	0.770936	1.30455	1.12388	1.80674	1.15838	3.76914	4.52081	4.22794	2.95476	4.00909	4.60052
Acidobacteriota-sp-001_GC_00001688	10.5878	7.89076	4.80074	4.55036	7.02622	6.56416	12.1077	18.0147	20.6649	9.03127	16.3381	16.0339
Acidobacteriota-sp-001_GC_00001689	18.9627	62.4912	44.9808	28.289	52.5294	38.4196	39.9116	13.1925	5.54469	4.42125	6.18607	22.0515
Acidobacteriota-sp-001_GC_00001690	2.62861	0.634889	0.834911	0.90459	0.669164	0.917052	1.54896	4.05503	2.87536	3.26694	3.14692	3.14466
Acidobacteriota-sp-001_GC_00001691	8.55827	3.94538	1.61764	1.91883	1.73983	1.54451	5.55045	14.8228	13.4094	10.9043	11.4992	12.9863
Acidobacteriota-sp-001_GC_00001692	12.4462	10.0675	6.10529	3.83766	6.02248	3.37861	7.20268	17.727	17.1357	10.4397	14.2689	16.4609
Acidobacteriota-sp-001_GC_00001693	14.6224	14.285	12.2628	7.07225	7.09314	5.45404	8.67419	18.686	16.7684	12.6975	15.6592	16.9365
Acidobacteriota-sp-001_GC_00001694	7.34788	1.04303	3.44401	2.22036	2.67666	1.59277	3.22701	22.8095	21.3905	8.2472	11.51	7.5996
Acidobacteriota-sp-001_GC_00001695	13.5343	28.9781	36.3186	23.1904	38.6777	25.2913	26.1775	15.0146	12.8898	7.41958	10.9388	17.8003
Acidobacteriota-sp-001_GC_00001696	23.8409	9.06984	12.9933	4.38589	7.69539	6.17803	8.13206	64.0174	62.6487	17.3874	28.3007	18.5865
Acidobacteriota-sp-001_GC_00001697	1.02699	0	0.156546	0.246706	0.267666	0.193063	0.567953	1.12335	1.38841	1.21966	1.19626	1.3588
Acidobacteriota-sp-001_GC_00001698	3.45999	0.725587	1.20018	0.877178	0.869913	1.11011	2.11692	6.80861	5.41928	6.78797	5.53944	5.63904
Acidobacteriota-sp-001_GC_00001699	9.2307	2.22211	1.30455	0.986826	1.2045	0.337861	2.34926	10.3294	10.9192	7.74627	11.9195	10.094
Acidobacteriota-sp-001_GC_00001700	18.4492	20.4978	44.8765	36.2933	34.9304	32.4347	27.7781	23.5219	15.4069	15.5434	13.1912	15.7912
Acidobacteriota-sp-001_GC_00001701	19.415	12.8792	7.93165	4.49554	5.21948	4.34393	9.44868	26.0152	24.6689	19.6815	25.24	28.4961
Acidobacteriota-sp-001_GC_00001702	22.496	83.3518	55.8347	25.7945	39.7484	34.2205	61.1582	16.5626	9.87116	7.99311	9.67785	28.7775
Acidobacteriota-sp-001_GC_00001703	3.6556	2.99305	1.66982	0.712707	1.00375	1.11011	2.81395	6.10994	4.1294	3.47021	4.73115	6.26991
Acidobacteriota-sp-001_GC_00001704	1.74833	0.634889	0.156546	0.246706	0.200749	0.337861	0.748666	2.49329	2.02439	2.12714	1.91833	2.5332
Acidobacteriota-sp-001_GC_00001705	2.05398	1.54187	1.87855	0.90459	1.87366	2.1237	1.26499	1.35624	1.44216	1.9529	2.53262	3.30966
Acidobacteriota-sp-001_GC_00001706	19.3417	46.619	94.1884	70.2565	108.204	88.954	58.6024	15.5351	15.5681	10.4687	20.1855	35.028
Acidobacteriota-sp-001_GC_00001707	21.3101	13.7862	8.14038	3.91989	4.21573	3.04075	8.70001	33.9608	33.0979	18.9047	30.801	29.6511
Acidobacteriota-sp-001_GC_00001708	18.5592	7.02912	3.02655	1.20612	1.80674	1.30318	6.99615	26.1659	22.6535	16.0298	22.1362	25.9726
Acidobacteriota-sp-001_GC_00001709	11.0402	14.8292	16.9069	11.6226	14.8554	12.0182	11.3849	20.0148	13.3108	10.0041	12.2536	12.7534
Acidobacteriota-sp-001_GC_00001710	31.1032	42.855	31.7266	22.5325	27.7034	22.9746	58.0345	33.5773	27.8668	20.3494	25.822	32.6016
Acidobacteriota-sp-001_GC_00001711	6.94442	0.634889	0.208728	0.164471	0.0669164	0.193063	1.4457	9.00051	13.8214	15.7321	14.9802	15.0827
Acidobacteriota-sp-001_GC_00001712	23.4497	7.57331	1.25237	0.794943	1.2045	0.386127	3.74333	33.5225	77.9839	38.5208	66.3116	71.0267
Acidobacteriota-sp-001_GC_00001713	7.33566	2.31281	0.887093	0.630472	0.669164	1.11011	2.96885	4.42491	8.42004	7.1437	12.5553	19.0136
Acidobacteriota-sp-001_GC_00001714	5.19609	2.40351	0.939275	0.630472	0.468415	0.193063	1.4457	2.09601	3.14408	2.59903	4.90359	11.1616
Acidobacteriota-sp-001_GC_00001715	8.39933	9.61403	1.35673	0.932002	1.80674	1.64104	4.56944	10.3705	11.2148	4.68261	9.46231	11.7925
Acidobacteriota-sp-001_GC_00001716	8.86392	5.8047	1.51328	0.877178	0.736081	0.965317	6.29912	12.8089	11.385	6.72989	11.8441	15.5292
Acidobacteriota-sp-001_GC_00001717	5.66068	0.816285	0.834911	0.740119	1.13758	0.675722	1.18754	12.0281	14.4843	7.27438	8.22294	5.96903
Acidobacteriota-sp-001_GC_00001718	6.17418	2.63025	1.35673	1.1513	1.33833	0.868786	5.16321	16.6311	19.6707	7.3615	12.329	9.72516
Acidobacteriota-sp-001_GC_00001719	4.31581	2.13141	2.19164	0.657884	1.60599	1.35144	2.71069	7.0826	7.30036	4.55919	5.73343	6.16315
Acidobacteriota-sp-001_GC_00001720	2.45745	2.99305	1.87855	1.69953	3.2789	2.79942	4.00149	7.41138	2.52601	2.75149	4.39706	5.79433
Acidobacteriota-sp-001_GC_00001721	31.4822	19.999	41.6934	21.8472	30.9823	21.4783	28.0879	37.1665	28.037	30.8108	33.3013	40.1041
Acidobacteriota-sp-001_GC_00001722	8.76611	6.03144	2.97437	3.04271	3.88115	2.60636	5.91188	12.4939	15.8279	7.71723	12.911	13.1998
Acidobacteriota-sp-001_GC_00001723	16.383	5.16981	1.46109	1.50765	1.53908	1.8341	4.69852	28.0838	38.8039	28.0666	36.0279	33.116
Acidobacteriota-sp-001_GC_00001724	6.40647	1.95002	2.24382	0.932002	1.07066	0.723988	3.30445	11.4664	8.47379	6.12006	7.87807	7.91018
Acidobacteriota-sp-001_GC_00001725	3.42331	2.17676	0.887093	1.28836	1.33833	2.50983	3.89822	7.68537	5.32971	3.9784	4.9467	5.09552
Acidobacteriota-sp-001_GC_00001726	16.5175	4.08143	1.04364	0.932002	1.73983	0.868786	4.69852	25.0562	26.2186	22.4402	28.3438	34.5428
Acidobacteriota-sp-001_GC_00001727	1.9684	0.453492	0.730547	0.191883	0.133833	0.0482659	0.361425	1.54803	2.65142	2.51191	2.89904	2.49438
Acidobacteriota-sp-001_GC_00001728	22.7528	33.7398	23.7428	15.5699	21.0118	17.9066	32.1152	23.7	21.5965	16.2185	20.8429	43.1226
Acidobacteriota-sp-001_GC_00001729	11.517	6.25819	11.6366	6.41437	9.83671	8.10867	7.8739	16.7407	18.1927	7.85517	13.5468	14.1413
Acidobacteriota-sp-001_GC_00001730	20.4665	6.66633	1.09582	0.932002	0.736081	0.193063	2.16855	21.7684	29.1477	14.8972	25.4448	29.4181
Acidobacteriota-sp-001_GC_00001731	2.92204	1.26978	0.626183	0.438589	0.267666	0.57919	0.490505	4.47971	3.72632	3.50651	3.79355	3.86289
Acidobacteriota-sp-001_GC_00001732	1.98063	0.770936	0.365273	0.356354	0.802997	0.241329	1.65223	6.08254	4.41604	1.80771	2.85594	3.44554
Acidobacteriota-sp-001_GC_00001733	3.61892	2.49421	0.574001	0.411177	1.00375	0.917052	3.48517	5.08248	5.55365	2.9112	4.01986	5.82345
Acidobacteriota-sp-001_GC_00001734	4.67037	4.26282	1.93073	0.493413	0.736081	0.627456	1.54896	3.82214	3.06346	3.47747	2.90982	5.00817
Acidobacteriota-sp-001_GC_00001735	2.60416	0.680238	1.40891	0.959414	1.27141	1.8341	1.9362	3.42485	3.7711	3.18708	3.69655	5.16346
Acidobacteriota-sp-001_GC_00001736	3.28882	0.226746	0.26091	0.740119	0.93683	1.15838	1.31662	7.30179	7.81093	8.37062	8.11517	8.91958
Acidobacteriota-sp-001_GC_00001737	7.65354	2.22211	0.782729	1.01424	1.07066	1.11011	4.85342	8.30184	8.56336	5.40134	8.44926	9.6281
Acidobacteriota-sp-001_GC_00001738	4.75595	1.63257	0.208728	0.0822355	0	0.144798	1.47152	7.37028	11.1073	7.20904	10.9927	11.4528
Acidobacteriota-sp-001_GC_00001739	218.456	146.387	204.136	93.9129	117.371	99.0416	96.8877	263.481	422.803	361.541	492.46	499.623
Acidobacteriota-sp-001_GC_00001740	19.8552	13.8769	12.1584	7.34637	9.30138	4.68179	9.88755	33.0704	41.3567	18.97	34.961	35.4454
Acidobacteriota-sp-001_GC_00001741	4.05906	2.35816	0.991457	0.712707	0.669164	0.57919	1.57478	6.43872	10.4982	4.90041	9.50542	8.18194
Acidobacteriota-sp-001_GC_00001742	7.14004	6.03144	16.9591	10.115	17.2644	19.6442	9.73265	15.3981	13.275	11.035	13.9133	14.1607
Acidobacteriota-sp-001_GC_00001743	11.1624	6.21284	6.0531	3.53612	4.01498	3.76474	5.08576	15.8365	13.6512	16.901	11.0573	11.6372
Acidobacteriota-sp-001_GC_00001744	42.5101	47.9794	2.76564	2.0833	3.01124	1.64104	13.8632	42.6052	60.3645	27.435	63.2186	122.71
Acidobacteriota-sp-001_GC_00001745	5.14719	0.589539	0.574001	0.575648	0.602248	0.434393	0.98101	9.61699	6.49418	5.41586	5.76576	5.86227
Acidobacteriota-sp-001_GC_00001746	184.26	95.7321	148.666	79.8232	86.2553	78.4803	70.0648	63.2913	131.174	245.173	226.233	176.664
Acidobacteriota-sp-001_GC_00001747	4.08352	3.12909	0.313092	0.164471	0.267666	0.193063	1.13591	4.46601	9.6293	3.86225	8.49237	13.2678
Acidobacteriota-sp-001_GC_00001748	7.10336	2.40351	1.04364	0.657884	0.602248	0.772254	1.4457	7.0963	8.94854	6.96947	9.26832	8.59929
Acidobacteriota-sp-001_GC_00001749	58.6119	61.8109	68.4105	50.657	74.1434	57.2433	54.7817	70.5931	57.5967	50.5722	70.3746	82.2077
Acidobacteriota-sp-001_GC_00001750	2.64084	2.17676	1.20018	0.630472	1.47216	0.772254	1.80712	8.05525	4.7833	4.34866	5.04369	4.63935
Acidobacteriota-sp-001_GC_00001751	6.66322	16.5525	30.3699	16.2004	21.2125	18.6789	17.6324	3.61664	4.68477	5.57557	5.57177	9.39516
Acidobacteriota-sp-001_GC_00001752	2.12734	2.35816	1.40891	1.09647	1.00375	0.965317	1.6006	2.17821	2.34686	0.900223	1.65968	1.98968
Acidobacteriota-sp-001_GC_00001753	1.89504	1.31513	1.56546	0.685296	0.869913	1.30318	1.80712	4.16462	2.96493	3.129	2.89904	2.83408
Acidobacteriota-sp-001_GC_00001754	12.4462	5.30586	1.82637	1.91883	1.2045	0.917052	2.76232	19.0011	18.7928	11.064	15.7454	14.5004
Acidobacteriota-sp-001_GC_00001755	2.2496	0.453492	0.313092	0.219295	0.401498	0.337861	0.85193	3.57555	4.71164	3.83321	5.07602	4.3967
Acidobacteriota-sp-001_GC_00001756	10.2699	2.13141	1.82637	2.22036	2.40899	1.8341	6.73799	48.1397	23.0835	6.52661	12.0488	8.07518
Acidobacteriota-sp-001_GC_00001757	30.3819	40.4515	35.0663	22.4503	33.7928	20.1269	25.0416	27.8235	24.1763	16.6759	20.8322	35.426
Acidobacteriota-sp-001_GC_00001758	3.30105	0.498841	0	0.328942	0.200749	0.144798	0.697033	6.12364	9.68305	4.61727	7.05901	6.63873
Acidobacteriota-sp-001_GC_00001759	11.1502	7.75471	2.97437	1.31577	1.73983	0.965317	3.66588	20.0148	21.8025	9.4959	17.5451	17.1792
Acidobacteriota-sp-001_GC_00001760	19.1216	30.4747	77.4902	40.8984	58.1504	46.4318	34.8259	37.4679	30.3032	19.9791	25.2831	28.7387
Acidobacteriota-sp-001_GC_00001761	4.86599	1.04303	0.208728	0.740119	0.267666	0.289595	1.78131	6.42502	7.85572	6.96221	7.61942	7.83254
Acidobacteriota-sp-001_GC_00001762	5.86853	15.4187	3.86146	2.02847	2.67666	2.1237	7.28013	6.38393	5.06994	3.9784	3.8151	6.34756
Acidobacteriota-sp-001_GC_00001763	5.33058	1.49652	1.25237	1.06906	0.669164	1.15838	1.39407	8.89092	12.0478	7.68093	10.9819	9.39516
Acidobacteriota-sp-001_GC_00001764	10.2455	5.3512	9.54929	4.08436	6.42398	5.59884	6.2733	16.9188	23.1103	10.2945	19.1078	17.1792
Acidobacteriota-sp-001_GC_00001765	3.91235	1.40582	0.782729	0.246706	0.267666	0.241329	1.11009	5.42497	6.29712	5.03108	5.14068	5.47404
Acidobacteriota-sp-001_GC_00001766	5.20832	0.770936	0.626183	1.20612	0.535331	0.723988	2.32344	7.61687	5.60739	4.69713	4.95747	4.30935
Acidobacteriota-sp-001_GC_00001767	10.4289	7.07447	6.88801	5.67425	6.22323	5.84017	9.75847	10.3842	5.38345	7.54299	9.53775	16.1795
Acidobacteriota-sp-001_GC_00001768	4.69482	4.26282	2.0351	1.42541	2.00749	1.64104	3.66588	3.35636	1.38841	2.1344	1.89677	4.54229
Acidobacteriota-sp-001_GC_00001769	2.60416	0.362794	0.208728	0.219295	0.334582	0.144798	0.490505	3.35636	2.90223	2.71519	3.28702	3.57171
Acidobacteriota-sp-001_GC_00001770	42.7547	42.1747	68.5671	38.7055	62.9014	43.7771	63.2751	117.39	80.4114	65.0629	64.2101	57.0698
Acidobacteriota-sp-001_GC_00001771	14.6224	16.5525	11.2191	6.68848	10.0375	8.30173	13.3469	27.6591	30.3211	12.9153	24.324	18.9359
Acidobacteriota-sp-001_GC_00001772	3.05652	1.58722	0.469637	0.383766	0.468415	0.289595	2.01365	8.13745	3.95921	4.1236	5.42089	7.21137
Acidobacteriota-sp-001_GC_00001773	16.0406	18.7292	39.9714	20.6137	39.0123	31.2763	33.3543	36.824	21.704	17.9319	17.5559	19.3338
Acidobacteriota-sp-001_GC_00001774	8.6683	5.8047	5.58347	3.86507	6.22323	3.86127	9.91336	14.3159	6.32399	6.05472	6.40161	7.33754
Acidobacteriota-sp-001_GC_00001775	6.61432	5.26051	3.33964	1.75436	3.14507	4.19913	10.0424	11.302	10.543	6.1854	9.54853	11.084
Acidobacteriota-sp-001_GC_00001776	1.47936	1.26978	2.0351	0.877178	1.60599	0.965317	1.47152	3.27416	4.13836	1.41567	2.73739	2.21291
Acidobacteriota-sp-001_GC_00001777	555.945	398.982	900.764	391.386	349.304	329.27	307.082	150.872	321.753	570.32	713.424	749.041
Acidobacteriota-sp-001_GC_00001778	34.5509	26.5746	17.5853	8.60731	9.63596	7.7708	14.2763	30.2346	41.8763	33.2937	72.4977	92.5443
Acidobacteriota-sp-001_GC_00001779	6.77326	1.26978	0.782729	0.383766	0.334582	0.434393	1.98784	7.65797	11.8508	10.5776	11.4776	11.6566
Acidobacteriota-sp-001_GC_00001780	4.53588	3.17444	4.01801	1.94624	4.0819	2.94422	3.25282	20.9875	19.6348	5.85871	7.61942	3.68818
Acidobacteriota-sp-001_GC_00001781	37.2529	7.98146	6.52274	3.91989	5.62098	3.18555	6.94452	90.4709	146.195	93.2021	85.7859	56.4874
Acidobacteriota-sp-001_GC_00001782	28.4868	20.0897	9.60147	7.62049	7.42772	4.77832	12.3143	39.0981	29.3806	24.6037	32.7409	37.5418
Acidobacteriota-sp-001_GC_00001783	95.5225	246.972	97.6324	55.9749	130.219	120.037	176.014	64.0858	15.0396	15.5797	17.6529	78.7039
Acidobacteriota-sp-001_GC_00001784	67.7448	49.9295	58.235	51.6987	60.4255	46.1422	52.355	60.3459	89.9511	64.061	92.5539	98.8821
Acidobacteriota-sp-001_GC_00001785	24.9412	10.2943	11.6888	6.85296	10.3051	8.83265	11.2042	51.181	41.2403	27.4568	38.0001	31.3301
Acidobacteriota-sp-001_GC_00001786	23.7309	7.39192	7.87947	4.68742	7.69539	7.28815	4.07894	18.0284	18.327	32.5242	21.759	28.9911
Acidobacteriota-sp-001_GC_00001787	48.5009	53.9655	26.9259	15.5425	17.0637	18.4376	11.0493	49.9892	14.5022	14.8392	21.8991	49.8875
Acidobacteriota-sp-001_GC_00001788	3.0932	1.85932	0.678365	0.383766	0.602248	0.193063	1.00683	3.41115	5.39241	3.73883	9.63474	11.8507
Acidobacteriota-sp-001_GC_00001789	121.968	73.1482	87.1438	67.2412	75.5486	56.1332	52.8455	159.31	136.664	86.523	131.448	104.143
Acidobacteriota-sp-001_GC_00001790	6.67545	2.9477	1.148	0.90459	1.73983	1.30318	3.33027	32.6183	16.2041	5.72803	8.25527	5.27993
Acidobacteriota-sp-001_GC_00001791	3.0932	1.45117	0.991457	0.438589	1.07066	0.530925	1.31662	5.53456	5.32075	2.51917	3.97676	3.79495
Acidobacteriota-sp-001_GC_00001792	2.45745	0.770936	1.93073	1.26094	3.07816	1.39971	1.36825	7.31549	4.62207	5.91679	5.63643	4.48405
Acidobacteriota-sp-001_GC_00001793	0.0733566	0	0.0521819	0.0274118	0.0669164	0	0.0774482	0.506878	0.412045	0.341213	0.344868	0.32029
Acidobacteriota-sp-001_GC_00001794	4.25468	0.54419	0.626183	0.548236	0.802997	0.868786	2.06528	9.46629	6.97789	4.36318	7.67331	9.27869
Acidobacteriota-sp-001_GC_00001795	4.24246	1.04303	1.66982	1.26094	1.27141	0.965317	1.31662	10.0417	11.0535	7.89147	7.59787	5.80404
Acidobacteriota-sp-001_GC_00001796	43.0481	41.4038	91.9967	69.4067	89.6011	74.7156	58.6283	63.442	35.5165	34.5424	36.5668	36.5421
Acidobacteriota-sp-001_GC_00001797	20.2586	25.3955	34.4401	16.0907	28.1049	25.0983	25.9968	32.1525	37.2453	18.8974	32.6654	32.9025
Acidobacteriota-sp-001_GC_00001798	6.62654	3.80933	1.61764	1.94624	1.13758	1.49624	6.01514	10.1376	9.88011	5.50297	8.48159	9.38546
Acidobacteriota-sp-001_GC_00001799	7.66576	8.88844	5.06165	3.34424	5.15256	2.17196	7.04778	8.83612	8.4917	6.19266	7.64098	9.59898
Acidobacteriota-sp-001_GC_00001800	1.66275	2.857	2.24382	1.06906	2.60974	1.64104	1.6006	2.4111	2.9918	2.06906	2.61884	3.40672
Acidobacteriota-sp-001_GC_00001801	12.0916	4.85236	7.98383	3.97471	4.14882	3.86127	3.5368	9.06901	6.94206	9.41604	14.118	20.285
Acidobacteriota-sp-001_GC_00001802	23.9998	12.3803	23.1688	10.1972	15.4577	9.74971	12.9338	40.1941	31.0019	25.1336	35.974	41.8026
Acidobacteriota-sp-001_GC_00001803	3.75341	5.39655	4.59201	2.00106	3.88115	1.9789	4.64689	3.23306	3.38593	1.82222	2.66195	2.92143
Acidobacteriota-sp-001_GC_00001804	18.388	12.0175	0.782729	0.986826	1.13758	0.337861	3.76914	19.3299	15.0575	9.51768	15.0556	17.8877
Acidobacteriota-sp-001_GC_00001805	41.6788	18.6385	6.15747	3.64577	5.01873	3.9578	22.8214	59.5513	51.622	37.8602	50.8141	63.3203
Acidobacteriota-sp-001_GC_00001806	2.49412	0.634889	0.469637	0.60306	0.736081	0.723988	1.88457	7.0004	6.86144	5.1545	5.67954	4.82376
Acidobacteriota-sp-001_GC_00001807	1.36932	0.906984	0.365273	0.137059	0.133833	0.241329	0.542137	1.58913	1.4959	0.805844	1.06693	1.75674
Acidobacteriota-sp-001_GC_00001808	5.39171	1.63257	1.30455	0.986826	1.07066	1.01358	4.69852	5.76745	6.35086	6.21444	6.81114	7.81313
Acidobacteriota-sp-001_GC_00001809	63.6124	15.1013	20.1944	10.7454	10.9074	9.12225	10.1457	95.5123	102.653	57.7304	100.206	108.918
Acidobacteriota-sp-001_GC_00001810	12.1527	10.7478	11.5322	5.07119	8.29764	5.55057	13.9665	10.9458	14.5111	9.96053	14.8724	18.1109
Acidobacteriota-sp-001_GC_00001811	3.15433	1.99536	0.521819	0.438589	0.468415	0.144798	1.26499	4.09612	6.18963	3.82595	4.88203	5.56139
Acidobacteriota-sp-001_GC_00001812	7.2134	4.62562	0.887093	1.45283	1.73983	1.15838	6.73799	8.21965	9.36058	5.336	8.20139	11.1616
Acidobacteriota-sp-001_GC_00001813	5.70959	3.71863	0.991457	2.05589	1.60599	1.54451	10.8169	6.65791	7.26453	3.2016	6.39083	8.16253
Acidobacteriota-sp-001_GC_00001814	10.0743	9.70473	1.66982	0.630472	1.73983	1.20665	5.57627	11.0143	8.52753	6.30156	8.23372	15.4321
Acidobacteriota-sp-001_GC_00001815	38.3899	222.12	172.513	60.4705	121.922	72.254	67.5864	9.2882	2.79474	4.31962	4.97903	38.0271
Acidobacteriota-sp-001_GC_00001816	8.91282	3.76398	0.782729	0.685296	0.535331	0.772254	2.55579	11.1924	13.9558	9.90245	13.3636	14.8983
Acidobacteriota-sp-001_GC_00001817	8.57049	3.85468	1.148	0.438589	1.13758	0.482659	6.40238	10.7266	10.4803	8.65375	10.0227	15.5777
Acidobacteriota-sp-001_GC_00001818	2.87313	2.17676	0.730547	0.356354	0.736081	0.337861	1.08427	11.7541	11.5373	5.0093	6.68181	4.41611
Acidobacteriota-sp-001_GC_00001819	6.88329	3.40119	1.30455	1.09647	0.93683	1.01358	4.25965	6.05514	6.48522	6.50483	7.24222	8.90017
Acidobacteriota-sp-001_GC_00001820	2.55525	1.08838	0.574001	0.548236	0.200749	0.241329	1.21335	5.43867	5.23118	2.26508	4.36473	4.03759
Acidobacteriota-sp-001_GC_00001821	67.3047	117.092	250.369	141.966	212.46	159.857	117.954	83.0732	51.9624	54.3836	54.0688	70.6287
Acidobacteriota-sp-001_GC_00001822	3.70451	3.58259	1.35673	1.17871	0.869913	1.25491	2.8914	5.52086	8.45587	2.14892	5.63643	6.22138
Acidobacteriota-sp-001_GC_00001823	48.342	44.669	5.06165	2.49448	2.67666	2.50983	24.7834	28.1112	6.02839	10.839	8.69713	55.0801
Acidobacteriota-sp-001_GC_00001824	2.49412	1.22443	0.365273	0.246706	0.200749	0.193063	1.4457	2.89058	3.16199	1.68429	3.31935	4.64905
Acidobacteriota-sp-001_GC_00001825	4.218	1.67792	0.626183	0.30153	0.535331	0.386127	3.04629	7.30179	6.00152	4.10182	6.19684	6.70667
Acidobacteriota-sp-001_GC_00001826	7.47015	6.07679	4.74856	3.86507	5.01873	4.97138	7.74482	8.65803	7.50638	7.25986	8.60014	8.75458
Acidobacteriota-sp-001_GC_00001827	11.8471	4.71632	1.66982	1.83659	2.87741	1.9789	10.3264	14.5899	14.6365	10.4832	13.6654	15.7233
Acidobacteriota-sp-001_GC_00001828	1.60162	1.67792	0.521819	0.466001	0.602248	0.193063	1.6006	8.87722	8.01696	2.26508	3.24391	1.88291
Acidobacteriota-sp-001_GC_00001829	11.896	9.20589	4.80074	3.45389	3.61349	3.42688	9.86173	12.4665	10.5071	15.7902	14.894	22.7697
Acidobacteriota-sp-001_GC_00001830	6.01524	3.26514	0.782729	1.45283	1.27141	1.39971	3.74333	10.0417	9.81741	5.42312	8.37382	9.54075
Acidobacteriota-sp-001_GC_00001831	6.47983	3.0384	3.07873	3.81024	3.07816	3.37861	4.87923	11.9596	11.0625	8.93689	10.5185	9.68633
Acidobacteriota-sp-001_GC_00001832	7.22562	2.81165	0.782729	0.520825	0.133833	0.241329	2.40089	10.3157	11.0535	6.57743	9.1821	9.50193
Acidobacteriota-sp-001_GC_00001833	4.54811	1.26978	1.148	1.01424	0.602248	0.434393	1.83294	3.08237	3.16199	4.04374	3.65344	5.84286
Acidobacteriota-sp-001_GC_00001834	11.5048	2.49421	3.13092	1.48024	2.47591	1.30318	10.4813	20.6724	16.7774	14.0115	17.1895	18.6447
Acidobacteriota-sp-001_GC_00001835	2.49412	0.408143	0.626183	0.794943	1.40524	0.868786	1.62641	8.87722	5.57156	2.23604	2.59729	1.66939
Acidobacteriota-sp-001_GC_00001836	9.40187	3.12909	2.55691	2.5493	3.88115	1.73757	5.21484	13.4528	14.6813	12.6249	14.5599	15.073
Acidobacteriota-sp-001_GC_00001837	10.5878	5.3512	1.98291	1.04165	1.00375	0.917052	4.72434	12.0966	13.4631	7.76079	13.1265	17.3733
Acidobacteriota-sp-001_GC_00001838	12.5929	8.4803	6.31401	5.48236	6.29014	3.47514	6.14422	15.0009	13.5616	11.5214	14.1827	12.9281
Acidobacteriota-sp-001_GC_00001839	6.44315	1.17908	2.296	1.34318	1.60599	1.73757	1.9362	9.72658	10.1578	8.47226	10.7017	9.68633
Acidobacteriota-sp-001_GC_00001840	11.8349	1.76862	1.82637	1.09647	1.2045	0.627456	2.94303	16.8229	19.7244	12.349	19.5174	17.7518
Acidobacteriota-sp-001_GC_00001841	29.9539	21.813	9.44493	5.97578	10.372	10.2806	26.0226	56.9211	36.7347	21.0173	33.1612	42.3753
Acidobacteriota-sp-001_GC_00001842	6.24754	0.906984	0.521819	0.740119	0.602248	0.434393	2.14273	6.9319	6.24337	4.04374	5.88431	6.67755
Acidobacteriota-sp-001_GC_00001843	3.64338	0.906984	0.521819	0.219295	0.267666	0.241329	1.83294	5.90445	5.57156	4.10182	5.02214	4.5617
Acidobacteriota-sp-001_GC_00001844	8.54604	4.21747	0.417455	0.30153	0.401498	0.144798	2.47834	12.9185	8.67981	7.97859	8.72946	9.87074
Acidobacteriota-sp-001_GC_00001845	3.79009	1.90467	0.313092	0.411177	0.267666	0.723988	1.80712	5.87705	3.39489	3.65171	3.82588	4.74611
Acidobacteriota-sp-001_GC_00001846	2.27405	0.136048	0.365273	0.109647	0.200749	0.144798	0.593769	3.57555	2.66038	4.71891	2.71583	3.31937
Acidobacteriota-sp-001_GC_00001847	4.01016	6.03144	12.1584	7.04484	8.63222	8.49479	8.70001	5.43867	3.46655	3.28872	3.55645	3.86289
Acidobacteriota-sp-001_GC_00001848	8.3871	4.53492	1.40891	1.1513	1.47216	1.25491	6.99615	10.6581	11.3491	6.88961	9.22521	10.2493
Acidobacteriota-sp-001_GC_00001849	39.3191	61.4482	105.981	53.6449	98.6348	78.239	48.3535	13.2473	23.5045	25.3079	53.8209	130.368
Acidobacteriota-sp-001_GC_00001850	5.0616	2.08606	1.82637	0.90459	1.40524	1.25491	2.16855	8.34294	8.38421	6.17088	8.6648	7.81313
Acidobacteriota-sp-001_GC_00001851	3.39885	5.714	0.521819	0.548236	0.334582	0.57919	1.57478	8.54843	5.92986	2.62081	4.08453	4.44523
Acidobacteriota-sp-001_GC_00001852	6.99333	2.04071	3.60055	2.11071	6.22323	3.42688	4.75015	13.7268	11.3402	9.29988	12.5446	12.7922
Acidobacteriota-sp-001_GC_00001853	244.534	1305.1	1470.28	609.255	1389.12	850.348	691.018	253.028	203.022	85.8987	97.4359	198.25
Acidobacteriota-sp-001_GC_00001854	5.41616	3.99073	1.25237	0.986826	1.07066	1.11011	4.56944	9.3841	12.3434	5.71351	11.3052	10.6666
Acidobacteriota-sp-001_GC_00001855	8.31375	1.22443	0.26091	0.109647	0.0669164	0.193063	1.21335	7.95936	7.85572	7.76079	7.98584	9.8028
Acidobacteriota-sp-001_GC_00001856	4.98825	2.26746	0.417455	0.630472	0.468415	0.82052	3.3819	9.45259	12.0478	4.55919	8.57859	8.42459
Acidobacteriota-sp-001_GC_00001857	2.61638	0.634889	0.26091	0.548236	0.468415	0.386127	1.05846	6.26063	4.47875	3.73157	4.35396	6.12433
Acidobacteriota-sp-001_GC_00001858	3.76564	6.03144	1.61764	1.50765	1.94058	1.30318	4.67271	3.65774	4.86392	2.51191	3.83665	5.44492
Acidobacteriota-sp-001_GC_00001859	27.9122	17.142	10.9582	3.64577	4.4834	3.42688	11.8754	14.3022	11.5552	12.6322	20.1424	39.2403
Acidobacteriota-sp-001_GC_00001860	3.25214	1.40582	0.991457	0.685296	0.334582	0.772254	0.72285	3.95913	4.39813	3.92758	6.61715	8.28871
Acidobacteriota-sp-001_GC_00001861	12.8619	6.07679	3.7571	4.1666	6.35706	4.73006	8.33859	20.6313	15.0396	12.8863	14.3982	16.063
Acidobacteriota-sp-001_GC_00001862	137.984	85.846	9.86238	7.07225	10.1713	9.41184	46.2882	105.896	125.898	63.9448	116.35	222.126
Acidobacteriota-sp-001_GC_00001863	0.965862	0	0.469637	0.328942	0.0669164	0.482659	0.671217	4.91809	3.48446	1.82222	1.71356	1.03851
Acidobacteriota-sp-001_GC_00001864	43.6227	439.071	1018.7	600.374	1113.49	1048.91	534.754	84.1418	24.436	24.0084	23.1385	41.5406
Acidobacteriota-sp-001_GC_00001865	5.42839	3.67328	1.09582	0.932002	1.13758	1.30318	6.55728	6.9867	8.06174	4.18894	7.6302	8.81282
Acidobacteriota-sp-001_GC_00001866	24.8557	29.5677	62.2009	29.3855	59.6225	53.4303	33.122	36.8514	43.6767	21.6634	45.6088	59.2924
Acidobacteriota-sp-001_GC_00001867	11.0157	11.7454	2.296	2.35742	2.54282	1.93063	9.03562	10.3294	13.4631	5.2634	12.4476	18.1886
Acidobacteriota-sp-001_GC_00001868	9.81756	3.90003	1.04364	0.740119	0.736081	0.386127	2.52997	14.6584	16.9297	7.63011	14.118	14.5295
Acidobacteriota-sp-001_GC_00001869	39.9549	39.2724	18.7855	11.3485	13.7179	10.5702	28.4751	50.9618	44.0619	34.9199	42.4403	52.7216
Acidobacteriota-sp-001_GC_00001870	2.39631	1.45117	0.365273	0.520825	0.401498	0.289595	1.31662	2.2741	2.36478	3.57911	2.58651	3.50377
Acidobacteriota-sp-001_GC_00001871	5.9052	4.62562	1.51328	1.53506	1.60599	1.73757	3.45935	5.97294	5.41928	4.67535	6.5956	10.5987
Acidobacteriota-sp-001_GC_00001872	1.73611	3.08374	0.834911	0.575648	1.13758	0.723988	1.34243	2.80838	3.17095	1.67703	2.55418	3.60083
Acidobacteriota-sp-001_GC_00001873	8.41155	1.36048	0.626183	0.520825	0.736081	0.289595	1.91039	8.00046	8.25881	5.64091	8.11517	8.41488
Acidobacteriota-sp-001_GC_00001874	5.09828	2.40351	0.834911	1.48024	1.53908	2.17196	12.7273	7.86346	4.03087	7.46314	4.92514	9.89016
Acidobacteriota-sp-001_GC_00001875	9.30406	5.94074	0.939275	0.438589	1.2045	0.289595	2.86558	15.6447	17.0909	7.71723	14.5383	19.1009
Acidobacteriota-sp-001_GC_00001876	20.6988	11.6094	3.07873	3.0153	2.94432	1.8341	10.0683	31.2073	21.0859	14.2874	20.3364	23.0026
Acidobacteriota-sp-001_GC_00001877	12.7396	4.35352	2.55691	2.13812	2.60974	2.22023	5.98932	14.5625	13.5169	14.4399	15.6915	19.3533
Acidobacteriota-sp-001_GC_00001878	14.5002	55.4621	173.505	121.599	204.363	214.156	97.7654	14.5214	19.4915	20.3857	23.2786	44.4814
Acidobacteriota-sp-001_GC_00001879	8.24039	7.11982	11.0104	7.29154	12.6472	11.1977	10.7137	11.1513	9.57556	9.53946	10.5185	12.7242
Acidobacteriota-sp-001_GC_00001880	5.624	9.93147	13.0977	14.0623	14.1863	13.2731	11.2816	5.83595	3.12616	2.19248	3.63189	4.24141
Acidobacteriota-sp-001_GC_00001881	6.0886	6.21284	18.0549	11.184	15.9261	14.8659	10.4813	6.01404	3.82485	3.10722	4.17074	4.80434
Acidobacteriota-sp-001_GC_00001882	44.5641	171.329	168.756	118.063	178.533	171.923	611.247	41.4407	34.8984	26.1791	42.0631	76.8986
Acidobacteriota-sp-001_GC_00001883	40.7374	42.7189	43.6763	17.5984	20.1418	11.0046	34.7484	62.3597	43.1035	37.5988	37.86	42.9867
Acidobacteriota-sp-001_GC_00001884	2.55525	1.85932	0.678365	0.466001	0.736081	0.482659	1.21335	5.09618	4.88183	2.69341	3.42712	2.97966
Acidobacteriota-sp-001_GC_00001885	4.04684	7.70936	3.1831	1.64471	3.01124	2.89595	5.42137	4.42491	5.75071	2.53369	4.55872	6.87167
Acidobacteriota-sp-001_GC_00001886	73.1365	27.4816	6.10529	3.4813	2.20824	1.73757	12.2626	49.6878	68.9906	41.069	71.3876	77.2286
Acidobacteriota-sp-001_GC_00001887	6.06414	3.90003	1.93073	0.959414	1.67291	1.39971	2.81395	7.57577	11.8328	10.6067	10.7017	12.9281
Acidobacteriota-sp-001_GC_00001888	5.61178	1.08838	3.1831	2.46706	3.6804	2.36503	2.19436	11.576	13.6602	6.81701	8.81568	8.74488
Acidobacteriota-sp-001_GC_00001889	11.9938	3.17444	0.469637	0.219295	0.267666	0.193063	1.83294	11.713	31.4587	25.5329	41.5781	46.8496
Acidobacteriota-sp-001_GC_00001890	24.0487	13.6501	18.368	9.59414	11.7104	10.4254	13.9665	36.5911	29.5418	20.2768	26.6841	23.7305
Acidobacteriota-sp-001_GC_00001891	5.23277	1.81397	1.40891	0.986826	1.53908	1.64104	4.31128	7.13739	7.04059	5.80789	7.36077	7.49284
Acidobacteriota-sp-001_GC_00001892	2.72642	2.17676	0.365273	0.356354	0.602248	0.241329	1.47152	4.26052	4.76539	3.62993	4.48328	3.84348
Acidobacteriota-sp-001_GC_00001893	116.123	192.326	36.7361	30.9754	49.2505	50.3896	145.473	57.9485	9.83533	9.00949	13.4175	137.385
Acidobacteriota-sp-001_GC_00001894	1.22261	0.181397	0.365273	0.411177	0.267666	0.289595	0.774482	1.90422	1.69297	2.0981	1.70278	1.61115
Acidobacteriota-sp-001_GC_00001895	9.36519	5.6233	4.48765	4.11177	5.35331	3.57167	7.20268	12.5624	8.32151	8.1746	8.22294	10.3657
Acidobacteriota-sp-001_GC_00001896	4.41362	0.362794	0.834911	0.685296	0.669164	0.530925	1.75549	8.45254	8.59919	6.0402	7.84574	6.79402
Acidobacteriota-sp-001_GC_00001897	7.60463	1.85932	0.208728	0.60306	0.334582	0.0965317	1.21335	8.47994	13.8483	6.53387	12.3075	16.558
Acidobacteriota-sp-001_GC_00001898	1.27151	1.85932	2.97437	1.864	2.81049	2.22023	2.246	1.71243	1.89003	1.47375	2.12309	1.6888
Acidobacteriota-sp-001_GC_00001899	12.5684	19.5002	48.5292	32.7023	46.6407	41.8948	28.5784	17.138	8.97541	9.35796	7.66253	10.1716
Acidobacteriota-sp-001_GC_00001900	3.25214	1.13373	0.730547	0.493413	1.27141	0.675722	0.671217	6.13734	4.96245	4.05826	4.78504	4.87228
Acidobacteriota-sp-001_GC_00001901	11.2236	4.08143	2.34819	1.67212	1.53908	1.49624	4.49199	20.4806	29.9539	13.438	21.9314	18.1497
Acidobacteriota-sp-001_GC_00001902	115.989	38.955	9.34056	7.53825	9.7698	4.73006	20.214	180.531	174.725	78.1524	139.143	135.618
Acidobacteriota-sp-001_GC_00001903	2.45745	0	0.156546	0.164471	0.401498	0.530925	0.85193	4.13722	3.60091	3.04914	3.2008	3.02819
Acidobacteriota-sp-001_GC_00001904	4.20578	3.67328	5.94874	2.82342	4.28265	3.08902	4.64689	5.54826	6.40461	3.63719	5.39934	5.77492
Acidobacteriota-sp-001_GC_00001905	4.51143	3.08374	1.66982	1.09647	1.53908	1.35144	3.09793	7.34288	6.41356	5.36504	5.58255	7.67725
Acidobacteriota-sp-001_GC_00001906	1.83391	2.63025	2.24382	0.986826	1.2045	0.772254	1.83294	3.54815	3.09033	2.14166	2.57573	2.28085
Acidobacteriota-sp-001_GC_00001907	4.51143	0.861635	1.82637	1.17871	1.07066	0.868786	1.98784	7.68537	7.11225	5.73529	6.78958	6.19227
Acidobacteriota-sp-001_GC_00001908	9.41409	3.49189	3.02655	2.96048	5.48715	2.65462	5.42137	14.9324	10.5698	10.0694	10.7125	11.5984
Acidobacteriota-sp-001_GC_00001909	11.8104	3.85468	2.13946	1.58989	2.81049	1.54451	6.84125	16.5215	11.1162	10.0694	11.3699	11.4043
Acidobacteriota-sp-001_GC_00001910	4.03461	0.997682	4.22674	3.34424	5.55406	4.29566	4.36291	7.65797	4.29064	4.84233	5.05447	5.46434
Acidobacteriota-sp-001_GC_00001911	7.69021	7.39192	19.4639	8.05908	12.3126	11.6321	10.9202	17.3572	12.5047	6.77345	8.27683	9.27869
Acidobacteriota-sp-001_GC_00001912	5.30613	5.5326	9.91457	8.22355	13.0487	10.8116	8.46767	7.19219	6.22546	4.72617	6.08907	5.35757
Acidobacteriota-sp-001_GC_00001913	7.12781	2.35816	0.939275	0.794943	1.07066	0.675722	0.929378	10.2335	3.23365	3.39761	4.28929	7.36666
Acidobacteriota-sp-001_GC_00001914	35.2356	14.8292	8.24474	5.61942	5.48715	5.11618	15.8511	43.7559	52.4551	30.4624	47.3008	52.4207
Acidobacteriota-sp-001_GC_00001915	3.11765	0.906984	1.20018	0.548236	1.33833	1.49624	1.49733	4.6441	3.92338	3.87677	4.25696	3.95994
Acidobacteriota-sp-001_GC_00001916	1.71165	0.906984	1.25237	0.849766	0.869913	0.917052	1.03264	2.75358	2.30208	2.81683	2.26319	2.41673
Acidobacteriota-sp-001_GC_00001917	9.19402	4.89771	1.93073	1.37059	2.54282	1.30318	5.7828	18.686	17.2073	9.53946	13.9779	12.3845
Acidobacteriota-sp-001_GC_00001918	3.59447	0.408143	0.365273	0.520825	1.27141	0.57919	3.12374	20.0285	21.2024	5.64817	9.5593	4.18318
Acidobacteriota-sp-001_GC_00001919	3.17879	0.997682	0.834911	0.90459	0.669164	0.627456	1.21335	4.6167	5.49094	3.89129	5.0868	5.36728
Acidobacteriota-sp-001_GC_00001920	8.77834	6.12214	3.54837	2.90565	3.81424	3.04075	7.5641	6.69901	7.89155	9.43782	11.6285	20.12
Acidobacteriota-sp-001_GC_00001921	12.1772	5.98609	6.57492	3.78283	5.01873	3.90954	10.0941	18.6723	17.5209	14.5415	16.4243	18.043
Acidobacteriota-sp-001_GC_00001922	3.66783	2.5849	1.61764	0.877178	2.14133	1.35144	1.62641	6.17843	5.68801	4.43577	5.90586	8.02665
Acidobacteriota-sp-001_GC_00001923	4.98825	2.35816	4.48765	1.64471	2.67666	2.41329	3.40772	7.19219	8.32151	5.77885	7.00513	7.11431
Acidobacteriota-sp-001_GC_00001924	32.2647	21.949	50.9817	25.1366	26.9004	24.1329	23.5184	35.3582	31.9514	32.3717	31.4907	33.4945
Acidobacteriota-sp-001_GC_00001925	6.07637	4.12678	2.296	1.64471	1.87366	0.868786	5.473	8.52103	9.34266	6.08376	8.88034	10.0552
Acidobacteriota-sp-001_GC_00001926	5.84407	2.99305	0.678365	0.328942	0.802997	0.241329	4.28546	8.41144	6.32399	4.2325	5.99208	7.75489
Acidobacteriota-sp-001_GC_00001927	4.89044	1.58722	0.678365	0.986826	2.14133	1.68931	1.23917	6.84971	9.40537	7.90599	8.79413	8.02665
Acidobacteriota-sp-001_GC_00001928	32.6315	17.2327	5.00946	2.68636	3.07816	2.46156	12.3917	37.8241	36.0002	30.6439	39.1102	47.8202
Acidobacteriota-sp-001_GC_00001929	2.51858	0.317444	2.81782	2.76859	3.14507	1.9789	1.57478	4.04133	3.31427	3.23064	3.2978	3.28054
Acidobacteriota-sp-001_GC_00001930	1.65052	0	0.104364	0.0822355	0	0	0.232344	3.21936	6.39565	4.02922	4.8497	5.04699
Acidobacteriota-sp-001_GC_00001931	1.50381	0.997682	1.35673	0.657884	1.67291	0.917052	1.26499	4.13722	3.65466	2.70067	3.03915	3.28054
Acidobacteriota-sp-001_GC_00001932	1.98063	0.725587	0.208728	0.548236	0.869913	0.723988	0.929378	3.17826	2.59767	2.61355	2.46796	2.41673
Acidobacteriota-sp-001_GC_00001933	4.38917	2.9477	1.93073	1.31577	1.67291	2.07543	5.03413	6.9456	7.33619	3.86951	6.60637	6.49314
Acidobacteriota-sp-001_GC_00001934	10.6245	9.25123	5.06165	4.00213	6.02248	3.57167	3.20119	10.4253	5.2043	6.37416	5.73343	15.2866
Acidobacteriota-sp-001_GC_00001935	0.745792	0	0.0521819	0	0	0	0.206528	0.616474	1.28988	0.784065	1.09927	1.46557
Acidobacteriota-sp-001_GC_00001936	2.59193	1.81397	1.40891	0.822355	1.27141	1.54451	2.19436	4.89069	5.04307	3.29598	6.32617	6.40579
Acidobacteriota-sp-001_GC_00001937	0.696888	0.816285	0.208728	0.0274118	0	0.241329	0.154896	1.42474	1.93482	1.04542	1.32559	1.22292
Acidobacteriota-sp-001_GC_00001938	6.3698	7.70936	4.3311	2.38483	6.49089	4.87485	7.04778	8.02786	13.8841	5.77885	12.1997	18.3439
Acidobacteriota-sp-001_GC_00001939	5.8074	5.5326	12.4193	7.53825	8.63222	6.99855	7.15105	7.53468	8.27672	5.82967	8.08284	7.60931
Acidobacteriota-sp-001_GC_00001940	2.7631	4.21747	5.68783	3.45389	4.0819	2.46156	3.43354	4.37011	3.13512	2.58451	3.26547	4.12494
Acidobacteriota-sp-001_GC_00001941	2.35964	0.498841	0.574001	0.328942	0.468415	0.289595	0.645401	4.15092	4.23689	3.15804	4.1923	3.68818
Acidobacteriota-sp-001_GC_00001942	5.31835	3.0384	7.04456	7.81237	9.70288	7.86734	5.96351	7.86346	7.61387	7.20904	7.5332	8.57017
Acidobacteriota-sp-001_GC_00001943	5.26945	2.63025	0.939275	0.877178	1.13758	0.772254	4.3371	8.45254	8.34838	6.2217	7.54398	9.2884
Acidobacteriota-sp-001_GC_00001944	39.9671	11.7908	15.9677	10.1424	10.2382	11.1494	10.0166	62.2364	132.239	80.2505	116.264	93.8934
Acidobacteriota-sp-001_GC_00001945	9.42632	4.26282	0.365273	0.191883	0.200749	0.530925	1.41988	7.63057	4.77434	3.9421	5.89508	22.8182
Acidobacteriota-sp-001_GC_00001946	8.60717	1.95002	1.93073	1.17871	1.40524	1.73757	3.40772	17.1928	15.2725	13.9462	14.5168	12.4136
Acidobacteriota-sp-001_GC_00001947	4.4992	1.81397	0.365273	0.438589	0.468415	0.530925	1.41988	8.71283	18.1479	10.4179	9.88262	6.14374
Acidobacteriota-sp-001_GC_00001948	3.71673	11.0652	7.30547	4.68742	7.36081	5.35751	9.50031	4.42491	2.28416	3.60089	2.70506	6.13403
Acidobacteriota-sp-001_GC_00001949	6.00301	2.5849	0.626183	0.438589	0.334582	0.0965317	1.62641	6.63052	6.74499	4.94396	7.08057	8.33724
Acidobacteriota-sp-001_GC_00001950	3.16656	1.36048	1.04364	0.740119	1.94058	1.39971	2.14273	6.84971	5.27596	5.52475	4.91437	3.62024
Acidobacteriota-sp-001_GC_00001951	1.05144	0.816285	0	0.0274118	0.200749	0.0965317	0.154896	2.68508	2.83057	2.22152	2.17698	1.72762
Acidobacteriota-sp-001_GC_00001952	3.76564	1.63257	1.98291	1.53506	2.14133	2.79942	1.78131	6.15104	4.82809	5.20532	5.01136	4.60052
Acidobacteriota-sp-001_GC_00001953	1.6872	1.08838	2.08728	1.80918	2.87741	3.57167	2.68487	2.98647	2.22146	1.96016	2.13387	1.97027
Acidobacteriota-sp-001_GC_00001954	25.6381	24.5793	38.9799	24.6981	40.6852	33.7861	29.9208	34.591	17.7627	18.5998	20.7891	26.0696
Acidobacteriota-sp-001_GC_00001955	4.05906	4.39887	9.34056	9.84084	11.3758	8.83265	29.7401	10.7814	3.54717	3.48473	3.03915	4.67817
Acidobacteriota-sp-001_GC_00001956	0.843601	0	0.26091	0.0274118	0.0669164	0.144798	0.335609	2.16451	1.48694	1.74237	1.60579	1.3588
Acidobacteriota-sp-001_GC_00001957	2.5308	1.49652	1.04364	1.09647	0.869913	0.917052	2.52997	4.50711	4.12045	3.35406	4.00909	4.43553
Acidobacteriota-sp-001_GC_00001958	8.1059	5.5326	1.46109	2.11071	2.27516	2.70289	6.09259	9.3293	13.1227	5.59735	11.0358	13.2969
Acidobacteriota-sp-001_GC_00001959	25.3569	23.6723	23.8993	13.1303	19.2719	10.715	16.5739	26.755	22.4027	14.7012	20.3472	22.6241
Acidobacteriota-sp-001_GC_00001960	0.794696	0.54419	0.834911	0.630472	0.736081	0.965317	0.490505	1.39734	1.06594	0.965561	0.808284	0.621168
Acidobacteriota-sp-001_GC_00001961	3.22769	0.906984	0.626183	0.932002	0.334582	0.241329	1.78131	5.65786	4.49666	5.00204	4.66649	4.53258
Acidobacteriota-sp-001_GC_00001962	2.65306	0.816285	1.20018	0.767531	1.00375	0.57919	1.16172	4.23312	4.22794	3.70979	4.55872	4.47435
Acidobacteriota-sp-001_GC_00001963	23.413	37.3224	15.0284	10.4713	19.5396	16.9413	15.8252	17.0832	4.50562	7.70271	6.78958	23.4588
Acidobacteriota-sp-001_GC_00001964	1.45491	1.45117	0.991457	0.849766	1.2045	1.68931	1.41988	1.68503	1.08386	0.776805	1.22859	1.90233
Acidobacteriota-sp-001_GC_00001965	1.6872	0.725587	0.626183	0.685296	0.535331	0.434393	0.542137	3.05497	2.28416	2.19974	3.12536	2.61085
Acidobacteriota-sp-001_GC_00001966	12.9108	11.8815	30.9439	17.1872	27.9711	23.1194	20.2656	18.1791	15.4069	12.8572	13.6762	15.0924
Acidobacteriota-sp-001_GC_00001967	1.79724	0.816285	3.23528	1.26094	1.87366	1.8341	1.23917	2.53439	2.02439	1.56087	2.09076	2.32938
Acidobacteriota-sp-001_GC_00001968	57.4015	66.5273	9.18402	7.67531	7.09314	4.68179	30.4113	39.3995	17.7448	14.5851	20.7675	62.7185
Acidobacteriota-sp-001_GC_00001969	11.5781	4.89771	7.04456	5.81131	6.55781	8.0604	4.56944	10.0965	8.76043	15.5506	10.4538	12.4816
Acidobacteriota-sp-001_GC_00001970	5.95411	2.17676	1.87855	1.37059	1.07066	1.11011	2.45253	11.2335	10.2742	9.2781	9.75329	8.37606
Acidobacteriota-sp-001_GC_00001971	3.3744	1.04303	2.0351	0.986826	2.60974	2.60636	1.52315	6.34283	4.50562	4.68261	4.86048	5.25081
Acidobacteriota-sp-001_GC_00001972	14.8303	7.98146	9.86238	7.81237	11.9111	9.02572	7.17686	13.8638	11.5193	19.5	13.396	18.4409
Acidobacteriota-sp-001_GC_00001973	1.10035	0.0453492	0.574001	0.548236	0.869913	0.386127	1.36825	1.90422	1.61235	1.79319	1.60579	1.8538
Acidobacteriota-sp-001_GC_00001974	125.342	227.063	253.813	174.449	397.617	189.685	114.778	156.776	124.097	50.4851	100.551	112.703
Acidobacteriota-sp-001_GC_00001975	2.38409	2.90235	4.22674	5.83872	11.978	10.715	26.384	6.15104	1.93482	2.09084	2.12309	3.00878
Acidobacteriota-sp-001_GC_00001976	2.93426	2.99305	3.39183	2.22036	2.60974	2.50983	2.0911	4.28792	2.46331	4.29784	3.99831	5.95933
Acidobacteriota-sp-001_GC_00001977	5.18386	7.93611	3.07873	1.72694	2.40899	1.78584	3.76914	5.95924	8.11549	5.09642	7.00513	8.59929
Acidobacteriota-sp-001_GC_00001978	1.01477	1.13373	0	0	0.200749	0	0.206528	1.31514	1.42424	1.20514	1.37947	1.76645
Acidobacteriota-sp-001_GC_00001979	0.916957	0	0.469637	0.328942	0.133833	0.772254	0.72285	1.90422	1.15552	1.69881	1.74589	1.88291
Acidobacteriota-sp-001_GC_00001980	3.28882	1.63257	0.991457	0.520825	0.602248	1.44798	0.72285	3.52075	2.55289	3.91306	2.83438	4.14435
Acidobacteriota-sp-001_GC_00001981	38.72	156.364	251.256	130.288	176.526	132.924	413.108	49.9481	37.2273	25.4676	41.535	66.9891
Acidobacteriota-sp-001_GC_00001982	9.93982	5.16981	3.1831	3.37165	3.61349	3.18555	6.97033	9.69918	18.4435	12.4942	17.0386	17.7421
Acidobacteriota-sp-001_GC_00001983	7.89806	8.52565	5.16601	3.64577	4.61723	4.2474	18.5876	10.4527	12.9436	5.77885	10.4861	11.4237
Acidobacteriota-sp-001_GC_00001984	7.23785	5.16981	6.88801	2.93306	6.69164	4.39219	6.89289	13.946	12.5315	8.47952	11.5315	12.1031
Acidobacteriota-sp-001_GC_00001985	2.38409	1.45117	0.678365	0.356354	0.602248	0.917052	0.826114	3.61664	1.4959	2.07632	2.05843	3.08643
Acidobacteriota-sp-001_GC_00001986	2.90981	1.72327	1.35673	0.657884	0.401498	1.30318	1.6006	4.28792	5.29388	2.28686	4.25696	3.42613
Acidobacteriota-sp-001_GC_00001987	7.11559	1.26978	2.50473	1.89142	1.87366	2.17196	2.14273	13.535	11.4387	12.9734	10.7771	10.259
Acidobacteriota-sp-001_GC_00001988	12.9719	17.5501	4.38328	2.85083	5.62098	4.00607	9.39704	13.3158	6.58376	5.83693	6.71414	16.1698
Acidobacteriota-sp-001_GC_00001989	16.7742	14.5571	8.81875	5.42754	7.62847	6.56416	11.3849	18.0421	15.6398	9.02401	14.5814	18.1789
Acidobacteriota-sp-001_GC_00001990	42.8525	45.0317	51.1383	33.2505	51.258	35.6685	43.8098	32.6731	22.2594	32.5968	43.2809	72.2884
Acidobacteriota-sp-001_GC_00001991	13.4365	4.53492	6.47056	2.90565	4.68415	4.44046	5.34392	20.3299	19.4019	13.4961	18.1487	17.9265
Acidobacteriota-sp-001_GC_00001992	4.4503	1.13373	2.24382	2.02847	2.94432	2.1237	2.94303	26.1933	32.462	8.2472	11.4561	4.14435
Acidobacteriota-sp-001_GC_00001993	0.880279	0.498841	0.417455	0.60306	0.869913	0.482659	0.593769	2.50699	1.28092	1.65525	1.72434	1.53351
Acidobacteriota-sp-001_GC_00001994	574.235	1075.55	592.004	351.392	613.423	471.123	307.185	620.487	203.452	124.223	290.853	682.78
Acidobacteriota-sp-001_GC_00001995	7.07891	1.76862	1.20018	1.01424	1.13758	0.530925	5.67953	10.2061	12.5584	5.74981	10.2383	8.81282
Acidobacteriota-sp-001_GC_00001996	3.39885	0.362794	0.313092	0.274118	0.602248	0.57919	0.438873	5.19208	9.83533	7.91325	11.316	8.87105
Acidobacteriota-sp-001_GC_00001997	3.50889	3.08374	9.07966	5.67425	12.5803	7.7708	5.44719	6.27433	3.87859	4.76247	3.94442	4.83346
Acidobacteriota-sp-001_GC_00001998	13.8522	8.02681	6.83583	4.49554	3.88115	4.1026	4.9825	18.3024	16.8043	20.0445	20.8322	24.3905
Acidobacteriota-sp-001_GC_00001999	48.5621	39.0457	63.8185	40.5695	54.1354	40.0124	73.5758	75.881	83.9138	56.6051	78.5867	81.4021
[truncated: 82,937 more rows]

## Sheet: Normalized_CPM_MS2009
	MetofsampleR2cd	MetofsampleR3cd	MetofsampleR5cd	MetofsampleR6cd	MetofsampleR7cd	MetofsampleR8cd	MetofsampleR9cd	MetofsamplR10cd	MetofsamplR11cd	MetofsamplR12cd	MetofsamplR13cd	MetofsamplR14cd
Acidobacteriota-sp-001_GC_00000001	23.8383	21.102	26.2353	53.4377	99.0775	57.6147	58.4007	127.464	35.6666	78.3536	29.9097	38.9226
Acidobacteriota-sp-001_GC_00000002	35.8602	26.1124	9.30371	9.22106	4.78305	7.19381	17.5431	68.5217	46.1253	133.601	26.0289	56.4781
Acidobacteriota-sp-001_GC_00000003	123.982	116.848	122.335	463.831	38.1885	424.306	42.7686	169.776	25.4985	116.871	11.7167	39.8801
Acidobacteriota-sp-001_GC_00000004	49.0682	49.4088	91.4769	195.309	112.819	105.595	84.1995	294.596	60.3606	137.029	51.7117	77.9202
Acidobacteriota-sp-001_GC_00000005	6.72949	4.5715	3.00493	4.88828	3.87199	2.89037	5.00687	17.5124	13.2074	44.7256	7.76169	13.0493
Acidobacteriota-sp-001_GC_00000006	0.0684354	0.036572	0	0.333291	0.227764	0.321152	0.0764407	0.293832	0.134085	0.790966	0.0988751	0.262863
Acidobacteriota-sp-001_GC_00000007	71.15	57.1986	668.885	3046.28	2426.53	4584.83	515.899	963.77	82.0601	215.526	56.4329	91.5703
Acidobacteriota-sp-001_GC_00000008	38.0501	26.0027	14.6201	20.3308	12.2993	17.6634	16.7023	70.5198	39.1305	104.36	31.7142	58.9565
Acidobacteriota-sp-001_GC_00000009	4.76767	2.77947	0.866806	0.555486	1.74619	1.22038	2.71365	7.75717	10.034	29.3137	6.37744	11.6411
Acidobacteriota-sp-001_GC_00000010	22.5609	18.3226	8.26355	10.8875	9.64202	17.7918	17.3138	70.5785	27.6662	73.1764	21.6289	40.5185
Acidobacteriota-sp-001_GC_00000011	13.2537	12.9099	4.27624	7.999	6.68109	17.8561	10.7017	37.493	19.353	56.662	11.8897	24.5026
Acidobacteriota-sp-001_GC_00000012	71.7203	63.5987	17.9718	18.7754	15.0324	44.0621	24.7286	52.6548	22.1464	56.7818	16.2402	30.8677
Acidobacteriota-sp-001_GC_00000013	24.4315	13.6414	13.9267	67.9915	26.0411	33.6567	22.7029	157.964	94.1501	360.824	50.451	142.247
Acidobacteriota-sp-001_GC_00000014	16.1964	12.2516	5.02747	8.33229	3.49239	3.46844	4.05136	13.34	9.16248	25.263	8.13247	13.6126
Acidobacteriota-sp-001_GC_00000015	17.5651	12.7271	7.16559	24.4414	4.47936	11.1761	5.23619	26.3861	12.7828	31.7106	7.83585	20.0152
Acidobacteriota-sp-001_GC_00000016	68.4354	10.167	6.06764	16.4424	5.77003	3.66113	13.1096	146.505	230.626	830.826	196.218	350.284
Acidobacteriota-sp-001_GC_00000017	0.707166	0.512008	0.346722	0.222194	0.986979	0.321152	0.496865	2.05683	1.69841	3.90689	1.40897	2.36577
Acidobacteriota-sp-001_GC_00000018	7.25416	5.08351	2.77378	4.88828	3.11278	7.77188	6.80323	31.9102	17.6322	46.4273	13.3481	21.2544
Acidobacteriota-sp-001_GC_00000019	18.2723	13.8242	1.56025	0.77768	0.455529	0.578074	0.917289	3.70229	2.65935	7.71791	2.29885	3.00415
Acidobacteriota-sp-001_GC_00000020	1.61964	1.02402	0.693444	0.77768	1.51843	5.39535	3.7456	22.8602	14.3471	50.3103	10.3324	14.6265
Acidobacteriota-sp-001_GC_00000021	28.7657	25.1981	12.5398	17.4423	12.7548	87.1607	18.6898	47.8359	16.5819	38.0383	23.3098	35.111
Acidobacteriota-sp-001_GC_00000022	2.25837	1.90174	2.02255	13.4428	9.5661	19.526	9.02001	37.1404	13.0286	32.2379	8.47854	13.5562
Acidobacteriota-sp-001_GC_00000023	1.66526	0.9143	0.346722	0.666583	1.21474	0.256922	1.03195	3.99612	2.36884	6.47154	1.13706	2.34699
Acidobacteriota-sp-001_GC_00000024	9.6494	4.3155	2.60042	5.11047	2.80909	2.1196	5.12153	35.6712	41.8569	124.206	35.6692	56.985
Acidobacteriota-sp-001_GC_00000025	4.40268	2.85262	1.09795	1.77755	3.03686	9.82725	4.47178	28.9719	19.8669	65.7221	16.2155	26.1174
Acidobacteriota-sp-001_GC_00000026	2.5093	1.68231	2.88935	12.4429	8.73097	5.20266	4.77755	19.1579	11.3302	35.953	8.84932	11.1905
Acidobacteriota-sp-001_GC_00000027	1.11778	0.950872	0.462296	0.666583	2.58133	0.578074	2.94297	14.7504	8.87197	24.7836	5.78419	9.03124
Acidobacteriota-sp-001_GC_00000028	2.25837	1.64574	1.67582	14.9981	10.1735	31.7298	5.54195	28.5017	7.32999	27.0127	2.22469	7.52916
Acidobacteriota-sp-001_GC_00000029	3.80957	3.54748	2.36927	6.44364	1.51843	4.75305	1.94924	4.93638	0.625731	2.01337	0.642688	1.10778
Acidobacteriota-sp-001_GC_00000030	1.30027	0.329148	0.462296	1.11097	1.44251	2.9546	2.02568	8.99127	9.36361	36.6721	7.36619	14.9457
Acidobacteriota-sp-001_GC_00000031	0.228118	0.146288	0	0.222194	0.455529	0.192691	0.343983	3.99612	1.81015	4.93755	2.69435	4.60011
Acidobacteriota-sp-001_GC_00000032	9.21597	8.77728	8.78363	24.1081	7.36438	12.7176	5.8095	22.0962	8.04511	26.2217	4.32578	9.3692
Acidobacteriota-sp-001_GC_00000033	4.74486	2.4869	0.57787	0.999874	0.759214	5.52381	1.45237	5.11268	3.53091	9.65938	3.04041	5.12584
Acidobacteriota-sp-001_GC_00000034	39.0082	37.4497	52.0083	313.516	17.2342	3.66113	11.7337	63.2327	28.1355	86.6947	18.1683	49.9816
Acidobacteriota-sp-001_GC_00000035	0.479048	0.292576	1.04017	4.33279	15.7157	10.9834	4.70111	2.35066	0.782163	2.25306	0.519094	1.08901
Acidobacteriota-sp-001_GC_00000036	0.114059	0.036572	0.057787	0	0	0	0.0382204	0.470132	0.26817	0.91081	0.222469	0.431847
Acidobacteriota-sp-001_GC_00000037	9.35284	7.3144	3.5828	11.2208	5.54227	19.2049	6.26814	26.3861	13.5202	37.1754	8.20663	14.833
Acidobacteriota-sp-001_GC_00000038	7.57352	5.88809	3.00493	1.66646	4.09976	0.963456	6.95611	20.8621	11.2408	27.9235	11.1234	12.0917
Acidobacteriota-sp-001_GC_00000039	1.02653	0.841156	1.27131	7.7768	35.6072	10.9834	9.47865	20.8033	15.1293	40.6269	12.8043	21.0854
Acidobacteriota-sp-001_GC_00000040	2.00744	1.13373	0.231148	0.999874	0.379607	1.15615	0.917289	4.93638	2.32414	9.75525	1.03819	4.33725
Acidobacteriota-sp-001_GC_00000041	4.08331	3.4012	1.73361	9.22106	3.49239	3.53267	3.17229	10.0491	4.24603	11.7926	2.15053	5.42625
Acidobacteriota-sp-001_GC_00000042	4.8361	6.32696	12.0775	68.1026	23.9912	67.1208	17.3903	61.1171	16.4925	42.0171	8.92347	15.6967
Acidobacteriota-sp-001_GC_00000043	8.09819	6.21724	3.75616	6.88802	5.08674	3.91805	2.71365	9.87277	5.22932	13.9018	3.85613	5.91443
Acidobacteriota-sp-001_GC_00000044	0.980908	0.402292	1.50246	3.11072	3.11278	1.86268	1.64348	2.64449	1.81015	3.76308	1.40897	2.27189
Acidobacteriota-sp-001_GC_00000045	10.1741	7.38755	3.81394	6.11034	6.60517	2.76191	7.33831	31.0875	8.06745	21.9793	5.537	10.6272
Acidobacteriota-sp-001_GC_00000046	10.1513	7.75327	4.96968	13.776	5.16266	8.15726	5.31263	19.5692	12.023	31.8783	6.89654	14.5514
Acidobacteriota-sp-001_GC_00000047	0.593107	0.438864	0.288935	1.77755	1.44251	2.1196	1.56704	18.1001	3.06161	14.8845	2.24941	3.68009
Acidobacteriota-sp-001_GC_00000048	17.2685	18.7614	23.057	42.4391	17.1582	22.8018	10.5106	41.1365	15.4645	37.8945	10.8268	16.0722
Acidobacteriota-sp-001_GC_00000049	0.136871	0.219432	0.231148	2.44414	1.89804	18.1772	6.61212	48.1885	5.16228	19.3427	0.964032	3.39845
Acidobacteriota-sp-001_GC_00000050	0.25093	0.073144	0.057787	0.111097	0	0.0642304	0.191102	0	0.111738	0.431436	0.123594	0.0938798
Acidobacteriota-sp-001_GC_00000051	9.05629	6.76582	2.13812	1.66646	1.36659	0.706534	1.83458	8.16854	3.24039	10.1148	2.27413	5.59524
Acidobacteriota-sp-001_GC_00000052	81.9857	68.5725	97.6023	513.491	306.95	153.703	174.858	789.175	222.291	521.63	106.192	241.196
Acidobacteriota-sp-001_GC_00000053	500.993	558.711	890.094	1793.44	252.287	173.422	132.051	589.369	303.77	1502.36	183.512	339.488
Acidobacteriota-sp-001_GC_00000054	2.21275	1.68231	1.90697	6.66583	5.01082	4.49613	6.34458	17.865	8.15684	27.2764	5.2651	8.58061
Acidobacteriota-sp-001_GC_00000055	6.86636	3.14519	0.924593	0.888777	1.59435	4.17498	2.33144	8.5799	8.00041	21.9074	6.37744	13.3122
Acidobacteriota-sp-001_GC_00000056	1.32309	0.621724	0.404509	0.888777	0.607372	2.44076	0.955509	4.64255	3.10631	9.37175	1.73031	3.79274
Acidobacteriota-sp-001_GC_00000057	6.45574	3.73034	1.50246	1.66646	2.50541	6.10189	5.69484	16.7484	13.7884	51.293	9.19538	16.5416
Acidobacteriota-sp-001_GC_00000058	0.296554	0.475436	0.288935	0.555486	0.835136	4.11075	1.33771	13.8689	3.39682	12.7034	2.52131	3.30457
Acidobacteriota-sp-001_GC_00000059	2.80585	1.68231	0.693444	1.11097	0.53145	1.99114	1.26127	4.58378	2.16771	5.9682	1.85391	3.09803
Acidobacteriota-sp-001_GC_00000060	0.387801	0.109716	0	0.999874	0.683293	1.4773	2.98119	12.341	8.24623	26.1019	6.55047	11.6599
Acidobacteriota-sp-001_GC_00000061	1.23184	0.512008	0.462296	1.55536	0.986979	1.15615	0.802628	5.40652	4.64828	12.7034	2.34828	6.04586
Acidobacteriota-sp-001_GC_00000062	6.22763	3.32805	0.751231	0.222194	0.455529	0.128461	0.879068	2.93832	3.68734	8.70063	3.11456	5.01318
Acidobacteriota-sp-001_GC_00000063	1.50558	1.09716	0.57787	0.77768	1.44251	0.449613	1.33771	3.58475	1.3185	5.15327	0.815719	1.84004
Acidobacteriota-sp-001_GC_00000064	6.02232	3.62063	1.56025	4.77718	2.96094	1.4773	4.43356	22.3313	11.5537	33.5322	7.58866	14.7579
Acidobacteriota-sp-001_GC_00000065	6.38731	3.87663	2.02255	4.11059	2.27764	1.28461	3.63094	10.4604	6.12322	19.5584	4.4741	8.50551
Acidobacteriota-sp-001_GC_00000066	7.02604	5.81495	8.84142	32.6626	17.8415	8.54264	12.5363	35.2599	24.6046	59.2266	13.3481	19.1703
Acidobacteriota-sp-001_GC_00000067	0.798413	0.54858	0.693444	0.999874	1.59435	0.899226	2.59899	7.52211	6.74895	17.0897	3.85613	4.58133
Acidobacteriota-sp-001_GC_00000068	0.433424	0.073144	0.115574	0.444389	1.82211	5.9092	1.22305	5.52405	5.20697	11.0256	3.164	5.4638
Acidobacteriota-sp-001_GC_00000069	254.603	178.727	143.659	404.727	37.0497	6.16612	15.8615	30.0884	62.7071	108.866	129.18	152.555
Acidobacteriota-sp-001_GC_00000070	0.524672	0.73144	0.346722	1.88865	1.89804	1.02769	0.879068	4.34872	1.18442	3.23577	0.865157	1.59596
Acidobacteriota-sp-001_GC_00000071	0.433424	0.18286	0.115574	1.33317	0.379607	1.4773	2.33144	7.34581	3.53091	11.9843	2.42244	4.26214
Acidobacteriota-sp-001_GC_00000072	6.54699	4.3155	1.61804	3.7773	2.20172	6.67996	3.09585	9.05004	5.63157	19.7742	3.18872	8.3553
Acidobacteriota-sp-001_GC_00000073	2.71461	1.75546	0.404509	0.666583	0.683293	0.128461	0.917289	2.93832	2.16771	7.78982	1.33481	2.83517
Acidobacteriota-sp-001_GC_00000074	0.866849	0.402292	0.173361	0.888777	0.607372	1.28461	0.99373	3.99612	1.60902	5.44089	0.988751	2.4972
Acidobacteriota-sp-001_GC_00000075	58.5351	67.0731	38.544	84.5449	11.4641	18.3699	19.8364	62.6451	23.5543	65.3386	13.4223	26.2488
Acidobacteriota-sp-001_GC_00000076	12.3412	6.76582	0.866806	1.11097	1.51843	7.51496	3.86026	11.4595	6.19026	14.3093	3.93028	6.81567
Acidobacteriota-sp-001_GC_00000077	5.7942	3.54748	1.67582	3.11072	2.65725	21.5172	4.93043	28.9719	11.2631	37.511	8.94819	13.3122
Acidobacteriota-sp-001_GC_00000078	19.39	14.4094	9.30371	66.5472	14.8047	27.5548	13.2242	40.3726	27.5768	96.6897	32.7029	57.6797
Acidobacteriota-sp-001_GC_00000079	13.7783	10.423	11.0951	32.2182	27.028	37.2536	20.3715	85.3289	38.2813	104.863	25.6334	47.7848
Acidobacteriota-sp-001_GC_00000080	5.13266	4.79093	3.98731	18.6643	1.74619	4.17498	2.67543	9.40264	2.43588	6.85504	1.01347	3.0417
Acidobacteriota-sp-001_GC_00000081	26.7811	24.1375	15.3714	28.7742	11.0845	24.4718	12.9185	78.6295	35.5326	103.689	23.4581	40.3871
Acidobacteriota-sp-001_GC_00000082	0.433424	0.585152	0.288935	0.222194	0.683293	0.192691	1.29949	9.69647	5.72096	23.3934	3.21344	7.13486
Acidobacteriota-sp-001_GC_00000083	6.70667	3.98635	1.90697	4.99937	2.35356	3.66113	4.89221	29.3245	9.8776	24.8795	6.15497	12.8052
Acidobacteriota-sp-001_GC_00000084	3.83238	3.47434	0.98238	1.77755	2.1258	2.37653	2.4461	7.75717	4.0449	10.2586	2.4966	5.35115
Acidobacteriota-sp-001_GC_00000085	0.205306	0.18286	0.057787	0.555486	1.21474	0.706534	1.22305	2.46819	2.74874	6.75917	1.13706	2.45965
Acidobacteriota-sp-001_GC_00000086	1.89338	1.28002	0.462296	2.55523	1.67027	10.0842	1.52881	4.99515	2.81579	9.65938	2.02694	5.12584
Acidobacteriota-sp-001_GC_00000087	0.456236	0.36572	0.057787	0.333291	0.379607	0.192691	0.458644	2.93832	5.13993	14.5969	7.09429	9.16267
Acidobacteriota-sp-001_GC_00000088	0.980908	0.512008	1.04017	6.11034	3.03686	5.0742	2.0639	6.75814	2.79344	7.66998	1.582	3.02293
Acidobacteriota-sp-001_GC_00000089	3.69551	3.03548	1.15574	0.77768	1.67027	3.85382	2.0639	7.69841	3.73204	9.08413	2.59547	3.99928
Acidobacteriota-sp-001_GC_00000090	0.136871	0.036572	0	0.111097	0.379607	0.192691	0.382204	1.2341	0.960943	2.70846	0.59325	1.31432
Acidobacteriota-sp-001_GC_00000091	8.53162	4.86408	3.64058	20.553	5.39042	25.0499	4.85399	16.5721	10.3692	28.1872	6.22913	11.7537
Acidobacteriota-sp-001_GC_00000092	4.15175	2.4869	2.42706	12.1096	4.09976	3.46844	4.08958	15.0442	18.325	23.9207	17.7481	7.94223
Acidobacteriota-sp-001_GC_00000093	0.729978	0.475436	0.173361	1.11097	1.13882	1.34884	0.535085	2.76202	2.45823	7.04679	1.87863	2.4221
Acidobacteriota-sp-001_GC_00000094	4.8361	2.63318	0.98238	1.33317	1.29066	2.05537	2.48432	11.1656	13.4085	40.6269	10.8021	19.6209
Acidobacteriota-sp-001_GC_00000095	21.3975	15.726	12.1931	32.8848	19.5118	21.3245	17.5431	50.5979	25.722	74.6864	17.4762	33.0081
Acidobacteriota-sp-001_GC_00000096	1.14059	1.13373	0.57787	1.33317	0.53145	1.41307	0.267543	0.881497	0.804511	1.86956	0.3955	0.97635
Acidobacteriota-sp-001_GC_00000097	15.1014	10.0207	13.6955	58.326	8.88281	14.1307	8.90535	39.4323	36.1136	101.364	29.0693	52.46
Acidobacteriota-sp-001_GC_00000098	3.21647	1.90174	1.21353	5.22157	6.75701	1.54153	5.88594	14.104	6.57017	17.1855	3.78197	7.86713
Acidobacteriota-sp-001_GC_00000099	1.36871	0.658296	0.231148	0.888777	1.51843	1.22038	1.71992	7.69841	1.72076	7.1187	1.45841	3.39845
Acidobacteriota-sp-001_GC_00000100	3.87801	1.31659	0.57787	1.22207	0.607372	0.513843	1.07017	5.99418	8.42501	21.9313	7.34147	11.0215
Acidobacteriota-sp-001_GC_00000101	3.87801	2.85262	1.15574	0.555486	0.835136	0.642304	1.45237	9.16757	5.34106	12.9191	4.52353	7.4165
Acidobacteriota-sp-001_GC_00000102	24.249	20.2975	8.55248	7.22132	10.5531	33.6567	13.9504	49.8927	20.9396	55.7032	13.3976	25.3851
Acidobacteriota-sp-001_GC_00000103	12.5465	10.5327	3.17829	2.55523	1.74619	2.89037	3.63094	13.0462	5.8774	15.4119	3.70782	7.39773
Acidobacteriota-sp-001_GC_00000104	1.14059	0.475436	0.57787	1.33317	0.911057	2.63345	0.917289	5.23022	1.69841	7.1906	1.43369	2.77884
Acidobacteriota-sp-001_GC_00000105	20.0288	11.6299	12.5976	35.2178	11.3123	33.2714	14.6002	71.8714	53.8799	150.14	37.4737	70.6727
Acidobacteriota-sp-001_GC_00000106	31.8225	20.2609	20.341	84.9893	40.6939	15.5438	30.7674	141.921	121.057	367.32	69.3609	141.327
Acidobacteriota-sp-001_GC_00000107	1.1634	0.9143	0.462296	1.77755	0.303686	0.706534	0.99373	1.58669	1.43024	3.33165	1.13706	1.93392
Acidobacteriota-sp-001_GC_00000108	0.410613	0.402292	0.635657	1.22207	1.29066	2.44076	1.03195	3.99612	1.96658	6.87901	1.38425	1.99025
Acidobacteriota-sp-001_GC_00000109	29.6554	21.4678	10.5172	43.6612	7.21254	41.7498	9.70797	27.7378	21.9229	73.1524	32.9254	49.7751
Acidobacteriota-sp-001_GC_00000110	4.35706	3.10862	1.67582	1.22207	2.73317	3.33998	3.82204	15.9845	6.3467	17.8806	4.91903	9.55696
Acidobacteriota-sp-001_GC_00000111	7.27697	5.15665	3.75616	12.3318	5.61819	27.6191	8.59958	32.7917	22.6604	59.8019	18.638	32.3697
Acidobacteriota-sp-001_GC_00000112	5.08703	2.66976	1.15574	1.22207	1.13882	1.92691	1.49059	8.63867	6.36904	18.1683	5.28982	9.10634
Acidobacteriota-sp-001_GC_00000113	0.136871	0.073144	0.057787	0	0	0.449613	0.382204	1.0578	0.379908	1.19843	0.296625	0.600831
Acidobacteriota-sp-001_GC_00000114	0.844037	0.512008	0.635657	0.444389	0.303686	0.706534	0.305763	0.646431	0.603383	1.94146	0.346063	1.0139
Acidobacteriota-sp-001_GC_00000115	2.23556	0.73144	0.57787	0.222194	0.683293	1.4773	1.03195	4.70132	4.53655	12.8951	3.13928	5.87687
Acidobacteriota-sp-001_GC_00000116	8.66849	7.78984	4.50739	12.8873	15.1843	83.1784	13.6065	36.8466	26.5935	67.8074	24.0266	38.4907
Acidobacteriota-sp-001_GC_00000117	4.31143	3.18176	0.924593	1.11097	2.27764	1.09192	2.71365	7.75717	5.13993	14.6928	3.70782	6.75934
Acidobacteriota-sp-001_GC_00000118	43.5934	32.7685	21.0345	76.3237	15.6398	12.1395	8.59958	12.9286	11.509	24.496	17.7234	24.5965
Acidobacteriota-sp-001_GC_00000119	193.056	157.406	318.06	1086.2	318.87	56.5228	85.499	253.93	98.8431	294.359	81.9922	165.979
Acidobacteriota-sp-001_GC_00000120	4.03769	3.10862	1.09795	0.999874	0.683293	0.449613	1.26127	5.17145	3.03926	10.3545	3.65838	4.90052
Acidobacteriota-sp-001_GC_00000121	0.844037	0.73144	1.27131	2.33304	1.0629	0.770765	0.840848	3.99612	2.97222	7.47823	1.33481	2.70374
Acidobacteriota-sp-001_GC_00000122	12.364	8.96014	4.62296	8.44338	3.72015	13.5526	2.4461	10.2254	2.99457	9.85113	2.86738	4.9944
Acidobacteriota-sp-001_GC_00000123	0.342177	0.292576	0.057787	0.77768	0.0759214	0.256922	0.229322	1.17533	1.18442	2.56465	0.568532	1.65228
Acidobacteriota-sp-001_GC_00000124	17.4738	12.3248	6.18321	13.2206	7.36438	6.03766	14.3709	67.1113	44.8291	133.553	30.8737	55.727
Acidobacteriota-sp-001_GC_00000125	0.729978	0.658296	0.288935	1.11097	1.82211	15.9934	1.79636	2.35066	2.14536	7.5741	1.75503	2.21556
Acidobacteriota-sp-001_GC_00000126	47.4942	20.9923	6.06764	6.11034	8.42728	26.7841	20.6772	90.0302	96.6083	337.671	77.4192	145.307
Acidobacteriota-sp-001_GC_00000127	0.0684354	0.073144	0.404509	2.99962	1.0629	0.963456	0.535085	1.88053	2.45823	10.3784	2.47188	3.39845
Acidobacteriota-sp-001_GC_00000128	3.83238	2.92576	1.15574	1.11097	0.303686	0.578074	0.99373	3.46722	2.34649	5.44089	1.45841	2.70374
Acidobacteriota-sp-001_GC_00000129	2.91991	2.0846	2.71599	2.55523	9.71794	88.638	8.02628	28.3842	13.185	29.841	7.16844	8.56184
Acidobacteriota-sp-001_GC_00000130	34.1721	17.2254	9.47707	10.1098	9.41426	8.54264	11.1603	18.6877	8.06745	11.9843	3.21344	7.15364
Acidobacteriota-sp-001_GC_00000131	0.866849	0.512008	0.404509	0.888777	1.13882	2.31229	0.99373	7.28704	3.06161	11.5769	2.47188	5.36992
Acidobacteriota-sp-001_GC_00000132	0.182495	0.036572	0	1.11097	1.44251	1.54153	0.917289	1.99806	1.43024	4.50611	0.766282	1.4833
Acidobacteriota-sp-001_GC_00000133	2.16712	0.73144	0	1.88865	0	4.68882	0.687967	19.1579	3.53091	12.4158	0.889876	10.7774
Acidobacteriota-sp-001_GC_00000134	9.76346	4.42521	1.3291	2.88853	1.82211	15.2868	5.15975	20.0981	18.0568	50.2863	12.656	24.2773
Acidobacteriota-sp-001_GC_00000135	74.2753	48.019	48.5989	166.201	46.4639	32.5648	24.1935	113.184	110.553	288.847	66.5924	128.503
Acidobacteriota-sp-001_GC_00000136	2.21275	2.0846	1.61804	3.33291	1.51843	2.18383	2.0639	4.76008	2.92752	10.4983	2.07638	3.45478
Acidobacteriota-sp-001_GC_00000137	1.57402	1.38974	2.13812	12.554	6.3774	68.6623	8.0645	22.8602	21.9229	80.7505	13.9908	22.7001
Acidobacteriota-sp-001_GC_00000138	12.9343	9.06986	4.85411	5.99925	7.51622	29.3533	10.7017	47.4833	23.2638	67.9991	15.7706	26.6243
Acidobacteriota-sp-001_GC_00000139	0.524672	0.18286	0.057787	0.222194	0.303686	0.256922	0.420424	2.29189	1.92189	4.60199	0.865157	2.10291
Acidobacteriota-sp-001_GC_00000140	2.57773	1.42631	1.67582	8.88777	10.0976	5.84497	12.5745	45.3089	38.7729	55.104	27.3884	17.8559
Acidobacteriota-sp-001_GC_00000141	0.0684354	0.146288	0	0.111097	0.151843	0.128461	0.305763	1.46916	1.11738	3.93086	0.494375	0.600831
Acidobacteriota-sp-001_GC_00000142	6.38731	3.80349	2.83156	6.44364	4.70713	3.40421	3.51627	13.5751	10.1234	29.4575	9.98638	16.4102
Acidobacteriota-sp-001_GC_00000143	19.3216	11.4836	2.08033	1.22207	1.44251	1.79845	4.20424	13.5163	10.6598	28.6665	10.0358	14.7016
Acidobacteriota-sp-001_GC_00000144	1.84776	1.24345	0.462296	0.444389	0.379607	1.22038	1.49059	6.22925	4.78237	12.8951	4.02916	6.62791
Acidobacteriota-sp-001_GC_00000145	4.8361	3.14519	2.60042	7.11022	1.89804	3.72536	2.14034	7.93347	5.63157	14.1176	6.7235	9.46308
Acidobacteriota-sp-001_GC_00000146	0.273742	0.146288	0.115574	0.555486	0.455529	0.385382	0.191102	1.99806	0.983291	3.04402	1.08763	1.05145
Acidobacteriota-sp-001_GC_00000147	0.775602	0.475436	0.288935	0.222194	0.151843	1.09192	0.267543	0.881497	1.22911	4.02674	0.469657	1.50208
Acidobacteriota-sp-001_GC_00000148	1.5512	0.841156	0.173361	0.222194	0.607372	0.385382	1.41415	5.05392	3.73204	9.947	1.9775	3.81152
Acidobacteriota-sp-001_GC_00000149	3.69551	2.0846	1.15574	0.999874	0.986979	25.0499	2.67543	4.17242	3.50856	10.1867	2.57075	5.05073
Acidobacteriota-sp-001_GC_00000150	0.319365	0.18286	0	0.666583	0.986979	0.256922	1.03195	3.64352	2.05597	7.59807	2.15053	3.17314
Acidobacteriota-sp-001_GC_00000151	23.4962	13.4219	5.37419	5.66596	6.60517	6.16612	8.4467	37.6105	21.0067	67.6156	13.5459	26.8684
Acidobacteriota-sp-001_GC_00000152	10.5162	4.27892	1.27131	2.77743	1.51843	4.11075	3.7456	22.6839	28.9624	74.0872	26.3749	51.5963
Acidobacteriota-sp-001_GC_00000153	83.3772	77.1669	121.815	359.177	109.175	461.495	79.1926	160.08	80.2946	237.242	61.0306	115.979
Acidobacteriota-sp-001_GC_00000154	23.998	20.6632	16.3537	34.7734	16.2472	139.252	31.9522	289.131	111.939	311.257	73.8597	105.145
Acidobacteriota-sp-001_GC_00000155	0.844037	0.658296	0.520083	2.33304	0.607372	0.899226	0.840848	2.58572	1.67606	5.80042	1.01347	2.76007
Acidobacteriota-sp-001_GC_00000156	4.0605	2.63318	0.635657	0.77768	1.51843	4.75305	2.0639	7.93347	3.75438	11.6967	2.27413	5.76422
Acidobacteriota-sp-001_GC_00000157	2.57773	2.23089	3.35165	14.4426	11.5401	4.36767	3.86026	10.2254	5.09523	10.9537	2.79322	4.61889
Acidobacteriota-sp-001_GC_00000158	3.19365	1.5726	0.866806	0.999874	0.379607	0.578074	1.03195	4.87762	3.10631	8.55682	1.73031	3.73642
Acidobacteriota-sp-001_GC_00000159	5.4064	3.69377	3.52501	4.44389	6.68109	1.86268	5.08331	19.3929	14.9058	38.9731	10.5302	16.5041
Acidobacteriota-sp-001_GC_00000160	0.866849	0.54858	0.057787	0	0.151843	0.0642304	0.305763	1.2341	0.53634	2.56465	0.766282	1.23921
Acidobacteriota-sp-001_GC_00000161	84.1984	66.2319	12.1931	11.3319	6.14964	13.0388	22.9704	37.9044	8.0898	16.1309	3.63366	15.8657
Acidobacteriota-sp-001_GC_00000162	68.0705	37.4497	12.0197	6.11034	10.7808	11.6257	24.0788	89.2663	47.1309	125.236	37.3253	68.6824
Acidobacteriota-sp-001_GC_00000163	2.87429	1.20688	0.462296	2.44414	2.1258	6.23035	3.40161	13.1049	19.6435	54.5767	17.8469	29.1966
Acidobacteriota-sp-001_GC_00000164	1.48277	1.09716	0.866806	1.33317	2.1258	12.4607	2.86653	6.81691	2.41353	6.90298	1.11234	2.70374
Acidobacteriota-sp-001_GC_00000165	6.15919	3.58406	2.08033	2.99962	2.80909	9.31341	6.87967	36.1414	24.0683	68.5504	18.1189	36.538
Acidobacteriota-sp-001_GC_00000166	3.05678	1.38974	0.809018	1.22207	1.44251	3.21152	2.52254	9.9903	9.98934	31.4229	6.15497	11.1529
Acidobacteriota-sp-001_GC_00000167	3.2849	1.28002	0.809018	3.7773	1.51843	1.02769	1.52881	5.23022	4.44716	13.3985	3.06513	5.98953
Acidobacteriota-sp-001_GC_00000168	5.68014	4.20578	1.84919	1.88865	2.1258	5.0742	3.51627	13.5163	9.27422	26.8929	7.76169	13.2934
Acidobacteriota-sp-001_GC_00000169	1.11778	0.585152	0.288935	0.77768	0.911057	0.963456	3.51627	15.7494	11.7324	39.764	8.10776	15.922
Acidobacteriota-sp-001_GC_00000170	4.58517	2.70633	0.866806	2.44414	1.74619	4.4319	3.78382	18.8053	14.9952	40.6269	12.2605	20.2405
Acidobacteriota-sp-001_GC_00000171	3.03397	1.38974	0.98238	0.444389	0.759214	0.513843	0.343983	2.93832	1.96658	4.69786	2.12581	2.34699
Acidobacteriota-sp-001_GC_00000172	185.209	175.326	45.1317	70.1023	4.93489	31.2802	15.0588	54.6528	13.1627	29.8889	3.78197	10.7023
Acidobacteriota-sp-001_GC_00000173	35.3811	15.0311	10.8062	31.996	13.7418	78.5538	25.9134	117.827	126.71	467.245	84.9337	192.529
Acidobacteriota-sp-001_GC_00000174	1.64245	1.06059	0.924593	0.666583	2.58133	5.45958	3.70738	15.3968	4.78237	21.6437	3.164	8.3553
Acidobacteriota-sp-001_GC_00000175	0.273742	0.109716	0	0	0	0	0	0.176299	0.201128	0.838904	0.321344	0.375519
Acidobacteriota-sp-001_GC_00000176	2.73742	1.24345	0.520083	2.77743	1.13882	3.33998	2.82831	11.6358	9.16248	24.2084	5.78419	12.3734
Acidobacteriota-sp-001_GC_00000177	1.36871	1.28002	0.346722	0.333291	0.759214	1.92691	2.10212	8.52114	5.51984	15.8193	3.164	6.98466
Acidobacteriota-sp-001_GC_00000178	13.573	13.3854	9.99716	21.3307	22.6246	12.8461	24.7286	37.9631	2.56996	4.91358	0.840438	3.94295
Acidobacteriota-sp-001_GC_00000179	1.96182	1.64574	0.809018	0.77768	0.151843	3.33998	1.64348	5.87665	2.01128	8.24523	1.48313	3.15436
Acidobacteriota-sp-001_GC_00000180	1.36871	0.621724	0.288935	0.222194	0.455529	0.385382	1.14661	6.11171	6.65956	18.4319	4.27635	8.65572
Acidobacteriota-sp-001_GC_00000181	1.82495	0.950872	0.057787	0.555486	1.21474	6.35881	1.52881	5.64158	5.63157	20.2296	3.46063	7.04098
Acidobacteriota-sp-001_GC_00000182	11.1094	7.9727	11.2685	46.3275	19.36	17.0211	8.82891	26.1511	13.8778	22.3148	7.71226	15.6404
Acidobacteriota-sp-001_GC_00000183	34.4915	23.1135	5.7787	3.55511	4.85897	26.0133	12.4216	33.5557	15.1293	36.1208	14.8065	36.1625
Acidobacteriota-sp-001_GC_00000184	6.11357	3.51091	1.7914	1.11097	1.82211	5.33112	3.55449	9.6377	6.03383	15.7714	4.0786	7.49161
Acidobacteriota-sp-001_GC_00000185	7.09447	7.09497	2.6582	1.88865	2.42949	4.36767	3.7456	20.6858	10.9726	29.6253	8.70101	15.6404
Acidobacteriota-sp-001_GC_00000186	18.6829	19.9317	2.48484	3.44401	2.04988	7.00111	5.31263	9.22634	1.45259	3.18783	0.444938	2.27189
Acidobacteriota-sp-001_GC_00000187	6.34168	3.98635	1.15574	1.66646	1.97396	1.92691	3.63094	12.6936	9.09544	18.9113	7.21788	14.3261
Acidobacteriota-sp-001_GC_00000188	4.17456	4.75436	2.6582	6.88802	5.77003	3.46844	6.95611	15.2205	4.73767	11.6008	2.64491	5.98953
Acidobacteriota-sp-001_GC_00000189	0.615919	0.329148	0.346722	0.666583	0.911057	0.385382	0.535085	1.76299	1.45259	4.7458	1.28538	2.00903
Acidobacteriota-sp-001_GC_00000190	1.77932	1.06059	0.115574	1.88865	3.79607	3.14729	3.40161	17.2773	7.48642	19.5584	3.6831	8.61816
Acidobacteriota-sp-001_GC_00000191	0.410613	0.438864	0.404509	0.333291	0.911057	2.1196	0.496865	2.11559	1.40789	4.26642	1.40897	2.00903
Acidobacteriota-sp-001_GC_00000192	8.16663	3.29148	0.751231	0.333291	1.36659	2.24806	2.14034	16.2195	9.16248	30.2485	6.10554	13.5562
Acidobacteriota-sp-001_GC_00000193	6.20481	3.76692	0.520083	0.111097	0.53145	0.899226	1.52881	3.11462	2.2124	6.11201	1.28538	3.30457
Acidobacteriota-sp-001_GC_00000194	1.52839	1.1703	0.404509	3.55511	2.88501	6.67996	4.81577	22.39	8.53675	26.9408	5.43813	10.7962
Acidobacteriota-sp-001_GC_00000195	0.319365	0.146288	0.173361	0.555486	0.759214	2.56922	1.18483	3.58475	2.30179	7.74188	1.75503	2.94783
Acidobacteriota-sp-001_GC_00000196	7.9157	6.32696	2.48484	2.99962	2.42949	11.6899	7.64407	25.0933	10.7268	24.1844	7.95944	12.655
Acidobacteriota-sp-001_GC_00000197	3.6727	2.04803	2.13812	4.77718	3.64423	7.45073	4.16602	21.0972	13.4085	40.8187	8.05832	14.9269
Acidobacteriota-sp-001_GC_00000198	18.3407	12.2516	5.25862	2.66633	4.17568	4.81728	8.98179	47.3658	32.3145	78.0181	19.9975	36.9323
Acidobacteriota-sp-001_GC_00000199	4.76767	3.36462	1.7914	5.55486	2.27764	3.53267	3.59271	14.2803	7.06182	18.0244	4.10332	9.74472
Acidobacteriota-sp-001_GC_00000200	2.48649	1.46288	0.231148	0.666583	0.835136	5.20266	0.611526	3.93735	1.98893	6.99885	1.582	2.85395
Acidobacteriota-sp-001_GC_00000201	11.1322	8.887	2.60042	2.55523	2.80909	21.8383	8.59958	33.4381	15.755	44.0305	9.46729	17.7433
Acidobacteriota-sp-001_GC_00000202	2.64617	1.93832	1.21353	2.99962	1.51843	3.72536	0.955509	4.46625	2.27945	5.46486	1.50784	2.85395
Acidobacteriota-sp-001_GC_00000203	1.59683	1.24345	0.173361	0	0.303686	1.15615	1.07017	5.64158	3.03926	9.1081	2.07638	4.35602
Acidobacteriota-sp-001_GC_00000204	3.30771	2.26746	0.693444	0.444389	1.21474	0.899226	1.18483	6.64061	6.7713	20.3015	5.06735	10.6835
Acidobacteriota-sp-001_GC_00000205	4.81329	3.03548	0.635657	0.555486	1.36659	5.00997	2.75187	9.52017	7.35233	22.962	5.9325	10.477
Acidobacteriota-sp-001_GC_00000206	3.55864	1.8286	1.04017	0.77768	0.607372	1.86268	1.56704	8.5799	5.09523	16.6822	4.32578	6.62791
Acidobacteriota-sp-001_GC_00000207	4.12894	3.18176	0.924593	0.999874	1.82211	13.4242	3.21051	13.4575	6.12322	15.6276	3.90557	8.84348
Acidobacteriota-sp-001_GC_00000208	2.48649	1.75546	0.635657	0.999874	0.379607	1.02769	0.840848	2.82079	2.36884	5.53676	1.85391	3.07926
Acidobacteriota-sp-001_GC_00000209	8.48599	4.02292	1.61804	0.555486	0.607372	3.98229	2.40788	7.58087	5.65392	15.4119	5.21566	9.16267
Acidobacteriota-sp-001_GC_00000210	3.26209	2.4869	0.57787	0.666583	1.59435	1.54153	2.0639	7.40458	5.09523	14.4771	3.65838	7.13486
Acidobacteriota-sp-001_GC_00000211	1.5512	0.9143	0.57787	0.999874	1.0629	12.0753	2.82831	4.87762	3.30743	11.0496	2.373	5.29482
Acidobacteriota-sp-001_GC_00000212	13.4362	10.6425	5.7787	7.999	5.16266	25.3068	7.64407	34.0846	13.4085	37.2953	8.30551	18.9449
Acidobacteriota-sp-001_GC_00000213	1.25465	0.804584	0.404509	2.88853	0.986979	3.98229	2.0639	11.2832	5.60923	15.4119	3.38647	6.83445
Acidobacteriota-sp-001_GC_00000214	2.55492	3.43777	0.98238	3.55511	1.74619	10.8549	2.21678	8.22731	2.30179	7.04679	1.28538	3.37967
Acidobacteriota-sp-001_GC_00000215	6.43293	2.26746	1.38689	1.99975	0.911057	1.4773	1.64348	8.05101	5.49749	15.2201	3.88085	8.31775
Acidobacteriota-sp-001_GC_00000216	2.00744	1.38974	1.27131	7.7768	4.32752	4.88151	3.13407	17.5712	8.44736	28.5946	7.02013	10.5145
Acidobacteriota-sp-001_GC_00000217	1.48277	0.73144	0.57787	2.11085	1.13882	8.60687	2.255	13.6338	6.88304	26.0779	5.24038	9.01246
Acidobacteriota-sp-001_GC_00000218	12.6606	8.30185	9.76601	11.9985	15.1843	9.44187	9.55509	24.0355	12.5146	27.4202	9.93694	14.6828
Acidobacteriota-sp-001_GC_00000219	0.387801	0.292576	0.057787	0.111097	0.759214	0.192691	0.573306	2.17436	1.40789	5.1293	1.06291	2.04658
Acidobacteriota-sp-001_GC_00000220	2.78304	2.66976	1.15574	1.88865	0.986979	0.513843	1.22305	4.46625	1.98893	4.43421	1.63144	3.07926
Acidobacteriota-sp-001_GC_00000221	1.41433	1.1703	0.288935	0.222194	0.227764	1.09192	0.611526	4.05489	2.2124	6.8071	1.65616	3.41722
Acidobacteriota-sp-001_GC_00000222	6.7523	4.27892	1.61804	1.33317	2.65725	10.7265	3.59271	11.5182	14.9952	35.7373	16.5369	27.826
Acidobacteriota-sp-001_GC_00000223	5.68014	3.47434	1.84919	1.11097	1.21474	1.22038	1.49059	11.9296	5.43045	16.7062	4.12803	7.79202
Acidobacteriota-sp-001_GC_00000224	3.78676	1.1703	0.288935	0	0.455529	0.321152	2.255	7.58087	5.92209	17.6409	5.09207	8.4304
Acidobacteriota-sp-001_GC_00000225	1.41433	0.621724	0.635657	0.77768	1.21474	0.642304	1.14661	3.87859	3.53091	8.55682	2.12581	3.71764
Acidobacteriota-sp-001_GC_00000226	1.45996	0.950872	0.288935	0.333291	0.455529	0.770765	1.33771	5.17145	5.16228	15.8912	4.15275	8.05489
Acidobacteriota-sp-001_GC_00000227	3.78676	2.92576	1.09795	3.55511	2.27764	8.41418	1.83458	7.52211	4.33542	15.4598	3.04041	6.10219
Acidobacteriota-sp-001_GC_00000228	7.93851	5.01037	2.48484	2.66633	3.72015	3.66113	6.95611	26.2686	14.7494	39.045	9.07179	16.7294
Acidobacteriota-sp-001_GC_00000229	0.729978	0.475436	0.346722	1.22207	0.379607	0.385382	0.917289	2.76202	1.7878	5.65661	1.11234	2.36577
Acidobacteriota-sp-001_GC_00000230	1.98463	1.75546	3.17829	12.554	2.80909	1.92691	0.99373	7.46334	2.83813	7.81379	1.73031	2.77884
Acidobacteriota-sp-001_GC_00000231	6.47856	2.81604	1.7914	1.66646	3.03686	1.60576	6.03882	26.7387	18.2579	53.3782	14.411	27.3566
Acidobacteriota-sp-001_GC_00000232	16.8123	13.0562	3.1205	4.66608	4.70713	101.356	8.0645	36.9053	20.5821	60.7366	12.6313	22.7565
Acidobacteriota-sp-001_GC_00000233	0.844037	0.658296	0.057787	0.111097	0.303686	0.899226	0.764407	2.87956	1.89954	4.84167	1.53256	2.08413
Acidobacteriota-sp-001_GC_00000234	3.92363	3.43777	1.44468	1.22207	1.13882	1.41307	2.02568	6.22925	2.34649	5.80042	1.40897	2.85395
Acidobacteriota-sp-001_GC_00000235	3.64989	2.34061	0.809018	0.555486	3.11278	2.18383	3.21051	10.6955	7.44172	20.1097	5.24038	9.87615
Acidobacteriota-sp-001_GC_00000236	0.319365	0.18286	0.115574	0.222194	0.455529	0.256922	0.191102	0.587665	0.335213	1.70178	0.321344	0.78859
Acidobacteriota-sp-001_GC_00000237	55.159	50.9448	20.9767	30.3295	8.04767	146.702	15.1735	24.3293	10.6374	22.9141	7.46507	13.7628
Acidobacteriota-sp-001_GC_00000238	81.3241	88.9066	24.3861	21.4418	24.9022	12.3322	28.971	63.0564	14.0566	33.0528	10.2336	20.5972
Acidobacteriota-sp-001_GC_00000239	1.39152	0.694868	0.751231	0.666583	1.0629	1.60576	1.07017	4.11365	2.99457	7.66998	1.13706	2.68496
Acidobacteriota-sp-001_GC_00000240	0.615919	0.256004	0.231148	0.111097	0.53145	0.385382	0.802628	3.40846	2.10067	6.85504	1.582	3.34212
Acidobacteriota-sp-001_GC_00000241	1.82495	1.35316	0.115574	0.333291	0.455529	0	0.687967	2.05683	1.54198	4.84167	1.06291	2.0278
Acidobacteriota-sp-001_GC_00000242	11.8621	11.4836	7.33895	26.5522	18.9044	17.9845	28.8182	78.2769	7.15121	13.9258	1.92806	4.31847
Acidobacteriota-sp-001_GC_00000243	3.03397	1.79203	0.57787	0.888777	0.227764	1.41307	1.14661	8.05101	7.50877	23.1058	3.21344	7.11609
Acidobacteriota-sp-001_GC_00000244	6.5698	3.25491	3.17829	3.8884	3.94791	24.9856	6.80323	30.7349	18.7049	56.7339	11.3706	20.4282
Acidobacteriota-sp-001_GC_00000245	51.9881	33.6828	23.9238	108.653	5.92187	29.0321	31.4936	171.951	46.7957	116.152	13.5212	25.0847
Acidobacteriota-sp-001_GC_00000246	2.53211	1.86517	0.520083	0.666583	1.67027	0.321152	1.18483	5.17145	4.4695	15.5796	3.78197	5.98953
Acidobacteriota-sp-001_GC_00000247	5.7942	2.30404	0.57787	0.444389	1.97396	9.05649	4.05136	17.6299	13.7437	40.2913	8.67629	20.9352
Acidobacteriota-sp-001_GC_00000248	23.0856	17.1157	21.4968	96.8767	23.0042	10.6622	16.2054	86.3867	34.0129	100.453	26.4738	52.5351
Acidobacteriota-sp-001_GC_00000249	2.21275	1.49945	1.56025	11.8874	2.42949	1.60576	1.22305	4.40749	2.6817	8.00554	2.17525	2.77884
Acidobacteriota-sp-001_GC_00000250	0.182495	0.219432	0.115574	0.333291	0.227764	0.256922	0.458644	2.99709	2.34649	6.85504	1.21122	2.74129
Acidobacteriota-sp-001_GC_00000251	40.3313	35.9869	48.9456	137.983	35.3794	95.3179	24.6139	90.5591	32.5827	90.6016	22.3458	45.5692
Acidobacteriota-sp-001_GC_00000252	1.39152	0.475436	0.173361	0	0.986979	0.513843	0.687967	2.29189	2.12301	6.54345	1.45841	2.51598
Acidobacteriota-sp-001_GC_00000253	0.364989	0.256004	0	0	0.227764	0	0.382204	1.2341	0.893901	2.51671	0.444938	0.863694
Acidobacteriota-sp-001_GC_00000254	12.6834	11.5568	42.5313	120.318	144.175	438.629	81.2565	168.013	15.5315	41.8973	9.26954	17.8559
Acidobacteriota-sp-001_GC_00000255	2.1215	1.64574	0.751231	0.555486	0.379607	2.82614	2.10212	8.81497	6.12322	16.5863	3.90557	8.91858
Acidobacteriota-sp-001_GC_00000256	1.939	0.950872	0.635657	0.999874	1.0629	1.54153	1.64348	3.99612	2.32414	6.08804	1.68088	2.74129
Acidobacteriota-sp-001_GC_00000257	17.4282	11.7762	3.40943	3.33291	2.42949	1.66999	3.63094	16.5134	12.3805	39.5723	8.15719	15.9971
Acidobacteriota-sp-001_GC_00000258	77.2408	60.0147	24.2706	21.6639	13.8177	57.7431	27.9773	162.783	60.897	178.998	45.1365	82.6893
Acidobacteriota-sp-001_GC_00000259	6.91198	3.6572	2.42706	3.66621	2.96094	3.91805	5.73306	24.7995	15.1516	44.0305	10.0111	17.4616
Acidobacteriota-sp-001_GC_00000260	0.319365	0.036572	0.404509	0.555486	0.227764	0	0.687967	3.70229	8.73788	22.4826	9.44257	11.228
Acidobacteriota-sp-001_GC_00000261	1.20903	0.950872	0.231148	0.333291	0.151843	0.706534	0.420424	1.4104	0.737468	1.86956	0.59325	0.995126
Acidobacteriota-sp-001_GC_00000262	1.7337	0.768012	0.520083	0.333291	0.607372	3.14729	0.267543	1.2341	0.648078	1.74971	0.840438	1.0139
Acidobacteriota-sp-001_GC_00000263	3.17084	1.42631	1.3291	1.11097	1.21474	1.66999	1.64348	6.17048	5.43045	14.9325	4.39994	6.89078
Acidobacteriota-sp-001_GC_00000264	13.7327	8.96014	1.61804	0	0.607372	2.1196	1.94924	6.46431	3.37448	8.94032	2.34828	4.31847
Acidobacteriota-sp-001_GC_00000265	4.31143	2.0846	0.866806	0.666583	0.911057	3.14729	1.26127	8.87374	8.04511	23.4174	6.97069	11.397
Acidobacteriota-sp-001_GC_00000266	11.8165	13.5682	5.43198	17.4423	4.17568	1.28461	4.73933	16.102	6.97243	20.8528	2.91681	6.98466
Acidobacteriota-sp-001_GC_00000267	8.34912	6.4001	4.85411	8.44338	5.99779	104.053	9.24933	36.4352	9.36361	23.0099	6.97069	11.397
Acidobacteriota-sp-001_GC_00000268	1.25465	0.9143	1.44468	4.55498	2.1258	1.09192	1.10839	4.28995	1.7878	4.50611	0.642688	1.91515
Acidobacteriota-sp-001_GC_00000269	3.51302	2.66976	4.73854	25.108	3.03686	1.41307	1.79636	6.58184	5.51984	17.4252	4.99319	8.2802
Acidobacteriota-sp-001_GC_00000270	0.456236	0.256004	0.115574	0.888777	0.683293	0.513843	0.764407	1.76299	1.51963	4.91358	1.26066	2.10291
Acidobacteriota-sp-001_GC_00000271	4.65361	1.5726	0.231148	0.555486	0.835136	4.68882	2.36966	9.57893	10.3692	26.5094	5.46285	10.5521
Acidobacteriota-sp-001_GC_00000272	36.2936	31.0131	3.92952	1.55536	3.87199	13.938	18.2311	51.3031	17.0959	45.6124	13.5953	25.8357
Acidobacteriota-sp-001_GC_00000273	14.8277	9.28929	2.83156	4.66608	4.02384	23.4441	7.14721	24.153	14.3695	39.1409	11.4695	18.0437
Acidobacteriota-sp-001_GC_00000274	2.32681	1.60917	1.21353	1.66646	0.455529	1.86268	2.14034	7.87471	3.84377	9.46763	2.57075	5.76422
Acidobacteriota-sp-001_GC_00000275	0.524672	0.18286	0.57787	1.44426	0.835136	1.02769	0.496865	1.58669	1.02799	3.5953	0.617969	1.35187
Acidobacteriota-sp-001_GC_00000276	1.07216	0.292576	0.173361	0.222194	0	0.0642304	0.764407	2.17436	2.19006	6.85504	1.90335	2.91027
Acidobacteriota-sp-001_GC_00000277	0.958096	0.621724	0.751231	2.11085	1.74619	0.578074	0.764407	1.82176	1.89954	6.25583	1.16178	2.27189
Acidobacteriota-sp-001_GC_00000278	4.28862	2.0846	1.15574	1.33317	1.44251	1.15615	2.02568	7.22828	4.38011	16.4905	4.17747	7.04098
Acidobacteriota-sp-001_GC_00000279	0.661543	0.36572	0.462296	0.222194	1.13882	0.449613	1.10839	4.17242	2.99457	10.4024	2.54603	3.45478
Acidobacteriota-sp-001_GC_00000280	2.8971	2.19432	1.50246	1.99975	1.82211	3.53267	2.40788	7.16951	4.89411	13.9498	3.26288	6.96588
Acidobacteriota-sp-001_GC_00000281	50.5282	45.8613	33.5743	84.5449	25.5855	18.4984	27.5187	38.0807	13.4085	26.6771	4.10332	12.1105
Acidobacteriota-sp-001_GC_00000282	20.8728	14.3362	3.75616	2.99962	5.99779	11.3688	11.1221	49.07	22.1687	61.6474	16.5121	27.1125
Acidobacteriota-sp-001_GC_00000283	1.39152	0.512008	0.346722	0.222194	0.0759214	0.256922	0.611526	3.05586	1.63137	4.93755	1.31009	1.89637
Acidobacteriota-sp-001_GC_00000284	5.54327	4.20578	2.31148	2.77743	2.04988	1.92691	3.32517	16.1608	6.61487	19.1749	4.72128	9.50063
Acidobacteriota-sp-001_GC_00000285	1.32309	0.658296	0.173361	0.222194	0.303686	1.02769	0.305763	1.0578	0.53634	1.70178	0.346063	1.07023
Acidobacteriota-sp-001_GC_00000286	5.86264	4.16921	2.13812	2.88853	3.49239	12.268	5.38907	21.8024	15.688	46.715	12.656	20.3344
Acidobacteriota-sp-001_GC_00000287	6.38731	3.36462	1.90697	2.99962	2.50541	1.34884	2.10212	7.99224	5.4081	14.9804	4.02916	7.52916
Acidobacteriota-sp-001_GC_00000288	0.798413	0.54858	0.520083	0.333291	1.29066	2.82614	1.83458	7.75717	2.63701	5.75248	1.87863	2.68496
Acidobacteriota-sp-001_GC_00000289	2.69179	1.8286	0.520083	0.333291	0.53145	1.34884	1.94924	5.11268	4.35777	14.3572	4.54825	6.77812
Acidobacteriota-sp-001_GC_00000290	6.61543	4.53493	1.27131	4.55498	0.759214	8.73534	3.32517	8.7562	4.62594	14.3093	4.67185	6.90955
Acidobacteriota-sp-001_GC_00000291	18.1582	4.38864	0.693444	0.222194	0.911057	1.28461	3.89848	25.6809	28.6942	113.348	28.9457	55.7834
Acidobacteriota-sp-001_GC_00000292	0.136871	0.073144	0.057787	0.555486	0.911057	0.256922	1.41415	2.93832	1.56433	5.46486	1.45841	1.80249
Acidobacteriota-sp-001_GC_00000293	7.45946	3.9132	1.73361	1.33317	1.67027	4.17498	2.10212	6.22925	3.59795	8.3411	2.07638	4.65644
Acidobacteriota-sp-001_GC_00000294	151.79	156.748	234.731	345.068	159.587	82.4076	51.6739	31.5576	7.2406	15.1722	12.1122	16.7482
Acidobacteriota-sp-001_GC_00000295	6.86636	4.02292	3.1205	4.66608	4.02384	5.58805	5.12153	30.441	18.9283	57.1653	13.7931	23.1883
Acidobacteriota-sp-001_GC_00000296	1.11778	0.658296	0.231148	0.444389	0.911057	5.58805	1.26127	4.93638	4.9835	16.3946	4.69657	7.62304
Acidobacteriota-sp-001_GC_00000297	2.16712	1.38974	0.635657	1.88865	1.0629	0.192691	0.764407	3.58475	1.49728	5.72851	1.95278	2.83517
Acidobacteriota-sp-001_GC_00000298	1.02653	0.804584	0.404509	0.111097	0.379607	0.706534	0.99373	3.64352	2.52527	9.53953	2.42244	3.5111
Acidobacteriota-sp-001_GC_00000299	0.410613	0.146288	0.115574	0.555486	0.227764	0	0.458644	1.64546	1.13972	3.57133	0.840438	1.91515
Acidobacteriota-sp-001_GC_00000300	7.50509	4.90065	2.60042	3.44401	2.96094	0.963456	2.255	7.28704	4.11194	10.8099	2.07638	3.75519
Acidobacteriota-sp-001_GC_00000301	1.98463	1.20688	0.462296	1.55536	1.29066	0.834995	1.49059	5.87665	5.11758	13.758	2.99097	3.9805
Acidobacteriota-sp-001_GC_00000302	90.6313	98.4153	283.619	1190.07	873.856	2328.67	375.095	811.624	128.029	288.823	93.783	164.252
Acidobacteriota-sp-001_GC_00000303	0.50186	0.621724	0.173361	0.555486	0.53145	0.578074	0.458644	1.35163	0.804511	2.66052	0.791001	1.44575
Acidobacteriota-sp-001_GC_00000304	8.82817	4.93722	3.06271	6.11034	6.3774	45.7963	8.17916	24.2118	9.56474	23.4414	5.24038	10.0451
Acidobacteriota-sp-001_GC_00000305	1.48277	0.585152	0.288935	0.333291	0.607372	1.54153	0.420424	2.17436	2.54762	6.01614	1.43369	2.62863
Acidobacteriota-sp-001_GC_00000306	2.66898	1.68231	1.61804	8.99887	13.8177	148.629	15.6704	23.154	4.58124	10.7619	3.75725	5.72667
Acidobacteriota-sp-001_GC_00000307	1.02653	0.512008	0.115574	0.222194	0.151843	1.66999	0.955509	2.11559	1.29616	3.16387	0.420219	1.35187
Acidobacteriota-sp-001_GC_00000308	0.75279	0.475436	0.231148	0.555486	0.227764	0.642304	0.382204	2.40943	0.737468	3.49943	0.59325	1.38942
Acidobacteriota-sp-001_GC_00000309	3.35334	2.34061	0.866806	3.8884	4.93489	4.49613	3.01941	9.40264	6.32435	16.874	3.85613	8.67449
Acidobacteriota-sp-001_GC_00000310	11.6568	8.96014	5.54756	10.9986	10.0216	5.00997	7.68229	21.1559	8.1345	17.7848	6.13025	9.97003
Acidobacteriota-sp-001_GC_00000311	70.4885	76.6549	60.3297	66.5472	20.4988	114.651	40.6665	40.4313	3.6203	6.51948	1.28538	4.80664
Acidobacteriota-sp-001_GC_00000312	1.41433	0.54858	0.115574	0.444389	0.683293	0.642304	0.649746	3.40846	1.60902	5.94423	1.53256	2.15924
Acidobacteriota-sp-001_GC_00000313	0.912473	0.804584	0.520083	0.333291	0.607372	6.80842	0.99373	3.52599	2.30179	5.17723	1.40897	2.17801
Acidobacteriota-sp-001_GC_00000314	107.101	137.182	1337.71	4800.73	4141.51	9593.58	1157.66	1936.94	60.0925	93.1663	19.4042	36.6694
Acidobacteriota-sp-001_GC_00000315	5.81701	4.49836	2.88935	4.88828	4.55529	14.9015	7.52941	14.7504	5.72096	14.2134	3.33703	6.85322
Acidobacteriota-sp-001_GC_00000316	2.34962	1.13373	0.462296	1.55536	0.759214	1.41307	1.18483	4.17242	3.70969	9.18	3.58422	4.28092
Acidobacteriota-sp-001_GC_00000317	23.7015	11.4836	5.25862	4.88828	4.09976	22.4806	6.61212	25.3871	25.8784	74.3988	19.2065	32.5575
Acidobacteriota-sp-001_GC_00000318	0.0912473	0	0	0.111097	0.151843	0.0642304	0.305763	0.99903	0.53634	1.74971	0.420219	0.97635
Acidobacteriota-sp-001_GC_00000319	6.79792	2.77947	1.73361	1.55536	1.21474	3.78959	2.10212	11.7533	13.7214	42.4246	9.66504	16.5228
Acidobacteriota-sp-001_GC_00000320	4.76767	4.09606	2.83156	3.7773	3.72015	4.17498	4.85399	22.6839	8.64849	22.3628	6.55047	11.5848
Acidobacteriota-sp-001_GC_00000321	6.61543	2.77947	0.809018	0.999874	1.21474	3.27575	4.08958	29.6771	28.292	107.931	20.22	37.1764
Acidobacteriota-sp-001_GC_00000322	5.9767	3.94978	2.54263	11.2208	2.20172	2.18383	3.28695	17.9825	8.93901	24.7117	5.2651	10.8337
Acidobacteriota-sp-001_GC_00000323	19.5725	17.2986	4.62296	10.1098	7.59214	25.3068	17.1992	34.3196	3.75438	8.05348	1.82919	5.14461
Acidobacteriota-sp-001_GC_00000324	2.00744	1.02402	0.057787	0	0.303686	0.706534	1.71992	10.7543	7.39703	24.52	5.1415	10.0451
Acidobacteriota-sp-001_GC_00000325	3.60427	1.93832	0.57787	0.555486	0.227764	4.04652	1.37593	6.52308	4.4695	11.9843	2.17525	5.44503
Acidobacteriota-sp-001_GC_00000326	1.30027	0.768012	0.288935	1.33317	1.29066	0.513843	1.07017	6.46431	2.63701	6.83107	1.50784	3.21069
Acidobacteriota-sp-001_GC_00000327	3.14803	3.03548	3.35165	11.8874	6.68109	33.3998	4.96865	8.10977	3.06161	4.53008	0.667407	2.91027
Acidobacteriota-sp-001_GC_00000328	184.935	170.06	53.453	43.439	6.98477	13.8095	35.6978	99.3153	14.5706	30.2964	2.86738	9.03124
Acidobacteriota-sp-001_GC_00000329	1.3459	0.9143	0.751231	1.77755	0.303686	2.50499	0.687967	2.40943	1.51963	4.38627	1.28538	2.72251
Acidobacteriota-sp-001_GC_00000330	4.22019	2.85262	1.27131	1.22207	1.29066	27.2337	3.78382	12.1647	7.30764	20.3734	5.04263	9.25655
Acidobacteriota-sp-001_GC_00000331	0.182495	0.073144	0	0	0.0759214	0.192691	0.496865	2.82079	6.86069	18.2641	7.09429	11.5284
Acidobacteriota-sp-001_GC_00000332	9.92314	5.70523	1.7914	2.99962	2.88501	2.82614	3.82204	21.0384	13.5426	43.9346	8.79988	15.9408
Acidobacteriota-sp-001_GC_00000333	19.8007	13.3122	6.41436	11.1097	4.2516	25.1783	12.6892	39.4911	3.5756	6.54345	1.11234	4.88175
Acidobacteriota-sp-001_GC_00000334	1.96182	0.621724	0.288935	0.333291	0.303686	1.09192	1.10839	4.87762	3.6203	11.8885	2.07638	5.08828
Acidobacteriota-sp-001_GC_00000335	3.01116	1.90174	0.231148	0.666583	1.13882	2.89037	4.05136	16.6897	9.22953	25.7903	4.91903	11.2656
Acidobacteriota-sp-001_GC_00000336	7.41384	3.47434	1.50246	8.11009	1.82211	1.99114	1.98746	10.2841	7.86633	24.1844	5.6606	10.9652
Acidobacteriota-sp-001_GC_00000337	2.87429	1.31659	0.57787	1.55536	1.89804	7.77188	2.94297	19.4517	19.0848	65.794	13.8178	24.6153
Acidobacteriota-sp-001_GC_00000338	7.29978	5.04694	2.31148	3.22182	1.36659	6.03766	2.75187	7.58087	4.13429	12.3439	3.78197	7.75447
Acidobacteriota-sp-001_GC_00000339	2.98835	2.52347	0.924593	4.11059	2.20172	1.02769	3.21051	8.5799	4.76002	7.59807	2.22469	4.03683
Acidobacteriota-sp-001_GC_00000340	1.50558	1.06059	0.809018	2.22194	1.67027	0.706534	0.726187	1.88053	0.759816	2.20512	0.59325	1.25799
Acidobacteriota-sp-001_GC_00000341	2.18993	0.950872	0.346722	0.222194	0.455529	0.385382	1.07017	6.40555	4.53655	16.826	6.17969	8.8998
Acidobacteriota-sp-001_GC_00000342	0.866849	0.329148	0.98238	2.55523	0.911057	1.60576	0.573306	3.87859	1.27381	4.93755	0.692125	1.27677
Acidobacteriota-sp-001_GC_00000343	10.2653	4.93722	3.06271	9.22106	3.87199	4.11075	7.26187	26.68	16.9841	49.9747	12.2111	23.132
Acidobacteriota-sp-001_GC_00000344	1.82495	1.71888	1.09795	2.33304	1.82211	13.8095	2.94297	8.34484	4.13429	12.4637	3.53478	4.80664
Acidobacteriota-sp-001_GC_00000345	2.32681	1.8286	0.173361	0.333291	0	0.128461	1.07017	2.40943	2.01128	6.04011	1.45841	2.06536
Acidobacteriota-sp-001_GC_00000346	26.5301	21.2483	22.248	95.6547	10.0216	13.6811	13.7976	45.8378	36.8287	82.3324	36.8062	50.1506
Acidobacteriota-sp-001_GC_00000347	32.37	38.9858	17.9718	42.7724	19.284	16.8284	39.367	35.4949	3.151	4.96152	0.964032	2.72251
Acidobacteriota-sp-001_GC_00000348	5.77139	2.56004	1.15574	1.55536	3.87199	0.0642304	4.54822	34.8485	26.3254	80.7984	18.638	33.7779
Acidobacteriota-sp-001_GC_00000349	3.71833	2.4869	0.866806	0.999874	0.607372	0.706534	2.17856	6.93444	2.56996	9.77922	1.63144	3.54866
Acidobacteriota-sp-001_GC_00000350	4.56236	4.53493	0.462296	0.77768	0.455529	1.41307	2.14034	6.52308	2.54762	6.83107	1.582	3.41722
Acidobacteriota-sp-001_GC_00000351	3.07959	1.5726	0.866806	0.333291	1.0629	2.9546	1.94924	7.63964	5.07289	14.2853	3.78197	6.77812
Acidobacteriota-sp-001_GC_00000352	0.205306	0.18286	0.173361	0.222194	0.759214	0.513843	0.764407	2.64449	2.16771	6.63932	1.53256	2.36577
Acidobacteriota-sp-001_GC_00000353	0.980908	0.292576	0.462296	1.66646	1.13882	1.41307	0.99373	6.17048	2.14536	8.67666	1.63144	2.57231
Acidobacteriota-sp-001_GC_00000354	3.60427	1.64574	0.231148	0.77768	0.379607	3.78959	1.18483	6.75814	8.38032	22.6025	7.51451	11.6786
Acidobacteriota-sp-001_GC_00000355	2.53211	0.9143	0.98238	0.111097	0.986979	0.513843	0.917289	4.52502	2.97222	11.7926	2.84266	5.23849
Acidobacteriota-sp-001_GC_00000356	2.87429	2.37718	1.73361	3.8884	1.82211	4.4319	2.33144	12.2234	4.62594	15.4358	2.81794	4.86297
Acidobacteriota-sp-001_GC_00000357	3.78676	2.12118	2.42706	5.33266	4.02384	0.642304	8.98179	43.1346	21.5654	68.7422	10.9999	20.9727
Acidobacteriota-sp-001_GC_00000358	3.94644	3.6572	4.39181	7.8879	5.77003	4.04652	5.15975	10.7543	4.13429	11.481	2.1011	5.68911
Acidobacteriota-sp-001_GC_00000359	3.35334	1.49945	1.56025	1.11097	1.0629	1.66999	3.59271	14.2215	7.08416	17.617	4.69657	8.99368
Acidobacteriota-sp-001_GC_00000360	0.524672	0.219432	0.115574	0.77768	0.455529	2.56922	1.49059	4.46625	6.7266	11.9364	5.31453	13.6126
Acidobacteriota-sp-001_GC_00000361	0.684354	0.658296	0.462296	3.66621	1.21474	15.5438	5.50373	15.9257	4.84941	17.8567	3.5595	4.95685
Acidobacteriota-sp-001_GC_00000362	14.4171	11.3373	6.18321	4.88828	3.94791	33.5283	7.98806	30.0884	18.325	46.9546	16.1166	25.9296
Acidobacteriota-sp-001_GC_00000363	2.14431	1.31659	1.84919	3.7773	4.17568	7.25804	2.67543	17.3949	6.88304	18.0724	4.77072	7.66059
Acidobacteriota-sp-001_GC_00000364	15.5348	17.3351	22.3636	48.9938	11.3882	10.7907	3.36339	11.5182	7.97806	11.0975	5.90779	19.2454
Acidobacteriota-sp-001_GC_00000365	0.889661	1.24345	1.61804	3.44401	3.1887	7.3865	3.63094	10.4604	5.20697	13.6142	3.85613	5.29482
Acidobacteriota-sp-001_GC_00000366	0.342177	0.18286	0	0	0	0	0.382204	1.64546	1.34085	3.93086	1.06291	1.72739
Acidobacteriota-sp-001_GC_00000367	1.02653	0.694868	0.462296	0.111097	0.455529	0.963456	0.573306	1.70423	0.893901	2.94815	0.568532	1.07023
Acidobacteriota-sp-001_GC_00000368	3.64989	2.88919	9.76601	29.5518	14.5769	219.411	15.441	23.918	2.36884	7.28648	2.94153	4.03683
Acidobacteriota-sp-001_GC_00000369	26.4161	13.8242	3.35165	0.888777	2.27764	2.89037	3.40161	5.46528	3.1957	5.65661	1.23594	2.4972
Acidobacteriota-sp-001_GC_00000370	2.28118	1.38974	0.231148	0.444389	0.379607	1.60576	0.840848	4.46625	2.2571	8.41301	1.77975	3.54866
Acidobacteriota-sp-001_GC_00000371	1.04934	0.292576	0.751231	1.99975	1.67027	0.449613	0.726187	2.58572	1.47494	4.88961	0.642688	2.06536
Acidobacteriota-sp-001_GC_00000372	52.0109	33.0611	4.85411	0.77768	1.36659	2.89037	3.66916	11.577	7.70989	22.5306	5.75947	10.2141
Acidobacteriota-sp-001_GC_00000373	0.182495	0.073144	0	0.222194	0.151843	0.0642304	0.229322	1.0578	0.804511	2.80434	0.444938	1.23921
Acidobacteriota-sp-001_GC_00000374	4.03769	2.37718	1.7914	1.66646	2.65725	3.33998	3.47805	8.87374	8.17919	21.5718	5.11678	9.38798
Acidobacteriota-sp-001_GC_00000375	1.77932	1.71888	0.231148	0.111097	0.303686	1.73422	1.14661	3.11462	2.65935	8.46094	2.12581	4.29969
Acidobacteriota-sp-001_GC_00000376	2.94272	1.97489	0.57787	0.77768	0.911057	1.99114	2.79009	11.1069	6.65956	17.8327	5.41341	9.93248
Acidobacteriota-sp-001_GC_00000377	2.18993	1.35316	0.231148	0.444389	0.911057	0.899226	1.10839	3.11462	1.58667	4.79374	1.60672	2.32822
Acidobacteriota-sp-001_GC_00000378	21.1237	16.3111	8.61027	4.44389	5.08674	17.7918	9.13467	30.441	14.7494	41.6576	10.9257	19.2266
Acidobacteriota-sp-001_GC_00000379	4.60799	1.90174	2.36927	2.11085	2.35356	5.39535	2.75187	14.2803	4.44716	15.1722	3.38647	7.75447
Acidobacteriota-sp-001_GC_00000380	9.30722	5.96124	6.00985	9.10997	9.33834	12.0111	5.31263	10.9306	4.80472	7.66998	3.33703	7.37895
Acidobacteriota-sp-001_GC_00000381	7.61915	5.33951	1.84919	0.999874	2.1258	1.79845	3.32517	10.9306	6.19026	18.8394	5.46285	11.566
Acidobacteriota-sp-001_GC_00000382	25.7773	22.3455	9.47707	8.11009	5.84595	17.3422	9.32577	42.3706	15.8444	36.4324	11.3706	20.3531
Acidobacteriota-sp-001_GC_00000383	2.82866	1.97489	1.3291	0.555486	4.02384	1.41307	1.6817	3.11462	2.10067	4.84167	1.53256	2.70374
Acidobacteriota-sp-001_GC_00000384	1.30027	0.621724	0.462296	0.111097	0.151843	0.706534	0.496865	1.82176	1.98893	6.30376	1.68088	2.4972
Acidobacteriota-sp-001_GC_00000385	2.21275	1.75546	0.57787	0.555486	1.89804	2.50499	2.40788	11.9884	5.67627	20.8288	4.72128	9.18144
Acidobacteriota-sp-001_GC_00000386	15.1242	20.1877	8.84142	5.99925	4.40344	11.6257	10.5106	10.813	1.09503	2.20512	0.642688	1.35187
Acidobacteriota-sp-001_GC_00000387	0.25093	0.109716	0	0.333291	0.151843	0.321152	0.0382204	0.528898	0.424603	1.12653	0.346063	0.600831
Acidobacteriota-sp-001_GC_00000388	3.05678	1.86517	0.751231	1.11097	1.21474	0.642304	1.64348	7.46334	4.11194	13.2547	2.86738	5.70789
Acidobacteriota-sp-001_GC_00000389	1.66526	0.987444	0.115574	0.111097	0.759214	1.09192	0.687967	3.58475	2.05597	6.99885	2.05166	3.00415
Acidobacteriota-sp-001_GC_00000390	1.02653	0.621724	0.231148	0.222194	0.151843	0.513843	0.573306	2.93832	2.74874	8.02951	2.27413	3.58621
Acidobacteriota-sp-001_GC_00000391	20.5078	18.6152	7.74346	15.2203	5.39042	97.6944	12.2305	27.9728	15.0622	39.2847	13.274	21.1793
Acidobacteriota-sp-001_GC_00000392	8.34912	7.27783	3.06271	3.55511	1.89804	0.642304	1.49059	2.93832	1.45259	5.5847	1.92806	2.83517
Acidobacteriota-sp-001_GC_00000393	0.844037	0.475436	0.57787	0.444389	0.0759214	0.449613	0.726187	2.58572	2.10067	6.06408	0.988751	1.84004
Acidobacteriota-sp-001_GC_00000394	0.342177	0.109716	0	0.444389	0.455529	0.0642304	0.343983	1.0578	1.45259	3.54736	0.716844	1.31432
Acidobacteriota-sp-001_GC_00000395	3.80957	2.63318	2.6582	7.999	7.66807	13.0388	5.04509	16.7484	7.44172	24.9035	5.19094	10.5521
Acidobacteriota-sp-001_GC_00000396	0.684354	0.256004	0.288935	0.333291	0.151843	0.834995	0.458644	1.29286	1.7878	4.67389	0.716844	1.07023
Acidobacteriota-sp-001_GC_00000397	1.00372	0.54858	0.346722	0.999874	0.759214	1.02769	1.41415	4.28995	2.52527	7.33442	1.85391	3.54866
Acidobacteriota-sp-001_GC_00000398	7.04885	3.54748	1.21353	0.333291	1.29066	1.02769	2.02568	11.6945	6.43609	23.8249	5.24038	11.3219
Acidobacteriota-sp-001_GC_00000399	0.75279	0.658296	0.288935	0.111097	0.759214	1.22038	1.83458	22.3313	7.6652	26.2936	4.89432	7.8108
Acidobacteriota-sp-001_GC_00000400	3.92363	1.75546	1.21353	1.44426	1.13882	0	0.99373	6.87568	4.17899	12.2001	2.59547	5.42625
Acidobacteriota-sp-001_GC_00000401	2.25837	1.28002	0.635657	0.111097	2.20172	4.62459	4.35712	21.8611	9.67648	32.2858	6.25385	13.3122
Acidobacteriota-sp-001_GC_00000402	0.935284	0.18286	0.288935	0	0.0759214	0.770765	0.229322	1.29286	1.81015	7.45426	1.31009	3.19191
Acidobacteriota-sp-001_GC_00000403	0.342177	0.219432	0.115574	0.222194	0.759214	1.86268	0.611526	1.0578	1.22911	3.69118	0.939313	1.37064
Acidobacteriota-sp-001_GC_00000404	33.0315	18.1397	4.85411	1.55536	2.35356	2.1196	2.56076	8.52114	4.20133	10.1388	2.22469	4.16826
Acidobacteriota-sp-001_GC_00000405	1.50558	0.841156	0.751231	0.333291	0.683293	0.770765	0.955509	4.76008	3.28509	9.97097	2.4966	3.54866
Acidobacteriota-sp-001_GC_00000406	0.182495	0.18286	0	0	0.0759214	0.128461	0.496865	1.4104	0.983291	3.11593	0.444938	1.57718
Acidobacteriota-sp-001_GC_00000407	5.04141	3.03548	0.635657	0.222194	0.53145	0.899226	0.879068	2.76202	0.782163	2.90021	0.642688	1.25799
Acidobacteriota-sp-001_GC_00000408	6.41012	5.15665	1.7914	3.11072	2.27764	2.44076	2.29322	10.8718	6.68191	22.0991	4.79544	9.33165
Acidobacteriota-sp-001_GC_00000409	3.69551	2.37718	0.809018	0.555486	0.759214	2.18383	2.63721	7.69841	6.50313	19.6064	5.537	9.21899
Acidobacteriota-sp-001_GC_00000410	2.5093	1.60917	0.635657	0.888777	0.379607	1.54153	1.29949	4.28995	3.75438	10.1867	3.164	5.16339
Acidobacteriota-sp-001_GC_00000411	1.07216	0.475436	0.115574	0.222194	0.227764	0.128461	0.802628	3.46722	1.76545	7.38235	1.77975	3.5111
Acidobacteriota-sp-001_GC_00000412	5.77139	2.30404	0.809018	0.555486	0.227764	0.513843	2.40788	8.81497	9.27422	30.2724	7.86057	12.3358
Acidobacteriota-sp-001_GC_00000413	16.3333	12.6539	8.49469	10.4431	3.49239	6.35881	4.81577	14.1627	7.73224	17.4732	6.17969	10.308
Acidobacteriota-sp-001_GC_00000414	14.6452	6.72925	1.90697	0.77768	1.44251	2.24806	1.37593	3.29092	1.3185	3.90689	0.815719	1.52085
Acidobacteriota-sp-001_GC_00000415	0.456236	0.109716	0	0.222194	0.303686	0.899226	0.764407	2.35066	1.40789	4.48214	1.35953	1.9527
Acidobacteriota-sp-001_GC_00000416	104.661	140.4	102.919	364.065	23.6875	122.809	43.1508	106.015	10.1011	19.6303	2.96625	6.77812
Acidobacteriota-sp-001_GC_00000417	2.14431	1.24345	0.751231	0.444389	0.0759214	0.256922	0.687967	3.64352	2.83813	9.01222	2.373	3.24824
Acidobacteriota-sp-001_GC_00000418	2.07588	1.09716	1.44468	4.66608	2.80909	3.72536	1.98746	6.05295	3.17335	10.6421	2.02694	4.63766
Acidobacteriota-sp-001_GC_00000419	0.342177	0.146288	0	0	0.227764	1.28461	0.267543	0.881497	0.44695	2.49274	0.568532	1.10778
Acidobacteriota-sp-001_GC_00000420	12.7062	6.65611	2.19591	1.66646	1.67027	2.50499	2.79009	10.5192	8.00041	23.0818	4.99319	8.80592
Acidobacteriota-sp-001_GC_00000421	9.05629	4.05949	2.60042	4.11059	4.17568	5.58805	5.92416	16.0432	12.4699	41.2501	9.56616	16.1285
Acidobacteriota-sp-001_GC_00000422	2.80585	2.04803	0.809018	0.888777	0.53145	1.15615	1.22305	4.11365	3.1957	10.7619	2.96625	4.24337
Acidobacteriota-sp-001_GC_00000423	1.09497	0.768012	0	0	0.607372	3.72536	1.49059	4.28995	2.90518	8.77254	1.85391	3.41722
Acidobacteriota-sp-001_GC_00000424	1.71089	0.987444	0.404509	0.888777	0.835136	0.963456	0.687967	3.64352	2.19006	5.94423	1.582	2.81639
Acidobacteriota-sp-001_GC_00000425	12.6149	10.679	2.13812	3.11072	0.986979	17.4064	5.46551	13.9864	2.50292	4.79374	0.667407	1.68984
Acidobacteriota-sp-001_GC_00000426	15.6489	8.33842	4.21845	4.22169	5.46634	1.92691	5.61839	20.0394	21.7441	66.0097	18.4649	27.4504
Acidobacteriota-sp-001_GC_00000427	53.0831	32.9148	15.8914	17.2201	11.0845	15.1584	16.9316	30.1472	29.4987	70.1084	38.6107	58.8438
Acidobacteriota-sp-001_GC_00000428	4.81329	2.81604	2.08033	3.9995	3.41646	4.62459	3.28695	17.6887	6.48078	15.34	4.00444	6.64669
Acidobacteriota-sp-001_GC_00000429	0.319365	0.073144	0	0.222194	0.303686	1.02769	0.267543	1.11656	0.983291	4.33833	0.939313	2.00903
Acidobacteriota-sp-001_GC_00000430	3.49021	3.36462	1.44468	2.44414	1.44251	1.66999	1.45237	9.05004	2.97222	8.24523	2.22469	4.67521
Acidobacteriota-sp-001_GC_00000431	3.94644	1.8286	1.90697	1.55536	1.59435	0.321152	0.879068	5.52405	4.64828	13.2067	4.84488	8.76837
Acidobacteriota-sp-001_GC_00000432	2.41805	1.42631	1.15574	1.77755	2.35356	1.41307	2.52254	7.46334	3.88847	10.2107	3.51006	5.52013
Acidobacteriota-sp-001_GC_00000433	2.53211	1.35316	0.173361	0.222194	1.67027	1.99114	1.52881	8.40361	4.4695	12.6075	3.63366	6.23362
Acidobacteriota-sp-001_GC_00000434	1.66526	1.02402	0.635657	0.333291	0.607372	1.54153	1.29949	8.7562	9.78821	31.2791	7.78641	11.8101
Acidobacteriota-sp-001_GC_00000435	7.96132	5.70523	2.60042	2.44414	4.02384	20.0399	3.05763	7.22828	6.27965	17.9765	8.72572	12.5048
Acidobacteriota-sp-001_GC_00000436	0.524672	0.621724	0.115574	0.333291	0.227764	0.192691	0.114661	0.646431	0.53634	1.24637	0.19775	0.450623
Acidobacteriota-sp-001_GC_00000437	0.889661	0.73144	0.404509	0	0.455529	0.321152	0.99373	3.81982	1.76545	7.59807	6.62463	11.8664
Acidobacteriota-sp-001_GC_00000438	8.96504	5.19323	1.3291	0.666583	2.1258	1.41307	1.8728	4.52502	3.73204	9.15604	4.84488	5.76422
Acidobacteriota-sp-001_GC_00000439	0.821225	0.512008	0.57787	1.88865	1.29066	2.63345	1.22305	5.17145	2.19006	8.3411	1.75503	2.72251
Acidobacteriota-sp-001_GC_00000440	3.64989	2.37718	0.693444	0.111097	0.379607	1.09192	1.33771	2.29189	5.27401	14.2374	4.4741	4.97563
Acidobacteriota-sp-001_GC_00000441	0.479048	0.402292	0.057787	0.111097	0.379607	0.192691	0.191102	0.881497	0.290518	1.24637	0.3955	0.544503
Acidobacteriota-sp-001_GC_00000442	1.14059	0.585152	0.115574	0.222194	0.227764	0.256922	0.382204	2.58572	1.3632	6.01614	0.766282	2.32822
Acidobacteriota-sp-001_GC_00000443	1.45996	0.768012	0.462296	0.666583	0.53145	0.642304	0.496865	2.05683	1.67606	4.96152	1.55728	2.44087
Acidobacteriota-sp-001_GC_00000444	2.41805	1.1703	0.231148	0.222194	0.607372	6.67996	2.82831	14.9854	16.5148	55.128	11.5437	17.687
Acidobacteriota-sp-001_GC_00000445	0.182495	0.036572	0.057787	0.111097	0.151843	0.706534	0.0382204	0.528898	0.670426	2.25306	0.321344	0.826142
Acidobacteriota-sp-001_GC_00000446	0.935284	0.256004	0	0.222194	0.455529	0.192691	0.611526	3.11462	2.94987	8.07744	2.99097	4.3748
Acidobacteriota-sp-001_GC_00000447	6.13638	3.73034	2.94714	10.8875	2.04988	0.449613	1.83458	4.52502	4.49185	13.1348	3.58422	7.19119
Acidobacteriota-sp-001_GC_00000448	5.56608	4.86408	7.10781	27.3299	12.527	2.89037	4.08958	11.9296	2.92752	12.6315	1.75503	5.18216
Acidobacteriota-sp-001_GC_00000449	7.27697	3.94978	1.84919	2.33304	3.56831	10.2126	5.23619	18.1001	12.3582	31.0394	8.99763	17.3114
Acidobacteriota-sp-001_GC_00000450	12.7746	7.16811	2.31148	1.55536	1.51843	2.18383	3.9367	21.9787	13.185	37.7027	10.11	20.2029
Acidobacteriota-sp-001_GC_00000451	0.638731	0.292576	0	0.555486	0.455529	0.192691	0.687967	3.05586	5.67627	12.0323	5.73475	5.82055
Acidobacteriota-sp-001_GC_00000452	2.39524	1.42631	0.520083	2.33304	2.27764	1.15615	3.40161	21.0972	13.7214	45.6603	10.2583	19.0951
Acidobacteriota-sp-001_GC_00000453	8.16663	3.9132	0.809018	1.44426	1.89804	0.899226	3.7456	13.2812	17.1629	53.4022	11.3212	18.9074
Acidobacteriota-sp-001_GC_00000454	6.09075	2.30404	0.693444	1.33317	0.53145	0.578074	1.83458	7.40458	7.06182	17.4013	5.48757	12.2983
Acidobacteriota-sp-001_GC_00000455	177.271	189.882	143.716	216.417	135.52	218.897	80.5685	153.733	21.3419	33.2685	6.47632	11.904
Acidobacteriota-sp-001_GC_00000456	13.6187	9.03329	3.92952	3.22182	2.58133	8.34995	5.27441	19.2754	14.4141	42.089	11.247	18.6821
Acidobacteriota-sp-001_GC_00000457	13.0027	8.74071	3.40943	1.55536	5.92187	16.6999	6.91789	25.0345	12.604	29.098	11.247	21.2168
Acidobacteriota-sp-001_GC_00000458	3.69551	3.6572	4.33403	8.88777	12.1474	23.5726	8.37026	20.8033	10.0787	28.9542	6.64935	11.9603
Acidobacteriota-sp-001_GC_00000459	1.32309	0.73144	0.520083	1.11097	1.0629	2.9546	1.26127	5.52405	3.26274	8.36507	1.92806	3.436
Acidobacteriota-sp-001_GC_00000460	5.56608	3.69377	2.08033	3.8884	2.58133	5.52381	3.28695	11.3419	6.23496	17.617	5.38869	10.4582
Acidobacteriota-sp-001_GC_00000461	4.51674	3.62063	1.61804	1.44426	2.42949	4.4319	3.32517	5.52405	1.72076	3.76308	1.06291	1.31432
Acidobacteriota-sp-001_GC_00000462	0.0456236	0.036572	0	0	0	0.256922	0.305763	1.64546	2.83813	6.27979	3.01569	3.96173
Acidobacteriota-sp-001_GC_00000463	1.27746	1.24345	1.09795	2.33304	1.36659	13.6168	2.71365	8.9325	4.84941	11.9124	2.62019	5.29482
Acidobacteriota-sp-001_GC_00000464	0.912473	0.292576	0.115574	0.555486	0	0.578074	0.191102	1.99806	0.960943	2.8283	0.741563	1.46452
Acidobacteriota-sp-001_GC_00000465	0.707166	0.292576	0.115574	0.666583	0.53145	0.321152	0.99373	4.64255	1.92189	4.55405	1.35953	2.60986
Acidobacteriota-sp-001_GC_00000466	4.4483	3.29148	0.866806	2.88853	1.67027	13.8095	2.90475	8.7562	6.86069	16.9219	6.30329	9.91371
Acidobacteriota-sp-001_GC_00000467	0.50186	0.292576	0.346722	0.555486	0.455529	0.449613	1.07017	5.58281	2.61466	8.94032	1.60672	2.27189
Acidobacteriota-sp-001_GC_00000468	3.62708	3.9132	1.04017	2.22194	0.683293	0.513843	1.07017	2.99709	2.39118	6.11201	1.87863	3.62376
Acidobacteriota-sp-001_GC_00000469	2.60055	1.38974	0.520083	1.44426	1.0629	8.28572	1.71992	5.11268	2.86048	7.8857	2.00222	4.41235
Acidobacteriota-sp-001_GC_00000470	6.70667	5.55895	1.38689	0.999874	0.986979	0.899226	3.28695	11.9296	7.48642	21.5958	3.97972	6.98466
Acidobacteriota-sp-001_GC_00000471	11.5428	8.77728	3.52501	2.44414	2.50541	11.8184	8.71424	38.3157	11.7101	29.4815	9.29426	18.8323
Acidobacteriota-sp-001_GC_00000472	6.98042	5.92467	3.35165	8.55448	3.03686	13.103	3.89848	17.9238	8.78257	25.1911	5.24038	11.6974
Acidobacteriota-sp-001_GC_00000473	3.07959	1.53602	1.3291	2.88853	1.21474	2.37653	1.6817	5.81788	5.58688	15.4598	6.40216	7.8108
Acidobacteriota-sp-001_GC_00000474	3.58145	3.98635	5.25862	22.2194	19.284	3.5969	6.1917	20.9209	10.5927	29.074	6.99541	11.4158
Acidobacteriota-sp-001_GC_00000475	12.6606	13.1659	9.3615	21.775	4.70713	0.899226	3.01941	11.9296	7.82163	20.2296	6.0561	7.96101
Acidobacteriota-sp-001_GC_00000476	314.256	260.722	155.678	626.81	46.8435	120.946	49.3807	95.2017	10.2352	22.195	3.75725	13.2934
Acidobacteriota-sp-001_GC_00000477	22.8574	12.9465	1.84919	0.666583	0.759214	0.513843	1.60526	5.46528	2.48057	8.60476	1.95278	3.66131
Acidobacteriota-sp-001_GC_00000478	3.76395	3.43777	8.14797	34.5512	20.0433	4.4319	7.64407	27.679	8.33562	23.1777	7.29204	14.1007
Acidobacteriota-sp-001_GC_00000479	7.07166	3.10862	1.21353	1.22207	1.44251	15.2868	3.63094	18.5702	17.878	48.8002	14.7818	20.8413
Acidobacteriota-sp-001_GC_00000480	4.6308	4.24235	0.751231	2.99962	2.80909	10.8549	7.64407	23.3303	11.8889	39.1888	8.72572	16.5979
Acidobacteriota-sp-001_GC_00000481	3.30771	2.34061	4.79632	21.3307	5.99779	29.6744	4.20424	19.0991	7.88867	20.4932	5.04263	7.09731
Acidobacteriota-sp-001_GC_00000482	2.82866	1.1703	0.462296	0.77768	0.759214	1.92691	1.52881	9.69647	10.9726	34.7066	7.41563	12.7864
Acidobacteriota-sp-001_GC_00000483	1.48277	0.694868	0.173361	0.333291	0.379607	1.22038	0.99373	2.76202	2.7264	7.78982	2.07638	4.35602
Acidobacteriota-sp-001_GC_00000484	1.09497	0.658296	0.751231	1.11097	0.683293	0.128461	1.49059	5.81788	2.77109	8.70063	2.64491	5.78299
Acidobacteriota-sp-001_GC_00000485	0.980908	0.256004	0.057787	0.555486	0.227764	1.66999	0.726187	3.40846	3.44152	12.7753	2.22469	4.76909
Acidobacteriota-sp-001_GC_00000486	10.6303	7.68012	3.29386	1.66646	2.04988	1.02769	3.24873	9.16757	7.86633	20.9726	7.34147	11.2468
Acidobacteriota-sp-001_GC_00000487	2.73742	1.60917	1.09795	3.66621	4.02384	9.37764	4.35712	12.5173	4.02255	13.5902	3.85613	6.21484
Acidobacteriota-sp-001_GC_00000488	0.570295	0.256004	0.404509	1.11097	2.65725	0.321152	0.802628	2.76202	1.74311	6.11201	2.42244	3.68009
Acidobacteriota-sp-001_GC_00000489	2.07588	1.42631	0.635657	1.99975	1.51843	22.031	3.01941	5.11268	3.151	9.63541	2.12581	3.45478
Acidobacteriota-sp-001_GC_00000490	10.5391	7.24126	5.02747	9.88765	6.14964	11.1761	6.15348	25.4459	14.8834	49.0159	8.72572	17.9874
Acidobacteriota-sp-001_GC_00000491	0.433424	0.256004	0	0	0.683293	0.256922	0.917289	4.40749	5.05054	12.0083	5.09207	9.2941
Acidobacteriota-sp-001_GC_00000492	0.775602	0.475436	0.288935	0	0.303686	0.128461	0.496865	1.58669	1.05033	2.8283	0.667407	1.29554
Acidobacteriota-sp-001_GC_00000493	0.775602	0.54858	0.115574	0.999874	0.683293	1.09192	0.917289	2.05683	1.40789	5.08136	1.26066	1.84004
Acidobacteriota-sp-001_GC_00000494	15.0558	5.33951	1.04017	0.222194	0.379607	0.513843	3.70738	10.9893	9.94465	18.7435	13.447	22.5499
Acidobacteriota-sp-001_GC_00000495	20.5078	15.2505	9.99716	13.4428	14.4251	9.89148	15.097	64.8782	28.1802	75.5013	17.4762	30.8864
Acidobacteriota-sp-001_GC_00000496	4.67642	3.10862	1.09795	1.55536	1.74619	1.86268	2.40788	13.5163	12.1124	28.0673	10.5302	15.753
Acidobacteriota-sp-001_GC_00000497	1.57402	0.804584	0.57787	1.33317	1.67027	0.256922	0.802628	4.11365	2.07832	6.49551	1.38425	2.53475
Acidobacteriota-sp-001_GC_00000498	6.04513	2.96233	2.6582	6.55473	2.20172	4.30344	2.63721	6.28801	6.65956	18.336	5.58644	8.26142
Acidobacteriota-sp-001_GC_00000499	10.8128	11.447	16.007	90.322	22.4727	20.2968	10.2431	23.3891	6.32435	10.9057	1.75503	5.44503
Acidobacteriota-sp-001_GC_00000500	16.4245	14.6288	4.04509	5.66596	3.41646	1.73422	6.61212	13.34	5.11758	11.5529	2.66963	4.73154
Acidobacteriota-sp-001_GC_00000501	1.27746	0.694868	0	0.111097	0.0759214	0.256922	0.611526	1.76299	1.3632	3.16387	1.48313	1.67106
Acidobacteriota-sp-001_GC_00000502	1.61964	1.02402	0.288935	0.77768	2.35356	9.69879	2.14034	7.75717	5.38575	15.4598	3.80669	7.39773
Acidobacteriota-sp-001_GC_00000503	6.50137	3.84006	0.866806	1.11097	0.607372	6.23035	1.26127	4.76008	2.99457	7.59807	2.27413	5.29482
Acidobacteriota-sp-001_GC_00000504	149.965	123.357	41.5489	70.2134	25.0541	19.7187	40.3607	88.2672	26.7053	62.0789	14.9796	37.7584
Acidobacteriota-sp-001_GC_00000505	0.821225	0.804584	0.173361	0.333291	0.379607	4.23921	2.21678	5.75911	3.77673	9.68335	2.22469	3.92417
Acidobacteriota-sp-001_GC_00000506	4.35706	2.4869	1.04017	1.44426	2.04988	2.63345	2.4461	12.341	10.481	35.0182	10.3572	17.011
Acidobacteriota-sp-001_GC_00000507	0.342177	0.18286	0.115574	0.888777	0.607372	1.73422	1.52881	7.16951	5.07289	17.0657	3.11456	6.64669
Acidobacteriota-sp-001_GC_00000508	0.75279	0.292576	0.057787	0	0.0759214	0.128461	0.343983	0.881497	1.25146	3.45149	0.568532	1.35187
Acidobacteriota-sp-001_GC_00000509	1.39152	0.73144	0.346722	0.77768	0.911057	0.449613	0.840848	4.17242	2.54762	5.5847	1.95278	2.87272
Acidobacteriota-sp-001_GC_00000510	5.24672	5.2298	7.97461	19.6642	23.0801	33.5283	7.75873	14.9854	5.31871	13.6621	5.73475	9.10634
Acidobacteriota-sp-001_GC_00000511	6.20481	5.52237	0.751231	0.666583	0.986979	4.49613	3.01941	6.93444	3.26274	9.08413	3.11456	4.8442
Acidobacteriota-sp-001_GC_00000512	12.2499	11.0813	45.5362	166.646	95.7369	776.481	73.192	159.433	10.8832	25.9341	8.33022	12.486
Acidobacteriota-sp-001_GC_00000513	4.88173	5.81495	5.54756	8.33229	7.06069	5.20266	10.3195	11.7533	1.56433	4.67389	1.16178	2.27189
Acidobacteriota-sp-001_GC_00000514	1.5512	0.877728	0.231148	0.77768	0.53145	3.08306	1.22305	3.23216	2.81579	7.09473	1.87863	2.9666
Acidobacteriota-sp-001_GC_00000515	8.57724	6.72925	3.17829	4.22169	2.65725	6.74419	4.96865	13.2225	7.1959	17.6649	7.83585	13.0681
Acidobacteriota-sp-001_GC_00000516	12.2499	6.72925	3.5828	3.44401	3.41646	23.2514	7.8734	27.3852	28.4037	81.11	21.9255	40.8189
Acidobacteriota-sp-001_GC_00000517	0.661543	0.256004	0.288935	0.222194	0.379607	1.60576	1.03195	4.05489	3.21804	10.0908	2.86738	5.23849
Acidobacteriota-sp-001_GC_00000518	0.638731	0.292576	0.288935	0.77768	1.0629	1.41307	1.64348	8.5799	5.4081	18.4799	3.36175	5.95198
Acidobacteriota-sp-001_GC_00000519	3.44458	1.35316	0.520083	0.222194	0.607372	2.89037	1.03195	4.93638	3.70969	12.2959	2.22469	5.14461
Acidobacteriota-sp-001_GC_00000520	1.14059	0.475436	0.462296	0.222194	0.0759214	2.05537	0.764407	4.34872	2.79344	8.74857	2.19997	4.39357
Acidobacteriota-sp-001_GC_00000521	0.958096	0.54858	0.520083	0.333291	0.379607	6.80842	0.840848	2.52696	2.12301	7.64601	1.70559	3.06048
Acidobacteriota-sp-001_GC_00000522	3.51302	2.45032	0.231148	0	0.379607	1.22038	0.458644	3.17339	3.151	7.93363	2.34828	3.9805
Acidobacteriota-sp-001_GC_00000523	7.59633	7.3144	3.1205	1.55536	1.51843	4.49613	3.40161	8.46237	3.66499	9.22794	2.4966	4.46868
Acidobacteriota-sp-001_GC_00000524	1.39152	0.987444	0.520083	0.333291	0.227764	1.09192	0.191102	1.46916	1.7878	4.33833	1.06291	1.72739
Acidobacteriota-sp-001_GC_00000525	39.0766	24.4667	4.04509	1.77755	3.49239	52.4762	8.17916	12.5173	5.94444	10.7619	4.44938	11.1154
Acidobacteriota-sp-001_GC_00000526	4.12894	1.60917	0.346722	0	0.53145	1.28461	1.79636	9.2851	6.3467	16.9938	6.40216	11.6974
Acidobacteriota-sp-001_GC_00000527	14.7821	16.3843	40.4509	146.315	43.5789	76.8196	26.3338	99.6092	15.7997	27.516	8.8246	17.011
Acidobacteriota-sp-001_GC_00000528	0.136871	0	0.057787	0.111097	0.379607	0.513843	0.420424	1.88053	1.25146	3.54736	1.1865	1.8776
Acidobacteriota-sp-001_GC_00000529	0.273742	0.402292	0	0.222194	0.379607	0.256922	0.382204	2.11559	1.67606	6.04011	0.988751	2.06536
Acidobacteriota-sp-001_GC_00000530	9.87752	6.07095	1.38689	0.666583	1.36659	22.6733	3.24873	6.93444	8.96136	17.3533	16.1661	19.4331
Acidobacteriota-sp-001_GC_00000531	0.364989	0.621724	0.404509	2.22194	2.50541	0.963456	2.255	6.99321	3.55326	12.4397	2.00222	4.33725
Acidobacteriota-sp-001_GC_00000532	0.364989	0.219432	0.173361	0.555486	0.911057	0.899226	0.99373	5.40652	3.66499	10.9777	2.64491	4.43113
Acidobacteriota-sp-001_GC_00000533	6.68386	4.82751	7.91682	25.108	12.7548	8.0288	5.42729	16.3371	5.54218	16.4665	3.18872	7.71692
Acidobacteriota-sp-001_GC_00000534	1.04934	0.621724	0.288935	0.666583	0.227764	0.513843	0.496865	3.34969	1.67606	5.24914	1.23594	2.59108
Acidobacteriota-sp-001_GC_00000535	2.39524	0.9143	0.462296	0.444389	0.379607	1.79845	0.802628	4.40749	4.64828	13.782	3.23816	5.42625
Acidobacteriota-sp-001_GC_00000536	2.78304	1.75546	0.866806	0.666583	0.455529	2.82614	0.802628	3.23216	1.76545	5.17723	1.28538	3.32334
Acidobacteriota-sp-001_GC_00000537	3.03397	2.85262	0.635657	0.77768	1.29066	1.86268	1.71992	7.40458	4.26838	10.6181	3.43591	6.04586
Acidobacteriota-sp-001_GC_00000538	3.37615	2.52347	1.21353	2.77743	1.67027	12.8461	3.55449	9.6377	5.05054	17.1376	3.38647	7.09731
Acidobacteriota-sp-001_GC_00000539	15.7858	10.5693	4.21845	2.11085	2.1258	4.56036	2.90475	14.1627	15.6209	40.3872	16.0425	19.7523
Acidobacteriota-sp-001_GC_00000540	235.167	218.737	110.836	219.861	67.2664	139.701	133.007	321.746	38.4824	61.5036	3.70782	23.9957
Acidobacteriota-sp-001_GC_00000541	1.75651	0.438864	0.57787	1.55536	0.303686	1.22038	1.10839	3.70229	3.95551	15.5317	3.6831	5.65156
Acidobacteriota-sp-001_GC_00000542	2.71461	1.97489	0.693444	0.77768	0.911057	2.69768	1.94924	6.87568	6.25731	14.549	4.15275	8.44918
Acidobacteriota-sp-001_GC_00000543	1.84776	1.06059	0.288935	0.888777	1.29066	5.13843	2.255	9.9903	4.91645	17.6409	3.85613	7.45405
Acidobacteriota-sp-001_GC_00000544	2.44086	1.5726	0.751231	1.33317	1.74619	4.49613	2.255	5.93541	3.03926	8.82047	2.34828	3.8303
Acidobacteriota-sp-001_GC_00000545	5.13266	2.92576	1.84919	3.44401	2.50541	1.54153	3.24873	13.2225	10.034	27.8995	7.76169	13.406
Acidobacteriota-sp-001_GC_00000546	117.093	138.571	40.162	42.1058	11.8437	50.8063	47.8137	87.7971	13.2074	35.4257	8.52797	16.7857
Acidobacteriota-sp-001_GC_00000547	0.980908	0.475436	0.288935	1.77755	0.911057	3.08306	1.29949	6.69938	4.67063	18.6716	2.74378	4.76909
Acidobacteriota-sp-001_GC_00000548	5.86264	3.62063	1.61804	0.555486	1.44251	1.54153	2.52254	11.6358	8.42501	23.2496	5.24038	7.54793
Acidobacteriota-sp-001_GC_00000549	1.77932	0.475436	0.115574	1.22207	1.0629	0.513843	2.36966	8.87374	4.69298	13.782	2.19997	5.36992
Acidobacteriota-sp-001_GC_00000550	33.0543	22.1626	17.2205	25.108	17.386	16.8926	14.9824	81.4503	35.4655	98.3435	26.6221	45.4754
Acidobacteriota-sp-001_GC_00000551	8.6913	6.91211	5.48977	16.3313	5.54227	13.0388	5.50373	17.9238	10.7715	25.6225	8.79988	14.4199
Acidobacteriota-sp-001_GC_00000552	2.87429	1.90174	0.231148	0.999874	0.607372	0.513843	1.29949	7.93347	5.20697	16.7301	4.15275	6.15851
Acidobacteriota-sp-001_GC_00000553	3.92363	1.93832	0.809018	1.33317	0.911057	1.22038	1.64348	9.57893	5.98914	18.6237	3.53478	7.97978
Acidobacteriota-sp-001_GC_00000554	2.96554	1.35316	0.57787	0.77768	0.759214	0.256922	0.687967	2.76202	2.77109	7.83776	2.00222	3.39845
Acidobacteriota-sp-001_GC_00000555	12.7746	12.8733	14.9668	92.8772	12.1474	60.9547	9.9373	22.9189	4.84941	11.1215	3.04041	7.73569
Acidobacteriota-sp-001_GC_00000556	1.07216	0.804584	0.115574	0.555486	0.986979	2.9546	1.18483	4.87762	2.41353	6.18392	1.48313	3.32334
Acidobacteriota-sp-001_GC_00000557	8.46318	4.75436	1.44468	1.22207	1.21474	7.77188	2.67543	16.2783	14.6376	39.1169	8.08304	16.0159
Acidobacteriota-sp-001_GC_00000558	2.18993	1.09716	0.520083	0.111097	1.59435	1.09192	3.63094	15.103	9.63178	27.3962	7.26732	13.5375
Acidobacteriota-sp-001_GC_00000559	1.02653	0.658296	0.231148	0.77768	0.607372	2.44076	2.14034	10.1078	5.92209	21.2362	3.70782	10.0076
Acidobacteriota-sp-001_GC_00000560	2.44086	0.950872	0.462296	1.99975	1.29066	0.706534	2.29322	7.22828	8.96136	25.3828	7.26732	9.87615
Acidobacteriota-sp-001_GC_00000561	20.0516	11.447	3.81394	2.88853	3.56831	3.21152	8.21738	31.4401	30.1692	52.9228	12.5819	20.4846
Acidobacteriota-sp-001_GC_00000562	3.19365	2.15775	0.924593	1.99975	0.986979	5.45958	1.8728	8.63867	4.06725	16.107	2.99097	6.10219
Acidobacteriota-sp-001_GC_00000563	35.6092	27.3193	16.5271	14.5537	10.2494	32.1152	14.6766	63.7616	33.4095	94.1729	24.2244	47.3717
Acidobacteriota-sp-001_GC_00000564	0.707166	0.438864	0.520083	1.11097	0.759214	1.09192	1.22305	2.58572	1.22911	3.85896	0.889876	1.72739
Acidobacteriota-sp-001_GC_00000565	17.086	6.25381	7.33895	19.6642	8.65504	18.6268	8.75246	36.5527	26.4371	66.561	34.8287	59.3884
Acidobacteriota-sp-001_GC_00000566	1.23184	1.06059	0.751231	1.88865	0.835136	0.449613	1.91102	9.16757	4.17899	11.9843	2.99097	5.3887
Acidobacteriota-sp-001_GC_00000567	5.10985	2.85262	2.77378	10.6653	4.85897	1.09192	3.97492	16.8072	8.49206	20.9247	5.46285	11.9791
Acidobacteriota-sp-001_GC_00000568	4.15175	2.15775	2.77378	3.55511	7.51622	10.8549	6.68856	19.628	15.9785	37.511	9.12123	16.2037
Acidobacteriota-sp-001_GC_00000569	8.64568	4.53493	1.67582	2.88853	1.21474	1.92691	2.02568	12.4585	7.70989	21.0445	6.00666	11.3219
Acidobacteriota-sp-001_GC_00000570	5.10985	3.4012	0.462296	0.333291	0.53145	1.28461	2.0639	5.23022	5.31871	12.9431	4.30107	6.98466
Acidobacteriota-sp-001_GC_00000571	0.570295	0.36572	0.231148	0.666583	2.1258	1.73422	1.49059	4.46625	2.2124	7.86173	2.00222	2.79762
Acidobacteriota-sp-001_GC_00000572	5.52046	4.53493	4.62296	9.66545	12.2234	3.46844	5.54195	13.6338	7.21825	20.2056	4.8696	8.05489
Acidobacteriota-sp-001_GC_00000573	1.23184	1.09716	0.462296	0.222194	0.0759214	0.706534	0.343983	1.52793	0.960943	2.70846	0.667407	1.67106
Acidobacteriota-sp-001_GC_00000574	2.39524	1.24345	0.115574	0.444389	0.455529	1.60576	1.03195	4.87762	5.92209	17.7368	4.02916	7.36017
Acidobacteriota-sp-001_GC_00000575	0.25093	0.109716	0	0	0	0	0	0	0.379908	0.455405	0.19775	0.244087
Acidobacteriota-sp-001_GC_00000576	137.532	147.385	55.0133	55.993	19.8914	43.6767	55.8017	121.235	9.69882	17.569	1.77975	5.29482
Acidobacteriota-sp-001_GC_00000577	4.01488	3.25491	1.15574	0.444389	1.36659	1.34884	0.840848	1.88053	2.34649	5.05739	2.62019	3.62376
Acidobacteriota-sp-001_GC_00000578	0.775602	0.877728	1.27131	7.33241	5.01082	4.56036	2.21678	9.1088	7.21825	24.9035	4.12803	8.07366
Acidobacteriota-sp-001_GC_00000579	4.76767	3.73034	2.83156	8.77668	3.34054	5.65228	3.05763	14.2803	9.22953	29.4096	5.6606	10.3643
Acidobacteriota-sp-001_GC_00000580	1.50558	1.02402	0.693444	0.555486	1.0629	1.54153	1.52881	6.22925	2.7264	6.87901	1.63144	3.8303
Acidobacteriota-sp-001_GC_00000581	0.342177	0.109716	0.057787	0.111097	0.0759214	0.449613	0.611526	1.29286	1.47494	4.57802	1.21122	1.97148
Acidobacteriota-sp-001_GC_00000582	1.36871	0.621724	0.231148	0.333291	0.455529	0.321152	2.29322	8.99127	8.46971	27.2045	6.4516	12.1105
Acidobacteriota-sp-001_GC_00000583	0.159683	0.18286	0.288935	2.33304	1.36659	0.385382	0.955509	3.11462	1.13972	3.11593	0.494375	1.0139
Acidobacteriota-sp-001_GC_00000584	1.939	1.09716	0.404509	0.444389	1.29066	0.706534	1.22305	4.99515	4.44716	11.1934	2.54603	5.65156
Acidobacteriota-sp-001_GC_00000585	4.95016	2.52347	0.98238	1.44426	0	3.66113	2.21678	5.75911	3.97786	10.69	4.00444	7.04098
Acidobacteriota-sp-001_GC_00000586	2.39524	2.26746	1.90697	5.33266	4.78305	1.99114	2.63721	9.34387	7.10651	24.472	4.77072	9.8386
Acidobacteriota-sp-001_GC_00000587	3.03397	2.41375	0.866806	1.88865	1.82211	4.04652	2.21678	6.17048	2.90518	9.06016	2.71906	3.64254
Acidobacteriota-sp-001_GC_00000588	2.39524	1.75546	1.27131	4.55498	4.85897	14.1949	6.87967	36.0238	10.4586	31.8544	6.10554	11.6786
Acidobacteriota-sp-001_GC_00000589	18.4091	13.4951	10.8062	31.2183	7.81991	42.5205	8.86713	34.9073	20.7832	60.6887	14.5346	28.2578
Acidobacteriota-sp-001_GC_00000590	6.5698	8.44813	7.22338	19.442	8.12359	7.96457	7.79696	15.4556	2.90518	8.05348	2.07638	3.66131
Acidobacteriota-sp-001_GC_00000591	17.2685	13.0928	2.19591	2.55523	2.73317	1.79845	8.52314	24.8582	3.01692	7.55013	1.28538	4.63766
Acidobacteriota-sp-001_GC_00000592	2.41805	1.28002	0.288935	1.33317	0.759214	1.15615	1.83458	6.81691	8.15684	28.5227	5.6606	10.7211
Acidobacteriota-sp-001_GC_00000593	1.66526	1.53602	0.635657	0.999874	0.911057	1.73422	1.56704	5.11268	1.20677	3.2118	0.741563	1.85882
Acidobacteriota-sp-001_GC_00000594	3.2849	1.53602	0.520083	1.33317	0.911057	4.04652	2.63721	15.5143	10.0564	34.0595	7.93472	15.2085
Acidobacteriota-sp-001_GC_00000595	5.93107	4.93722	1.38689	1.88865	1.13882	0.899226	2.71365	8.34484	2.81579	11.4331	12.5571	27.0749
Acidobacteriota-sp-001_GC_00000596	6.84354	3.21834	0.751231	0.222194	0.303686	0.321152	1.64348	5.17145	3.5756	9.01222	2.44716	4.18704
Acidobacteriota-sp-001_GC_00000597	20.8956	16.2014	15.1402	53.3266	17.386	21.8383	13.3389	60.7058	24.8281	67.1363	15.8694	28.8962
Acidobacteriota-sp-001_GC_00000598	5.63452	3.07205	1.3291	2.11085	2.1258	6.80842	3.51627	15.5731	10.7045	29.2658	6.20441	11.3031
Acidobacteriota-sp-001_GC_00000599	1.32309	0.73144	0.57787	0.555486	0.0759214	0.770765	0.955509	2.58572	3.12865	8.14935	1.45841	2.59108
Acidobacteriota-sp-001_GC_00000600	2.07588	1.35316	0.866806	0.666583	1.21474	2.82614	1.91102	7.16951	4.96115	15.1961	3.85613	7.92345
Acidobacteriota-sp-001_GC_00000601	0.114059	0.18286	0	0.111097	0.303686	0	0.0382204	0.99903	0.379908	1.07859	0.420219	0.713486
Acidobacteriota-sp-001_GC_00000602	1.39152	0.694868	0.115574	0.222194	0.227764	0.192691	0.458644	2.93832	1.56433	6.01614	1.16178	1.82127
Acidobacteriota-sp-001_GC_00000603	0.889661	0.402292	0.404509	0.111097	0.607372	0.449613	0.382204	1.82176	1.38555	4.26642	1.06291	2.00903
Acidobacteriota-sp-001_GC_00000604	2.03025	2.45032	1.38689	3.55511	0.683293	2.56922	3.55449	29.5008	15.3304	41.5857	10.8268	13.9318
Acidobacteriota-sp-001_GC_00000605	0.729978	0.219432	0.057787	0.222194	0.455529	0.192691	0.802628	3.05586	2.36884	6.42361	1.23594	2.74129
Acidobacteriota-sp-001_GC_00000606	9.05629	5.88809	2.25369	3.33291	2.73317	4.56036	6.15348	24.3293	18.973	54.8403	15.647	25.1035
Acidobacteriota-sp-001_GC_00000607	6.84354	3.62063	3.29386	3.22182	5.39042	8.34995	5.84772	23.0365	24.7387	87.7254	9.2201	23.4324
Acidobacteriota-sp-001_GC_00000608	2.03025	1.24345	0.404509	2.99962	0.379607	2.82614	0.879068	2.46819	1.85484	4.62596	1.06291	2.19679
Acidobacteriota-sp-001_GC_00000609	0.684354	0.512008	0.115574	0.444389	0.303686	0.642304	0.764407	3.29092	1.76545	6.51948	1.45841	3.09803
Acidobacteriota-sp-001_GC_00000610	1.07216	0.694868	0.173361	0.444389	0.455529	0.770765	0.764407	3.58475	1.8325	7.1187	1.90335	2.79762
Acidobacteriota-sp-001_GC_00000611	26.3248	22.6015	10.864	29.3297	15.4121	87.2249	13.874	24.0355	6.01148	11.1934	2.66963	6.4026
Acidobacteriota-sp-001_GC_00000612	1.77932	1.46288	0.924593	0.999874	0.911057	1.66999	0.573306	3.46722	2.77109	6.83107	2.17525	4.11193
Acidobacteriota-sp-001_GC_00000613	2.39524	1.38974	0.809018	3.33291	2.04988	1.22038	3.17229	23.154	20.0904	66.5371	11.3954	22.5687
Acidobacteriota-sp-001_GC_00000614	2.34962	2.34061	0.404509	1.33317	1.97396	2.37653	1.98746	10.3429	4.06725	11.7447	3.21344	5.23849
Acidobacteriota-sp-001_GC_00000615	2.05306	1.49945	0.924593	3.22182	1.74619	7.51496	2.33144	11.5182	9.27422	27.8276	5.75947	10.3643
Acidobacteriota-sp-001_GC_00000616	2.39524	1.68231	0.866806	1.55536	1.29066	2.9546	3.01941	7.22828	1.94423	4.79374	0.766282	1.93392
Acidobacteriota-sp-001_GC_00000617	4.69923	2.37718	0.635657	0.333291	3.1887	7.57919	4.08958	13.6338	12.6487	34.9224	7.39091	12.9366
Acidobacteriota-sp-001_GC_00000618	0.889661	0.621724	0.404509	0.888777	0.835136	1.09192	1.10839	6.40555	4.26838	11.0975	2.74378	5.3887
Acidobacteriota-sp-001_GC_00000619	4.40268	1.35316	0.288935	0	0.455529	0.385382	0.879068	5.64158	13.9672	35.234	9.88751	17.9686
Acidobacteriota-sp-001_GC_00000620	6.50137	4.46179	2.94714	2.22194	2.04988	8.09303	3.70738	8.28607	5.60923	15.9392	3.41119	7.20997
Acidobacteriota-sp-001_GC_00000621	2.03025	1.1703	0.231148	0.333291	0.53145	0.578074	1.07017	4.87762	2.70405	9.01222	1.35953	3.86785
Acidobacteriota-sp-001_GC_00000622	4.8361	3.69377	1.21353	0.888777	1.51843	11.1761	2.59899	11.4595	5.74331	17.0417	5.31453	10.1953
Acidobacteriota-sp-001_GC_00000623	7.82445	4.16921	1.3291	3.66621	1.89804	3.85382	2.75187	8.63867	11.062	29.1459	7.98416	11.9415
Acidobacteriota-sp-001_GC_00000624	0.0684354	0.109716	0	0	0.379607	0.0642304	0.535085	1.82176	1.05033	3.28371	0.815719	0.826142
Acidobacteriota-sp-001_GC_00000625	5.95388	2.96233	0.520083	0.222194	0.379607	1.22038	1.22305	3.05586	4.69298	10.0189	5.63588	9.7635
Acidobacteriota-sp-001_GC_00000626	3.92363	2.19432	1.38689	2.33304	0.607372	1.41307	1.07017	8.28607	6.19026	20.9966	4.27635	7.75447
Acidobacteriota-sp-001_GC_00000627	8.02976	4.97379	2.13812	2.99962	2.80909	11.0476	3.59271	12.8111	7.39703	19.8221	5.21566	8.50551
Acidobacteriota-sp-001_GC_00000628	1.1634	0.694868	0.346722	0.444389	0.227764	6.10189	1.45237	2.93832	1.89954	7.78982	1.70559	2.83517
Acidobacteriota-sp-001_GC_00000629	4.15175	2.23089	1.09795	1.66646	2.27764	3.33998	3.63094	16.3958	7.2406	17.0178	5.01791	10.6647
Acidobacteriota-sp-001_GC_00000630	0.75279	0.402292	0.288935	0.444389	0.227764	2.63345	0.764407	2.35066	1.05033	3.83499	0.568532	1.42697
Acidobacteriota-sp-001_GC_00000631	3.94644	1.68231	0.520083	0.555486	0.607372	1.54153	1.52881	6.52308	3.6203	11.0975	4.20219	5.80177
Acidobacteriota-sp-001_GC_00000632	0.821225	0.402292	0.751231	2.99962	1.13882	0	0.382204	1.82176	0.960943	2.97212	0.964032	1.50208
Acidobacteriota-sp-001_GC_00000633	3.78676	1.49945	0.635657	0.999874	0.835136	3.40421	1.71992	6.87568	4.71533	13.782	2.86738	5.42625
Acidobacteriota-sp-001_GC_00000634	3.71833	2.04803	0.924593	0.999874	0.683293	0.513843	0.649746	2.11559	2.54762	7.90966	2.59547	3.99928
Acidobacteriota-sp-001_GC_00000635	0.50186	0.438864	0.288935	1.11097	2.27764	1.66999	0.802628	2.23313	0.826858	3.23577	0.667407	1.52085
Acidobacteriota-sp-001_GC_00000636	2.28118	1.35316	0.635657	0.222194	1.36659	1.73422	1.75814	7.69841	5.34106	15.1961	5.21566	8.2802
Acidobacteriota-sp-001_GC_00000637	20.2341	21.3581	14.3312	29.1075	17.2342	17.6634	21.0594	29.6183	3.35213	7.69395	1.75503	3.73642
Acidobacteriota-sp-001_GC_00000638	1.32309	0.54858	0.462296	0.77768	1.29066	7.57919	2.02568	7.16951	3.30743	9.13207	2.54603	4.46868
Acidobacteriota-sp-001_GC_00000639	0.25093	0.329148	0.288935	1.88865	0.986979	0.513843	1.56704	5.87665	2.94987	8.53285	2.27413	4.20581
Acidobacteriota-sp-001_GC_00000640	1.61964	1.5726	1.09795	7.22132	7.97175	11.4972	8.17916	35.5537	8.58145	24.7117	5.90779	10.4958
Acidobacteriota-sp-001_GC_00000641	10.2881	6.58296	3.35165	4.77718	7.74399	4.94574	5.54195	24.5056	17.9004	44.0065	11.5437	21.9303
Acidobacteriota-sp-001_GC_00000642	9.96876	6.21724	2.60042	2.99962	1.82211	8.22149	4.28068	15.5731	11.7101	31.2072	8.40438	16.5604
Acidobacteriota-sp-001_GC_00000643	0.456236	0.54858	0.520083	0.555486	0.607372	0.128461	0.535085	2.76202	2.36884	6.61536	1.13706	1.57718
Acidobacteriota-sp-001_GC_00000644	3.83238	2.96233	0.809018	0.555486	0.53145	2.44076	1.8728	6.69938	5.09523	13.7101	3.58422	6.02708
Acidobacteriota-sp-001_GC_00000645	3.35334	2.12118	1.61804	8.66558	3.94791	23.9579	5.38907	25.6222	14.1013	39.7401	8.84932	17.4053
Acidobacteriota-sp-001_GC_00000646	5.17828	3.69377	1.50246	1.22207	3.72015	20.1041	6.84145	27.0326	20.0234	65.6981	10.7774	20.5033
Acidobacteriota-sp-001_GC_00000647	0.593107	0.292576	0.173361	0	0.53145	0.899226	1.52881	4.46625	4.64828	15.7954	2.99097	6.27117
Acidobacteriota-sp-001_GC_00000648	1.50558	0.9143	0.693444	1.22207	0.986979	2.69768	1.49059	5.34775	4.44716	12.0083	3.21344	4.75032
Acidobacteriota-sp-001_GC_00000649	4.243	2.59661	1.67582	2.11085	6.60517	1.09192	6.30636	17.101	7.6652	22.6983	5.61116	9.66962
Acidobacteriota-sp-001_GC_00000650	3.14803	1.31659	0.057787	0.333291	0.683293	1.28461	1.98746	7.58087	6.88304	24.1604	5.73475	9.12511
Acidobacteriota-sp-001_GC_00000651	2.64617	1.86517	0.231148	2.11085	1.36659	1.22038	2.40788	6.64061	5.56453	15.1242	2.94153	6.34627
Acidobacteriota-sp-001_GC_00000652	0.136871	0.109716	0.115574	0.222194	0.835136	0.256922	0.687967	3.64352	1.65372	7.1187	0.766282	1.38942
Acidobacteriota-sp-001_GC_00000653	0.866849	0.621724	0.057787	0.333291	0.0759214	0.385382	0.917289	3.46722	2.86048	7.69395	1.63144	3.02293
Acidobacteriota-sp-001_GC_00000654	1.39152	0.694868	0.404509	0	0.53145	0.834995	0.573306	2.87956	2.23475	5.8963	1.35953	3.0417
Acidobacteriota-sp-001_GC_00000655	2.98835	1.93832	0.924593	1.44426	0.759214	3.66113	2.94297	10.9893	6.302	20.8767	4.62241	8.29897
Acidobacteriota-sp-001_GC_00000656	106.508	141.717	191.506	430.724	98.1664	148.693	60.1589	109.893	20.5821	34.9703	11.3212	14.8706
Acidobacteriota-sp-001_GC_00000657	13.7783	6.10753	2.60042	4.44389	4.09976	17.0211	6.15348	25.7985	28.6048	85.8079	18.8604	36.1813
Acidobacteriota-sp-001_GC_00000658	0.0456236	0.109716	0	0.222194	0.0759214	0.449613	0.152881	2.05683	1.05033	3.25974	0.321344	1.16411
Acidobacteriota-sp-001_GC_00000659	4.4483	3.94978	1.3291	2.22194	4.2516	1.73422	5.27441	14.9854	3.66499	8.67666	2.32356	4.86297
Acidobacteriota-sp-001_GC_00000660	9.10191	6.50982	3.46722	6.66583	2.35356	4.81728	3.01941	10.9306	4.24603	8.98825	2.07638	5.55768
Acidobacteriota-sp-001_GC_00000661	1.75651	0.621724	0.693444	0.444389	1.29066	1.34884	3.43983	13.0462	7.6205	27.8995	3.78197	9.61329
Acidobacteriota-sp-001_GC_00000662	8.05257	5.4858	0.866806	1.77755	0.911057	1.02769	3.09585	17.9238	14.3024	46.7869	11.8156	18.8886
Acidobacteriota-sp-001_GC_00000663	28.6288	24.0644	25.3685	170.201	65.3684	44.5759	51.5211	254.929	85.3005	193.955	56.5813	113.012
Acidobacteriota-sp-001_GC_00000664	2.57773	2.56004	1.44468	4.11059	2.35356	6.10189	2.02568	5.70035	2.79344	8.50888	2.22469	4.09316
Acidobacteriota-sp-001_GC_00000665	0.570295	0.36572	0.115574	0.77768	1.51843	1.73422	1.45237	4.87762	2.45823	6.54345	1.33481	2.92905
Acidobacteriota-sp-001_GC_00000666	0.342177	0.109716	0.057787	0.333291	0.0759214	0.321152	0.191102	1.29286	1.16207	3.66721	0.766282	1.37064
Acidobacteriota-sp-001_GC_00000667	4.31143	2.45032	2.19591	6.77693	2.35356	2.63345	3.24873	13.2225	11.1067	38.278	9.36841	14.5889
Acidobacteriota-sp-001_GC_00000668	0.364989	0.109716	0.173361	1.44426	0.227764	0	0.305763	1.82176	0.53634	1.58193	0.59325	0.826142
Acidobacteriota-sp-001_GC_00000669	17.7476	10.3865	1.7914	0.222194	1.0629	2.50499	2.17856	11.1656	5.3634	14.7168	4.72128	8.03611
Acidobacteriota-sp-001_GC_00000670	2.28118	1.06059	0.751231	0.888777	0.835136	1.02769	0.687967	3.29092	1.92189	4.76977	1.87863	2.91027
Acidobacteriota-sp-001_GC_00000671	0.866849	0.73144	0.288935	0.444389	0.227764	2.76191	1.22305	12.6348	6.7266	24.0646	4.25163	5.8581
Acidobacteriota-sp-001_GC_00000672	2.09869	1.06059	0.404509	0.77768	0.835136	5.84497	0.496865	2.17436	1.98893	6.04011	1.63144	2.74129
Acidobacteriota-sp-001_GC_00000673	54.6571	37.2303	12.5976	19.5531	11.0086	19.9114	15.6704	51.9496	44.5833	134.344	29.2176	63.0497
Acidobacteriota-sp-001_GC_00000674	1.96182	1.8286	0.231148	0.555486	0.303686	0.128461	0.535085	1.0578	1.09503	3.1399	1.31009	1.63351
Acidobacteriota-sp-001_GC_00000675	0.159683	0.036572	0.057787	0.222194	0.379607	0.449613	0.535085	5.23022	3.55326	12.4158	1.95278	4.76909
Acidobacteriota-sp-001_GC_00000676	0.50186	0.36572	0.057787	0.222194	0.379607	4.36767	0.917289	2.52696	2.14536	5.68058	1.55728	2.8915
Acidobacteriota-sp-001_GC_00000677	6.45574	5.4858	2.13812	2.66633	3.64423	7.19381	6.0006	13.9864	8.17919	21.1643	4.62241	8.18632
Acidobacteriota-sp-001_GC_00000678	0.456236	0.329148	0	0.444389	0.53145	0.256922	0.687967	1.58669	1.67606	4.09864	0.791001	1.4082
Acidobacteriota-sp-001_GC_00000679	4.88173	2.7429	1.90697	1.99975	2.73317	4.17498	2.52254	16.102	9.05075	23.0339	6.89654	12.5987
Acidobacteriota-sp-001_GC_00000680	3.07959	2.19432	0.288935	1.22207	1.89804	20.4895	3.01941	10.3429	3.79908	11.1454	2.52131	4.67521
Acidobacteriota-sp-001_GC_00000681	5.49765	4.13264	3.69837	9.66545	5.99779	10.6622	6.72678	32.2628	11.7548	30.2245	6.74822	11.6599
Acidobacteriota-sp-001_GC_00000682	3.80957	2.15775	1.44468	0.333291	0.683293	0.642304	1.49059	8.22731	8.69318	25.5027	5.38869	10.8337
Acidobacteriota-sp-001_GC_00000683	7.32259	3.21834	0.809018	1.11097	0.986979	0.321152	2.79009	12.3997	11.7548	32.3817	8.79988	13.8567
Acidobacteriota-sp-001_GC_00000684	4.40268	4.38864	10.864	44.55	8.80689	3.40421	3.36339	9.52017	3.53091	14.2853	2.69435	5.87687
Acidobacteriota-sp-001_GC_00000685	2.14431	2.19432	1.3291	2.88853	0.379607	0.128461	0.229322	1.93929	1.29616	3.90689	1.85391	1.76494
Acidobacteriota-sp-001_GC_00000686	2.07588	0.987444	0.057787	1.22207	0.759214	22.1595	3.47805	31.205	26.303	81.3737	17.4762	27.5443
Acidobacteriota-sp-001_GC_00000687	4.58517	3.73034	2.48484	4.44389	1.36659	3.21152	1.8728	8.16854	2.74874	10.8338	2.32356	4.26214
Acidobacteriota-sp-001_GC_00000688	3.64989	2.01146	1.04017	3.44401	1.89804	3.27575	1.8728	7.16951	5.31871	19.1989	4.17747	7.52916
Acidobacteriota-sp-001_GC_00000689	3.6727	1.75546	0.635657	0.222194	0.227764	0.513843	0.955509	4.99515	5.85505	14.4531	5.537	8.86225
Acidobacteriota-sp-001_GC_00000690	2.82866	1.71888	0.635657	0.555486	1.0629	3.91805	2.48432	9.87277	6.54782	21.428	5.58644	9.20022
Acidobacteriota-sp-001_GC_00000691	1.59683	0.621724	0.346722	0.333291	0.303686	2.44076	1.26127	2.58572	3.151	10.4264	3.08985	5.12584
Acidobacteriota-sp-001_GC_00000692	3.03397	2.04803	1.27131	0	1.29066	1.66999	2.36966	7.99224	4.78237	12.0562	3.13928	5.25727
Acidobacteriota-sp-001_GC_00000693	3.83238	2.4869	0.288935	0.888777	0.455529	0.963456	0.726187	3.29092	3.17335	8.07744	3.26288	6.06463
Acidobacteriota-sp-001_GC_00000694	1.11778	0.329148	0.173361	0.333291	0.151843	0.128461	0.420424	2.58572	1.40789	5.60867	0.988751	2.32822
Acidobacteriota-sp-001_GC_00000695	2.8971	0.987444	1.61804	2.55523	1.51843	3.08306	2.86653	9.75523	6.68191	21.8594	7.88529	13.4999
Acidobacteriota-sp-001_GC_00000696	1.68807	0.987444	0.288935	2.66633	1.82211	1.02769	1.07017	3.76105	1.54198	4.53008	0.988751	1.72739
Acidobacteriota-sp-001_GC_00000697	4.53955	2.59661	1.09795	0.444389	0.911057	1.66999	2.02568	12.8111	8.44736	21.8115	7.61338	12.8803
Acidobacteriota-sp-001_GC_00000698	18.0213	22.3089	36.5792	85.3226	21.4858	11.8826	13.3771	19.6868	2.45823	4.91358	1.31009	3.09803
Acidobacteriota-sp-001_GC_00000699	21.7853	11.3008	3.17829	2.66633	2.88501	0.963456	8.2556	35.4949	24.8504	69.4852	20.5166	35.8621
Acidobacteriota-sp-001_GC_00000700	1.23184	0.73144	0.520083	1.66646	0.759214	0.385382	0.764407	3.29092	2.12301	6.32773	1.80447	2.81639
Acidobacteriota-sp-001_GC_00000701	3.39896	2.70633	1.7914	4.66608	1.29066	1.22038	0.687967	1.82176	1.00564	2.99608	0.988751	2.04658
Acidobacteriota-sp-001_GC_00000702	1.87057	0.841156	0.520083	0.77768	0.227764	0.513843	0.420424	2.82079	2.2124	7.04679	2.57075	3.9805
Acidobacteriota-sp-001_GC_00000703	0.114059	0	0	0.111097	0.151843	0.192691	0.0764407	0.470132	0.290518	1.00668	0.173031	0.619607
Acidobacteriota-sp-001_GC_00000704	0.25093	0.073144	0.173361	0.77768	0.379607	0.513843	0.267543	0.99903	1.38555	3.93086	1.23594	1.78372
Acidobacteriota-sp-001_GC_00000705	0.205306	0.18286	0.057787	0.333291	0.227764	0.899226	0.343983	1.64546	1.22911	3.30768	0.494375	1.44575
Acidobacteriota-sp-001_GC_00000706	0.661543	0.36572	0	0.555486	0.455529	0.706534	0.687967	3.70229	4.00021	9.03619	2.44716	4.78787
Acidobacteriota-sp-001_GC_00000707	4.53955	3.51091	2.25369	7.11022	3.03686	2.89037	2.21678	8.52114	3.5756	9.41969	2.8921	5.35115
Acidobacteriota-sp-001_GC_00000708	21.694	11.7396	2.6582	0.888777	2.88501	8.28572	5.23619	14.4566	10.6598	25.239	8.45382	18.9074
Acidobacteriota-sp-001_GC_00000709	1.5512	0.877728	0.057787	0	0	0	0.191102	1.29286	0.826858	3.09196	1.23594	1.5584
Acidobacteriota-sp-001_GC_00000710	133.13	109.314	15.3714	19.8864	2.65725	8.79957	19.072	58.2963	11.6207	24.9514	2.71906	8.12999
Acidobacteriota-sp-001_GC_00000711	2.30399	1.5726	0.57787	0	0.53145	6.29458	1.03195	2.52696	2.79344	6.23186	2.1011	3.5111
Acidobacteriota-sp-001_GC_00000712	1.939	1.60917	0.693444	2.66633	1.29066	3.01883	1.37593	3.29092	1.54198	4.72183	0.939313	2.44087
Acidobacteriota-sp-001_GC_00000713	57.5314	47.5802	40.8554	92.2106	22.245	103.154	16.4348	41.2541	32.5603	99.3502	26.9682	47.0525
Acidobacteriota-sp-001_GC_00000714	1.07216	0.512008	0.404509	1.11097	1.29066	0.642304	0.840848	1.58669	0.849206	4.12261	0.988751	1.80249
Acidobacteriota-sp-001_GC_00000715	1.89338	1.42631	0.866806	2.77743	3.1887	2.1196	1.8728	4.46625	2.34649	6.90298	1.92806	4.09316
Acidobacteriota-sp-001_GC_00000716	0.205306	0.256004	0	0.222194	0.0759214	0	0.382204	0.470132	1.40789	4.43421	1.08763	2.76007
Acidobacteriota-sp-001_GC_00000717	9.0791	5.99781	3.92952	2.22194	2.96094	4.88151	3.78382	14.1627	3.17335	9.18	3.18872	5.65156
Acidobacteriota-sp-001_GC_00000718	15.877	9.25272	1.04017	0.999874	2.96094	3.91805	4.51	12.2234	8.17919	18.2641	8.18191	16.8233
Acidobacteriota-sp-001_GC_00000719	37.5254	23.8084	16.0648	26.6633	7.51622	7.45073	8.86713	32.6742	21.99	57.8364	16.8582	29.0276
Acidobacteriota-sp-001_GC_00000720	2.41805	1.31659	0.057787	0.333291	0.379607	0.321152	1.94924	5.46528	2.36884	7.45426	1.87863	3.64254
Acidobacteriota-sp-001_GC_00000721	5.13266	2.30404	0.809018	1.99975	0.379607	1.02769	0.917289	1.4104	2.01128	4.43421	2.69435	4.11193
Acidobacteriota-sp-001_GC_00000722	2.03025	1.64574	0.462296	2.11085	1.89804	1.60576	1.26127	3.40846	1.89954	4.53008	1.06291	2.30944
Acidobacteriota-sp-001_GC_00000723	2.85148	1.1703	0.635657	0.222194	1.74619	4.88151	1.91102	8.05101	5.29636	17.2095	4.15275	7.52916
Acidobacteriota-sp-001_GC_00000724	1.87057	0.9143	0.057787	0.222194	0.379607	2.31229	0.764407	2.93832	2.88283	8.43698	2.02694	4.20581
Acidobacteriota-sp-001_GC_00000725	0.228118	0.073144	0.057787	0	0	0.192691	0.191102	0.99903	1.16207	3.49943	1.1865	1.80249
Acidobacteriota-sp-001_GC_00000726	0.866849	0.402292	0.173361	0	0.379607	0.513843	0.99373	3.17339	2.48057	7.35838	2.29885	3.26702
Acidobacteriota-sp-001_GC_00000727	0.0912473	0	0	0	0.227764	0.0642304	0.267543	1.35163	1.25146	3.47546	0.568532	1.4082
Acidobacteriota-sp-001_GC_00000728	3.2849	2.04803	0.462296	0.999874	0.53145	0.385382	0.535085	2.52696	1.69841	5.27311	2.07638	3.39845
Acidobacteriota-sp-001_GC_00000729	3.12522	1.90174	1.3291	0.77768	2.27764	3.14729	2.36966	10.6367	8.60379	23.5612	6.82238	11.2092
Acidobacteriota-sp-001_GC_00000730	14.0521	21.7238	16.4115	56.6596	1.59435	11.0476	4.85399	4.93638	0.581035	1.17447	0.222469	0.78859
Acidobacteriota-sp-001_GC_00000731	3.80957	1.64574	0.404509	0.333291	0.303686	0.256922	0.879068	3.81982	10.034	21.1404	6.50104	13.8379
Acidobacteriota-sp-001_GC_00000732	3.07959	2.7429	3.23607	5.77705	3.87199	14.1307	2.79009	13.6338	1.98893	7.8857	1.28538	3.19191
Acidobacteriota-sp-001_GC_00000733	0.50186	0.658296	0.57787	1.33317	0.455529	3.33998	0.382204	0.470132	0.491645	1.46209	0.296625	0.69471
Acidobacteriota-sp-001_GC_00000734	0.75279	0.804584	0.404509	0.444389	0.303686	0.578074	0.229322	1.4104	0.849206	2.70846	0.667407	1.53963
Acidobacteriota-sp-001_GC_00000735	1.52839	1.38974	3.00493	7.33241	2.73317	1.79845	1.60526	3.76105	1.45259	4.48214	1.03819	1.97148
Acidobacteriota-sp-001_GC_00000736	0.729978	0.585152	0.288935	0.444389	0.455529	1.22038	0.229322	0.99903	1.07268	3.40355	1.21122	1.99025
Acidobacteriota-sp-001_GC_00000737	0.821225	0.36572	0.57787	1.22207	0.835136	0.578074	0.764407	1.93929	1.25146	4.00277	0.964032	2.27189
Acidobacteriota-sp-001_GC_00000738	16.0367	25.9296	223.405	629.365	316.896	763.378	134.115	355.713	60.9193	152.105	66.098	55.5768
Acidobacteriota-sp-001_GC_00000739	1.18621	0.9143	0.809018	2.77743	1.89804	1.66999	1.29949	2.46819	1.27381	1.94146	0.617969	1.29554
Acidobacteriota-sp-001_GC_00000740	0.342177	0.36572	0.115574	0.333291	1.21474	0.706534	0.267543	2.40943	0.983291	3.5953	0.791001	1.22044
Acidobacteriota-sp-001_GC_00000741	1.07216	0.54858	0.231148	0.333291	0.607372	0.578074	0.649746	1.82176	1.40789	3.47546	0.815719	1.42697
Acidobacteriota-sp-001_GC_00000742	0.547484	0.18286	0.173361	0.333291	0.0759214	0.449613	0.152881	0.587665	0.469298	1.58193	0.469657	0.807366
Acidobacteriota-sp-001_GC_00000743	2.41805	1.06059	2.36927	4.22169	2.42949	14.0665	1.98746	3.05586	2.88283	7.1187	4.15275	5.72667
Acidobacteriota-sp-001_GC_00000744	0.821225	0.621724	0.404509	0	0.0759214	0.128461	0.152881	1.99806	1.20677	5.15327	0.914594	1.4833
Acidobacteriota-sp-001_GC_00000745	6.54699	4.24235	1.04017	1.77755	1.13882	0.513843	1.45237	5.17145	3.59795	12.1521	2.39772	3.86785
Acidobacteriota-sp-001_GC_00000746	13.5502	6.50982	6.76108	3.8884	7.74399	24.9214	5.23619	15.8669	14.5259	38.9251	11.3459	18.9262
Acidobacteriota-sp-001_GC_00000747	16.1964	14.7385	9.41929	28.7742	12.2993	6.74419	8.2556	19.0403	8.06745	28.2351	7.04485	17.0861
Acidobacteriota-sp-001_GC_00000748	12.5921	9.87444	6.29879	33.107	5.39042	11.6899	5.00687	27.9141	11.6431	31.7345	10.5796	16.8608
Acidobacteriota-sp-001_GC_00000749	0.729978	0.804584	0.346722	2.11085	1.82211	1.41307	0.726187	4.52502	2.07832	4.7458	1.45841	2.77884
Acidobacteriota-sp-001_GC_00000750	0.50186	0.146288	0.057787	0	0.303686	0.128461	0.382204	0.99903	0.581035	1.91749	0.444938	0.638383
Acidobacteriota-sp-001_GC_00000751	2.18993	1.02402	0.173361	0.222194	0.227764	0.770765	0.955509	5.75911	8.64849	24.6638	9.31898	13.8567
Acidobacteriota-sp-001_GC_00000752	0.547484	0.438864	0.115574	0.222194	0.0759214	0.192691	0.420424	1.70423	1.85484	4.98549	1.50784	2.32822
Acidobacteriota-sp-001_GC_00000753	28.0357	24.5398	19.1275	13.4428	6.45332	41.8782	11.7719	23.3303	10.0117	25.5506	11.074	19.0576
Acidobacteriota-sp-001_GC_00000754	2.21275	2.23089	0.924593	5.33266	1.89804	12.7176	1.75814	7.99224	2.52527	8.74857	1.63144	4.05561
Acidobacteriota-sp-001_GC_00000755	0.615919	0.256004	0.288935	0.555486	0.683293	0.192691	0.382204	1.35163	0.625731	1.1505	0.247188	0.582055
Acidobacteriota-sp-001_GC_00000756	1.30027	1.09716	0.866806	1.44426	2.04988	20.0399	8.56136	167.896	10.7939	40.9385	6.00666	9.01246
Acidobacteriota-sp-001_GC_00000757	4.19737	2.56004	1.56025	4.77718	5.54227	4.04652	2.71365	10.7543	6.63721	17.5451	4.746	9.89493
Acidobacteriota-sp-001_GC_00000758	0.661543	0.621724	0.173361	0	0.303686	0.642304	0.267543	0.881497	0.581035	1.86956	0.543813	0.957574
Acidobacteriota-sp-001_GC_00000759	5.58889	4.16921	1.96476	1.99975	0.683293	16.3788	2.14034	7.52211	2.48057	9.20397	2.32356	4.43113
Acidobacteriota-sp-001_GC_00000760	3.19365	1.75546	0.520083	0.77768	0.53145	0.513843	1.18483	4.40749	3.44152	8.94032	2.07638	3.88662
Acidobacteriota-sp-001_GC_00000761	2.14431	1.49945	0.693444	2.33304	1.67027	4.23921	1.8728	9.40264	7.73224	22.3388	5.2651	8.99368
Acidobacteriota-sp-001_GC_00000762	0.456236	0.621724	0	0.333291	0.0759214	1.02769	0.382204	1.93929	0.670426	1.51003	0.444938	0.506951
Acidobacteriota-sp-001_GC_00000763	1.02653	0.841156	0.288935	0.77768	0.455529	1.02769	0.955509	3.58475	1.8325	6.23186	1.11234	2.77884
Acidobacteriota-sp-001_GC_00000764	3.6727	2.37718	1.67582	2.77743	0.607372	1.28461	1.03195	7.69841	4.13429	9.77922	2.59547	4.63766
Acidobacteriota-sp-001_GC_00000765	57.098	55.5529	20.5144	14.2204	14.3492	11.8184	32.5638	41.3716	3.82143	5.08136	0.939313	2.66619
Acidobacteriota-sp-001_GC_00000766	0.410613	0.402292	0.173361	0	0	0.0642304	0.458644	1.93929	1.45259	3.45149	0.766282	1.10778
Acidobacteriota-sp-001_GC_00000767	0.296554	0.219432	0.057787	0.333291	0.455529	0.706534	0.267543	2.11559	2.16771	7.83776	1.63144	3.13558
Acidobacteriota-sp-001_GC_00000768	6.11357	3.94978	2.36927	8.11009	1.82211	1.15615	1.37593	15.6906	4.84941	20.0618	34.5568	65.3028
Acidobacteriota-sp-001_GC_00000769	3.55864	2.41375	0.520083	0.555486	0.607372	0.642304	1.10839	5.17145	4.22368	11.4331	2.42244	5.72667
Acidobacteriota-sp-001_GC_00000770	9.44409	6.1441	2.88935	3.9995	2.20172	3.78959	2.56076	9.34387	7.32999	20.8528	6.99541	10.1766
Acidobacteriota-sp-001_GC_00000771	1.45996	0.658296	0.231148	0.444389	0.607372	0.256922	0.267543	0.99903	1.22911	1.55796	0.420219	1.18289
Acidobacteriota-sp-001_GC_00000772	30.3169	21.7603	9.65043	24.2192	7.13662	2.44076	10.0902	32.7917	26.4371	80.6786	20.7143	33.9657
Acidobacteriota-sp-001_GC_00000773	4.17456	1.90174	0.231148	0.222194	0.53145	1.28461	2.52254	11.6945	12.5146	40.6509	7.66282	15.2461
Acidobacteriota-sp-001_GC_00000774	21.3519	11.8859	2.83156	1.44426	0.911057	3.08306	2.02568	7.11074	7.17355	18.7675	10.0853	16.3726
Acidobacteriota-sp-001_GC_00000775	3.44458	3.14519	1.67582	0.666583	2.04988	3.78959	2.56076	9.69647	7.55346	21.5239	5.43813	9.98881
Acidobacteriota-sp-001_GC_00000776	13.6871	8.2287	2.71599	4.55498	4.2516	15.4795	4.93043	9.57893	5.18462	11.8645	3.46063	7.02221
Acidobacteriota-sp-001_GC_00000777	0.182495	0.146288	0	0.333291	0.303686	0.449613	0.382204	1.29286	0.44695	1.74971	0.148313	0.582055
Acidobacteriota-sp-001_GC_00000778	3.58145	3.03548	1.15574	3.22182	2.20172	4.30344	1.60526	5.99418	2.70405	7.26251	2.17525	3.81152
Acidobacteriota-sp-001_GC_00000779	1.41433	0.768012	0.404509	0	0.759214	2.24806	2.63721	7.81594	4.17899	12.7274	2.373	5.70789
Acidobacteriota-sp-001_GC_00000780	1.23184	0.585152	0.173361	0.222194	0.151843	0.899226	0.955509	1.93929	2.41353	7.40632	2.05166	3.79274
Acidobacteriota-sp-001_GC_00000781	15.2383	11.7762	5.60534	4.33279	5.54227	22.7376	8.94357	43.1346	20.6044	56.2305	15.9683	23.4699
Acidobacteriota-sp-001_GC_00000782	7.27697	5.12008	1.84919	1.33317	1.36659	10.8549	3.24873	9.87277	4.87176	12.8712	3.06513	7.04098
Acidobacteriota-sp-001_GC_00000783	14.7592	9.10643	1.96476	0.888777	1.74619	3.78959	5.73306	20.9796	12.6487	40.0517	9.78863	17.8184
Acidobacteriota-sp-001_GC_00000784	3.74114	2.0846	1.73361	3.66621	2.96094	6.16612	2.82831	11.7533	6.61487	21.3082	5.56172	9.40675
Acidobacteriota-sp-001_GC_00000785	0.661543	0.109716	0.115574	0.333291	1.29066	2.50499	2.48432	11.9296	1.89954	3.95483	0.964032	1.12656
Acidobacteriota-sp-001_GC_00000786	13.5046	7.38755	2.02255	3.7773	2.35356	4.75305	4.43356	15.103	12.7604	31.399	9.81335	16.7482
Acidobacteriota-sp-001_GC_00000787	1.27746	0.841156	0.115574	0.333291	0.227764	0.0642304	0.458644	2.58572	0.849206	3.5953	0.964032	1.99025
Acidobacteriota-sp-001_GC_00000788	8.62287	7.53383	1.96476	1.22207	2.35356	9.37764	13.9504	22.2725	3.30743	8.26919	1.60672	3.96173
Acidobacteriota-sp-001_GC_00000789	20.5991	21.8701	12.5398	26.7744	17.9175	9.24918	28.5888	30.3823	3.1957	6.39964	1.31009	4.18704
Acidobacteriota-sp-001_GC_00000790	2.87429	2.52347	0.809018	1.77755	1.89804	2.50499	1.8728	6.05295	2.94987	8.12538	1.92806	4.01805
Acidobacteriota-sp-001_GC_00000791	2.03025	2.26746	3.87173	11.9985	3.94791	3.21152	10.3959	22.2137	1.3632	3.83499	0.642688	1.22044
Acidobacteriota-sp-001_GC_00000792	6.91198	5.26637	2.83156	6.33254	2.88501	24.8572	6.26814	8.99127	3.88847	8.38904	2.34828	3.9054
Acidobacteriota-sp-001_GC_00000793	0.205306	0.109716	0.115574	0.222194	0.0759214	0.192691	0.305763	1.2341	0.513993	2.22909	0.766282	1.27677
Acidobacteriota-sp-001_GC_00000794	6.04513	3.76692	3.40943	12.4429	2.65725	5.58805	2.63721	12.9286	6.83834	21.4759	5.537	10.0827
Acidobacteriota-sp-001_GC_00000795	15.1014	9.43558	6.52993	23.2193	8.5032	17.6634	11.4279	62.7626	34.9962	123.535	23.0379	50.1506
Acidobacteriota-sp-001_GC_00000796	1.5512	1.20688	0.693444	0.333291	0.759214	0.706534	1.83458	9.69647	3.21804	9.92303	2.74378	5.06951
Acidobacteriota-sp-001_GC_00000797	1.75651	1.13373	0.288935	0.111097	0.759214	1.34884	1.29949	7.16951	6.68191	15.7714	4.42466	7.73569
Acidobacteriota-sp-001_GC_00000798	5.63452	3.54748	1.67582	1.11097	0.911057	12.4607	1.98746	8.22731	9.31892	23.729	7.91001	14.1571
Acidobacteriota-sp-001_GC_00000799	22.5609	18.9443	34.8456	82.4341	61.0408	352.689	24.1935	49.7164	22.504	56.4223	16.0672	27.7133
Acidobacteriota-sp-001_GC_00000800	0.0912473	0	0	0	0.0759214	1.79845	0.420424	1.29286	1.22911	2.99608	0.840438	0.995126
Acidobacteriota-sp-001_GC_00000801	0.273742	0.512008	0.057787	0.333291	0.379607	0.0642304	0.573306	4.40749	2.03362	4.84167	1.21122	2.36577
Acidobacteriota-sp-001_GC_00000802	0.114059	0.036572	0	0.222194	0.151843	0.192691	0.0764407	0.176299	0.245823	0.934778	0.19775	0.300415
Acidobacteriota-sp-001_GC_00000803	1.07216	0.987444	0.288935	0.222194	0.227764	0.0642304	1.03195	5.40652	4.31307	15.0763	2.86738	5.50136
Acidobacteriota-sp-001_GC_00000804	14.5311	15.3237	2.13812	4.22169	1.82211	3.5969	2.63721	8.46237	4.67063	13.782	3.06513	6.62791
Acidobacteriota-sp-001_GC_00000805	1.59683	0.987444	0.462296	0	0.0759214	0.192691	0.420424	1.64546	1.8325	5.2012	1.40897	2.30944
Acidobacteriota-sp-001_GC_00000806	4.60799	3.03548	0.751231	0	0.379607	0.256922	1.52881	5.93541	4.84941	15.0044	3.90557	6.38383
Acidobacteriota-sp-001_GC_00000807	9.69502	14.0437	18.8964	64.8807	4.93489	7.90034	4.62466	10.9893	2.90518	7.64601	1.80447	3.66131
Acidobacteriota-sp-001_GC_00000808	1.80213	1.06059	1.3291	2.77743	3.03686	0.770765	2.0639	7.58087	3.151	9.75525	2.27413	4.39357
Acidobacteriota-sp-001_GC_00000809	54.7027	41.5824	5.48977	11.8874	1.82211	19.3334	12.8038	45.8966	8.9837	18.5038	2.00222	6.38383
Acidobacteriota-sp-001_GC_00000810	0.821225	0.585152	0.115574	0	0.227764	0.770765	0.764407	3.23216	1.72076	5.87233	1.28538	2.06536
Acidobacteriota-sp-001_GC_00000811	0.410613	0.073144	0.173361	0.111097	0.455529	0.513843	0.496865	2.58572	1.60902	5.05739	0.988751	2.08413
Acidobacteriota-sp-001_GC_00000812	6.29606	4.90065	0.809018	0.999874	1.44251	8.34995	4.05136	17.6299	5.02819	14.4052	2.29885	6.25239
Acidobacteriota-sp-001_GC_00000813	1.20903	0.585152	0.057787	0.222194	0.151843	0.513843	0.573306	3.46722	2.30179	8.74857	2.39772	2.85395
Acidobacteriota-sp-001_GC_00000814	6.54699	3.80349	1.96476	3.9995	1.51843	1.02769	1.52881	6.87568	6.01148	15.0044	3.70782	6.55281
Acidobacteriota-sp-001_GC_00000815	1.04934	0.621724	0.404509	1.22207	0.835136	1.09192	1.07017	6.28801	4.06725	10.4983	2.42244	5.78299
Acidobacteriota-sp-001_GC_00000816	0.456236	0.18286	0	0	0.151843	0.513843	0.458644	2.35066	1.29616	5.75248	1.60672	2.53475
Acidobacteriota-sp-001_GC_00000817	13.8468	15.0677	16.2959	45.772	4.55529	15.9291	5.96238	15.9257	4.22368	8.02951	1.08763	2.0278
Acidobacteriota-sp-001_GC_00000818	1.25465	0.694868	0.288935	0.111097	0.911057	1.60576	0.611526	4.11365	2.34649	6.51948	1.80447	3.47355
Acidobacteriota-sp-001_GC_00000819	0.296554	0.073144	0.173361	0.333291	0.379607	0.834995	0.840848	2.70326	2.10067	11.2892	1.23594	2.81639
Acidobacteriota-sp-001_GC_00000820	0.296554	0.329148	0	0.111097	0	0.256922	0.305763	0.587665	0.603383	3.23577	0.692125	1.05145
Acidobacteriota-sp-001_GC_00000821	0.0912473	0.256004	0	0	0	0	0.0382204	0.528898	0.312865	1.17447	0.247188	0.319191
Acidobacteriota-sp-001_GC_00000822	5.45202	3.29148	1.3291	1.99975	1.0629	3.78959	1.91102	7.93347	4.06725	12.4637	3.2876	6.02708
Acidobacteriota-sp-001_GC_00000823	0.0912473	0.073144	0.115574	0.555486	0.303686	0.0642304	0.152881	1.4104	1.02799	4.09864	0.568532	1.35187
Acidobacteriota-sp-001_GC_00000824	1.43714	1.02402	1.09795	2.22194	0.911057	0.385382	0.573306	2.46819	1.3185	3.81102	1.23594	1.53963
Acidobacteriota-sp-001_GC_00000825	0.273742	0.292576	0.057787	0.111097	0.379607	0.321152	0.191102	1.2341	0.469298	1.534	0.321344	1.0139
Acidobacteriota-sp-001_GC_00000826	0.844037	0.54858	0.462296	1.22207	1.36659	0.578074	1.07017	5.17145	3.70969	11.2892	3.31231	5.40748
Acidobacteriota-sp-001_GC_00000827	8.41756	6.65611	7.62789	23.4415	3.1887	1.02769	4.3189	13.34	5.3634	16.2987	3.80669	7.20997
Acidobacteriota-sp-001_GC_00000828	1.36871	0.804584	0.288935	0	0.151843	0.0642304	0.343983	1.88053	1.07268	3.25974	0.59325	0.938798
Acidobacteriota-sp-001_GC_00000829	1.25465	0.768012	1.09795	2.44414	2.04988	3.91805	2.56076	13.2225	0.782163	2.22909	0.271906	0.600831
Acidobacteriota-sp-001_GC_00000830	5.47484	3.18176	1.21353	0.77768	0.607372	0.899226	0.879068	3.17339	3.26274	9.68335	2.84266	5.42625
Acidobacteriota-sp-001_GC_00000831	0.889661	0.329148	0.057787	0.111097	0	0.192691	0.152881	0.822731	1.07268	3.5234	1.28538	2.10291
Acidobacteriota-sp-001_GC_00000832	10.1513	5.44923	2.25369	2.22194	4.93489	2.50499	4.73933	17.6887	15.6209	38.7334	12.7549	20.2593
Acidobacteriota-sp-001_GC_00000833	10.1741	8.41156	7.45453	15.3314	9.33834	1.99114	3.9367	11.9296	4.13429	11.0496	2.32356	5.76422
Acidobacteriota-sp-001_GC_00000834	2.14431	1.02402	0.231148	0.222194	0.683293	1.22038	1.6817	8.22731	4.80472	15.3639	3.51006	6.12096
Acidobacteriota-sp-001_GC_00000835	20.5763	14.2265	9.30371	18.331	7.28846	68.7265	10.9692	36.2589	25.722	75.1897	24.0514	38.9038
Acidobacteriota-sp-001_GC_00000836	1.30027	0.694868	0.231148	0.444389	1.67027	4.11075	2.94297	8.40361	3.77673	7.47823	1.11234	2.14046
Acidobacteriota-sp-001_GC_00000837	1.91619	0.73144	0.924593	1.77755	0.683293	1.86268	1.14661	2.35066	1.74311	4.88961	0.889876	1.80249
Acidobacteriota-sp-001_GC_00000838	3.80957	3.10862	0.635657	0.444389	0.379607	0.899226	0.917289	4.17242	2.16771	6.06408	1.11234	2.81639
Acidobacteriota-sp-001_GC_00000839	23.154	5.96124	0.751231	1.22207	2.04988	1.92691	5.50373	39.7261	39.9574	164.881	38.9073	78.2206
Acidobacteriota-sp-001_GC_00000840	1.18621	0.475436	0.173361	0.222194	0.455529	0.256922	0.382204	2.70326	1.40789	4.17055	1.1865	2.29067
Acidobacteriota-sp-001_GC_00000841	0.707166	0.219432	0.057787	0.222194	0.303686	1.09192	0.305763	1.88053	1.16207	3.18783	0.692125	1.5584
Acidobacteriota-sp-001_GC_00000842	10.2425	5.41266	3.23607	4.33279	5.69411	5.58805	7.98806	42.7232	25.7443	71.4746	17.9458	32.933
Acidobacteriota-sp-001_GC_00000843	4.08331	3.76692	1.56025	2.66633	2.42949	1.4773	1.41415	5.40652	3.1957	8.14935	2.69435	5.12584
Acidobacteriota-sp-001_GC_00000844	0.0684354	0	0	0	0.303686	0.321152	0.114661	0.528898	0.513993	1.94146	0.494375	0.732262
Acidobacteriota-sp-001_GC_00000845	0.615919	0.36572	0.288935	0.333291	0.0759214	0.642304	0.343983	2.11559	1.76545	4.79374	1.45841	2.4972
Acidobacteriota-sp-001_GC_00000846	0.228118	0.292576	0.057787	0	0.227764	1.09192	0.535085	1.46916	1.11738	3.33165	0.617969	1.33309
Acidobacteriota-sp-001_GC_00000847	0.707166	0.512008	0	0.333291	0.0759214	0.256922	0.305763	6.75814	3.93316	9.97097	2.17525	3.436
Acidobacteriota-sp-001_GC_00000848	0.547484	0.219432	0.173361	0.444389	0.683293	0.128461	0.420424	1.2341	1.98893	6.42361	1.68088	2.30944
Acidobacteriota-sp-001_GC_00000850	0.410613	0.36572	0.057787	0.111097	0.0759214	1.22038	0.649746	2.76202	1.11738	5.60867	0.914594	1.9527
Acidobacteriota-sp-001_GC_00000851	0.387801	0.256004	0.057787	0.333291	0.379607	1.34884	1.33771	3.99612	2.39118	7.90966	1.73031	2.98538
Acidobacteriota-sp-001_GC_00000852	3.03397	2.41375	1.84919	1.66646	0.379607	0.321152	1.18483	1.88053	1.8325	6.42361	2.8921	3.64254
Acidobacteriota-sp-001_GC_00000853	0.228118	0.402292	0.115574	0.111097	0.0759214	1.02769	0.152881	0.881497	0.692773	2.18115	0.543813	1.05145
Acidobacteriota-sp-001_GC_00000854	14.8049	11.1545	3.75616	5.33266	3.34054	56.8439	8.21738	44.8976	17.3864	50.8855	13.9414	23.4136
Acidobacteriota-sp-001_GC_00000855	0.75279	0.54858	0.751231	1.22207	1.0629	0.963456	2.10212	6.87568	3.93316	10.3545	3.11456	4.95685
Acidobacteriota-sp-001_GC_00000856	137.259	172.254	184.745	314.738	37.9607	84.2703	59.3562	75.75	5.3634	8.10141	0.642688	1.74616
Acidobacteriota-sp-001_GC_00000857	0.182495	0.18286	0.057787	0.333291	0.455529	0	0.152881	0.99903	0.826858	3.11593	0.543813	1.27677
Acidobacteriota-sp-001_GC_00000858	0.798413	0.329148	0.115574	0.333291	0.227764	0.385382	0.802628	2.64449	1.27381	5.68058	1.80447	2.47843
Acidobacteriota-sp-001_GC_00000859	1.14059	0.841156	0.462296	0.333291	0.379607	0.128461	0.267543	1.46916	1.29616	3.95483	0.988751	1.68984
Acidobacteriota-sp-001_GC_00000860	3.53583	2.30404	0.809018	0.666583	1.13882	0.706534	1.29949	10.1078	4.64828	14.3572	2.91681	5.55768
Acidobacteriota-sp-001_GC_00000861	0.114059	0.073144	0	0	0	0.128461	0.0382204	0.352599	0.35756	1.03065	0.222469	0.413071
Acidobacteriota-sp-001_GC_00000862	1.09497	0.987444	0.346722	0.77768	0.379607	0.321152	0.879068	2.93832	1.56433	5.63264	1.08763	2.47843
Acidobacteriota-sp-001_GC_00000863	1.57402	1.46288	0.693444	0.222194	0.379607	0.256922	0.496865	2.76202	0.782163	2.8283	0.370782	1.42697
Acidobacteriota-sp-001_GC_00000864	0.228118	0.036572	0.115574	0.111097	0	0.0642304	0.229322	1.0578	0.804511	2.10924	0.469657	0.844918
Acidobacteriota-sp-001_GC_00000865	0.844037	0.768012	0.462296	0.222194	1.36659	0.770765	1.10839	2.87956	2.45823	5.87233	1.63144	2.64741
Acidobacteriota-sp-001_GC_00000866	4.4483	2.81604	0.924593	2.88853	0.683293	2.37653	1.26127	6.34678	2.14536	5.80042	1.53256	2.59108
Acidobacteriota-sp-001_GC_00000867	10.3338	7.38755	1.44468	1.55536	2.58133	7.06534	4.81577	18.5702	9.67648	33.8438	5.46285	12.4485
Acidobacteriota-sp-001_GC_00000868	7.82445	4.3155	2.13812	1.44426	1.44251	1.34884	1.71992	7.87471	5.60923	17.5451	3.75725	8.24264
Acidobacteriota-sp-001_GC_00000869	4.4483	2.52347	1.50246	2.77743	1.67027	1.86268	1.33771	7.34581	5.8774	17.0417	6.8471	12.4109
Acidobacteriota-sp-001_GC_00000870	2.05306	2.12118	0.751231	2.55523	3.03686	5.00997	4.28068	23.918	6.23496	15.3879	4.37522	7.8108
Acidobacteriota-sp-001_GC_00000871	0.593107	0.292576	0.057787	0	0.455529	0.513843	0.802628	2.87956	3.88847	10.8818	3.06513	4.22459
Acidobacteriota-sp-001_GC_00000872	1.59683	1.09716	0.173361	1.99975	0.607372	12.6534	1.64348	4.99515	2.16771	6.95092	1.40897	1.78372
Acidobacteriota-sp-001_GC_00000873	0.228118	0.073144	0	0	0.0759214	0	0	0.0587665	0.223475	0.455405	0.148313	0.131432
Acidobacteriota-sp-001_GC_00000874	2.44086	1.35316	0.520083	1.99975	0.911057	9.69879	2.255	5.75911	4.64828	13.2547	3.2876	6.68424
Acidobacteriota-sp-001_GC_00000875	1.50558	1.42631	1.84919	3.33291	3.49239	9.82725	5.73306	25.0933	5.4081	15.2441	3.164	6.38383
Acidobacteriota-sp-001_GC_00000876	9.42128	7.24126	2.42706	5.33266	3.26462	3.14729	3.51627	26.7975	8.06745	26.4135	5.09207	9.65084
Acidobacteriota-sp-001_GC_00000877	4.72205	2.4869	1.84919	8.22119	6.14964	30.381	6.0006	17.8062	10.7715	36.2406	6.50104	12.8803
Acidobacteriota-sp-001_GC_00000878	45.6236	53.6146	16.5849	13.776	16.3231	12.9745	38.2586	58.5902	3.44152	6.75917	0.692125	3.3609
Acidobacteriota-sp-001_GC_00000879	1.77932	1.35316	1.15574	4.11059	1.67027	3.78959	4.1278	37.7281	9.52004	37.0076	7.78641	8.09244
Acidobacteriota-sp-001_GC_00000880	6.70667	4.97379	5.83649	19.2198	10.7808	5.65228	5.31263	26.915	14.3024	37.7986	10.9504	22.5499
Acidobacteriota-sp-001_GC_00000881	0.433424	0.219432	0	0.444389	0.303686	0.0642304	0.0764407	0.99903	0.871553	2.34893	0.519094	0.97635
Acidobacteriota-sp-001_GC_00000882	2.03025	1.46288	1.21353	4.55498	1.74619	0.899226	2.0639	8.05101	3.86612	11.1934	2.1011	4.90052
Acidobacteriota-sp-001_GC_00000883	4.85892	2.59661	0.809018	1.88865	0.835136	0.963456	3.78382	29.5008	7.64285	14.9085	3.83141	5.67034
Acidobacteriota-sp-001_GC_00000884	8.09819	5.4858	6.47215	16.5535	3.72015	33.5283	7.8734	30.5586	9.63178	25.4068	6.94597	12.2607
Acidobacteriota-sp-001_GC_00000885	0.75279	0.475436	0.115574	0	0.759214	1.34884	0.840848	3.52599	1.8325	5.44089	0.964032	2.47843
Acidobacteriota-sp-001_GC_00000886	125.511	124.784	46.1718	80.1011	12.2234	49.0078	55.9546	157.553	16.9841	39.5963	4.94375	12.2044
Acidobacteriota-sp-001_GC_00000887	6.86636	7.9727	1.7914	0.888777	0.683293	3.33998	3.82204	5.64158	2.05597	4.62596	0.667407	2.21556
Acidobacteriota-sp-001_GC_00000888	0.410613	0.585152	0.346722	0.222194	0.53145	0.385382	0.611526	3.23216	2.07832	7.07076	1.65616	2.77884
Acidobacteriota-sp-001_GC_00000889	5.42921	5.96124	10.575	23.1082	18.5248	15.4795	7.56763	24.6232	5.51984	16.3946	4.42466	7.43528
Acidobacteriota-sp-001_GC_00000890	0.387801	0.219432	0.288935	0.222194	0.379607	0.834995	0.0764407	2.70326	1.69841	5.34502	0.543813	1.80249
Acidobacteriota-sp-001_GC_00000891	141.616	145.118	68.3621	97.7655	47.9823	226.541	62.7196	75.985	8.29093	11.6248	1.21122	5.03196
Acidobacteriota-sp-001_GC_00000892	0.593107	0.256004	0.173361	0	0.0759214	0.192691	0.726187	1.29286	0.849206	2.87624	0.420219	0.920022
Acidobacteriota-sp-001_GC_00000893	11.8393	12.2882	19.0697	102.432	13.514	6.5515	4.51	9.57893	3.79908	6.13598	2.12581	5.12584
Acidobacteriota-sp-001_GC_00000894	0.296554	0.256004	0.173361	0.444389	0.683293	0.128461	0.382204	1.88053	1.3632	3.40355	0.939313	1.8776
Acidobacteriota-sp-001_GC_00000895	9.90033	7.60698	4.33403	8.11009	4.40344	5.45958	5.73306	27.5027	13.8331	44.7256	10.283	18.8511
Acidobacteriota-sp-001_GC_00000896	17.9301	13.3854	4.9119	4.77718	3.11278	33.3998	3.97492	8.40361	6.32435	16.3466	6.62463	11.3219
Acidobacteriota-sp-001_GC_00000897	8.39475	6.98525	4.73854	4.11059	4.55529	54.1462	11.8101	28.2667	12.4476	26.6532	8.15719	10.7774
Acidobacteriota-sp-001_GC_00000898	0.410613	0.658296	0.173361	0.444389	0.455529	1.09192	0.879068	1.64546	0.893901	1.86956	0.59325	0.769814
Acidobacteriota-sp-001_GC_00000899	1.1634	1.20688	1.15574	2.77743	3.87199	3.85382	5.35085	21.3322	3.95551	14.4052	3.164	5.82055
Acidobacteriota-sp-001_GC_00000900	14.7592	9.47215	6.41436	10.7764	17.9175	8.73534	7.60585	20.3332	16.3584	45.3967	12.2605	21.8928
Acidobacteriota-sp-001_GC_00000901	0.433424	0.658296	0.346722	0.111097	0.303686	0.578074	0.267543	2.82079	3.6203	9.41969	2.05166	3.58621
Acidobacteriota-sp-001_GC_00000902	3.17084	2.4869	2.60042	8.44338	16.1713	3.78959	8.29382	27.7378	11.3302	30.7039	8.79988	16.4665
Acidobacteriota-sp-001_GC_00000903	1.77932	1.68231	1.09795	2.22194	1.89804	0.770765	2.14034	5.28898	3.6203	10.4983	3.01569	4.8442
Acidobacteriota-sp-001_GC_00000904	1.98463	1.68231	0.520083	0	0.303686	0.385382	0.955509	5.40652	1.74311	4.02674	0.791001	1.8776
Acidobacteriota-sp-001_GC_00000905	1.25465	0.804584	0.520083	0.333291	0.227764	0.834995	0.726187	3.05586	2.30179	6.66329	1.43369	2.68496
Acidobacteriota-sp-001_GC_00000906	0.524672	0.329148	0.115574	0.444389	0.607372	1.02769	0.496865	1.2341	0.759816	1.74971	0.370782	1.05145
Acidobacteriota-sp-001_GC_00000907	16.3561	11.2276	7.39674	4.22169	5.3145	25.3068	6.80323	23.2128	17.7216	54.7205	13.0515	23.0005
Acidobacteriota-sp-001_GC_00000908	6.79792	4.38864	1.61804	1.99975	2.50541	3.91805	2.82831	9.9903	4.78237	11.6248	3.51006	8.11121
Acidobacteriota-sp-001_GC_00000909	1.91619	1.38974	0.809018	1.11097	0.759214	1.15615	1.33771	7.22828	3.46387	10.1148	1.582	3.54866
Acidobacteriota-sp-001_GC_00000910	1.04934	0.950872	0.635657	1.33317	1.21474	0.321152	0.649746	1.82176	2.81579	8.00554	2.22469	4.05561
Acidobacteriota-sp-001_GC_00000911	10.0828	5.01037	1.04017	0.555486	0.683293	1.09192	1.18483	3.93735	2.86048	6.85504	1.90335	4.03683
Acidobacteriota-sp-001_GC_00000912	0.638731	0.109716	0.057787	0.222194	0.227764	1.34884	0.764407	4.34872	6.03383	17.8806	4.27635	5.63279
Acidobacteriota-sp-001_GC_00000913	1.87057	0.438864	0.346722	0.444389	0.986979	0.834995	0.764407	4.64255	3.44152	7.93363	2.12581	3.73642
Acidobacteriota-sp-001_GC_00000914	4.51674	3.58406	1.38689	5.44376	2.65725	0.834995	2.02568	10.6367	7.73224	21.8355	5.28982	11.059
Acidobacteriota-sp-001_GC_00000915	0.296554	0.109716	0	0	0.151843	0.449613	0.229322	1.0578	0.983291	4.38627	0.840438	1.93392
Acidobacteriota-sp-001_GC_00000916	5.52046	3.4012	0.57787	0.555486	1.29066	3.85382	2.71365	12.341	10.7939	31.7345	7.91001	12.655
Acidobacteriota-sp-001_GC_00000917	0.570295	0.621724	0.115574	0.555486	0.379607	0.578074	0.152881	0.646431	0.849206	2.34893	0.741563	0.78859
Acidobacteriota-sp-001_GC_00000918	0.114059	0.329148	0.115574	0.555486	0.683293	0.449613	0.496865	1.88053	1.16207	3.57133	0.766282	1.70861
Acidobacteriota-sp-001_GC_00000919	0.228118	0.146288	0.173361	0.555486	0.607372	0.963456	0.496865	1.4104	0.625731	1.96543	0.271906	0.863694
Acidobacteriota-sp-001_GC_00000920	26.0967	14.6654	5.14305	3.22182	5.77003	4.56036	5.12153	14.8092	23.7554	42.9039	44.8398	51.3522
Acidobacteriota-sp-001_GC_00000921	4.08331	2.23089	1.50246	1.77755	1.89804	0.770765	3.43983	12.1059	3.30743	9.80319	2.71906	3.96173
Acidobacteriota-sp-001_GC_00000922	7.39103	5.4858	1.61804	3.8884	1.74619	4.23921	3.17229	9.75523	6.99477	21.1883	6.89654	11.3031
Acidobacteriota-sp-001_GC_00000923	8.48599	5.70523	1.67582	1.44426	1.13882	0.834995	2.4461	9.57893	5.65392	17.7848	6.4516	10.6835
Acidobacteriota-sp-001_GC_00000924	0.615919	0.54858	1.21353	2.99962	2.80909	1.54153	1.79636	8.7562	3.32978	7.1906	2.00222	3.62376
Acidobacteriota-sp-001_GC_00000925	3.53583	3.21834	2.13812	6.22144	7.36438	27.4906	24.2699	63.7029	5.78801	11.3612	1.90335	3.84907
Acidobacteriota-sp-001_GC_00000926	3.35334	1.97489	0.404509	0.77768	0.759214	1.60576	1.8728	5.52405	2.48057	7.21457	1.50784	2.87272
Acidobacteriota-sp-001_GC_00000927	0.228118	0.073144	0.057787	0	0.151843	0	0.191102	1.35163	1.3632	4.67389	0.642688	1.78372
Acidobacteriota-sp-001_GC_00000928	2.00744	1.28002	0.693444	1.33317	1.44251	1.86268	0.955509	3.99612	3.50856	10.3065	1.73031	3.94295
Acidobacteriota-sp-001_GC_00000929	2.8971	1.42631	0.115574	0.333291	1.21474	1.15615	2.90475	11.6945	10.6598	31.8544	7.88529	10.5896
Acidobacteriota-sp-001_GC_00000930	0.798413	0.475436	0.057787	0.111097	0.455529	0.513843	0.267543	1.35163	0.938596	2.63655	1.1865	1.78372
Acidobacteriota-sp-001_GC_00000931	0.912473	0.402292	0.288935	0.333291	0.227764	8.92803	1.26127	2.23313	1.92189	5.15327	1.80447	2.4972
Acidobacteriota-sp-001_GC_00000932	0.296554	0.256004	0	0	0.151843	0.321152	0.305763	1.11656	0.759816	2.42084	0.444938	1.31432
Acidobacteriota-sp-001_GC_00000933	0.75279	0.146288	0.231148	0.555486	1.13882	0.770765	1.33771	9.52017	3.93316	15.1722	2.22469	5.3887
Acidobacteriota-sp-001_GC_00000934	0.775602	0.438864	0.173361	0.222194	0.0759214	0.256922	0.879068	1.52793	2.07832	5.99217	1.31009	2.25311
Acidobacteriota-sp-001_GC_00000935	5.58889	2.9989	1.44468	3.33291	2.58133	2.63345	2.90475	12.6348	7.50877	20.2775	5.71004	9.63207
Acidobacteriota-sp-001_GC_00000936	1.11778	0.402292	0.288935	0.888777	0.683293	0.963456	1.71992	3.81982	2.86048	9.37175	2.52131	3.19191
Acidobacteriota-sp-001_GC_00000937	10.3794	6.21724	1.09795	0.888777	0.986979	1.4773	1.37593	4.28995	1.76545	4.93755	1.16178	2.25311
Acidobacteriota-sp-001_GC_00000938	0.798413	0.621724	0	0	0.303686	3.27575	0.687967	3.46722	2.30179	7.47823	1.92806	3.13558
Acidobacteriota-sp-001_GC_00000939	0.182495	0.036572	0	0.333291	0.303686	0.642304	0.343983	1.70423	1.02799	3.40355	0.815719	1.59596
Acidobacteriota-sp-001_GC_00000940	6.72949	7.57041	6.7033	11.7763	13.514	9.89148	10.052	12.0471	2.03362	4.60199	0.667407	2.06536
Acidobacteriota-sp-001_GC_00000941	2.28118	0.9143	0.693444	0.77768	0.986979	4.81728	1.49059	5.23022	3.86612	11.1215	2.39772	4.01805
Acidobacteriota-sp-001_GC_00000942	24.8193	21.9798	4.79632	1.99975	7.89583	5.13843	12.9567	36.3764	9.38596	22.3388	4.57297	11.9415
Acidobacteriota-sp-001_GC_00000943	5.68014	3.51091	3.35165	20.3308	2.50541	0.192691	0.955509	8.34484	7.28529	24.2563	5.73475	10.9839
Acidobacteriota-sp-001_GC_00000944	3.14803	1.64574	3.87173	15.6647	6.22556	6.10189	5.23619	23.4478	13.0063	42.6642	9.26954	14.1758
Acidobacteriota-sp-001_GC_00000945	5.29234	4.75436	6.18321	52.3268	26.117	11.8826	8.40848	35.0248	11.3972	29.0261	10.456	16.4853
Acidobacteriota-sp-001_GC_00000946	0.0912473	0.036572	0	0.111097	0.303686	0.321152	0.382204	0.528898	0.916248	1.72574	0.247188	0.863694
Acidobacteriota-sp-001_GC_00000947	1.5512	0.73144	0.173361	0.555486	0.303686	1.09192	1.03195	6.81691	4.4695	10.3545	3.04041	5.3887
Acidobacteriota-sp-001_GC_00000948	16.5614	10.7156	3.23607	1.88865	1.36659	1.79845	3.13407	13.7514	12.8498	34.419	12.2605	16.4102
Acidobacteriota-sp-001_GC_00000949	0.547484	0.219432	0	0.111097	0.683293	1.15615	0.840848	2.52696	2.41353	8.91635	1.63144	3.64254
Acidobacteriota-sp-001_GC_00000950	2.96554	2.12118	1.04017	2.33304	1.21474	13.6811	1.52881	5.46528	1.76545	6.90298	1.23594	2.10291
Acidobacteriota-sp-001_GC_00000951	4.01488	2.26746	0.693444	0.999874	1.82211	2.24806	3.05763	15.9257	11.7101	32.885	6.52575	14.082
Acidobacteriota-sp-001_GC_00000952	3.33052	2.52347	1.15574	3.7773	2.35356	1.99114	2.71365	9.814	6.05618	16.7301	5.537	9.2941
Acidobacteriota-sp-001_GC_00000953	0.136871	0.18286	0.057787	0	0.151843	0	0.611526	1.52793	0.916248	4.26642	1.21122	1.85882
Acidobacteriota-sp-001_GC_00000954	0.912473	0.585152	0.346722	0.111097	0.303686	0.513843	0.840848	3.40846	2.27945	6.39964	1.55728	2.70374
Acidobacteriota-sp-001_GC_00000955	1.11778	0.694868	0.057787	0	0.151843	0.192691	0.343983	2.35066	1.92189	5.5847	1.26066	2.36577
Acidobacteriota-sp-001_GC_00000956	1.66526	1.53602	0.462296	1.88865	0.683293	0.642304	0.573306	2.35066	1.40789	5.65661	1.28538	2.44087
Acidobacteriota-sp-001_GC_00000957	7.1401	4.5715	2.31148	2.88853	0.835136	1.66999	2.36966	15.1617	13.5426	46.715	12.5819	23.3948
Acidobacteriota-sp-001_GC_00000958	2.03025	1.28002	0.346722	0.555486	0.455529	0.642304	0.535085	1.82176	1.96658	4.76977	1.70559	3.00415
Acidobacteriota-sp-001_GC_00000959	1.25465	0.950872	0.635657	1.11097	0.379607	4.68882	0.955509	5.64158	4.13429	10.7619	3.23816	5.91443
Acidobacteriota-sp-001_GC_00000960	2.41805	1.46288	0.751231	1.11097	1.67027	1.15615	1.71992	7.28704	3.70969	11.5289	2.29885	5.33237
Acidobacteriota-sp-001_GC_00000961	8.62287	8.00927	4.4496	4.55498	3.79607	2.56922	2.94297	3.58475	1.65372	4.41024	0.964032	2.06536
Acidobacteriota-sp-001_GC_00000962	159.432	165.159	227.219	542.821	152.374	114.844	31.1114	48.8349	12.4923	31.8064	12.1369	26.9998
Acidobacteriota-sp-001_GC_00000963	8.05257	5.37609	1.73361	4.66608	3.34054	2.9546	6.99433	41.783	20.515	62.1268	13.447	28.7648
Acidobacteriota-sp-001_GC_00000964	4.22019	2.59661	2.19591	3.33291	1.74619	1.15615	1.14661	5.28898	3.93316	14.6688	4.54825	7.49161
Acidobacteriota-sp-001_GC_00000965	0.319365	0.109716	0	0.111097	0.607372	0.642304	0.305763	0.99903	0.938596	2.94815	0.3955	0.957574
Acidobacteriota-sp-001_GC_00000966	6.3645	5.81495	2.31148	2.22194	5.84595	11.7542	9.51687	25.152	7.75459	16.7541	4.94375	8.99368
Acidobacteriota-sp-001_GC_00000967	2.00744	1.8286	1.50246	8.66558	0.379607	1.34884	1.22305	4.11365	2.23475	5.27311	1.53256	2.53475
Acidobacteriota-sp-001_GC_00000968	6.45574	4.71779	5.14305	4.44389	3.41646	8.79957	4.70111	14.6329	9.453	22.4107	6.52575	10.7398
Acidobacteriota-sp-001_GC_00000969	1.09497	0.987444	0.173361	0.666583	0.151843	2.37653	0.382204	2.17436	1.00564	3.90689	0.889876	1.16411
Acidobacteriota-sp-001_GC_00000970	3.69551	2.59661	1.61804	2.88853	2.65725	4.36767	2.75187	10.1666	3.151	9.15604	2.02694	3.96173
Acidobacteriota-sp-001_GC_00000971	2.16712	1.35316	0.231148	0.555486	0.303686	1.99114	1.91102	6.52308	5.8327	18.9113	3.78197	6.64669
Acidobacteriota-sp-001_GC_00000972	1.80213	0.9143	0.404509	0.888777	0.986979	2.18383	1.56704	7.16951	6.36904	16.4185	3.80669	5.80177
Acidobacteriota-sp-001_GC_00000973	4.99579	3.10862	0.751231	1.88865	1.21474	5.39535	2.33144	12.576	12.4923	36.001	8.00888	16.8045
Acidobacteriota-sp-001_GC_00000974	0.387801	0.219432	0.173361	0	0.303686	0.256922	0.535085	1.76299	1.34085	5.17723	1.01347	1.78372
Acidobacteriota-sp-001_GC_00000975	1.39152	0.877728	0.231148	0.666583	0.303686	0.449613	0.840848	4.93638	3.88847	9.99494	2.42244	4.29969
Acidobacteriota-sp-001_GC_00000976	20.3025	11.8493	3.06271	1.99975	1.74619	3.78959	4.08958	15.2793	12.604	34.5149	13.6942	20.0152
Acidobacteriota-sp-001_GC_00000977	4.74486	3.29148	1.7914	4.99937	3.11278	4.23921	3.09585	17.9825	8.78257	23.5852	4.77072	12.6362
Acidobacteriota-sp-001_GC_00000978	3.55864	2.01146	0.98238	0.666583	1.0629	5.39535	1.41415	4.46625	4.22368	9.39572	2.7685	4.54378
Acidobacteriota-sp-001_GC_00000979	0.958096	1.06059	2.02255	6.66583	1.51843	1.79845	0.343983	1.4104	1.02799	1.77368	0.271906	1.22044
Acidobacteriota-sp-001_GC_00000980	10.5619	8.59442	6.12543	14.9981	5.39042	25.1141	5.54195	25.8572	13.5202	43.647	10.6044	18.9825
Acidobacteriota-sp-001_GC_00000981	1.77932	1.24345	0.635657	1.44426	1.29066	0.899226	1.75814	6.11171	2.77109	7.45426	1.85391	3.96173
Acidobacteriota-sp-001_GC_00000982	1.41433	1.53602	1.15574	2.99962	2.73317	15.4153	3.51627	7.69841	3.26274	8.96429	2.24941	3.88662
Acidobacteriota-sp-001_GC_00000983	0.775602	0.402292	0.173361	0.111097	0.303686	0.513843	0.420424	2.23313	1.29616	3.73911	0.815719	1.23921
Acidobacteriota-sp-001_GC_00000984	2.87429	1.53602	1.21353	2.66633	2.96094	2.44076	3.36339	12.6936	6.68191	18.9113	6.47632	10.5145
Acidobacteriota-sp-001_GC_00000985	1.45996	0.438864	0.404509	1.44426	2.1258	0.642304	1.71992	8.63867	15.6209	40.6029	13.8672	21.0666
Acidobacteriota-sp-001_GC_00000986	0.319365	0.219432	0.057787	0	0.303686	0.321152	0.305763	1.88053	1.47494	2.18115	1.21122	1.76494
Acidobacteriota-sp-001_GC_00000987	0.159683	0.036572	0	0	0	0.0642304	0.114661	1.11656	0.759816	2.03734	0.420219	0.920022
Acidobacteriota-sp-001_GC_00000988	14.7821	11.447	9.65043	8.99887	16.7786	5.71651	18.6515	62.7038	18.8837	43.2874	10.9751	23.8642
Acidobacteriota-sp-001_GC_00000989	2.5093	1.8286	1.7914	2.33304	1.13882	1.79845	1.07017	5.28898	2.97222	11.1694	1.87863	3.71764
Acidobacteriota-sp-001_GC_00000990	0.844037	0.621724	0.346722	0.555486	0.455529	0.706534	1.26127	4.52502	3.48621	9.92303	2.29885	4.09316
Acidobacteriota-sp-001_GC_00000991	1.02653	0.658296	0.635657	0.555486	1.29066	9.05649	3.9367	8.10977	5.25167	15.4838	3.65838	7.24752
Acidobacteriota-sp-001_GC_00000992	0.524672	0.109716	0.115574	0.77768	0.303686	5.26689	0.764407	0.763964	0.53634	2.61259	0.692125	0.97635
Acidobacteriota-sp-001_GC_00000993	8.02976	5.52237	2.83156	3.44401	6.07372	14.1307	6.26814	21.5085	11.4419	30.3443	7.41563	12.9554
Acidobacteriota-sp-001_GC_00000994	2.21275	1.5726	0.57787	0.555486	0.607372	0.706534	1.07017	3.81982	1.63137	4.69786	1.16178	2.45965
Acidobacteriota-sp-001_GC_00000995	0.775602	0.585152	0.231148	0.111097	0.455529	1.09192	0.802628	3.23216	3.73204	11.5289	1.9775	4.09316
Acidobacteriota-sp-001_GC_00000996	0.547484	0.292576	0.057787	0	0.227764	0.449613	0.611526	2.46819	2.14536	6.15995	1.35953	2.53475
Acidobacteriota-sp-001_GC_00000997	3.01116	2.26746	0.462296	1.33317	1.74619	4.04652	3.89848	13.9277	8.42501	25.4547	5.90779	10.5145
Acidobacteriota-sp-001_GC_00000998	8.16663	6.72925	1.73361	2.33304	2.50541	2.50499	7.8734	20.3332	6.25731	13.3266	3.21344	6.45893
Acidobacteriota-sp-001_GC_00000999	1.07216	0.658296	0.057787	0.999874	0.759214	1.41307	0.764407	6.34678	3.64265	11.8405	1.82919	4.60011
Acidobacteriota-sp-001_GC_00001000	5.38359	4.90065	2.42706	5.77705	3.34054	2.1196	2.79009	8.5799	3.5756	11.6008	3.13928	6.06463
Acidobacteriota-sp-001_GC_00001001	0.844037	0.54858	1.21353	3.8884	0.986979	4.56036	1.45237	7.16951	1.94423	7.35838	1.35953	2.76007
Acidobacteriota-sp-001_GC_00001002	4.67642	7.53383	1.84919	5.44376	1.44251	5.20266	3.7456	4.81885	1.18442	2.8283	0.766282	1.59596
Acidobacteriota-sp-001_GC_00001003	0.615919	0.36572	0.115574	0.222194	0.227764	0.321152	0.611526	3.11462	2.01128	4.84167	2.29885	2.60986
Acidobacteriota-sp-001_GC_00001004	4.42549	3.54748	1.09795	1.99975	0.607372	0.899226	1.49059	6.99321	4.53655	17.9525	3.90557	6.42138
Acidobacteriota-sp-001_GC_00001005	2.94272	2.01146	1.3291	3.7773	1.59435	3.01883	1.33771	5.05392	2.94987	6.78314	1.13706	2.70374
Acidobacteriota-sp-001_GC_00001006	6.7523	3.98635	1.7914	1.88865	1.89804	1.60576	3.13407	12.8699	7.35233	19.3427	5.16622	9.98881
Acidobacteriota-sp-001_GC_00001007	0.0912473	0.036572	0.057787	0.333291	0.455529	0.0642304	0.152881	0.528898	0.402255	0.71906	0.271906	0.638383
Acidobacteriota-sp-001_GC_00001008	1.41433	0.950872	1.3291	3.11072	0.835136	1.54153	0.99373	5.17145	4.31307	11.8645	3.31231	5.29482
Acidobacteriota-sp-001_GC_00001009	0.433424	0.219432	0.231148	0.111097	0.379607	0.192691	0.573306	1.0578	1.72076	6.01614	0.815719	1.85882
Acidobacteriota-sp-001_GC_00001010	5.63452	4.09606	1.09795	0.222194	0.53145	0.899226	1.10839	2.87956	2.50292	6.92695	2.05166	3.09803
Acidobacteriota-sp-001_GC_00001011	9.80908	8.77728	2.13812	1.88865	3.26462	19.783	6.1917	15.338	6.12322	18.9832	3.90557	6.83445
Acidobacteriota-sp-001_GC_00001012	6.9576	9.94759	4.33403	45.3276	4.2516	42.9701	5.42729	27.0326	10.4363	35.0422	6.15497	13.5375
Acidobacteriota-sp-001_GC_00001013	3.62708	2.92576	3.29386	5.66596	2.88501	1.34884	3.28695	11.6358	6.25731	18.6716	3.08985	6.83445
[truncated: 83,789 more rows]

## Sheet: Normalized_CPM_OS2009
	Metofsamplet1cd	Metofsamplet2cd	Metofsamplet4cd	Metofsamplet5cd	Metofsamplet8cd	Metofsamplt11cd	Metofsamplt13cd	Metofsamplt14cd
[truncated: 73,568 more rows]
