# Supplementary material for: Abundant and active community members respond to diel cycles in hot spring phototrophic mats
Source: ISME J. 2025 Jan 8;19(1):wraf001. doi: 10.1093/ismejo/wraf001 (PMC11788075; doi:10.1093/ismejo/wraf001)
Supplement: SupplementaryData11_wraf001 [file supplementarydata11_wraf001.xlsx]

## Sheet: WGCNAassignments
GC	Lineage	GeneCluster	module_num	ME
Acidobacteriota-sp-001_GC_00000001	Acidobacteriota-sp-001	GC_00000001	22	ME22
Acidobacteriota-sp-001_GC_00000002	Acidobacteriota-sp-001	GC_00000002	1	ME1
Acidobacteriota-sp-001_GC_00000003	Acidobacteriota-sp-001	GC_00000003	9	ME9
Acidobacteriota-sp-001_GC_00000004	Acidobacteriota-sp-001	GC_00000004	34	ME34
Acidobacteriota-sp-001_GC_00000005	Acidobacteriota-sp-001	GC_00000005	36	ME36
Acidobacteriota-sp-001_GC_00000007	Acidobacteriota-sp-001	GC_00000007	2	ME2
Acidobacteriota-sp-001_GC_00000008	Acidobacteriota-sp-001	GC_00000008	1	ME1
Acidobacteriota-sp-001_GC_00000009	Acidobacteriota-sp-001	GC_00000009	5	ME5
Acidobacteriota-sp-001_GC_00000010	Acidobacteriota-sp-001	GC_00000010	5	ME5
Acidobacteriota-sp-001_GC_00000011	Acidobacteriota-sp-001	GC_00000011	5	ME5
Acidobacteriota-sp-001_GC_00000012	Acidobacteriota-sp-001	GC_00000012	17	ME17
Acidobacteriota-sp-001_GC_00000013	Acidobacteriota-sp-001	GC_00000013	5	ME5
Acidobacteriota-sp-001_GC_00000014	Acidobacteriota-sp-001	GC_00000014	1	ME1
Acidobacteriota-sp-001_GC_00000015	Acidobacteriota-sp-001	GC_00000015	1	ME1
Acidobacteriota-sp-001_GC_00000016	Acidobacteriota-sp-001	GC_00000016	5	ME5
Acidobacteriota-sp-001_GC_00000017	Acidobacteriota-sp-001	GC_00000017	5	ME5
Acidobacteriota-sp-001_GC_00000018	Acidobacteriota-sp-001	GC_00000018	5	ME5
Acidobacteriota-sp-001_GC_00000019	Acidobacteriota-sp-001	GC_00000019	1	ME1
Acidobacteriota-sp-001_GC_00000020	Acidobacteriota-sp-001	GC_00000020	5	ME5
Acidobacteriota-sp-001_GC_00000021	Acidobacteriota-sp-001	GC_00000021	23	ME23
Acidobacteriota-sp-001_GC_00000022	Acidobacteriota-sp-001	GC_00000022	34	ME34
Acidobacteriota-sp-001_GC_00000023	Acidobacteriota-sp-001	GC_00000023	5	ME5
Acidobacteriota-sp-001_GC_00000024	Acidobacteriota-sp-001	GC_00000024	5	ME5
Acidobacteriota-sp-001_GC_00000025	Acidobacteriota-sp-001	GC_00000025	5	ME5
Acidobacteriota-sp-001_GC_00000026	Acidobacteriota-sp-001	GC_00000026	36	ME36
Acidobacteriota-sp-001_GC_00000027	Acidobacteriota-sp-001	GC_00000027	5	ME5
Acidobacteriota-sp-001_GC_00000028	Acidobacteriota-sp-001	GC_00000028	34	ME34
Acidobacteriota-sp-001_GC_00000029	Acidobacteriota-sp-001	GC_00000029	9	ME9
Acidobacteriota-sp-001_GC_00000030	Acidobacteriota-sp-001	GC_00000030	5	ME5
Acidobacteriota-sp-001_GC_00000031	Acidobacteriota-sp-001	GC_00000031	4	ME4
Acidobacteriota-sp-001_GC_00000032	Acidobacteriota-sp-001	GC_00000032	34	ME34
Acidobacteriota-sp-001_GC_00000033	Acidobacteriota-sp-001	GC_00000033	23	ME23
Acidobacteriota-sp-001_GC_00000034	Acidobacteriota-sp-001	GC_00000034	48	ME48
Acidobacteriota-sp-001_GC_00000035	Acidobacteriota-sp-001	GC_00000035	13	ME13
Acidobacteriota-sp-001_GC_00000037	Acidobacteriota-sp-001	GC_00000037	23	ME23
Acidobacteriota-sp-001_GC_00000038	Acidobacteriota-sp-001	GC_00000038	5	ME5
Acidobacteriota-sp-001_GC_00000039	Acidobacteriota-sp-001	GC_00000039	13	ME13
Acidobacteriota-sp-001_GC_00000040	Acidobacteriota-sp-001	GC_00000040	5	ME5
Acidobacteriota-sp-001_GC_00000041	Acidobacteriota-sp-001	GC_00000041	5	ME5
Acidobacteriota-sp-001_GC_00000042	Acidobacteriota-sp-001	GC_00000042	6	ME6
Acidobacteriota-sp-001_GC_00000043	Acidobacteriota-sp-001	GC_00000043	23	ME23
Acidobacteriota-sp-001_GC_00000044	Acidobacteriota-sp-001	GC_00000044	34	ME34
Acidobacteriota-sp-001_GC_00000045	Acidobacteriota-sp-001	GC_00000045	1	ME1
Acidobacteriota-sp-001_GC_00000046	Acidobacteriota-sp-001	GC_00000046	34	ME34
Acidobacteriota-sp-001_GC_00000047	Acidobacteriota-sp-001	GC_00000047	26	ME26
Acidobacteriota-sp-001_GC_00000048	Acidobacteriota-sp-001	GC_00000048	48	ME48
Acidobacteriota-sp-001_GC_00000049	Acidobacteriota-sp-001	GC_00000049	34	ME34
Acidobacteriota-sp-001_GC_00000051	Acidobacteriota-sp-001	GC_00000051	1	ME1
Acidobacteriota-sp-001_GC_00000052	Acidobacteriota-sp-001	GC_00000052	34	ME34
Acidobacteriota-sp-001_GC_00000053	Acidobacteriota-sp-001	GC_00000053	2	ME2
Acidobacteriota-sp-001_GC_00000054	Acidobacteriota-sp-001	GC_00000054	8	ME8
Acidobacteriota-sp-001_GC_00000055	Acidobacteriota-sp-001	GC_00000055	5	ME5
Acidobacteriota-sp-001_GC_00000056	Acidobacteriota-sp-001	GC_00000056	5	ME5
Acidobacteriota-sp-001_GC_00000057	Acidobacteriota-sp-001	GC_00000057	5	ME5
Acidobacteriota-sp-001_GC_00000058	Acidobacteriota-sp-001	GC_00000058	5	ME5
Acidobacteriota-sp-001_GC_00000059	Acidobacteriota-sp-001	GC_00000059	5	ME5
Acidobacteriota-sp-001_GC_00000060	Acidobacteriota-sp-001	GC_00000060	5	ME5
Acidobacteriota-sp-001_GC_00000061	Acidobacteriota-sp-001	GC_00000061	5	ME5
Acidobacteriota-sp-001_GC_00000062	Acidobacteriota-sp-001	GC_00000062	1	ME1
Acidobacteriota-sp-001_GC_00000063	Acidobacteriota-sp-001	GC_00000063	5	ME5
Acidobacteriota-sp-001_GC_00000064	Acidobacteriota-sp-001	GC_00000064	5	ME5
Acidobacteriota-sp-001_GC_00000065	Acidobacteriota-sp-001	GC_00000065	1	ME1
Acidobacteriota-sp-001_GC_00000066	Acidobacteriota-sp-001	GC_00000066	34	ME34
Acidobacteriota-sp-001_GC_00000067	Acidobacteriota-sp-001	GC_00000067	10	ME10
Acidobacteriota-sp-001_GC_00000068	Acidobacteriota-sp-001	GC_00000068	4	ME4
Acidobacteriota-sp-001_GC_00000069	Acidobacteriota-sp-001	GC_00000069	3	ME3
Acidobacteriota-sp-001_GC_00000070	Acidobacteriota-sp-001	GC_00000070	36	ME36
Acidobacteriota-sp-001_GC_00000071	Acidobacteriota-sp-001	GC_00000071	5	ME5
Acidobacteriota-sp-001_GC_00000072	Acidobacteriota-sp-001	GC_00000072	5	ME5
Acidobacteriota-sp-001_GC_00000073	Acidobacteriota-sp-001	GC_00000073	1	ME1
Acidobacteriota-sp-001_GC_00000074	Acidobacteriota-sp-001	GC_00000074	5	ME5
Acidobacteriota-sp-001_GC_00000075	Acidobacteriota-sp-001	GC_00000075	17	ME17
Acidobacteriota-sp-001_GC_00000076	Acidobacteriota-sp-001	GC_00000076	1	ME1
Acidobacteriota-sp-001_GC_00000077	Acidobacteriota-sp-001	GC_00000077	23	ME23
Acidobacteriota-sp-001_GC_00000078	Acidobacteriota-sp-001	GC_00000078	0	ME0
Acidobacteriota-sp-001_GC_00000079	Acidobacteriota-sp-001	GC_00000079	34	ME34
Acidobacteriota-sp-001_GC_00000080	Acidobacteriota-sp-001	GC_00000080	9	ME9
Acidobacteriota-sp-001_GC_00000081	Acidobacteriota-sp-001	GC_00000081	5	ME5
Acidobacteriota-sp-001_GC_00000082	Acidobacteriota-sp-001	GC_00000082	5	ME5
Acidobacteriota-sp-001_GC_00000083	Acidobacteriota-sp-001	GC_00000083	5	ME5
Acidobacteriota-sp-001_GC_00000084	Acidobacteriota-sp-001	GC_00000084	5	ME5
Acidobacteriota-sp-001_GC_00000085	Acidobacteriota-sp-001	GC_00000085	5	ME5
Acidobacteriota-sp-001_GC_00000086	Acidobacteriota-sp-001	GC_00000086	23	ME23
Acidobacteriota-sp-001_GC_00000087	Acidobacteriota-sp-001	GC_00000087	5	ME5
Acidobacteriota-sp-001_GC_00000088	Acidobacteriota-sp-001	GC_00000088	34	ME34
Acidobacteriota-sp-001_GC_00000089	Acidobacteriota-sp-001	GC_00000089	23	ME23
Acidobacteriota-sp-001_GC_00000091	Acidobacteriota-sp-001	GC_00000091	5	ME5
Acidobacteriota-sp-001_GC_00000092	Acidobacteriota-sp-001	GC_00000092	51	ME51
Acidobacteriota-sp-001_GC_00000093	Acidobacteriota-sp-001	GC_00000093	5	ME5
Acidobacteriota-sp-001_GC_00000094	Acidobacteriota-sp-001	GC_00000094	5	ME5
Acidobacteriota-sp-001_GC_00000095	Acidobacteriota-sp-001	GC_00000095	4	ME4
Acidobacteriota-sp-001_GC_00000097	Acidobacteriota-sp-001	GC_00000097	5	ME5
Acidobacteriota-sp-001_GC_00000098	Acidobacteriota-sp-001	GC_00000098	5	ME5
Acidobacteriota-sp-001_GC_00000099	Acidobacteriota-sp-001	GC_00000099	5	ME5
Acidobacteriota-sp-001_GC_00000100	Acidobacteriota-sp-001	GC_00000100	5	ME5
Acidobacteriota-sp-001_GC_00000101	Acidobacteriota-sp-001	GC_00000101	1	ME1
Acidobacteriota-sp-001_GC_00000102	Acidobacteriota-sp-001	GC_00000102	23	ME23
Acidobacteriota-sp-001_GC_00000103	Acidobacteriota-sp-001	GC_00000103	1	ME1
Acidobacteriota-sp-001_GC_00000104	Acidobacteriota-sp-001	GC_00000104	5	ME5
Acidobacteriota-sp-001_GC_00000105	Acidobacteriota-sp-001	GC_00000105	5	ME5
Acidobacteriota-sp-001_GC_00000106	Acidobacteriota-sp-001	GC_00000106	5	ME5
Acidobacteriota-sp-001_GC_00000107	Acidobacteriota-sp-001	GC_00000107	5	ME5
Acidobacteriota-sp-001_GC_00000108	Acidobacteriota-sp-001	GC_00000108	5	ME5
Acidobacteriota-sp-001_GC_00000109	Acidobacteriota-sp-001	GC_00000109	3	ME3
Acidobacteriota-sp-001_GC_00000110	Acidobacteriota-sp-001	GC_00000110	5	ME5
Acidobacteriota-sp-001_GC_00000111	Acidobacteriota-sp-001	GC_00000111	5	ME5
Acidobacteriota-sp-001_GC_00000112	Acidobacteriota-sp-001	GC_00000112	5	ME5
Acidobacteriota-sp-001_GC_00000115	Acidobacteriota-sp-001	GC_00000115	5	ME5
Acidobacteriota-sp-001_GC_00000116	Acidobacteriota-sp-001	GC_00000116	23	ME23
Acidobacteriota-sp-001_GC_00000117	Acidobacteriota-sp-001	GC_00000117	1	ME1
Acidobacteriota-sp-001_GC_00000118	Acidobacteriota-sp-001	GC_00000118	27	ME27
Acidobacteriota-sp-001_GC_00000119	Acidobacteriota-sp-001	GC_00000119	48	ME48
Acidobacteriota-sp-001_GC_00000120	Acidobacteriota-sp-001	GC_00000120	1	ME1
Acidobacteriota-sp-001_GC_00000121	Acidobacteriota-sp-001	GC_00000121	5	ME5
Acidobacteriota-sp-001_GC_00000122	Acidobacteriota-sp-001	GC_00000122	23	ME23
Acidobacteriota-sp-001_GC_00000124	Acidobacteriota-sp-001	GC_00000124	5	ME5
Acidobacteriota-sp-001_GC_00000125	Acidobacteriota-sp-001	GC_00000125	7	ME7
Acidobacteriota-sp-001_GC_00000126	Acidobacteriota-sp-001	GC_00000126	5	ME5
Acidobacteriota-sp-001_GC_00000127	Acidobacteriota-sp-001	GC_00000127	5	ME5
Acidobacteriota-sp-001_GC_00000128	Acidobacteriota-sp-001	GC_00000128	1	ME1
Acidobacteriota-sp-001_GC_00000129	Acidobacteriota-sp-001	GC_00000129	19	ME19
Acidobacteriota-sp-001_GC_00000130	Acidobacteriota-sp-001	GC_00000130	17	ME17
Acidobacteriota-sp-001_GC_00000131	Acidobacteriota-sp-001	GC_00000131	5	ME5
Acidobacteriota-sp-001_GC_00000132	Acidobacteriota-sp-001	GC_00000132	5	ME5
Acidobacteriota-sp-001_GC_00000133	Acidobacteriota-sp-001	GC_00000133	5	ME5
Acidobacteriota-sp-001_GC_00000134	Acidobacteriota-sp-001	GC_00000134	5	ME5
Acidobacteriota-sp-001_GC_00000135	Acidobacteriota-sp-001	GC_00000135	5	ME5
Acidobacteriota-sp-001_GC_00000136	Acidobacteriota-sp-001	GC_00000136	5	ME5
Acidobacteriota-sp-001_GC_00000137	Acidobacteriota-sp-001	GC_00000137	4	ME4
Acidobacteriota-sp-001_GC_00000138	Acidobacteriota-sp-001	GC_00000138	5	ME5
Acidobacteriota-sp-001_GC_00000139	Acidobacteriota-sp-001	GC_00000139	5	ME5
Acidobacteriota-sp-001_GC_00000140	Acidobacteriota-sp-001	GC_00000140	8	ME8
Acidobacteriota-sp-001_GC_00000142	Acidobacteriota-sp-001	GC_00000142	5	ME5
Acidobacteriota-sp-001_GC_00000143	Acidobacteriota-sp-001	GC_00000143	1	ME1
Acidobacteriota-sp-001_GC_00000144	Acidobacteriota-sp-001	GC_00000144	5	ME5
Acidobacteriota-sp-001_GC_00000145	Acidobacteriota-sp-001	GC_00000145	5	ME5
Acidobacteriota-sp-001_GC_00000148	Acidobacteriota-sp-001	GC_00000148	5	ME5
Acidobacteriota-sp-001_GC_00000149	Acidobacteriota-sp-001	GC_00000149	23	ME23
Acidobacteriota-sp-001_GC_00000150	Acidobacteriota-sp-001	GC_00000150	5	ME5
Acidobacteriota-sp-001_GC_00000151	Acidobacteriota-sp-001	GC_00000151	1	ME1
Acidobacteriota-sp-001_GC_00000152	Acidobacteriota-sp-001	GC_00000152	5	ME5
Acidobacteriota-sp-001_GC_00000153	Acidobacteriota-sp-001	GC_00000153	2	ME2
Acidobacteriota-sp-001_GC_00000154	Acidobacteriota-sp-001	GC_00000154	23	ME23
Acidobacteriota-sp-001_GC_00000155	Acidobacteriota-sp-001	GC_00000155	5	ME5
Acidobacteriota-sp-001_GC_00000156	Acidobacteriota-sp-001	GC_00000156	5	ME5
Acidobacteriota-sp-001_GC_00000157	Acidobacteriota-sp-001	GC_00000157	34	ME34
Acidobacteriota-sp-001_GC_00000158	Acidobacteriota-sp-001	GC_00000158	5	ME5
Acidobacteriota-sp-001_GC_00000159	Acidobacteriota-sp-001	GC_00000159	5	ME5
Acidobacteriota-sp-001_GC_00000161	Acidobacteriota-sp-001	GC_00000161	17	ME17
Acidobacteriota-sp-001_GC_00000162	Acidobacteriota-sp-001	GC_00000162	1	ME1
Acidobacteriota-sp-001_GC_00000163	Acidobacteriota-sp-001	GC_00000163	5	ME5
Acidobacteriota-sp-001_GC_00000164	Acidobacteriota-sp-001	GC_00000164	23	ME23
Acidobacteriota-sp-001_GC_00000165	Acidobacteriota-sp-001	GC_00000165	5	ME5
Acidobacteriota-sp-001_GC_00000166	Acidobacteriota-sp-001	GC_00000166	5	ME5
Acidobacteriota-sp-001_GC_00000167	Acidobacteriota-sp-001	GC_00000167	5	ME5
Acidobacteriota-sp-001_GC_00000168	Acidobacteriota-sp-001	GC_00000168	5	ME5
Acidobacteriota-sp-001_GC_00000169	Acidobacteriota-sp-001	GC_00000169	5	ME5
Acidobacteriota-sp-001_GC_00000170	Acidobacteriota-sp-001	GC_00000170	5	ME5
Acidobacteriota-sp-001_GC_00000171	Acidobacteriota-sp-001	GC_00000171	1	ME1
Acidobacteriota-sp-001_GC_00000172	Acidobacteriota-sp-001	GC_00000172	17	ME17
Acidobacteriota-sp-001_GC_00000173	Acidobacteriota-sp-001	GC_00000173	5	ME5
Acidobacteriota-sp-001_GC_00000174	Acidobacteriota-sp-001	GC_00000174	5	ME5
Acidobacteriota-sp-001_GC_00000176	Acidobacteriota-sp-001	GC_00000176	5	ME5
Acidobacteriota-sp-001_GC_00000177	Acidobacteriota-sp-001	GC_00000177	5	ME5
Acidobacteriota-sp-001_GC_00000178	Acidobacteriota-sp-001	GC_00000178	9	ME9
Acidobacteriota-sp-001_GC_00000179	Acidobacteriota-sp-001	GC_00000179	23	ME23
Acidobacteriota-sp-001_GC_00000180	Acidobacteriota-sp-001	GC_00000180	5	ME5
Acidobacteriota-sp-001_GC_00000181	Acidobacteriota-sp-001	GC_00000181	5	ME5
Acidobacteriota-sp-001_GC_00000182	Acidobacteriota-sp-001	GC_00000182	34	ME34
Acidobacteriota-sp-001_GC_00000183	Acidobacteriota-sp-001	GC_00000183	1	ME1
Acidobacteriota-sp-001_GC_00000184	Acidobacteriota-sp-001	GC_00000184	5	ME5
Acidobacteriota-sp-001_GC_00000185	Acidobacteriota-sp-001	GC_00000185	5	ME5
Acidobacteriota-sp-001_GC_00000186	Acidobacteriota-sp-001	GC_00000186	17	ME17
Acidobacteriota-sp-001_GC_00000187	Acidobacteriota-sp-001	GC_00000187	5	ME5
Acidobacteriota-sp-001_GC_00000188	Acidobacteriota-sp-001	GC_00000188	15	ME15
Acidobacteriota-sp-001_GC_00000189	Acidobacteriota-sp-001	GC_00000189	5	ME5
Acidobacteriota-sp-001_GC_00000190	Acidobacteriota-sp-001	GC_00000190	5	ME5
Acidobacteriota-sp-001_GC_00000191	Acidobacteriota-sp-001	GC_00000191	5	ME5
Acidobacteriota-sp-001_GC_00000192	Acidobacteriota-sp-001	GC_00000192	1	ME1
Acidobacteriota-sp-001_GC_00000193	Acidobacteriota-sp-001	GC_00000193	1	ME1
Acidobacteriota-sp-001_GC_00000194	Acidobacteriota-sp-001	GC_00000194	23	ME23
Acidobacteriota-sp-001_GC_00000195	Acidobacteriota-sp-001	GC_00000195	5	ME5
Acidobacteriota-sp-001_GC_00000196	Acidobacteriota-sp-001	GC_00000196	23	ME23
Acidobacteriota-sp-001_GC_00000197	Acidobacteriota-sp-001	GC_00000197	5	ME5
Acidobacteriota-sp-001_GC_00000198	Acidobacteriota-sp-001	GC_00000198	1	ME1
Acidobacteriota-sp-001_GC_00000199	Acidobacteriota-sp-001	GC_00000199	5	ME5
Acidobacteriota-sp-001_GC_00000200	Acidobacteriota-sp-001	GC_00000200	23	ME23
Acidobacteriota-sp-001_GC_00000201	Acidobacteriota-sp-001	GC_00000201	23	ME23
Acidobacteriota-sp-001_GC_00000202	Acidobacteriota-sp-001	GC_00000202	5	ME5
Acidobacteriota-sp-001_GC_00000203	Acidobacteriota-sp-001	GC_00000203	5	ME5
Acidobacteriota-sp-001_GC_00000204	Acidobacteriota-sp-001	GC_00000204	5	ME5
Acidobacteriota-sp-001_GC_00000205	Acidobacteriota-sp-001	GC_00000205	5	ME5
Acidobacteriota-sp-001_GC_00000206	Acidobacteriota-sp-001	GC_00000206	5	ME5
Acidobacteriota-sp-001_GC_00000207	Acidobacteriota-sp-001	GC_00000207	23	ME23
Acidobacteriota-sp-001_GC_00000208	Acidobacteriota-sp-001	GC_00000208	1	ME1
Acidobacteriota-sp-001_GC_00000209	Acidobacteriota-sp-001	GC_00000209	1	ME1
Acidobacteriota-sp-001_GC_00000210	Acidobacteriota-sp-001	GC_00000210	5	ME5
Acidobacteriota-sp-001_GC_00000211	Acidobacteriota-sp-001	GC_00000211	5	ME5
Acidobacteriota-sp-001_GC_00000212	Acidobacteriota-sp-001	GC_00000212	23	ME23
Acidobacteriota-sp-001_GC_00000213	Acidobacteriota-sp-001	GC_00000213	5	ME5
Acidobacteriota-sp-001_GC_00000214	Acidobacteriota-sp-001	GC_00000214	23	ME23
Acidobacteriota-sp-001_GC_00000215	Acidobacteriota-sp-001	GC_00000215	1	ME1
Acidobacteriota-sp-001_GC_00000216	Acidobacteriota-sp-001	GC_00000216	36	ME36
Acidobacteriota-sp-001_GC_00000217	Acidobacteriota-sp-001	GC_00000217	5	ME5
Acidobacteriota-sp-001_GC_00000218	Acidobacteriota-sp-001	GC_00000218	19	ME19
Acidobacteriota-sp-001_GC_00000219	Acidobacteriota-sp-001	GC_00000219	5	ME5
Acidobacteriota-sp-001_GC_00000220	Acidobacteriota-sp-001	GC_00000220	1	ME1
Acidobacteriota-sp-001_GC_00000221	Acidobacteriota-sp-001	GC_00000221	5	ME5
Acidobacteriota-sp-001_GC_00000222	Acidobacteriota-sp-001	GC_00000222	5	ME5
Acidobacteriota-sp-001_GC_00000223	Acidobacteriota-sp-001	GC_00000223	1	ME1
Acidobacteriota-sp-001_GC_00000224	Acidobacteriota-sp-001	GC_00000224	5	ME5
Acidobacteriota-sp-001_GC_00000225	Acidobacteriota-sp-001	GC_00000225	5	ME5
Acidobacteriota-sp-001_GC_00000226	Acidobacteriota-sp-001	GC_00000226	5	ME5
Acidobacteriota-sp-001_GC_00000227	Acidobacteriota-sp-001	GC_00000227	5	ME5
Acidobacteriota-sp-001_GC_00000228	Acidobacteriota-sp-001	GC_00000228	5	ME5
Acidobacteriota-sp-001_GC_00000229	Acidobacteriota-sp-001	GC_00000229	5	ME5
Acidobacteriota-sp-001_GC_00000230	Acidobacteriota-sp-001	GC_00000230	0	ME0
Acidobacteriota-sp-001_GC_00000231	Acidobacteriota-sp-001	GC_00000231	5	ME5
Acidobacteriota-sp-001_GC_00000232	Acidobacteriota-sp-001	GC_00000232	23	ME23
Acidobacteriota-sp-001_GC_00000233	Acidobacteriota-sp-001	GC_00000233	5	ME5
Acidobacteriota-sp-001_GC_00000234	Acidobacteriota-sp-001	GC_00000234	1	ME1
Acidobacteriota-sp-001_GC_00000235	Acidobacteriota-sp-001	GC_00000235	5	ME5
Acidobacteriota-sp-001_GC_00000237	Acidobacteriota-sp-001	GC_00000237	17	ME17
Acidobacteriota-sp-001_GC_00000238	Acidobacteriota-sp-001	GC_00000238	17	ME17
Acidobacteriota-sp-001_GC_00000239	Acidobacteriota-sp-001	GC_00000239	5	ME5
Acidobacteriota-sp-001_GC_00000240	Acidobacteriota-sp-001	GC_00000240	5	ME5
Acidobacteriota-sp-001_GC_00000241	Acidobacteriota-sp-001	GC_00000241	1	ME1
Acidobacteriota-sp-001_GC_00000242	Acidobacteriota-sp-001	GC_00000242	9	ME9
Acidobacteriota-sp-001_GC_00000243	Acidobacteriota-sp-001	GC_00000243	5	ME5
Acidobacteriota-sp-001_GC_00000244	Acidobacteriota-sp-001	GC_00000244	5	ME5
Acidobacteriota-sp-001_GC_00000245	Acidobacteriota-sp-001	GC_00000245	1	ME1
Acidobacteriota-sp-001_GC_00000246	Acidobacteriota-sp-001	GC_00000246	5	ME5
Acidobacteriota-sp-001_GC_00000247	Acidobacteriota-sp-001	GC_00000247	5	ME5
Acidobacteriota-sp-001_GC_00000248	Acidobacteriota-sp-001	GC_00000248	23	ME23
Acidobacteriota-sp-001_GC_00000249	Acidobacteriota-sp-001	GC_00000249	34	ME34
Acidobacteriota-sp-001_GC_00000250	Acidobacteriota-sp-001	GC_00000250	5	ME5
Acidobacteriota-sp-001_GC_00000251	Acidobacteriota-sp-001	GC_00000251	48	ME48
Acidobacteriota-sp-001_GC_00000252	Acidobacteriota-sp-001	GC_00000252	5	ME5
Acidobacteriota-sp-001_GC_00000254	Acidobacteriota-sp-001	GC_00000254	2	ME2
Acidobacteriota-sp-001_GC_00000255	Acidobacteriota-sp-001	GC_00000255	5	ME5
Acidobacteriota-sp-001_GC_00000256	Acidobacteriota-sp-001	GC_00000256	5	ME5
Acidobacteriota-sp-001_GC_00000257	Acidobacteriota-sp-001	GC_00000257	1	ME1
Acidobacteriota-sp-001_GC_00000258	Acidobacteriota-sp-001	GC_00000258	1	ME1
Acidobacteriota-sp-001_GC_00000259	Acidobacteriota-sp-001	GC_00000259	5	ME5
Acidobacteriota-sp-001_GC_00000260	Acidobacteriota-sp-001	GC_00000260	12	ME12
Acidobacteriota-sp-001_GC_00000262	Acidobacteriota-sp-001	GC_00000262	23	ME23
Acidobacteriota-sp-001_GC_00000263	Acidobacteriota-sp-001	GC_00000263	5	ME5
Acidobacteriota-sp-001_GC_00000264	Acidobacteriota-sp-001	GC_00000264	1	ME1
Acidobacteriota-sp-001_GC_00000265	Acidobacteriota-sp-001	GC_00000265	5	ME5
Acidobacteriota-sp-001_GC_00000266	Acidobacteriota-sp-001	GC_00000266	46	ME46
Acidobacteriota-sp-001_GC_00000267	Acidobacteriota-sp-001	GC_00000267	19	ME19
Acidobacteriota-sp-001_GC_00000268	Acidobacteriota-sp-001	GC_00000268	48	ME48
Acidobacteriota-sp-001_GC_00000269	Acidobacteriota-sp-001	GC_00000269	48	ME48
Acidobacteriota-sp-001_GC_00000270	Acidobacteriota-sp-001	GC_00000270	5	ME5
Acidobacteriota-sp-001_GC_00000271	Acidobacteriota-sp-001	GC_00000271	5	ME5
Acidobacteriota-sp-001_GC_00000272	Acidobacteriota-sp-001	GC_00000272	1	ME1
Acidobacteriota-sp-001_GC_00000273	Acidobacteriota-sp-001	GC_00000273	23	ME23
Acidobacteriota-sp-001_GC_00000274	Acidobacteriota-sp-001	GC_00000274	5	ME5
Acidobacteriota-sp-001_GC_00000275	Acidobacteriota-sp-001	GC_00000275	34	ME34
Acidobacteriota-sp-001_GC_00000276	Acidobacteriota-sp-001	GC_00000276	5	ME5
Acidobacteriota-sp-001_GC_00000277	Acidobacteriota-sp-001	GC_00000277	5	ME5
Acidobacteriota-sp-001_GC_00000278	Acidobacteriota-sp-001	GC_00000278	5	ME5
Acidobacteriota-sp-001_GC_00000279	Acidobacteriota-sp-001	GC_00000279	5	ME5
Acidobacteriota-sp-001_GC_00000280	Acidobacteriota-sp-001	GC_00000280	5	ME5
Acidobacteriota-sp-001_GC_00000281	Acidobacteriota-sp-001	GC_00000281	9	ME9
Acidobacteriota-sp-001_GC_00000282	Acidobacteriota-sp-001	GC_00000282	5	ME5
Acidobacteriota-sp-001_GC_00000283	Acidobacteriota-sp-001	GC_00000283	5	ME5
Acidobacteriota-sp-001_GC_00000284	Acidobacteriota-sp-001	GC_00000284	5	ME5
Acidobacteriota-sp-001_GC_00000286	Acidobacteriota-sp-001	GC_00000286	5	ME5
Acidobacteriota-sp-001_GC_00000287	Acidobacteriota-sp-001	GC_00000287	1	ME1
Acidobacteriota-sp-001_GC_00000288	Acidobacteriota-sp-001	GC_00000288	23	ME23
Acidobacteriota-sp-001_GC_00000289	Acidobacteriota-sp-001	GC_00000289	5	ME5
Acidobacteriota-sp-001_GC_00000290	Acidobacteriota-sp-001	GC_00000290	5	ME5
Acidobacteriota-sp-001_GC_00000291	Acidobacteriota-sp-001	GC_00000291	1	ME1
Acidobacteriota-sp-001_GC_00000292	Acidobacteriota-sp-001	GC_00000292	5	ME5
Acidobacteriota-sp-001_GC_00000293	Acidobacteriota-sp-001	GC_00000293	1	ME1
Acidobacteriota-sp-001_GC_00000294	Acidobacteriota-sp-001	GC_00000294	9	ME9
Acidobacteriota-sp-001_GC_00000295	Acidobacteriota-sp-001	GC_00000295	5	ME5
Acidobacteriota-sp-001_GC_00000296	Acidobacteriota-sp-001	GC_00000296	5	ME5
Acidobacteriota-sp-001_GC_00000297	Acidobacteriota-sp-001	GC_00000297	5	ME5
Acidobacteriota-sp-001_GC_00000298	Acidobacteriota-sp-001	GC_00000298	5	ME5
Acidobacteriota-sp-001_GC_00000300	Acidobacteriota-sp-001	GC_00000300	1	ME1
Acidobacteriota-sp-001_GC_00000301	Acidobacteriota-sp-001	GC_00000301	5	ME5
Acidobacteriota-sp-001_GC_00000302	Acidobacteriota-sp-001	GC_00000302	2	ME2
Acidobacteriota-sp-001_GC_00000304	Acidobacteriota-sp-001	GC_00000304	23	ME23
Acidobacteriota-sp-001_GC_00000305	Acidobacteriota-sp-001	GC_00000305	5	ME5
Acidobacteriota-sp-001_GC_00000306	Acidobacteriota-sp-001	GC_00000306	22	ME22
Acidobacteriota-sp-001_GC_00000307	Acidobacteriota-sp-001	GC_00000307	5	ME5
Acidobacteriota-sp-001_GC_00000309	Acidobacteriota-sp-001	GC_00000309	5	ME5
Acidobacteriota-sp-001_GC_00000310	Acidobacteriota-sp-001	GC_00000310	23	ME23
Acidobacteriota-sp-001_GC_00000311	Acidobacteriota-sp-001	GC_00000311	9	ME9
Acidobacteriota-sp-001_GC_00000312	Acidobacteriota-sp-001	GC_00000312	5	ME5
Acidobacteriota-sp-001_GC_00000313	Acidobacteriota-sp-001	GC_00000313	23	ME23
Acidobacteriota-sp-001_GC_00000314	Acidobacteriota-sp-001	GC_00000314	2	ME2
Acidobacteriota-sp-001_GC_00000315	Acidobacteriota-sp-001	GC_00000315	8	ME8
Acidobacteriota-sp-001_GC_00000316	Acidobacteriota-sp-001	GC_00000316	5	ME5
Acidobacteriota-sp-001_GC_00000317	Acidobacteriota-sp-001	GC_00000317	5	ME5
Acidobacteriota-sp-001_GC_00000319	Acidobacteriota-sp-001	GC_00000319	5	ME5
Acidobacteriota-sp-001_GC_00000320	Acidobacteriota-sp-001	GC_00000320	5	ME5
Acidobacteriota-sp-001_GC_00000321	Acidobacteriota-sp-001	GC_00000321	5	ME5
Acidobacteriota-sp-001_GC_00000322	Acidobacteriota-sp-001	GC_00000322	5	ME5
Acidobacteriota-sp-001_GC_00000323	Acidobacteriota-sp-001	GC_00000323	17	ME17
Acidobacteriota-sp-001_GC_00000324	Acidobacteriota-sp-001	GC_00000324	5	ME5
Acidobacteriota-sp-001_GC_00000325	Acidobacteriota-sp-001	GC_00000325	5	ME5
Acidobacteriota-sp-001_GC_00000326	Acidobacteriota-sp-001	GC_00000326	5	ME5
Acidobacteriota-sp-001_GC_00000327	Acidobacteriota-sp-001	GC_00000327	2	ME2
Acidobacteriota-sp-001_GC_00000328	Acidobacteriota-sp-001	GC_00000328	9	ME9
Acidobacteriota-sp-001_GC_00000329	Acidobacteriota-sp-001	GC_00000329	5	ME5
Acidobacteriota-sp-001_GC_00000330	Acidobacteriota-sp-001	GC_00000330	23	ME23
Acidobacteriota-sp-001_GC_00000331	Acidobacteriota-sp-001	GC_00000331	5	ME5
Acidobacteriota-sp-001_GC_00000332	Acidobacteriota-sp-001	GC_00000332	5	ME5
Acidobacteriota-sp-001_GC_00000333	Acidobacteriota-sp-001	GC_00000333	9	ME9
Acidobacteriota-sp-001_GC_00000334	Acidobacteriota-sp-001	GC_00000334	5	ME5
Acidobacteriota-sp-001_GC_00000335	Acidobacteriota-sp-001	GC_00000335	5	ME5
Acidobacteriota-sp-001_GC_00000336	Acidobacteriota-sp-001	GC_00000336	5	ME5
Acidobacteriota-sp-001_GC_00000337	Acidobacteriota-sp-001	GC_00000337	5	ME5
Acidobacteriota-sp-001_GC_00000338	Acidobacteriota-sp-001	GC_00000338	1	ME1
Acidobacteriota-sp-001_GC_00000339	Acidobacteriota-sp-001	GC_00000339	5	ME5
Acidobacteriota-sp-001_GC_00000340	Acidobacteriota-sp-001	GC_00000340	23	ME23
Acidobacteriota-sp-001_GC_00000341	Acidobacteriota-sp-001	GC_00000341	5	ME5
Acidobacteriota-sp-001_GC_00000342	Acidobacteriota-sp-001	GC_00000342	48	ME48
Acidobacteriota-sp-001_GC_00000343	Acidobacteriota-sp-001	GC_00000343	5	ME5
Acidobacteriota-sp-001_GC_00000344	Acidobacteriota-sp-001	GC_00000344	23	ME23
Acidobacteriota-sp-001_GC_00000345	Acidobacteriota-sp-001	GC_00000345	1	ME1
Acidobacteriota-sp-001_GC_00000346	Acidobacteriota-sp-001	GC_00000346	5	ME5
Acidobacteriota-sp-001_GC_00000347	Acidobacteriota-sp-001	GC_00000347	9	ME9
Acidobacteriota-sp-001_GC_00000348	Acidobacteriota-sp-001	GC_00000348	5	ME5
Acidobacteriota-sp-001_GC_00000349	Acidobacteriota-sp-001	GC_00000349	1	ME1
Acidobacteriota-sp-001_GC_00000350	Acidobacteriota-sp-001	GC_00000350	1	ME1
Acidobacteriota-sp-001_GC_00000351	Acidobacteriota-sp-001	GC_00000351	5	ME5
Acidobacteriota-sp-001_GC_00000352	Acidobacteriota-sp-001	GC_00000352	33	ME33
Acidobacteriota-sp-001_GC_00000353	Acidobacteriota-sp-001	GC_00000353	5	ME5
Acidobacteriota-sp-001_GC_00000354	Acidobacteriota-sp-001	GC_00000354	5	ME5
Acidobacteriota-sp-001_GC_00000355	Acidobacteriota-sp-001	GC_00000355	5	ME5
Acidobacteriota-sp-001_GC_00000356	Acidobacteriota-sp-001	GC_00000356	5	ME5
Acidobacteriota-sp-001_GC_00000357	Acidobacteriota-sp-001	GC_00000357	5	ME5
Acidobacteriota-sp-001_GC_00000358	Acidobacteriota-sp-001	GC_00000358	34	ME34
Acidobacteriota-sp-001_GC_00000359	Acidobacteriota-sp-001	GC_00000359	5	ME5
Acidobacteriota-sp-001_GC_00000360	Acidobacteriota-sp-001	GC_00000360	5	ME5
Acidobacteriota-sp-001_GC_00000361	Acidobacteriota-sp-001	GC_00000361	4	ME4
Acidobacteriota-sp-001_GC_00000362	Acidobacteriota-sp-001	GC_00000362	23	ME23
Acidobacteriota-sp-001_GC_00000363	Acidobacteriota-sp-001	GC_00000363	5	ME5
Acidobacteriota-sp-001_GC_00000364	Acidobacteriota-sp-001	GC_00000364	17	ME17
Acidobacteriota-sp-001_GC_00000365	Acidobacteriota-sp-001	GC_00000365	15	ME15
Acidobacteriota-sp-001_GC_00000368	Acidobacteriota-sp-001	GC_00000368	2	ME2
Acidobacteriota-sp-001_GC_00000369	Acidobacteriota-sp-001	GC_00000369	1	ME1
Acidobacteriota-sp-001_GC_00000370	Acidobacteriota-sp-001	GC_00000370	5	ME5
Acidobacteriota-sp-001_GC_00000371	Acidobacteriota-sp-001	GC_00000371	7	ME7
Acidobacteriota-sp-001_GC_00000372	Acidobacteriota-sp-001	GC_00000372	1	ME1
Acidobacteriota-sp-001_GC_00000374	Acidobacteriota-sp-001	GC_00000374	5	ME5
Acidobacteriota-sp-001_GC_00000375	Acidobacteriota-sp-001	GC_00000375	5	ME5
Acidobacteriota-sp-001_GC_00000376	Acidobacteriota-sp-001	GC_00000376	5	ME5
Acidobacteriota-sp-001_GC_00000377	Acidobacteriota-sp-001	GC_00000377	5	ME5
Acidobacteriota-sp-001_GC_00000378	Acidobacteriota-sp-001	GC_00000378	1	ME1
Acidobacteriota-sp-001_GC_00000379	Acidobacteriota-sp-001	GC_00000379	5	ME5
Acidobacteriota-sp-001_GC_00000380	Acidobacteriota-sp-001	GC_00000380	18	ME18
Acidobacteriota-sp-001_GC_00000381	Acidobacteriota-sp-001	GC_00000381	1	ME1
Acidobacteriota-sp-001_GC_00000382	Acidobacteriota-sp-001	GC_00000382	1	ME1
Acidobacteriota-sp-001_GC_00000383	Acidobacteriota-sp-001	GC_00000383	46	ME46
Acidobacteriota-sp-001_GC_00000384	Acidobacteriota-sp-001	GC_00000384	5	ME5
Acidobacteriota-sp-001_GC_00000385	Acidobacteriota-sp-001	GC_00000385	5	ME5
Acidobacteriota-sp-001_GC_00000386	Acidobacteriota-sp-001	GC_00000386	17	ME17
Acidobacteriota-sp-001_GC_00000388	Acidobacteriota-sp-001	GC_00000388	5	ME5
Acidobacteriota-sp-001_GC_00000389	Acidobacteriota-sp-001	GC_00000389	5	ME5
Acidobacteriota-sp-001_GC_00000390	Acidobacteriota-sp-001	GC_00000390	5	ME5
Acidobacteriota-sp-001_GC_00000391	Acidobacteriota-sp-001	GC_00000391	23	ME23
Acidobacteriota-sp-001_GC_00000392	Acidobacteriota-sp-001	GC_00000392	3	ME3
Acidobacteriota-sp-001_GC_00000393	Acidobacteriota-sp-001	GC_00000393	5	ME5
Acidobacteriota-sp-001_GC_00000395	Acidobacteriota-sp-001	GC_00000395	19	ME19
Acidobacteriota-sp-001_GC_00000396	Acidobacteriota-sp-001	GC_00000396	5	ME5
Acidobacteriota-sp-001_GC_00000397	Acidobacteriota-sp-001	GC_00000397	5	ME5
Acidobacteriota-sp-001_GC_00000398	Acidobacteriota-sp-001	GC_00000398	1	ME1
Acidobacteriota-sp-001_GC_00000399	Acidobacteriota-sp-001	GC_00000399	5	ME5
Acidobacteriota-sp-001_GC_00000400	Acidobacteriota-sp-001	GC_00000400	5	ME5
Acidobacteriota-sp-001_GC_00000401	Acidobacteriota-sp-001	GC_00000401	5	ME5
Acidobacteriota-sp-001_GC_00000402	Acidobacteriota-sp-001	GC_00000402	5	ME5
Acidobacteriota-sp-001_GC_00000403	Acidobacteriota-sp-001	GC_00000403	5	ME5
Acidobacteriota-sp-001_GC_00000404	Acidobacteriota-sp-001	GC_00000404	1	ME1
Acidobacteriota-sp-001_GC_00000405	Acidobacteriota-sp-001	GC_00000405	5	ME5
Acidobacteriota-sp-001_GC_00000407	Acidobacteriota-sp-001	GC_00000407	1	ME1
Acidobacteriota-sp-001_GC_00000408	Acidobacteriota-sp-001	GC_00000408	5	ME5
Acidobacteriota-sp-001_GC_00000409	Acidobacteriota-sp-001	GC_00000409	5	ME5
Acidobacteriota-sp-001_GC_00000410	Acidobacteriota-sp-001	GC_00000410	5	ME5
Acidobacteriota-sp-001_GC_00000411	Acidobacteriota-sp-001	GC_00000411	5	ME5
Acidobacteriota-sp-001_GC_00000412	Acidobacteriota-sp-001	GC_00000412	1	ME1
Acidobacteriota-sp-001_GC_00000413	Acidobacteriota-sp-001	GC_00000413	1	ME1
Acidobacteriota-sp-001_GC_00000414	Acidobacteriota-sp-001	GC_00000414	17	ME17
Acidobacteriota-sp-001_GC_00000415	Acidobacteriota-sp-001	GC_00000415	5	ME5
Acidobacteriota-sp-001_GC_00000416	Acidobacteriota-sp-001	GC_00000416	9	ME9
Acidobacteriota-sp-001_GC_00000417	Acidobacteriota-sp-001	GC_00000417	1	ME1
Acidobacteriota-sp-001_GC_00000418	Acidobacteriota-sp-001	GC_00000418	33	ME33
Acidobacteriota-sp-001_GC_00000420	Acidobacteriota-sp-001	GC_00000420	1	ME1
Acidobacteriota-sp-001_GC_00000421	Acidobacteriota-sp-001	GC_00000421	5	ME5
Acidobacteriota-sp-001_GC_00000422	Acidobacteriota-sp-001	GC_00000422	5	ME5
Acidobacteriota-sp-001_GC_00000423	Acidobacteriota-sp-001	GC_00000423	5	ME5
Acidobacteriota-sp-001_GC_00000424	Acidobacteriota-sp-001	GC_00000424	5	ME5
Acidobacteriota-sp-001_GC_00000425	Acidobacteriota-sp-001	GC_00000425	17	ME17
Acidobacteriota-sp-001_GC_00000426	Acidobacteriota-sp-001	GC_00000426	1	ME1
Acidobacteriota-sp-001_GC_00000427	Acidobacteriota-sp-001	GC_00000427	46	ME46
Acidobacteriota-sp-001_GC_00000428	Acidobacteriota-sp-001	GC_00000428	23	ME23
Acidobacteriota-sp-001_GC_00000430	Acidobacteriota-sp-001	GC_00000430	1	ME1
Acidobacteriota-sp-001_GC_00000431	Acidobacteriota-sp-001	GC_00000431	5	ME5
Acidobacteriota-sp-001_GC_00000432	Acidobacteriota-sp-001	GC_00000432	5	ME5
Acidobacteriota-sp-001_GC_00000433	Acidobacteriota-sp-001	GC_00000433	5	ME5
Acidobacteriota-sp-001_GC_00000434	Acidobacteriota-sp-001	GC_00000434	5	ME5
Acidobacteriota-sp-001_GC_00000435	Acidobacteriota-sp-001	GC_00000435	3	ME3
Acidobacteriota-sp-001_GC_00000437	Acidobacteriota-sp-001	GC_00000437	4	ME4
Acidobacteriota-sp-001_GC_00000438	Acidobacteriota-sp-001	GC_00000438	1	ME1
Acidobacteriota-sp-001_GC_00000439	Acidobacteriota-sp-001	GC_00000439	34	ME34
Acidobacteriota-sp-001_GC_00000440	Acidobacteriota-sp-001	GC_00000440	3	ME3
Acidobacteriota-sp-001_GC_00000442	Acidobacteriota-sp-001	GC_00000442	5	ME5
Acidobacteriota-sp-001_GC_00000443	Acidobacteriota-sp-001	GC_00000443	5	ME5
Acidobacteriota-sp-001_GC_00000444	Acidobacteriota-sp-001	GC_00000444	5	ME5
Acidobacteriota-sp-001_GC_00000446	Acidobacteriota-sp-001	GC_00000446	5	ME5
Acidobacteriota-sp-001_GC_00000447	Acidobacteriota-sp-001	GC_00000447	1	ME1
Acidobacteriota-sp-001_GC_00000448	Acidobacteriota-sp-001	GC_00000448	48	ME48
Acidobacteriota-sp-001_GC_00000449	Acidobacteriota-sp-001	GC_00000449	5	ME5
Acidobacteriota-sp-001_GC_00000450	Acidobacteriota-sp-001	GC_00000450	1	ME1
Acidobacteriota-sp-001_GC_00000451	Acidobacteriota-sp-001	GC_00000451	5	ME5
Acidobacteriota-sp-001_GC_00000452	Acidobacteriota-sp-001	GC_00000452	5	ME5
Acidobacteriota-sp-001_GC_00000453	Acidobacteriota-sp-001	GC_00000453	1	ME1
Acidobacteriota-sp-001_GC_00000454	Acidobacteriota-sp-001	GC_00000454	1	ME1
Acidobacteriota-sp-001_GC_00000455	Acidobacteriota-sp-001	GC_00000455	9	ME9
Acidobacteriota-sp-001_GC_00000456	Acidobacteriota-sp-001	GC_00000456	5	ME5
Acidobacteriota-sp-001_GC_00000457	Acidobacteriota-sp-001	GC_00000457	23	ME23
Acidobacteriota-sp-001_GC_00000458	Acidobacteriota-sp-001	GC_00000458	34	ME34
Acidobacteriota-sp-001_GC_00000459	Acidobacteriota-sp-001	GC_00000459	5	ME5
Acidobacteriota-sp-001_GC_00000460	Acidobacteriota-sp-001	GC_00000460	5	ME5
Acidobacteriota-sp-001_GC_00000461	Acidobacteriota-sp-001	GC_00000461	1	ME1
Acidobacteriota-sp-001_GC_00000462	Acidobacteriota-sp-001	GC_00000462	5	ME5
Acidobacteriota-sp-001_GC_00000463	Acidobacteriota-sp-001	GC_00000463	23	ME23
Acidobacteriota-sp-001_GC_00000465	Acidobacteriota-sp-001	GC_00000465	5	ME5
Acidobacteriota-sp-001_GC_00000466	Acidobacteriota-sp-001	GC_00000466	5	ME5
Acidobacteriota-sp-001_GC_00000467	Acidobacteriota-sp-001	GC_00000467	5	ME5
Acidobacteriota-sp-001_GC_00000468	Acidobacteriota-sp-001	GC_00000468	1	ME1
Acidobacteriota-sp-001_GC_00000469	Acidobacteriota-sp-001	GC_00000469	5	ME5
Acidobacteriota-sp-001_GC_00000470	Acidobacteriota-sp-001	GC_00000470	1	ME1
Acidobacteriota-sp-001_GC_00000471	Acidobacteriota-sp-001	GC_00000471	23	ME23
Acidobacteriota-sp-001_GC_00000472	Acidobacteriota-sp-001	GC_00000472	5	ME5
Acidobacteriota-sp-001_GC_00000473	Acidobacteriota-sp-001	GC_00000473	5	ME5
Acidobacteriota-sp-001_GC_00000474	Acidobacteriota-sp-001	GC_00000474	34	ME34
Acidobacteriota-sp-001_GC_00000475	Acidobacteriota-sp-001	GC_00000475	1	ME1
Acidobacteriota-sp-001_GC_00000476	Acidobacteriota-sp-001	GC_00000476	9	ME9
Acidobacteriota-sp-001_GC_00000477	Acidobacteriota-sp-001	GC_00000477	1	ME1
Acidobacteriota-sp-001_GC_00000478	Acidobacteriota-sp-001	GC_00000478	34	ME34
Acidobacteriota-sp-001_GC_00000479	Acidobacteriota-sp-001	GC_00000479	5	ME5
Acidobacteriota-sp-001_GC_00000480	Acidobacteriota-sp-001	GC_00000480	5	ME5
Acidobacteriota-sp-001_GC_00000481	Acidobacteriota-sp-001	GC_00000481	34	ME34
Acidobacteriota-sp-001_GC_00000482	Acidobacteriota-sp-001	GC_00000482	5	ME5
Acidobacteriota-sp-001_GC_00000483	Acidobacteriota-sp-001	GC_00000483	5	ME5
Acidobacteriota-sp-001_GC_00000484	Acidobacteriota-sp-001	GC_00000484	5	ME5
Acidobacteriota-sp-001_GC_00000485	Acidobacteriota-sp-001	GC_00000485	5	ME5
Acidobacteriota-sp-001_GC_00000486	Acidobacteriota-sp-001	GC_00000486	1	ME1
Acidobacteriota-sp-001_GC_00000487	Acidobacteriota-sp-001	GC_00000487	7	ME7
Acidobacteriota-sp-001_GC_00000488	Acidobacteriota-sp-001	GC_00000488	5	ME5
Acidobacteriota-sp-001_GC_00000489	Acidobacteriota-sp-001	GC_00000489	23	ME23
Acidobacteriota-sp-001_GC_00000490	Acidobacteriota-sp-001	GC_00000490	5	ME5
Acidobacteriota-sp-001_GC_00000491	Acidobacteriota-sp-001	GC_00000491	5	ME5
Acidobacteriota-sp-001_GC_00000493	Acidobacteriota-sp-001	GC_00000493	5	ME5
Acidobacteriota-sp-001_GC_00000494	Acidobacteriota-sp-001	GC_00000494	1	ME1
Acidobacteriota-sp-001_GC_00000495	Acidobacteriota-sp-001	GC_00000495	5	ME5
Acidobacteriota-sp-001_GC_00000496	Acidobacteriota-sp-001	GC_00000496	5	ME5
Acidobacteriota-sp-001_GC_00000497	Acidobacteriota-sp-001	GC_00000497	5	ME5
Acidobacteriota-sp-001_GC_00000498	Acidobacteriota-sp-001	GC_00000498	5	ME5
Acidobacteriota-sp-001_GC_00000499	Acidobacteriota-sp-001	GC_00000499	2	ME2
Acidobacteriota-sp-001_GC_00000500	Acidobacteriota-sp-001	GC_00000500	17	ME17
Acidobacteriota-sp-001_GC_00000501	Acidobacteriota-sp-001	GC_00000501	1	ME1
Acidobacteriota-sp-001_GC_00000502	Acidobacteriota-sp-001	GC_00000502	5	ME5
Acidobacteriota-sp-001_GC_00000503	Acidobacteriota-sp-001	GC_00000503	3	ME3
Acidobacteriota-sp-001_GC_00000504	Acidobacteriota-sp-001	GC_00000504	17	ME17
Acidobacteriota-sp-001_GC_00000505	Acidobacteriota-sp-001	GC_00000505	5	ME5
Acidobacteriota-sp-001_GC_00000506	Acidobacteriota-sp-001	GC_00000506	5	ME5
Acidobacteriota-sp-001_GC_00000507	Acidobacteriota-sp-001	GC_00000507	5	ME5
Acidobacteriota-sp-001_GC_00000509	Acidobacteriota-sp-001	GC_00000509	5	ME5
Acidobacteriota-sp-001_GC_00000510	Acidobacteriota-sp-001	GC_00000510	13	ME13
Acidobacteriota-sp-001_GC_00000511	Acidobacteriota-sp-001	GC_00000511	1	ME1
Acidobacteriota-sp-001_GC_00000512	Acidobacteriota-sp-001	GC_00000512	2	ME2
Acidobacteriota-sp-001_GC_00000513	Acidobacteriota-sp-001	GC_00000513	9	ME9
Acidobacteriota-sp-001_GC_00000514	Acidobacteriota-sp-001	GC_00000514	23	ME23
Acidobacteriota-sp-001_GC_00000515	Acidobacteriota-sp-001	GC_00000515	5	ME5
Acidobacteriota-sp-001_GC_00000516	Acidobacteriota-sp-001	GC_00000516	5	ME5
Acidobacteriota-sp-001_GC_00000517	Acidobacteriota-sp-001	GC_00000517	5	ME5
Acidobacteriota-sp-001_GC_00000518	Acidobacteriota-sp-001	GC_00000518	5	ME5
Acidobacteriota-sp-001_GC_00000519	Acidobacteriota-sp-001	GC_00000519	5	ME5
Acidobacteriota-sp-001_GC_00000520	Acidobacteriota-sp-001	GC_00000520	5	ME5
Acidobacteriota-sp-001_GC_00000521	Acidobacteriota-sp-001	GC_00000521	5	ME5
Acidobacteriota-sp-001_GC_00000522	Acidobacteriota-sp-001	GC_00000522	1	ME1
Acidobacteriota-sp-001_GC_00000523	Acidobacteriota-sp-001	GC_00000523	1	ME1
Acidobacteriota-sp-001_GC_00000524	Acidobacteriota-sp-001	GC_00000524	3	ME3
Acidobacteriota-sp-001_GC_00000525	Acidobacteriota-sp-001	GC_00000525	1	ME1
Acidobacteriota-sp-001_GC_00000526	Acidobacteriota-sp-001	GC_00000526	5	ME5
Acidobacteriota-sp-001_GC_00000527	Acidobacteriota-sp-001	GC_00000527	2	ME2
Acidobacteriota-sp-001_GC_00000529	Acidobacteriota-sp-001	GC_00000529	5	ME5
Acidobacteriota-sp-001_GC_00000530	Acidobacteriota-sp-001	GC_00000530	4	ME4
Acidobacteriota-sp-001_GC_00000531	Acidobacteriota-sp-001	GC_00000531	5	ME5
Acidobacteriota-sp-001_GC_00000532	Acidobacteriota-sp-001	GC_00000532	5	ME5
Acidobacteriota-sp-001_GC_00000533	Acidobacteriota-sp-001	GC_00000533	2	ME2
Acidobacteriota-sp-001_GC_00000534	Acidobacteriota-sp-001	GC_00000534	5	ME5
Acidobacteriota-sp-001_GC_00000535	Acidobacteriota-sp-001	GC_00000535	5	ME5
Acidobacteriota-sp-001_GC_00000536	Acidobacteriota-sp-001	GC_00000536	1	ME1
Acidobacteriota-sp-001_GC_00000537	Acidobacteriota-sp-001	GC_00000537	5	ME5
Acidobacteriota-sp-001_GC_00000538	Acidobacteriota-sp-001	GC_00000538	5	ME5
Acidobacteriota-sp-001_GC_00000539	Acidobacteriota-sp-001	GC_00000539	1	ME1
Acidobacteriota-sp-001_GC_00000540	Acidobacteriota-sp-001	GC_00000540	9	ME9
Acidobacteriota-sp-001_GC_00000541	Acidobacteriota-sp-001	GC_00000541	5	ME5
Acidobacteriota-sp-001_GC_00000542	Acidobacteriota-sp-001	GC_00000542	5	ME5
Acidobacteriota-sp-001_GC_00000543	Acidobacteriota-sp-001	GC_00000543	5	ME5
Acidobacteriota-sp-001_GC_00000544	Acidobacteriota-sp-001	GC_00000544	23	ME23
Acidobacteriota-sp-001_GC_00000545	Acidobacteriota-sp-001	GC_00000545	5	ME5
Acidobacteriota-sp-001_GC_00000546	Acidobacteriota-sp-001	GC_00000546	9	ME9
Acidobacteriota-sp-001_GC_00000547	Acidobacteriota-sp-001	GC_00000547	5	ME5
Acidobacteriota-sp-001_GC_00000548	Acidobacteriota-sp-001	GC_00000548	1	ME1
Acidobacteriota-sp-001_GC_00000549	Acidobacteriota-sp-001	GC_00000549	5	ME5
Acidobacteriota-sp-001_GC_00000550	Acidobacteriota-sp-001	GC_00000550	5	ME5
Acidobacteriota-sp-001_GC_00000551	Acidobacteriota-sp-001	GC_00000551	5	ME5
Acidobacteriota-sp-001_GC_00000552	Acidobacteriota-sp-001	GC_00000552	5	ME5
Acidobacteriota-sp-001_GC_00000553	Acidobacteriota-sp-001	GC_00000553	5	ME5
Acidobacteriota-sp-001_GC_00000554	Acidobacteriota-sp-001	GC_00000554	1	ME1
Acidobacteriota-sp-001_GC_00000555	Acidobacteriota-sp-001	GC_00000555	2	ME2
Acidobacteriota-sp-001_GC_00000556	Acidobacteriota-sp-001	GC_00000556	5	ME5
Acidobacteriota-sp-001_GC_00000557	Acidobacteriota-sp-001	GC_00000557	5	ME5
Acidobacteriota-sp-001_GC_00000558	Acidobacteriota-sp-001	GC_00000558	5	ME5
Acidobacteriota-sp-001_GC_00000559	Acidobacteriota-sp-001	GC_00000559	5	ME5
Acidobacteriota-sp-001_GC_00000560	Acidobacteriota-sp-001	GC_00000560	5	ME5
Acidobacteriota-sp-001_GC_00000561	Acidobacteriota-sp-001	GC_00000561	46	ME46
Acidobacteriota-sp-001_GC_00000562	Acidobacteriota-sp-001	GC_00000562	5	ME5
Acidobacteriota-sp-001_GC_00000563	Acidobacteriota-sp-001	GC_00000563	5	ME5
Acidobacteriota-sp-001_GC_00000564	Acidobacteriota-sp-001	GC_00000564	23	ME23
Acidobacteriota-sp-001_GC_00000565	Acidobacteriota-sp-001	GC_00000565	23	ME23
Acidobacteriota-sp-001_GC_00000566	Acidobacteriota-sp-001	GC_00000566	5	ME5
Acidobacteriota-sp-001_GC_00000567	Acidobacteriota-sp-001	GC_00000567	5	ME5
Acidobacteriota-sp-001_GC_00000568	Acidobacteriota-sp-001	GC_00000568	5	ME5
Acidobacteriota-sp-001_GC_00000569	Acidobacteriota-sp-001	GC_00000569	1	ME1
Acidobacteriota-sp-001_GC_00000570	Acidobacteriota-sp-001	GC_00000570	1	ME1
Acidobacteriota-sp-001_GC_00000571	Acidobacteriota-sp-001	GC_00000571	5	ME5
Acidobacteriota-sp-001_GC_00000572	Acidobacteriota-sp-001	GC_00000572	23	ME23
Acidobacteriota-sp-001_GC_00000574	Acidobacteriota-sp-001	GC_00000574	5	ME5
Acidobacteriota-sp-001_GC_00000576	Acidobacteriota-sp-001	GC_00000576	9	ME9
Acidobacteriota-sp-001_GC_00000577	Acidobacteriota-sp-001	GC_00000577	3	ME3
Acidobacteriota-sp-001_GC_00000578	Acidobacteriota-sp-001	GC_00000578	34	ME34
Acidobacteriota-sp-001_GC_00000579	Acidobacteriota-sp-001	GC_00000579	5	ME5
Acidobacteriota-sp-001_GC_00000580	Acidobacteriota-sp-001	GC_00000580	5	ME5
Acidobacteriota-sp-001_GC_00000581	Acidobacteriota-sp-001	GC_00000581	5	ME5
Acidobacteriota-sp-001_GC_00000582	Acidobacteriota-sp-001	GC_00000582	5	ME5
Acidobacteriota-sp-001_GC_00000583	Acidobacteriota-sp-001	GC_00000583	34	ME34
Acidobacteriota-sp-001_GC_00000584	Acidobacteriota-sp-001	GC_00000584	5	ME5
Acidobacteriota-sp-001_GC_00000585	Acidobacteriota-sp-001	GC_00000585	3	ME3
Acidobacteriota-sp-001_GC_00000586	Acidobacteriota-sp-001	GC_00000586	33	ME33
Acidobacteriota-sp-001_GC_00000587	Acidobacteriota-sp-001	GC_00000587	5	ME5
Acidobacteriota-sp-001_GC_00000588	Acidobacteriota-sp-001	GC_00000588	23	ME23
Acidobacteriota-sp-001_GC_00000589	Acidobacteriota-sp-001	GC_00000589	5	ME5
Acidobacteriota-sp-001_GC_00000590	Acidobacteriota-sp-001	GC_00000590	9	ME9
Acidobacteriota-sp-001_GC_00000591	Acidobacteriota-sp-001	GC_00000591	17	ME17
Acidobacteriota-sp-001_GC_00000592	Acidobacteriota-sp-001	GC_00000592	5	ME5
Acidobacteriota-sp-001_GC_00000593	Acidobacteriota-sp-001	GC_00000593	5	ME5
Acidobacteriota-sp-001_GC_00000594	Acidobacteriota-sp-001	GC_00000594	5	ME5
Acidobacteriota-sp-001_GC_00000595	Acidobacteriota-sp-001	GC_00000595	46	ME46
Acidobacteriota-sp-001_GC_00000596	Acidobacteriota-sp-001	GC_00000596	1	ME1
Acidobacteriota-sp-001_GC_00000597	Acidobacteriota-sp-001	GC_00000597	48	ME48
Acidobacteriota-sp-001_GC_00000598	Acidobacteriota-sp-001	GC_00000598	5	ME5
Acidobacteriota-sp-001_GC_00000599	Acidobacteriota-sp-001	GC_00000599	5	ME5
Acidobacteriota-sp-001_GC_00000600	Acidobacteriota-sp-001	GC_00000600	5	ME5
Acidobacteriota-sp-001_GC_00000602	Acidobacteriota-sp-001	GC_00000602	5	ME5
Acidobacteriota-sp-001_GC_00000603	Acidobacteriota-sp-001	GC_00000603	5	ME5
Acidobacteriota-sp-001_GC_00000604	Acidobacteriota-sp-001	GC_00000604	5	ME5
Acidobacteriota-sp-001_GC_00000605	Acidobacteriota-sp-001	GC_00000605	5	ME5
Acidobacteriota-sp-001_GC_00000606	Acidobacteriota-sp-001	GC_00000606	5	ME5
Acidobacteriota-sp-001_GC_00000607	Acidobacteriota-sp-001	GC_00000607	5	ME5
Acidobacteriota-sp-001_GC_00000608	Acidobacteriota-sp-001	GC_00000608	5	ME5
Acidobacteriota-sp-001_GC_00000609	Acidobacteriota-sp-001	GC_00000609	5	ME5
Acidobacteriota-sp-001_GC_00000610	Acidobacteriota-sp-001	GC_00000610	5	ME5
Acidobacteriota-sp-001_GC_00000611	Acidobacteriota-sp-001	GC_00000611	9	ME9
Acidobacteriota-sp-001_GC_00000612	Acidobacteriota-sp-001	GC_00000612	5	ME5
Acidobacteriota-sp-001_GC_00000613	Acidobacteriota-sp-001	GC_00000613	5	ME5
Acidobacteriota-sp-001_GC_00000614	Acidobacteriota-sp-001	GC_00000614	5	ME5
Acidobacteriota-sp-001_GC_00000615	Acidobacteriota-sp-001	GC_00000615	5	ME5
Acidobacteriota-sp-001_GC_00000616	Acidobacteriota-sp-001	GC_00000616	46	ME46
Acidobacteriota-sp-001_GC_00000617	Acidobacteriota-sp-001	GC_00000617	5	ME5
Acidobacteriota-sp-001_GC_00000618	Acidobacteriota-sp-001	GC_00000618	5	ME5
Acidobacteriota-sp-001_GC_00000619	Acidobacteriota-sp-001	GC_00000619	3	ME3
Acidobacteriota-sp-001_GC_00000620	Acidobacteriota-sp-001	GC_00000620	5	ME5
Acidobacteriota-sp-001_GC_00000621	Acidobacteriota-sp-001	GC_00000621	5	ME5
Acidobacteriota-sp-001_GC_00000622	Acidobacteriota-sp-001	GC_00000622	23	ME23
Acidobacteriota-sp-001_GC_00000623	Acidobacteriota-sp-001	GC_00000623	5	ME5
Acidobacteriota-sp-001_GC_00000625	Acidobacteriota-sp-001	GC_00000625	3	ME3
Acidobacteriota-sp-001_GC_00000626	Acidobacteriota-sp-001	GC_00000626	5	ME5
Acidobacteriota-sp-001_GC_00000627	Acidobacteriota-sp-001	GC_00000627	5	ME5
Acidobacteriota-sp-001_GC_00000628	Acidobacteriota-sp-001	GC_00000628	5	ME5
Acidobacteriota-sp-001_GC_00000629	Acidobacteriota-sp-001	GC_00000629	5	ME5
Acidobacteriota-sp-001_GC_00000630	Acidobacteriota-sp-001	GC_00000630	5	ME5
Acidobacteriota-sp-001_GC_00000631	Acidobacteriota-sp-001	GC_00000631	5	ME5
Acidobacteriota-sp-001_GC_00000632	Acidobacteriota-sp-001	GC_00000632	5	ME5
Acidobacteriota-sp-001_GC_00000633	Acidobacteriota-sp-001	GC_00000633	5	ME5
Acidobacteriota-sp-001_GC_00000634	Acidobacteriota-sp-001	GC_00000634	1	ME1
Acidobacteriota-sp-001_GC_00000635	Acidobacteriota-sp-001	GC_00000635	26	ME26
Acidobacteriota-sp-001_GC_00000636	Acidobacteriota-sp-001	GC_00000636	5	ME5
Acidobacteriota-sp-001_GC_00000637	Acidobacteriota-sp-001	GC_00000637	9	ME9
Acidobacteriota-sp-001_GC_00000638	Acidobacteriota-sp-001	GC_00000638	23	ME23
Acidobacteriota-sp-001_GC_00000639	Acidobacteriota-sp-001	GC_00000639	5	ME5
Acidobacteriota-sp-001_GC_00000640	Acidobacteriota-sp-001	GC_00000640	34	ME34
Acidobacteriota-sp-001_GC_00000641	Acidobacteriota-sp-001	GC_00000641	5	ME5
Acidobacteriota-sp-001_GC_00000642	Acidobacteriota-sp-001	GC_00000642	5	ME5
Acidobacteriota-sp-001_GC_00000643	Acidobacteriota-sp-001	GC_00000643	5	ME5
Acidobacteriota-sp-001_GC_00000644	Acidobacteriota-sp-001	GC_00000644	5	ME5
Acidobacteriota-sp-001_GC_00000645	Acidobacteriota-sp-001	GC_00000645	34	ME34
Acidobacteriota-sp-001_GC_00000646	Acidobacteriota-sp-001	GC_00000646	5	ME5
Acidobacteriota-sp-001_GC_00000647	Acidobacteriota-sp-001	GC_00000647	5	ME5
Acidobacteriota-sp-001_GC_00000648	Acidobacteriota-sp-001	GC_00000648	5	ME5
Acidobacteriota-sp-001_GC_00000649	Acidobacteriota-sp-001	GC_00000649	5	ME5
Acidobacteriota-sp-001_GC_00000650	Acidobacteriota-sp-001	GC_00000650	5	ME5
Acidobacteriota-sp-001_GC_00000651	Acidobacteriota-sp-001	GC_00000651	5	ME5
Acidobacteriota-sp-001_GC_00000652	Acidobacteriota-sp-001	GC_00000652	5	ME5
Acidobacteriota-sp-001_GC_00000653	Acidobacteriota-sp-001	GC_00000653	5	ME5
Acidobacteriota-sp-001_GC_00000654	Acidobacteriota-sp-001	GC_00000654	5	ME5
Acidobacteriota-sp-001_GC_00000655	Acidobacteriota-sp-001	GC_00000655	5	ME5
Acidobacteriota-sp-001_GC_00000656	Acidobacteriota-sp-001	GC_00000656	9	ME9
Acidobacteriota-sp-001_GC_00000657	Acidobacteriota-sp-001	GC_00000657	5	ME5
Acidobacteriota-sp-001_GC_00000659	Acidobacteriota-sp-001	GC_00000659	1	ME1
Acidobacteriota-sp-001_GC_00000660	Acidobacteriota-sp-001	GC_00000660	1	ME1
Acidobacteriota-sp-001_GC_00000661	Acidobacteriota-sp-001	GC_00000661	5	ME5
Acidobacteriota-sp-001_GC_00000662	Acidobacteriota-sp-001	GC_00000662	5	ME5
Acidobacteriota-sp-001_GC_00000663	Acidobacteriota-sp-001	GC_00000663	8	ME8
Acidobacteriota-sp-001_GC_00000664	Acidobacteriota-sp-001	GC_00000664	34	ME34
Acidobacteriota-sp-001_GC_00000665	Acidobacteriota-sp-001	GC_00000665	5	ME5
Acidobacteriota-sp-001_GC_00000667	Acidobacteriota-sp-001	GC_00000667	5	ME5
Acidobacteriota-sp-001_GC_00000669	Acidobacteriota-sp-001	GC_00000669	1	ME1
Acidobacteriota-sp-001_GC_00000670	Acidobacteriota-sp-001	GC_00000670	5	ME5
Acidobacteriota-sp-001_GC_00000671	Acidobacteriota-sp-001	GC_00000671	5	ME5
Acidobacteriota-sp-001_GC_00000672	Acidobacteriota-sp-001	GC_00000672	23	ME23
Acidobacteriota-sp-001_GC_00000673	Acidobacteriota-sp-001	GC_00000673	1	ME1
Acidobacteriota-sp-001_GC_00000674	Acidobacteriota-sp-001	GC_00000674	1	ME1
Acidobacteriota-sp-001_GC_00000675	Acidobacteriota-sp-001	GC_00000675	5	ME5
Acidobacteriota-sp-001_GC_00000676	Acidobacteriota-sp-001	GC_00000676	5	ME5
Acidobacteriota-sp-001_GC_00000677	Acidobacteriota-sp-001	GC_00000677	5	ME5
Acidobacteriota-sp-001_GC_00000678	Acidobacteriota-sp-001	GC_00000678	5	ME5
Acidobacteriota-sp-001_GC_00000679	Acidobacteriota-sp-001	GC_00000679	5	ME5
Acidobacteriota-sp-001_GC_00000680	Acidobacteriota-sp-001	GC_00000680	23	ME23
Acidobacteriota-sp-001_GC_00000681	Acidobacteriota-sp-001	GC_00000681	5	ME5
Acidobacteriota-sp-001_GC_00000682	Acidobacteriota-sp-001	GC_00000682	5	ME5
Acidobacteriota-sp-001_GC_00000683	Acidobacteriota-sp-001	GC_00000683	1	ME1
Acidobacteriota-sp-001_GC_00000684	Acidobacteriota-sp-001	GC_00000684	48	ME48
Acidobacteriota-sp-001_GC_00000685	Acidobacteriota-sp-001	GC_00000685	1	ME1
Acidobacteriota-sp-001_GC_00000686	Acidobacteriota-sp-001	GC_00000686	7	ME7
Acidobacteriota-sp-001_GC_00000687	Acidobacteriota-sp-001	GC_00000687	5	ME5
Acidobacteriota-sp-001_GC_00000688	Acidobacteriota-sp-001	GC_00000688	5	ME5
Acidobacteriota-sp-001_GC_00000689	Acidobacteriota-sp-001	GC_00000689	1	ME1
Acidobacteriota-sp-001_GC_00000690	Acidobacteriota-sp-001	GC_00000690	5	ME5
Acidobacteriota-sp-001_GC_00000691	Acidobacteriota-sp-001	GC_00000691	5	ME5
Acidobacteriota-sp-001_GC_00000692	Acidobacteriota-sp-001	GC_00000692	1	ME1
Acidobacteriota-sp-001_GC_00000693	Acidobacteriota-sp-001	GC_00000693	1	ME1
Acidobacteriota-sp-001_GC_00000694	Acidobacteriota-sp-001	GC_00000694	5	ME5
Acidobacteriota-sp-001_GC_00000695	Acidobacteriota-sp-001	GC_00000695	5	ME5
Acidobacteriota-sp-001_GC_00000696	Acidobacteriota-sp-001	GC_00000696	23	ME23
Acidobacteriota-sp-001_GC_00000697	Acidobacteriota-sp-001	GC_00000697	5	ME5
Acidobacteriota-sp-001_GC_00000698	Acidobacteriota-sp-001	GC_00000698	9	ME9
Acidobacteriota-sp-001_GC_00000699	Acidobacteriota-sp-001	GC_00000699	1	ME1
Acidobacteriota-sp-001_GC_00000700	Acidobacteriota-sp-001	GC_00000700	5	ME5
Acidobacteriota-sp-001_GC_00000701	Acidobacteriota-sp-001	GC_00000701	35	ME35
Acidobacteriota-sp-001_GC_00000702	Acidobacteriota-sp-001	GC_00000702	5	ME5
Acidobacteriota-sp-001_GC_00000706	Acidobacteriota-sp-001	GC_00000706	5	ME5
Acidobacteriota-sp-001_GC_00000707	Acidobacteriota-sp-001	GC_00000707	5	ME5
Acidobacteriota-sp-001_GC_00000708	Acidobacteriota-sp-001	GC_00000708	1	ME1
Acidobacteriota-sp-001_GC_00000710	Acidobacteriota-sp-001	GC_00000710	17	ME17
Acidobacteriota-sp-001_GC_00000711	Acidobacteriota-sp-001	GC_00000711	23	ME23
Acidobacteriota-sp-001_GC_00000712	Acidobacteriota-sp-001	GC_00000712	36	ME36
Acidobacteriota-sp-001_GC_00000713	Acidobacteriota-sp-001	GC_00000713	23	ME23
Acidobacteriota-sp-001_GC_00000714	Acidobacteriota-sp-001	GC_00000714	5	ME5
Acidobacteriota-sp-001_GC_00000715	Acidobacteriota-sp-001	GC_00000715	34	ME34
Acidobacteriota-sp-001_GC_00000717	Acidobacteriota-sp-001	GC_00000717	1	ME1
Acidobacteriota-sp-001_GC_00000718	Acidobacteriota-sp-001	GC_00000718	1	ME1
Acidobacteriota-sp-001_GC_00000719	Acidobacteriota-sp-001	GC_00000719	1	ME1
Acidobacteriota-sp-001_GC_00000720	Acidobacteriota-sp-001	GC_00000720	1	ME1
Acidobacteriota-sp-001_GC_00000721	Acidobacteriota-sp-001	GC_00000721	3	ME3
Acidobacteriota-sp-001_GC_00000722	Acidobacteriota-sp-001	GC_00000722	5	ME5
Acidobacteriota-sp-001_GC_00000723	Acidobacteriota-sp-001	GC_00000723	5	ME5
Acidobacteriota-sp-001_GC_00000724	Acidobacteriota-sp-001	GC_00000724	5	ME5
Acidobacteriota-sp-001_GC_00000726	Acidobacteriota-sp-001	GC_00000726	5	ME5
Acidobacteriota-sp-001_GC_00000728	Acidobacteriota-sp-001	GC_00000728	1	ME1
Acidobacteriota-sp-001_GC_00000729	Acidobacteriota-sp-001	GC_00000729	5	ME5
Acidobacteriota-sp-001_GC_00000730	Acidobacteriota-sp-001	GC_00000730	9	ME9
Acidobacteriota-sp-001_GC_00000731	Acidobacteriota-sp-001	GC_00000731	3	ME3
Acidobacteriota-sp-001_GC_00000732	Acidobacteriota-sp-001	GC_00000732	22	ME22
Acidobacteriota-sp-001_GC_00000735	Acidobacteriota-sp-001	GC_00000735	48	ME48
Acidobacteriota-sp-001_GC_00000736	Acidobacteriota-sp-001	GC_00000736	5	ME5
Acidobacteriota-sp-001_GC_00000737	Acidobacteriota-sp-001	GC_00000737	5	ME5
Acidobacteriota-sp-001_GC_00000738	Acidobacteriota-sp-001	GC_00000738	6	ME6
Acidobacteriota-sp-001_GC_00000739	Acidobacteriota-sp-001	GC_00000739	13	ME13
Acidobacteriota-sp-001_GC_00000740	Acidobacteriota-sp-001	GC_00000740	5	ME5
Acidobacteriota-sp-001_GC_00000741	Acidobacteriota-sp-001	GC_00000741	5	ME5
Acidobacteriota-sp-001_GC_00000743	Acidobacteriota-sp-001	GC_00000743	23	ME23
Acidobacteriota-sp-001_GC_00000744	Acidobacteriota-sp-001	GC_00000744	5	ME5
Acidobacteriota-sp-001_GC_00000745	Acidobacteriota-sp-001	GC_00000745	1	ME1
Acidobacteriota-sp-001_GC_00000746	Acidobacteriota-sp-001	GC_00000746	5	ME5
Acidobacteriota-sp-001_GC_00000747	Acidobacteriota-sp-001	GC_00000747	1	ME1
Acidobacteriota-sp-001_GC_00000748	Acidobacteriota-sp-001	GC_00000748	5	ME5
Acidobacteriota-sp-001_GC_00000749	Acidobacteriota-sp-001	GC_00000749	34	ME34
Acidobacteriota-sp-001_GC_00000751	Acidobacteriota-sp-001	GC_00000751	5	ME5
Acidobacteriota-sp-001_GC_00000752	Acidobacteriota-sp-001	GC_00000752	5	ME5
Acidobacteriota-sp-001_GC_00000753	Acidobacteriota-sp-001	GC_00000753	23	ME23
Acidobacteriota-sp-001_GC_00000754	Acidobacteriota-sp-001	GC_00000754	23	ME23
Acidobacteriota-sp-001_GC_00000756	Acidobacteriota-sp-001	GC_00000756	7	ME7
Acidobacteriota-sp-001_GC_00000757	Acidobacteriota-sp-001	GC_00000757	36	ME36
Acidobacteriota-sp-001_GC_00000759	Acidobacteriota-sp-001	GC_00000759	23	ME23
Acidobacteriota-sp-001_GC_00000760	Acidobacteriota-sp-001	GC_00000760	1	ME1
Acidobacteriota-sp-001_GC_00000761	Acidobacteriota-sp-001	GC_00000761	5	ME5
Acidobacteriota-sp-001_GC_00000763	Acidobacteriota-sp-001	GC_00000763	5	ME5
Acidobacteriota-sp-001_GC_00000764	Acidobacteriota-sp-001	GC_00000764	1	ME1
Acidobacteriota-sp-001_GC_00000765	Acidobacteriota-sp-001	GC_00000765	9	ME9
Acidobacteriota-sp-001_GC_00000767	Acidobacteriota-sp-001	GC_00000767	5	ME5
Acidobacteriota-sp-001_GC_00000768	Acidobacteriota-sp-001	GC_00000768	5	ME5
Acidobacteriota-sp-001_GC_00000769	Acidobacteriota-sp-001	GC_00000769	1	ME1
Acidobacteriota-sp-001_GC_00000770	Acidobacteriota-sp-001	GC_00000770	1	ME1
Acidobacteriota-sp-001_GC_00000772	Acidobacteriota-sp-001	GC_00000772	1	ME1
Acidobacteriota-sp-001_GC_00000773	Acidobacteriota-sp-001	GC_00000773	5	ME5
Acidobacteriota-sp-001_GC_00000774	Acidobacteriota-sp-001	GC_00000774	1	ME1
Acidobacteriota-sp-001_GC_00000775	Acidobacteriota-sp-001	GC_00000775	5	ME5
Acidobacteriota-sp-001_GC_00000776	Acidobacteriota-sp-001	GC_00000776	1	ME1
Acidobacteriota-sp-001_GC_00000778	Acidobacteriota-sp-001	GC_00000778	5	ME5
Acidobacteriota-sp-001_GC_00000779	Acidobacteriota-sp-001	GC_00000779	5	ME5
Acidobacteriota-sp-001_GC_00000780	Acidobacteriota-sp-001	GC_00000780	5	ME5
Acidobacteriota-sp-001_GC_00000781	Acidobacteriota-sp-001	GC_00000781	23	ME23
Acidobacteriota-sp-001_GC_00000782	Acidobacteriota-sp-001	GC_00000782	23	ME23
Acidobacteriota-sp-001_GC_00000783	Acidobacteriota-sp-001	GC_00000783	1	ME1
Acidobacteriota-sp-001_GC_00000784	Acidobacteriota-sp-001	GC_00000784	5	ME5
Acidobacteriota-sp-001_GC_00000785	Acidobacteriota-sp-001	GC_00000785	23	ME23
Acidobacteriota-sp-001_GC_00000786	Acidobacteriota-sp-001	GC_00000786	1	ME1
Acidobacteriota-sp-001_GC_00000787	Acidobacteriota-sp-001	GC_00000787	1	ME1
Acidobacteriota-sp-001_GC_00000788	Acidobacteriota-sp-001	GC_00000788	1	ME1
Acidobacteriota-sp-001_GC_00000789	Acidobacteriota-sp-001	GC_00000789	9	ME9
Acidobacteriota-sp-001_GC_00000790	Acidobacteriota-sp-001	GC_00000790	5	ME5
Acidobacteriota-sp-001_GC_00000791	Acidobacteriota-sp-001	GC_00000791	2	ME2
Acidobacteriota-sp-001_GC_00000792	Acidobacteriota-sp-001	GC_00000792	18	ME18
Acidobacteriota-sp-001_GC_00000794	Acidobacteriota-sp-001	GC_00000794	5	ME5
Acidobacteriota-sp-001_GC_00000795	Acidobacteriota-sp-001	GC_00000795	5	ME5
Acidobacteriota-sp-001_GC_00000796	Acidobacteriota-sp-001	GC_00000796	5	ME5
Acidobacteriota-sp-001_GC_00000797	Acidobacteriota-sp-001	GC_00000797	5	ME5
Acidobacteriota-sp-001_GC_00000798	Acidobacteriota-sp-001	GC_00000798	5	ME5
Acidobacteriota-sp-001_GC_00000799	Acidobacteriota-sp-001	GC_00000799	2	ME2
Acidobacteriota-sp-001_GC_00000801	Acidobacteriota-sp-001	GC_00000801	5	ME5
Acidobacteriota-sp-001_GC_00000803	Acidobacteriota-sp-001	GC_00000803	5	ME5
Acidobacteriota-sp-001_GC_00000804	Acidobacteriota-sp-001	GC_00000804	17	ME17
Acidobacteriota-sp-001_GC_00000805	Acidobacteriota-sp-001	GC_00000805	1	ME1
Acidobacteriota-sp-001_GC_00000806	Acidobacteriota-sp-001	GC_00000806	1	ME1
Acidobacteriota-sp-001_GC_00000807	Acidobacteriota-sp-001	GC_00000807	9	ME9
Acidobacteriota-sp-001_GC_00000808	Acidobacteriota-sp-001	GC_00000808	5	ME5
Acidobacteriota-sp-001_GC_00000809	Acidobacteriota-sp-001	GC_00000809	17	ME17
Acidobacteriota-sp-001_GC_00000810	Acidobacteriota-sp-001	GC_00000810	5	ME5
Acidobacteriota-sp-001_GC_00000811	Acidobacteriota-sp-001	GC_00000811	5	ME5
Acidobacteriota-sp-001_GC_00000812	Acidobacteriota-sp-001	GC_00000812	3	ME3
Acidobacteriota-sp-001_GC_00000813	Acidobacteriota-sp-001	GC_00000813	5	ME5
Acidobacteriota-sp-001_GC_00000814	Acidobacteriota-sp-001	GC_00000814	1	ME1
Acidobacteriota-sp-001_GC_00000815	Acidobacteriota-sp-001	GC_00000815	5	ME5
Acidobacteriota-sp-001_GC_00000816	Acidobacteriota-sp-001	GC_00000816	5	ME5
Acidobacteriota-sp-001_GC_00000817	Acidobacteriota-sp-001	GC_00000817	9	ME9
Acidobacteriota-sp-001_GC_00000818	Acidobacteriota-sp-001	GC_00000818	5	ME5
Acidobacteriota-sp-001_GC_00000819	Acidobacteriota-sp-001	GC_00000819	5	ME5
Acidobacteriota-sp-001_GC_00000822	Acidobacteriota-sp-001	GC_00000822	5	ME5
Acidobacteriota-sp-001_GC_00000824	Acidobacteriota-sp-001	GC_00000824	5	ME5
Acidobacteriota-sp-001_GC_00000826	Acidobacteriota-sp-001	GC_00000826	5	ME5
Acidobacteriota-sp-001_GC_00000827	Acidobacteriota-sp-001	GC_00000827	1	ME1
Acidobacteriota-sp-001_GC_00000829	Acidobacteriota-sp-001	GC_00000829	22	ME22
Acidobacteriota-sp-001_GC_00000830	Acidobacteriota-sp-001	GC_00000830	1	ME1
Acidobacteriota-sp-001_GC_00000832	Acidobacteriota-sp-001	GC_00000832	5	ME5
Acidobacteriota-sp-001_GC_00000833	Acidobacteriota-sp-001	GC_00000833	2	ME2
Acidobacteriota-sp-001_GC_00000834	Acidobacteriota-sp-001	GC_00000834	5	ME5
Acidobacteriota-sp-001_GC_00000835	Acidobacteriota-sp-001	GC_00000835	23	ME23
Acidobacteriota-sp-001_GC_00000836	Acidobacteriota-sp-001	GC_00000836	7	ME7
Acidobacteriota-sp-001_GC_00000837	Acidobacteriota-sp-001	GC_00000837	5	ME5
Acidobacteriota-sp-001_GC_00000838	Acidobacteriota-sp-001	GC_00000838	1	ME1
Acidobacteriota-sp-001_GC_00000839	Acidobacteriota-sp-001	GC_00000839	5	ME5
Acidobacteriota-sp-001_GC_00000840	Acidobacteriota-sp-001	GC_00000840	5	ME5
Acidobacteriota-sp-001_GC_00000842	Acidobacteriota-sp-001	GC_00000842	5	ME5
Acidobacteriota-sp-001_GC_00000843	Acidobacteriota-sp-001	GC_00000843	1	ME1
Acidobacteriota-sp-001_GC_00000845	Acidobacteriota-sp-001	GC_00000845	5	ME5
Acidobacteriota-sp-001_GC_00000847	Acidobacteriota-sp-001	GC_00000847	5	ME5
Acidobacteriota-sp-001_GC_00000848	Acidobacteriota-sp-001	GC_00000848	5	ME5
Acidobacteriota-sp-001_GC_00000850	Acidobacteriota-sp-001	GC_00000850	5	ME5
Acidobacteriota-sp-001_GC_00000851	Acidobacteriota-sp-001	GC_00000851	5	ME5
Acidobacteriota-sp-001_GC_00000852	Acidobacteriota-sp-001	GC_00000852	1	ME1
Acidobacteriota-sp-001_GC_00000854	Acidobacteriota-sp-001	GC_00000854	23	ME23
Acidobacteriota-sp-001_GC_00000855	Acidobacteriota-sp-001	GC_00000855	5	ME5
Acidobacteriota-sp-001_GC_00000856	Acidobacteriota-sp-001	GC_00000856	9	ME9
Acidobacteriota-sp-001_GC_00000858	Acidobacteriota-sp-001	GC_00000858	5	ME5
Acidobacteriota-sp-001_GC_00000859	Acidobacteriota-sp-001	GC_00000859	5	ME5
Acidobacteriota-sp-001_GC_00000860	Acidobacteriota-sp-001	GC_00000860	1	ME1
Acidobacteriota-sp-001_GC_00000862	Acidobacteriota-sp-001	GC_00000862	5	ME5
Acidobacteriota-sp-001_GC_00000863	Acidobacteriota-sp-001	GC_00000863	1	ME1
Acidobacteriota-sp-001_GC_00000865	Acidobacteriota-sp-001	GC_00000865	5	ME5
Acidobacteriota-sp-001_GC_00000866	Acidobacteriota-sp-001	GC_00000866	46	ME46
Acidobacteriota-sp-001_GC_00000867	Acidobacteriota-sp-001	GC_00000867	5	ME5
Acidobacteriota-sp-001_GC_00000868	Acidobacteriota-sp-001	GC_00000868	1	ME1
Acidobacteriota-sp-001_GC_00000869	Acidobacteriota-sp-001	GC_00000869	5	ME5
Acidobacteriota-sp-001_GC_00000870	Acidobacteriota-sp-001	GC_00000870	5	ME5
Acidobacteriota-sp-001_GC_00000871	Acidobacteriota-sp-001	GC_00000871	5	ME5
Acidobacteriota-sp-001_GC_00000872	Acidobacteriota-sp-001	GC_00000872	23	ME23
Acidobacteriota-sp-001_GC_00000874	Acidobacteriota-sp-001	GC_00000874	5	ME5
Acidobacteriota-sp-001_GC_00000875	Acidobacteriota-sp-001	GC_00000875	34	ME34
Acidobacteriota-sp-001_GC_00000876	Acidobacteriota-sp-001	GC_00000876	1	ME1
Acidobacteriota-sp-001_GC_00000877	Acidobacteriota-sp-001	GC_00000877	23	ME23
Acidobacteriota-sp-001_GC_00000878	Acidobacteriota-sp-001	GC_00000878	9	ME9
Acidobacteriota-sp-001_GC_00000879	Acidobacteriota-sp-001	GC_00000879	5	ME5
Acidobacteriota-sp-001_GC_00000880	Acidobacteriota-sp-001	GC_00000880	34	ME34
Acidobacteriota-sp-001_GC_00000882	Acidobacteriota-sp-001	GC_00000882	19	ME19
Acidobacteriota-sp-001_GC_00000883	Acidobacteriota-sp-001	GC_00000883	1	ME1
Acidobacteriota-sp-001_GC_00000884	Acidobacteriota-sp-001	GC_00000884	23	ME23
Acidobacteriota-sp-001_GC_00000885	Acidobacteriota-sp-001	GC_00000885	5	ME5
Acidobacteriota-sp-001_GC_00000886	Acidobacteriota-sp-001	GC_00000886	9	ME9
Acidobacteriota-sp-001_GC_00000887	Acidobacteriota-sp-001	GC_00000887	17	ME17
Acidobacteriota-sp-001_GC_00000888	Acidobacteriota-sp-001	GC_00000888	5	ME5
Acidobacteriota-sp-001_GC_00000889	Acidobacteriota-sp-001	GC_00000889	2	ME2
Acidobacteriota-sp-001_GC_00000890	Acidobacteriota-sp-001	GC_00000890	5	ME5
Acidobacteriota-sp-001_GC_00000891	Acidobacteriota-sp-001	GC_00000891	9	ME9
Acidobacteriota-sp-001_GC_00000893	Acidobacteriota-sp-001	GC_00000893	2	ME2
Acidobacteriota-sp-001_GC_00000895	Acidobacteriota-sp-001	GC_00000895	5	ME5
Acidobacteriota-sp-001_GC_00000896	Acidobacteriota-sp-001	GC_00000896	23	ME23
Acidobacteriota-sp-001_GC_00000897	Acidobacteriota-sp-001	GC_00000897	23	ME23
Acidobacteriota-sp-001_GC_00000899	Acidobacteriota-sp-001	GC_00000899	23	ME23
Acidobacteriota-sp-001_GC_00000900	Acidobacteriota-sp-001	GC_00000900	1	ME1
Acidobacteriota-sp-001_GC_00000901	Acidobacteriota-sp-001	GC_00000901	5	ME5
Acidobacteriota-sp-001_GC_00000902	Acidobacteriota-sp-001	GC_00000902	13	ME13
Acidobacteriota-sp-001_GC_00000903	Acidobacteriota-sp-001	GC_00000903	5	ME5
Acidobacteriota-sp-001_GC_00000904	Acidobacteriota-sp-001	GC_00000904	1	ME1
Acidobacteriota-sp-001_GC_00000905	Acidobacteriota-sp-001	GC_00000905	5	ME5
Acidobacteriota-sp-001_GC_00000907	Acidobacteriota-sp-001	GC_00000907	5	ME5
Acidobacteriota-sp-001_GC_00000908	Acidobacteriota-sp-001	GC_00000908	46	ME46
Acidobacteriota-sp-001_GC_00000909	Acidobacteriota-sp-001	GC_00000909	5	ME5
Acidobacteriota-sp-001_GC_00000910	Acidobacteriota-sp-001	GC_00000910	5	ME5
Acidobacteriota-sp-001_GC_00000911	Acidobacteriota-sp-001	GC_00000911	1	ME1
Acidobacteriota-sp-001_GC_00000912	Acidobacteriota-sp-001	GC_00000912	5	ME5
Acidobacteriota-sp-001_GC_00000913	Acidobacteriota-sp-001	GC_00000913	5	ME5
Acidobacteriota-sp-001_GC_00000914	Acidobacteriota-sp-001	GC_00000914	5	ME5
Acidobacteriota-sp-001_GC_00000916	Acidobacteriota-sp-001	GC_00000916	5	ME5
Acidobacteriota-sp-001_GC_00000920	Acidobacteriota-sp-001	GC_00000920	3	ME3
Acidobacteriota-sp-001_GC_00000921	Acidobacteriota-sp-001	GC_00000921	1	ME1
Acidobacteriota-sp-001_GC_00000922	Acidobacteriota-sp-001	GC_00000922	5	ME5
Acidobacteriota-sp-001_GC_00000923	Acidobacteriota-sp-001	GC_00000923	1	ME1
Acidobacteriota-sp-001_GC_00000924	Acidobacteriota-sp-001	GC_00000924	34	ME34
Acidobacteriota-sp-001_GC_00000925	Acidobacteriota-sp-001	GC_00000925	19	ME19
Acidobacteriota-sp-001_GC_00000926	Acidobacteriota-sp-001	GC_00000926	3	ME3
Acidobacteriota-sp-001_GC_00000928	Acidobacteriota-sp-001	GC_00000928	5	ME5
Acidobacteriota-sp-001_GC_00000929	Acidobacteriota-sp-001	GC_00000929	5	ME5
Acidobacteriota-sp-001_GC_00000931	Acidobacteriota-sp-001	GC_00000931	23	ME23
Acidobacteriota-sp-001_GC_00000933	Acidobacteriota-sp-001	GC_00000933	5	ME5
Acidobacteriota-sp-001_GC_00000934	Acidobacteriota-sp-001	GC_00000934	5	ME5
Acidobacteriota-sp-001_GC_00000935	Acidobacteriota-sp-001	GC_00000935	1	ME1
Acidobacteriota-sp-001_GC_00000936	Acidobacteriota-sp-001	GC_00000936	5	ME5
Acidobacteriota-sp-001_GC_00000937	Acidobacteriota-sp-001	GC_00000937	1	ME1
Acidobacteriota-sp-001_GC_00000938	Acidobacteriota-sp-001	GC_00000938	5	ME5
Acidobacteriota-sp-001_GC_00000940	Acidobacteriota-sp-001	GC_00000940	9	ME9
Acidobacteriota-sp-001_GC_00000941	Acidobacteriota-sp-001	GC_00000941	5	ME5
Acidobacteriota-sp-001_GC_00000942	Acidobacteriota-sp-001	GC_00000942	1	ME1
Acidobacteriota-sp-001_GC_00000943	Acidobacteriota-sp-001	GC_00000943	5	ME5
Acidobacteriota-sp-001_GC_00000944	Acidobacteriota-sp-001	GC_00000944	5	ME5
Acidobacteriota-sp-001_GC_00000945	Acidobacteriota-sp-001	GC_00000945	34	ME34
Acidobacteriota-sp-001_GC_00000947	Acidobacteriota-sp-001	GC_00000947	5	ME5
Acidobacteriota-sp-001_GC_00000948	Acidobacteriota-sp-001	GC_00000948	1	ME1
Acidobacteriota-sp-001_GC_00000949	Acidobacteriota-sp-001	GC_00000949	5	ME5
Acidobacteriota-sp-001_GC_00000950	Acidobacteriota-sp-001	GC_00000950	23	ME23
Acidobacteriota-sp-001_GC_00000951	Acidobacteriota-sp-001	GC_00000951	5	ME5
Acidobacteriota-sp-001_GC_00000952	Acidobacteriota-sp-001	GC_00000952	5	ME5
Acidobacteriota-sp-001_GC_00000954	Acidobacteriota-sp-001	GC_00000954	5	ME5
Acidobacteriota-sp-001_GC_00000955	Acidobacteriota-sp-001	GC_00000955	5	ME5
Acidobacteriota-sp-001_GC_00000956	Acidobacteriota-sp-001	GC_00000956	5	ME5
Acidobacteriota-sp-001_GC_00000957	Acidobacteriota-sp-001	GC_00000957	5	ME5
Acidobacteriota-sp-001_GC_00000958	Acidobacteriota-sp-001	GC_00000958	1	ME1
Acidobacteriota-sp-001_GC_00000959	Acidobacteriota-sp-001	GC_00000959	5	ME5
Acidobacteriota-sp-001_GC_00000960	Acidobacteriota-sp-001	GC_00000960	5	ME5
Acidobacteriota-sp-001_GC_00000961	Acidobacteriota-sp-001	GC_00000961	0	ME0
Acidobacteriota-sp-001_GC_00000962	Acidobacteriota-sp-001	GC_00000962	9	ME9
Acidobacteriota-sp-001_GC_00000963	Acidobacteriota-sp-001	GC_00000963	5	ME5
Acidobacteriota-sp-001_GC_00000964	Acidobacteriota-sp-001	GC_00000964	5	ME5
Acidobacteriota-sp-001_GC_00000966	Acidobacteriota-sp-001	GC_00000966	46	ME46
Acidobacteriota-sp-001_GC_00000967	Acidobacteriota-sp-001	GC_00000967	5	ME5
Acidobacteriota-sp-001_GC_00000968	Acidobacteriota-sp-001	GC_00000968	5	ME5
Acidobacteriota-sp-001_GC_00000969	Acidobacteriota-sp-001	GC_00000969	5	ME5
Acidobacteriota-sp-001_GC_00000970	Acidobacteriota-sp-001	GC_00000970	23	ME23
Acidobacteriota-sp-001_GC_00000971	Acidobacteriota-sp-001	GC_00000971	5	ME5
Acidobacteriota-sp-001_GC_00000972	Acidobacteriota-sp-001	GC_00000972	5	ME5
Acidobacteriota-sp-001_GC_00000973	Acidobacteriota-sp-001	GC_00000973	5	ME5
Acidobacteriota-sp-001_GC_00000974	Acidobacteriota-sp-001	GC_00000974	5	ME5
Acidobacteriota-sp-001_GC_00000975	Acidobacteriota-sp-001	GC_00000975	5	ME5
Acidobacteriota-sp-001_GC_00000976	Acidobacteriota-sp-001	GC_00000976	1	ME1
Acidobacteriota-sp-001_GC_00000977	Acidobacteriota-sp-001	GC_00000977	5	ME5
Acidobacteriota-sp-001_GC_00000978	Acidobacteriota-sp-001	GC_00000978	5	ME5
Acidobacteriota-sp-001_GC_00000979	Acidobacteriota-sp-001	GC_00000979	48	ME48
Acidobacteriota-sp-001_GC_00000980	Acidobacteriota-sp-001	GC_00000980	5	ME5
Acidobacteriota-sp-001_GC_00000981	Acidobacteriota-sp-001	GC_00000981	5	ME5
Acidobacteriota-sp-001_GC_00000982	Acidobacteriota-sp-001	GC_00000982	23	ME23
Acidobacteriota-sp-001_GC_00000983	Acidobacteriota-sp-001	GC_00000983	5	ME5
Acidobacteriota-sp-001_GC_00000984	Acidobacteriota-sp-001	GC_00000984	5	ME5
Acidobacteriota-sp-001_GC_00000985	Acidobacteriota-sp-001	GC_00000985	5	ME5
Acidobacteriota-sp-001_GC_00000988	Acidobacteriota-sp-001	GC_00000988	1	ME1
Acidobacteriota-sp-001_GC_00000989	Acidobacteriota-sp-001	GC_00000989	5	ME5
Acidobacteriota-sp-001_GC_00000990	Acidobacteriota-sp-001	GC_00000990	5	ME5
Acidobacteriota-sp-001_GC_00000991	Acidobacteriota-sp-001	GC_00000991	5	ME5
Acidobacteriota-sp-001_GC_00000992	Acidobacteriota-sp-001	GC_00000992	23	ME23
Acidobacteriota-sp-001_GC_00000993	Acidobacteriota-sp-001	GC_00000993	5	ME5
Acidobacteriota-sp-001_GC_00000994	Acidobacteriota-sp-001	GC_00000994	5	ME5
Acidobacteriota-sp-001_GC_00000995	Acidobacteriota-sp-001	GC_00000995	5	ME5
Acidobacteriota-sp-001_GC_00000996	Acidobacteriota-sp-001	GC_00000996	5	ME5
Acidobacteriota-sp-001_GC_00000997	Acidobacteriota-sp-001	GC_00000997	5	ME5
Acidobacteriota-sp-001_GC_00000998	Acidobacteriota-sp-001	GC_00000998	46	ME46
Acidobacteriota-sp-001_GC_00000999	Acidobacteriota-sp-001	GC_00000999	5	ME5
Acidobacteriota-sp-001_GC_00001000	Acidobacteriota-sp-001	GC_00001000	1	ME1
Acidobacteriota-sp-001_GC_00001001	Acidobacteriota-sp-001	GC_00001001	34	ME34
Acidobacteriota-sp-001_GC_00001002	Acidobacteriota-sp-001	GC_00001002	9	ME9
Acidobacteriota-sp-001_GC_00001003	Acidobacteriota-sp-001	GC_00001003	5	ME5
Acidobacteriota-sp-001_GC_00001004	Acidobacteriota-sp-001	GC_00001004	1	ME1
Acidobacteriota-sp-001_GC_00001005	Acidobacteriota-sp-001	GC_00001005	23	ME23
Acidobacteriota-sp-001_GC_00001006	Acidobacteriota-sp-001	GC_00001006	1	ME1
Acidobacteriota-sp-001_GC_00001008	Acidobacteriota-sp-001	GC_00001008	5	ME5
Acidobacteriota-sp-001_GC_00001009	Acidobacteriota-sp-001	GC_00001009	5	ME5
Acidobacteriota-sp-001_GC_00001010	Acidobacteriota-sp-001	GC_00001010	1	ME1
Acidobacteriota-sp-001_GC_00001011	Acidobacteriota-sp-001	GC_00001011	3	ME3
Acidobacteriota-sp-001_GC_00001012	Acidobacteriota-sp-001	GC_00001012	23	ME23
Acidobacteriota-sp-001_GC_00001013	Acidobacteriota-sp-001	GC_00001013	5	ME5
Acidobacteriota-sp-001_GC_00001014	Acidobacteriota-sp-001	GC_00001014	36	ME36
Acidobacteriota-sp-001_GC_00001015	Acidobacteriota-sp-001	GC_00001015	5	ME5
Acidobacteriota-sp-001_GC_00001016	Acidobacteriota-sp-001	GC_00001016	1	ME1
Acidobacteriota-sp-001_GC_00001017	Acidobacteriota-sp-001	GC_00001017	5	ME5
Acidobacteriota-sp-001_GC_00001018	Acidobacteriota-sp-001	GC_00001018	46	ME46
Acidobacteriota-sp-001_GC_00001019	Acidobacteriota-sp-001	GC_00001019	1	ME1
Acidobacteriota-sp-001_GC_00001020	Acidobacteriota-sp-001	GC_00001020	5	ME5
Acidobacteriota-sp-001_GC_00001021	Acidobacteriota-sp-001	GC_00001021	1	ME1
Acidobacteriota-sp-001_GC_00001022	Acidobacteriota-sp-001	GC_00001022	5	ME5
Acidobacteriota-sp-001_GC_00001024	Acidobacteriota-sp-001	GC_00001024	5	ME5
Acidobacteriota-sp-001_GC_00001026	Acidobacteriota-sp-001	GC_00001026	5	ME5
Acidobacteriota-sp-001_GC_00001027	Acidobacteriota-sp-001	GC_00001027	5	ME5
Acidobacteriota-sp-001_GC_00001028	Acidobacteriota-sp-001	GC_00001028	5	ME5
Acidobacteriota-sp-001_GC_00001029	Acidobacteriota-sp-001	GC_00001029	5	ME5
Acidobacteriota-sp-001_GC_00001030	Acidobacteriota-sp-001	GC_00001030	5	ME5
Acidobacteriota-sp-001_GC_00001031	Acidobacteriota-sp-001	GC_00001031	5	ME5
Acidobacteriota-sp-001_GC_00001032	Acidobacteriota-sp-001	GC_00001032	5	ME5
Acidobacteriota-sp-001_GC_00001033	Acidobacteriota-sp-001	GC_00001033	5	ME5
Acidobacteriota-sp-001_GC_00001034	Acidobacteriota-sp-001	GC_00001034	5	ME5
Acidobacteriota-sp-001_GC_00001035	Acidobacteriota-sp-001	GC_00001035	23	ME23
Acidobacteriota-sp-001_GC_00001036	Acidobacteriota-sp-001	GC_00001036	5	ME5
Acidobacteriota-sp-001_GC_00001037	Acidobacteriota-sp-001	GC_00001037	17	ME17
Acidobacteriota-sp-001_GC_00001038	Acidobacteriota-sp-001	GC_00001038	5	ME5
Acidobacteriota-sp-001_GC_00001039	Acidobacteriota-sp-001	GC_00001039	5	ME5
Acidobacteriota-sp-001_GC_00001040	Acidobacteriota-sp-001	GC_00001040	5	ME5
Acidobacteriota-sp-001_GC_00001042	Acidobacteriota-sp-001	GC_00001042	5	ME5
Acidobacteriota-sp-001_GC_00001045	Acidobacteriota-sp-001	GC_00001045	17	ME17
Acidobacteriota-sp-001_GC_00001046	Acidobacteriota-sp-001	GC_00001046	5	ME5
Acidobacteriota-sp-001_GC_00001047	Acidobacteriota-sp-001	GC_00001047	34	ME34
Acidobacteriota-sp-001_GC_00001048	Acidobacteriota-sp-001	GC_00001048	34	ME34
Acidobacteriota-sp-001_GC_00001049	Acidobacteriota-sp-001	GC_00001049	5	ME5
Acidobacteriota-sp-001_GC_00001050	Acidobacteriota-sp-001	GC_00001050	1	ME1
Acidobacteriota-sp-001_GC_00001051	Acidobacteriota-sp-001	GC_00001051	5	ME5
Acidobacteriota-sp-001_GC_00001052	Acidobacteriota-sp-001	GC_00001052	1	ME1
Acidobacteriota-sp-001_GC_00001053	Acidobacteriota-sp-001	GC_00001053	10	ME10
Acidobacteriota-sp-001_GC_00001054	Acidobacteriota-sp-001	GC_00001054	8	ME8
Acidobacteriota-sp-001_GC_00001055	Acidobacteriota-sp-001	GC_00001055	23	ME23
Acidobacteriota-sp-001_GC_00001056	Acidobacteriota-sp-001	GC_00001056	1	ME1
Acidobacteriota-sp-001_GC_00001057	Acidobacteriota-sp-001	GC_00001057	2	ME2
Acidobacteriota-sp-001_GC_00001058	Acidobacteriota-sp-001	GC_00001058	34	ME34
Acidobacteriota-sp-001_GC_00001059	Acidobacteriota-sp-001	GC_00001059	23	ME23
Acidobacteriota-sp-001_GC_00001060	Acidobacteriota-sp-001	GC_00001060	34	ME34
Acidobacteriota-sp-001_GC_00001062	Acidobacteriota-sp-001	GC_00001062	5	ME5
Acidobacteriota-sp-001_GC_00001063	Acidobacteriota-sp-001	GC_00001063	1	ME1
Acidobacteriota-sp-001_GC_00001064	Acidobacteriota-sp-001	GC_00001064	5	ME5
Acidobacteriota-sp-001_GC_00001065	Acidobacteriota-sp-001	GC_00001065	5	ME5
Acidobacteriota-sp-001_GC_00001066	Acidobacteriota-sp-001	GC_00001066	5	ME5
Acidobacteriota-sp-001_GC_00001067	Acidobacteriota-sp-001	GC_00001067	5	ME5
Acidobacteriota-sp-001_GC_00001068	Acidobacteriota-sp-001	GC_00001068	5	ME5
Acidobacteriota-sp-001_GC_00001070	Acidobacteriota-sp-001	GC_00001070	5	ME5
Acidobacteriota-sp-001_GC_00001071	Acidobacteriota-sp-001	GC_00001071	1	ME1
Acidobacteriota-sp-001_GC_00001073	Acidobacteriota-sp-001	GC_00001073	5	ME5
Acidobacteriota-sp-001_GC_00001074	Acidobacteriota-sp-001	GC_00001074	5	ME5
Acidobacteriota-sp-001_GC_00001075	Acidobacteriota-sp-001	GC_00001075	1	ME1
Acidobacteriota-sp-001_GC_00001077	Acidobacteriota-sp-001	GC_00001077	1	ME1
Acidobacteriota-sp-001_GC_00001078	Acidobacteriota-sp-001	GC_00001078	23	ME23
Acidobacteriota-sp-001_GC_00001079	Acidobacteriota-sp-001	GC_00001079	23	ME23
Acidobacteriota-sp-001_GC_00001080	Acidobacteriota-sp-001	GC_00001080	5	ME5
Acidobacteriota-sp-001_GC_00001081	Acidobacteriota-sp-001	GC_00001081	1	ME1
Acidobacteriota-sp-001_GC_00001082	Acidobacteriota-sp-001	GC_00001082	17	ME17
Acidobacteriota-sp-001_GC_00001083	Acidobacteriota-sp-001	GC_00001083	9	ME9
Acidobacteriota-sp-001_GC_00001085	Acidobacteriota-sp-001	GC_00001085	2	ME2
Acidobacteriota-sp-001_GC_00001086	Acidobacteriota-sp-001	GC_00001086	2	ME2
Acidobacteriota-sp-001_GC_00001087	Acidobacteriota-sp-001	GC_00001087	48	ME48
Acidobacteriota-sp-001_GC_00001088	Acidobacteriota-sp-001	GC_00001088	1	ME1
Acidobacteriota-sp-001_GC_00001089	Acidobacteriota-sp-001	GC_00001089	5	ME5
Acidobacteriota-sp-001_GC_00001090	Acidobacteriota-sp-001	GC_00001090	5	ME5
Acidobacteriota-sp-001_GC_00001091	Acidobacteriota-sp-001	GC_00001091	5	ME5
Acidobacteriota-sp-001_GC_00001092	Acidobacteriota-sp-001	GC_00001092	1	ME1
Acidobacteriota-sp-001_GC_00001093	Acidobacteriota-sp-001	GC_00001093	1	ME1
Acidobacteriota-sp-001_GC_00001094	Acidobacteriota-sp-001	GC_00001094	1	ME1
Acidobacteriota-sp-001_GC_00001095	Acidobacteriota-sp-001	GC_00001095	1	ME1
Acidobacteriota-sp-001_GC_00001096	Acidobacteriota-sp-001	GC_00001096	1	ME1
Acidobacteriota-sp-001_GC_00001097	Acidobacteriota-sp-001	GC_00001097	5	ME5
Acidobacteriota-sp-001_GC_00001098	Acidobacteriota-sp-001	GC_00001098	5	ME5
Acidobacteriota-sp-001_GC_00001099	Acidobacteriota-sp-001	GC_00001099	5	ME5
Acidobacteriota-sp-001_GC_00001100	Acidobacteriota-sp-001	GC_00001100	5	ME5
Acidobacteriota-sp-001_GC_00001101	Acidobacteriota-sp-001	GC_00001101	5	ME5
Acidobacteriota-sp-001_GC_00001102	Acidobacteriota-sp-001	GC_00001102	5	ME5
Acidobacteriota-sp-001_GC_00001103	Acidobacteriota-sp-001	GC_00001103	5	ME5
Acidobacteriota-sp-001_GC_00001104	Acidobacteriota-sp-001	GC_00001104	17	ME17
Acidobacteriota-sp-001_GC_00001108	Acidobacteriota-sp-001	GC_00001108	23	ME23
Acidobacteriota-sp-001_GC_00001109	Acidobacteriota-sp-001	GC_00001109	5	ME5
Acidobacteriota-sp-001_GC_00001110	Acidobacteriota-sp-001	GC_00001110	5	ME5
Acidobacteriota-sp-001_GC_00001111	Acidobacteriota-sp-001	GC_00001111	5	ME5
Acidobacteriota-sp-001_GC_00001113	Acidobacteriota-sp-001	GC_00001113	48	ME48
Acidobacteriota-sp-001_GC_00001114	Acidobacteriota-sp-001	GC_00001114	5	ME5
Acidobacteriota-sp-001_GC_00001115	Acidobacteriota-sp-001	GC_00001115	5	ME5
Acidobacteriota-sp-001_GC_00001116	Acidobacteriota-sp-001	GC_00001116	5	ME5
Acidobacteriota-sp-001_GC_00001117	Acidobacteriota-sp-001	GC_00001117	5	ME5
Acidobacteriota-sp-001_GC_00001118	Acidobacteriota-sp-001	GC_00001118	5	ME5
Acidobacteriota-sp-001_GC_00001119	Acidobacteriota-sp-001	GC_00001119	5	ME5
Acidobacteriota-sp-001_GC_00001120	Acidobacteriota-sp-001	GC_00001120	9	ME9
Acidobacteriota-sp-001_GC_00001122	Acidobacteriota-sp-001	GC_00001122	5	ME5
Acidobacteriota-sp-001_GC_00001123	Acidobacteriota-sp-001	GC_00001123	1	ME1
Acidobacteriota-sp-001_GC_00001125	Acidobacteriota-sp-001	GC_00001125	5	ME5
Acidobacteriota-sp-001_GC_00001126	Acidobacteriota-sp-001	GC_00001126	5	ME5
Acidobacteriota-sp-001_GC_00001127	Acidobacteriota-sp-001	GC_00001127	23	ME23
Acidobacteriota-sp-001_GC_00001128	Acidobacteriota-sp-001	GC_00001128	5	ME5
Acidobacteriota-sp-001_GC_00001129	Acidobacteriota-sp-001	GC_00001129	5	ME5
Acidobacteriota-sp-001_GC_00001130	Acidobacteriota-sp-001	GC_00001130	1	ME1
Acidobacteriota-sp-001_GC_00001131	Acidobacteriota-sp-001	GC_00001131	1	ME1
Acidobacteriota-sp-001_GC_00001132	Acidobacteriota-sp-001	GC_00001132	5	ME5
Acidobacteriota-sp-001_GC_00001133	Acidobacteriota-sp-001	GC_00001133	23	ME23
Acidobacteriota-sp-001_GC_00001134	Acidobacteriota-sp-001	GC_00001134	17	ME17
Acidobacteriota-sp-001_GC_00001135	Acidobacteriota-sp-001	GC_00001135	5	ME5
Acidobacteriota-sp-001_GC_00001136	Acidobacteriota-sp-001	GC_00001136	23	ME23
Acidobacteriota-sp-001_GC_00001137	Acidobacteriota-sp-001	GC_00001137	5	ME5
Acidobacteriota-sp-001_GC_00001138	Acidobacteriota-sp-001	GC_00001138	5	ME5
Acidobacteriota-sp-001_GC_00001139	Acidobacteriota-sp-001	GC_00001139	1	ME1
Acidobacteriota-sp-001_GC_00001140	Acidobacteriota-sp-001	GC_00001140	3	ME3
Acidobacteriota-sp-001_GC_00001141	Acidobacteriota-sp-001	GC_00001141	0	ME0
Acidobacteriota-sp-001_GC_00001142	Acidobacteriota-sp-001	GC_00001142	48	ME48
Acidobacteriota-sp-001_GC_00001143	Acidobacteriota-sp-001	GC_00001143	1	ME1
Acidobacteriota-sp-001_GC_00001145	Acidobacteriota-sp-001	GC_00001145	5	ME5
Acidobacteriota-sp-001_GC_00001146	Acidobacteriota-sp-001	GC_00001146	5	ME5
Acidobacteriota-sp-001_GC_00001147	Acidobacteriota-sp-001	GC_00001147	1	ME1
Acidobacteriota-sp-001_GC_00001148	Acidobacteriota-sp-001	GC_00001148	1	ME1
Acidobacteriota-sp-001_GC_00001149	Acidobacteriota-sp-001	GC_00001149	5	ME5
Acidobacteriota-sp-001_GC_00001150	Acidobacteriota-sp-001	GC_00001150	5	ME5
Acidobacteriota-sp-001_GC_00001151	Acidobacteriota-sp-001	GC_00001151	23	ME23
Acidobacteriota-sp-001_GC_00001153	Acidobacteriota-sp-001	GC_00001153	5	ME5
Acidobacteriota-sp-001_GC_00001155	Acidobacteriota-sp-001	GC_00001155	1	ME1
Acidobacteriota-sp-001_GC_00001156	Acidobacteriota-sp-001	GC_00001156	5	ME5
Acidobacteriota-sp-001_GC_00001157	Acidobacteriota-sp-001	GC_00001157	7	ME7
Acidobacteriota-sp-001_GC_00001158	Acidobacteriota-sp-001	GC_00001158	5	ME5
Acidobacteriota-sp-001_GC_00001159	Acidobacteriota-sp-001	GC_00001159	1	ME1
Acidobacteriota-sp-001_GC_00001160	Acidobacteriota-sp-001	GC_00001160	5	ME5
Acidobacteriota-sp-001_GC_00001162	Acidobacteriota-sp-001	GC_00001162	46	ME46
Acidobacteriota-sp-001_GC_00001163	Acidobacteriota-sp-001	GC_00001163	1	ME1
Acidobacteriota-sp-001_GC_00001164	Acidobacteriota-sp-001	GC_00001164	5	ME5
Acidobacteriota-sp-001_GC_00001165	Acidobacteriota-sp-001	GC_00001165	5	ME5
Acidobacteriota-sp-001_GC_00001166	Acidobacteriota-sp-001	GC_00001166	23	ME23
Acidobacteriota-sp-001_GC_00001167	Acidobacteriota-sp-001	GC_00001167	9	ME9
Acidobacteriota-sp-001_GC_00001168	Acidobacteriota-sp-001	GC_00001168	5	ME5
Acidobacteriota-sp-001_GC_00001169	Acidobacteriota-sp-001	GC_00001169	5	ME5
Acidobacteriota-sp-001_GC_00001170	Acidobacteriota-sp-001	GC_00001170	1	ME1
Acidobacteriota-sp-001_GC_00001171	Acidobacteriota-sp-001	GC_00001171	5	ME5
Acidobacteriota-sp-001_GC_00001172	Acidobacteriota-sp-001	GC_00001172	5	ME5
Acidobacteriota-sp-001_GC_00001173	Acidobacteriota-sp-001	GC_00001173	17	ME17
Acidobacteriota-sp-001_GC_00001174	Acidobacteriota-sp-001	GC_00001174	9	ME9
Acidobacteriota-sp-001_GC_00001175	Acidobacteriota-sp-001	GC_00001175	5	ME5
Acidobacteriota-sp-001_GC_00001176	Acidobacteriota-sp-001	GC_00001176	5	ME5
Acidobacteriota-sp-001_GC_00001177	Acidobacteriota-sp-001	GC_00001177	5	ME5
Acidobacteriota-sp-001_GC_00001178	Acidobacteriota-sp-001	GC_00001178	17	ME17
Acidobacteriota-sp-001_GC_00001179	Acidobacteriota-sp-001	GC_00001179	5	ME5
Acidobacteriota-sp-001_GC_00001181	Acidobacteriota-sp-001	GC_00001181	5	ME5
Acidobacteriota-sp-001_GC_00001182	Acidobacteriota-sp-001	GC_00001182	5	ME5
Acidobacteriota-sp-001_GC_00001183	Acidobacteriota-sp-001	GC_00001183	3	ME3
Acidobacteriota-sp-001_GC_00001184	Acidobacteriota-sp-001	GC_00001184	5	ME5
Acidobacteriota-sp-001_GC_00001185	Acidobacteriota-sp-001	GC_00001185	5	ME5
Acidobacteriota-sp-001_GC_00001186	Acidobacteriota-sp-001	GC_00001186	5	ME5
Acidobacteriota-sp-001_GC_00001187	Acidobacteriota-sp-001	GC_00001187	5	ME5
Acidobacteriota-sp-001_GC_00001188	Acidobacteriota-sp-001	GC_00001188	1	ME1
Acidobacteriota-sp-001_GC_00001189	Acidobacteriota-sp-001	GC_00001189	23	ME23
Acidobacteriota-sp-001_GC_00001190	Acidobacteriota-sp-001	GC_00001190	5	ME5
Acidobacteriota-sp-001_GC_00001191	Acidobacteriota-sp-001	GC_00001191	5	ME5
Acidobacteriota-sp-001_GC_00001192	Acidobacteriota-sp-001	GC_00001192	9	ME9
Acidobacteriota-sp-001_GC_00001193	Acidobacteriota-sp-001	GC_00001193	34	ME34
Acidobacteriota-sp-001_GC_00001194	Acidobacteriota-sp-001	GC_00001194	5	ME5
Acidobacteriota-sp-001_GC_00001195	Acidobacteriota-sp-001	GC_00001195	5	ME5
Acidobacteriota-sp-001_GC_00001196	Acidobacteriota-sp-001	GC_00001196	5	ME5
Acidobacteriota-sp-001_GC_00001197	Acidobacteriota-sp-001	GC_00001197	1	ME1
Acidobacteriota-sp-001_GC_00001198	Acidobacteriota-sp-001	GC_00001198	23	ME23
Acidobacteriota-sp-001_GC_00001199	Acidobacteriota-sp-001	GC_00001199	5	ME5
Acidobacteriota-sp-001_GC_00001200	Acidobacteriota-sp-001	GC_00001200	48	ME48
Acidobacteriota-sp-001_GC_00001201	Acidobacteriota-sp-001	GC_00001201	23	ME23
Acidobacteriota-sp-001_GC_00001202	Acidobacteriota-sp-001	GC_00001202	51	ME51
Acidobacteriota-sp-001_GC_00001203	Acidobacteriota-sp-001	GC_00001203	23	ME23
Acidobacteriota-sp-001_GC_00001204	Acidobacteriota-sp-001	GC_00001204	7	ME7
Acidobacteriota-sp-001_GC_00001205	Acidobacteriota-sp-001	GC_00001205	5	ME5
Acidobacteriota-sp-001_GC_00001206	Acidobacteriota-sp-001	GC_00001206	1	ME1
Acidobacteriota-sp-001_GC_00001207	Acidobacteriota-sp-001	GC_00001207	23	ME23
Acidobacteriota-sp-001_GC_00001208	Acidobacteriota-sp-001	GC_00001208	5	ME5
Acidobacteriota-sp-001_GC_00001209	Acidobacteriota-sp-001	GC_00001209	2	ME2
Acidobacteriota-sp-001_GC_00001210	Acidobacteriota-sp-001	GC_00001210	5	ME5
Acidobacteriota-sp-001_GC_00001211	Acidobacteriota-sp-001	GC_00001211	1	ME1
Acidobacteriota-sp-001_GC_00001212	Acidobacteriota-sp-001	GC_00001212	23	ME23
Acidobacteriota-sp-001_GC_00001213	Acidobacteriota-sp-001	GC_00001213	9	ME9
Acidobacteriota-sp-001_GC_00001214	Acidobacteriota-sp-001	GC_00001214	5	ME5
Acidobacteriota-sp-001_GC_00001215	Acidobacteriota-sp-001	GC_00001215	23	ME23
Acidobacteriota-sp-001_GC_00001217	Acidobacteriota-sp-001	GC_00001217	5	ME5
Acidobacteriota-sp-001_GC_00001218	Acidobacteriota-sp-001	GC_00001218	5	ME5
Acidobacteriota-sp-001_GC_00001219	Acidobacteriota-sp-001	GC_00001219	3	ME3
Acidobacteriota-sp-001_GC_00001220	Acidobacteriota-sp-001	GC_00001220	9	ME9
Acidobacteriota-sp-001_GC_00001221	Acidobacteriota-sp-001	GC_00001221	5	ME5
Acidobacteriota-sp-001_GC_00001222	Acidobacteriota-sp-001	GC_00001222	5	ME5
Acidobacteriota-sp-001_GC_00001223	Acidobacteriota-sp-001	GC_00001223	1	ME1
Acidobacteriota-sp-001_GC_00001224	Acidobacteriota-sp-001	GC_00001224	1	ME1
Acidobacteriota-sp-001_GC_00001225	Acidobacteriota-sp-001	GC_00001225	5	ME5
Acidobacteriota-sp-001_GC_00001226	Acidobacteriota-sp-001	GC_00001226	1	ME1
Acidobacteriota-sp-001_GC_00001228	Acidobacteriota-sp-001	GC_00001228	5	ME5
Acidobacteriota-sp-001_GC_00001229	Acidobacteriota-sp-001	GC_00001229	23	ME23
Acidobacteriota-sp-001_GC_00001230	Acidobacteriota-sp-001	GC_00001230	5	ME5
Acidobacteriota-sp-001_GC_00001231	Acidobacteriota-sp-001	GC_00001231	5	ME5
Acidobacteriota-sp-001_GC_00001232	Acidobacteriota-sp-001	GC_00001232	5	ME5
Acidobacteriota-sp-001_GC_00001233	Acidobacteriota-sp-001	GC_00001233	5	ME5
Acidobacteriota-sp-001_GC_00001234	Acidobacteriota-sp-001	GC_00001234	36	ME36
Acidobacteriota-sp-001_GC_00001235	Acidobacteriota-sp-001	GC_00001235	5	ME5
Acidobacteriota-sp-001_GC_00001236	Acidobacteriota-sp-001	GC_00001236	5	ME5
Acidobacteriota-sp-001_GC_00001237	Acidobacteriota-sp-001	GC_00001237	23	ME23
Acidobacteriota-sp-001_GC_00001238	Acidobacteriota-sp-001	GC_00001238	23	ME23
Acidobacteriota-sp-001_GC_00001239	Acidobacteriota-sp-001	GC_00001239	34	ME34
Acidobacteriota-sp-001_GC_00001240	Acidobacteriota-sp-001	GC_00001240	5	ME5
Acidobacteriota-sp-001_GC_00001241	Acidobacteriota-sp-001	GC_00001241	5	ME5
Acidobacteriota-sp-001_GC_00001242	Acidobacteriota-sp-001	GC_00001242	17	ME17
Acidobacteriota-sp-001_GC_00001243	Acidobacteriota-sp-001	GC_00001243	5	ME5
Acidobacteriota-sp-001_GC_00001245	Acidobacteriota-sp-001	GC_00001245	4	ME4
Acidobacteriota-sp-001_GC_00001246	Acidobacteriota-sp-001	GC_00001246	9	ME9
Acidobacteriota-sp-001_GC_00001248	Acidobacteriota-sp-001	GC_00001248	0	ME0
Acidobacteriota-sp-001_GC_00001249	Acidobacteriota-sp-001	GC_00001249	6	ME6
Acidobacteriota-sp-001_GC_00001251	Acidobacteriota-sp-001	GC_00001251	5	ME5
Acidobacteriota-sp-001_GC_00001252	Acidobacteriota-sp-001	GC_00001252	5	ME5
Acidobacteriota-sp-001_GC_00001254	Acidobacteriota-sp-001	GC_00001254	5	ME5
Acidobacteriota-sp-001_GC_00001255	Acidobacteriota-sp-001	GC_00001255	3	ME3
Acidobacteriota-sp-001_GC_00001256	Acidobacteriota-sp-001	GC_00001256	5	ME5
Acidobacteriota-sp-001_GC_00001257	Acidobacteriota-sp-001	GC_00001257	5	ME5
Acidobacteriota-sp-001_GC_00001258	Acidobacteriota-sp-001	GC_00001258	5	ME5
Acidobacteriota-sp-001_GC_00001259	Acidobacteriota-sp-001	GC_00001259	5	ME5
Acidobacteriota-sp-001_GC_00001260	Acidobacteriota-sp-001	GC_00001260	3	ME3
Acidobacteriota-sp-001_GC_00001261	Acidobacteriota-sp-001	GC_00001261	5	ME5
Acidobacteriota-sp-001_GC_00001262	Acidobacteriota-sp-001	GC_00001262	5	ME5
Acidobacteriota-sp-001_GC_00001263	Acidobacteriota-sp-001	GC_00001263	5	ME5
Acidobacteriota-sp-001_GC_00001264	Acidobacteriota-sp-001	GC_00001264	5	ME5
Acidobacteriota-sp-001_GC_00001265	Acidobacteriota-sp-001	GC_00001265	23	ME23
Acidobacteriota-sp-001_GC_00001266	Acidobacteriota-sp-001	GC_00001266	5	ME5
Acidobacteriota-sp-001_GC_00001267	Acidobacteriota-sp-001	GC_00001267	23	ME23
Acidobacteriota-sp-001_GC_00001268	Acidobacteriota-sp-001	GC_00001268	5	ME5
Acidobacteriota-sp-001_GC_00001269	Acidobacteriota-sp-001	GC_00001269	5	ME5
Acidobacteriota-sp-001_GC_00001270	Acidobacteriota-sp-001	GC_00001270	5	ME5
Acidobacteriota-sp-001_GC_00001271	Acidobacteriota-sp-001	GC_00001271	5	ME5
Acidobacteriota-sp-001_GC_00001272	Acidobacteriota-sp-001	GC_00001272	1	ME1
Acidobacteriota-sp-001_GC_00001273	Acidobacteriota-sp-001	GC_00001273	36	ME36
Acidobacteriota-sp-001_GC_00001274	Acidobacteriota-sp-001	GC_00001274	5	ME5
Acidobacteriota-sp-001_GC_00001275	Acidobacteriota-sp-001	GC_00001275	36	ME36
Acidobacteriota-sp-001_GC_00001276	Acidobacteriota-sp-001	GC_00001276	1	ME1
Acidobacteriota-sp-001_GC_00001277	Acidobacteriota-sp-001	GC_00001277	23	ME23
Acidobacteriota-sp-001_GC_00001278	Acidobacteriota-sp-001	GC_00001278	5	ME5
Acidobacteriota-sp-001_GC_00001280	Acidobacteriota-sp-001	GC_00001280	5	ME5
Acidobacteriota-sp-001_GC_00001281	Acidobacteriota-sp-001	GC_00001281	5	ME5
Acidobacteriota-sp-001_GC_00001282	Acidobacteriota-sp-001	GC_00001282	9	ME9
Acidobacteriota-sp-001_GC_00001283	Acidobacteriota-sp-001	GC_00001283	34	ME34
Acidobacteriota-sp-001_GC_00001285	Acidobacteriota-sp-001	GC_00001285	5	ME5
Acidobacteriota-sp-001_GC_00001286	Acidobacteriota-sp-001	GC_00001286	5	ME5
Acidobacteriota-sp-001_GC_00001287	Acidobacteriota-sp-001	GC_00001287	5	ME5
Acidobacteriota-sp-001_GC_00001288	Acidobacteriota-sp-001	GC_00001288	5	ME5
Acidobacteriota-sp-001_GC_00001289	Acidobacteriota-sp-001	GC_00001289	1	ME1
Acidobacteriota-sp-001_GC_00001290	Acidobacteriota-sp-001	GC_00001290	5	ME5
Acidobacteriota-sp-001_GC_00001291	Acidobacteriota-sp-001	GC_00001291	5	ME5
Acidobacteriota-sp-001_GC_00001292	Acidobacteriota-sp-001	GC_00001292	5	ME5
Acidobacteriota-sp-001_GC_00001293	Acidobacteriota-sp-001	GC_00001293	5	ME5
Acidobacteriota-sp-001_GC_00001294	Acidobacteriota-sp-001	GC_00001294	45	ME45
Acidobacteriota-sp-001_GC_00001295	Acidobacteriota-sp-001	GC_00001295	5	ME5
Acidobacteriota-sp-001_GC_00001296	Acidobacteriota-sp-001	GC_00001296	5	ME5
Acidobacteriota-sp-001_GC_00001297	Acidobacteriota-sp-001	GC_00001297	5	ME5
Acidobacteriota-sp-001_GC_00001298	Acidobacteriota-sp-001	GC_00001298	5	ME5
Acidobacteriota-sp-001_GC_00001299	Acidobacteriota-sp-001	GC_00001299	34	ME34
Acidobacteriota-sp-001_GC_00001300	Acidobacteriota-sp-001	GC_00001300	1	ME1
Acidobacteriota-sp-001_GC_00001301	Acidobacteriota-sp-001	GC_00001301	5	ME5
Acidobacteriota-sp-001_GC_00001302	Acidobacteriota-sp-001	GC_00001302	5	ME5
Acidobacteriota-sp-001_GC_00001303	Acidobacteriota-sp-001	GC_00001303	5	ME5
Acidobacteriota-sp-001_GC_00001304	Acidobacteriota-sp-001	GC_00001304	1	ME1
Acidobacteriota-sp-001_GC_00001305	Acidobacteriota-sp-001	GC_00001305	23	ME23
Acidobacteriota-sp-001_GC_00001307	Acidobacteriota-sp-001	GC_00001307	5	ME5
Acidobacteriota-sp-001_GC_00001308	Acidobacteriota-sp-001	GC_00001308	23	ME23
Acidobacteriota-sp-001_GC_00001309	Acidobacteriota-sp-001	GC_00001309	5	ME5
Acidobacteriota-sp-001_GC_00001310	Acidobacteriota-sp-001	GC_00001310	5	ME5
Acidobacteriota-sp-001_GC_00001311	Acidobacteriota-sp-001	GC_00001311	5	ME5
Acidobacteriota-sp-001_GC_00001312	Acidobacteriota-sp-001	GC_00001312	5	ME5
Acidobacteriota-sp-001_GC_00001313	Acidobacteriota-sp-001	GC_00001313	5	ME5
Acidobacteriota-sp-001_GC_00001314	Acidobacteriota-sp-001	GC_00001314	1	ME1
Acidobacteriota-sp-001_GC_00001315	Acidobacteriota-sp-001	GC_00001315	9	ME9
Acidobacteriota-sp-001_GC_00001317	Acidobacteriota-sp-001	GC_00001317	1	ME1
Acidobacteriota-sp-001_GC_00001318	Acidobacteriota-sp-001	GC_00001318	17	ME17
Acidobacteriota-sp-001_GC_00001319	Acidobacteriota-sp-001	GC_00001319	34	ME34
Acidobacteriota-sp-001_GC_00001321	Acidobacteriota-sp-001	GC_00001321	5	ME5
Acidobacteriota-sp-001_GC_00001322	Acidobacteriota-sp-001	GC_00001322	46	ME46
Acidobacteriota-sp-001_GC_00001323	Acidobacteriota-sp-001	GC_00001323	7	ME7
Acidobacteriota-sp-001_GC_00001324	Acidobacteriota-sp-001	GC_00001324	1	ME1
Acidobacteriota-sp-001_GC_00001325	Acidobacteriota-sp-001	GC_00001325	5	ME5
Acidobacteriota-sp-001_GC_00001326	Acidobacteriota-sp-001	GC_00001326	5	ME5
Acidobacteriota-sp-001_GC_00001327	Acidobacteriota-sp-001	GC_00001327	1	ME1
Acidobacteriota-sp-001_GC_00001328	Acidobacteriota-sp-001	GC_00001328	5	ME5
Acidobacteriota-sp-001_GC_00001329	Acidobacteriota-sp-001	GC_00001329	5	ME5
Acidobacteriota-sp-001_GC_00001330	Acidobacteriota-sp-001	GC_00001330	9	ME9
Acidobacteriota-sp-001_GC_00001331	Acidobacteriota-sp-001	GC_00001331	5	ME5
Acidobacteriota-sp-001_GC_00001332	Acidobacteriota-sp-001	GC_00001332	23	ME23
Acidobacteriota-sp-001_GC_00001333	Acidobacteriota-sp-001	GC_00001333	34	ME34
Acidobacteriota-sp-001_GC_00001334	Acidobacteriota-sp-001	GC_00001334	23	ME23
Acidobacteriota-sp-001_GC_00001337	Acidobacteriota-sp-001	GC_00001337	23	ME23
Acidobacteriota-sp-001_GC_00001338	Acidobacteriota-sp-001	GC_00001338	23	ME23
Acidobacteriota-sp-001_GC_00001339	Acidobacteriota-sp-001	GC_00001339	17	ME17
Acidobacteriota-sp-001_GC_00001340	Acidobacteriota-sp-001	GC_00001340	1	ME1
Acidobacteriota-sp-001_GC_00001341	Acidobacteriota-sp-001	GC_00001341	1	ME1
Acidobacteriota-sp-001_GC_00001342	Acidobacteriota-sp-001	GC_00001342	5	ME5
Acidobacteriota-sp-001_GC_00001343	Acidobacteriota-sp-001	GC_00001343	1	ME1
Acidobacteriota-sp-001_GC_00001344	Acidobacteriota-sp-001	GC_00001344	5	ME5
Acidobacteriota-sp-001_GC_00001345	Acidobacteriota-sp-001	GC_00001345	1	ME1
Acidobacteriota-sp-001_GC_00001346	Acidobacteriota-sp-001	GC_00001346	5	ME5
Acidobacteriota-sp-001_GC_00001347	Acidobacteriota-sp-001	GC_00001347	1	ME1
Acidobacteriota-sp-001_GC_00001348	Acidobacteriota-sp-001	GC_00001348	5	ME5
Acidobacteriota-sp-001_GC_00001349	Acidobacteriota-sp-001	GC_00001349	5	ME5
Acidobacteriota-sp-001_GC_00001350	Acidobacteriota-sp-001	GC_00001350	23	ME23
Acidobacteriota-sp-001_GC_00001351	Acidobacteriota-sp-001	GC_00001351	5	ME5
Acidobacteriota-sp-001_GC_00001352	Acidobacteriota-sp-001	GC_00001352	9	ME9
Acidobacteriota-sp-001_GC_00001353	Acidobacteriota-sp-001	GC_00001353	34	ME34
Acidobacteriota-sp-001_GC_00001355	Acidobacteriota-sp-001	GC_00001355	5	ME5
Acidobacteriota-sp-001_GC_00001356	Acidobacteriota-sp-001	GC_00001356	5	ME5
Acidobacteriota-sp-001_GC_00001357	Acidobacteriota-sp-001	GC_00001357	9	ME9
Acidobacteriota-sp-001_GC_00001358	Acidobacteriota-sp-001	GC_00001358	23	ME23
Acidobacteriota-sp-001_GC_00001359	Acidobacteriota-sp-001	GC_00001359	5	ME5
Acidobacteriota-sp-001_GC_00001360	Acidobacteriota-sp-001	GC_00001360	1	ME1
Acidobacteriota-sp-001_GC_00001361	Acidobacteriota-sp-001	GC_00001361	1	ME1
Acidobacteriota-sp-001_GC_00001362	Acidobacteriota-sp-001	GC_00001362	32	ME32
Acidobacteriota-sp-001_GC_00001363	Acidobacteriota-sp-001	GC_00001363	4	ME4
Acidobacteriota-sp-001_GC_00001364	Acidobacteriota-sp-001	GC_00001364	5	ME5
Acidobacteriota-sp-001_GC_00001366	Acidobacteriota-sp-001	GC_00001366	46	ME46
Acidobacteriota-sp-001_GC_00001367	Acidobacteriota-sp-001	GC_00001367	46	ME46
Acidobacteriota-sp-001_GC_00001368	Acidobacteriota-sp-001	GC_00001368	23	ME23
Acidobacteriota-sp-001_GC_00001369	Acidobacteriota-sp-001	GC_00001369	5	ME5
Acidobacteriota-sp-001_GC_00001370	Acidobacteriota-sp-001	GC_00001370	34	ME34
Acidobacteriota-sp-001_GC_00001371	Acidobacteriota-sp-001	GC_00001371	2	ME2
Acidobacteriota-sp-001_GC_00001372	Acidobacteriota-sp-001	GC_00001372	5	ME5
Acidobacteriota-sp-001_GC_00001373	Acidobacteriota-sp-001	GC_00001373	5	ME5
Acidobacteriota-sp-001_GC_00001374	Acidobacteriota-sp-001	GC_00001374	5	ME5
Acidobacteriota-sp-001_GC_00001376	Acidobacteriota-sp-001	GC_00001376	5	ME5
Acidobacteriota-sp-001_GC_00001377	Acidobacteriota-sp-001	GC_00001377	8	ME8
Acidobacteriota-sp-001_GC_00001378	Acidobacteriota-sp-001	GC_00001378	5	ME5
Acidobacteriota-sp-001_GC_00001379	Acidobacteriota-sp-001	GC_00001379	5	ME5
Acidobacteriota-sp-001_GC_00001380	Acidobacteriota-sp-001	GC_00001380	5	ME5
Acidobacteriota-sp-001_GC_00001381	Acidobacteriota-sp-001	GC_00001381	5	ME5
Acidobacteriota-sp-001_GC_00001382	Acidobacteriota-sp-001	GC_00001382	5	ME5
Acidobacteriota-sp-001_GC_00001383	Acidobacteriota-sp-001	GC_00001383	17	ME17
Acidobacteriota-sp-001_GC_00001384	Acidobacteriota-sp-001	GC_00001384	5	ME5
Acidobacteriota-sp-001_GC_00001386	Acidobacteriota-sp-001	GC_00001386	5	ME5
Acidobacteriota-sp-001_GC_00001387	Acidobacteriota-sp-001	GC_00001387	1	ME1
Acidobacteriota-sp-001_GC_00001388	Acidobacteriota-sp-001	GC_00001388	5	ME5
Acidobacteriota-sp-001_GC_00001389	Acidobacteriota-sp-001	GC_00001389	5	ME5
Acidobacteriota-sp-001_GC_00001390	Acidobacteriota-sp-001	GC_00001390	1	ME1
Acidobacteriota-sp-001_GC_00001391	Acidobacteriota-sp-001	GC_00001391	5	ME5
Acidobacteriota-sp-001_GC_00001392	Acidobacteriota-sp-001	GC_00001392	5	ME5
Acidobacteriota-sp-001_GC_00001393	Acidobacteriota-sp-001	GC_00001393	7	ME7
Acidobacteriota-sp-001_GC_00001394	Acidobacteriota-sp-001	GC_00001394	5	ME5
Acidobacteriota-sp-001_GC_00001395	Acidobacteriota-sp-001	GC_00001395	1	ME1
Acidobacteriota-sp-001_GC_00001396	Acidobacteriota-sp-001	GC_00001396	5	ME5
Acidobacteriota-sp-001_GC_00001397	Acidobacteriota-sp-001	GC_00001397	1	ME1
Acidobacteriota-sp-001_GC_00001398	Acidobacteriota-sp-001	GC_00001398	1	ME1
Acidobacteriota-sp-001_GC_00001399	Acidobacteriota-sp-001	GC_00001399	51	ME51
Acidobacteriota-sp-001_GC_00001400	Acidobacteriota-sp-001	GC_00001400	1	ME1
Acidobacteriota-sp-001_GC_00001401	Acidobacteriota-sp-001	GC_00001401	1	ME1
Acidobacteriota-sp-001_GC_00001402	Acidobacteriota-sp-001	GC_00001402	5	ME5
Acidobacteriota-sp-001_GC_00001403	Acidobacteriota-sp-001	GC_00001403	5	ME5
Acidobacteriota-sp-001_GC_00001404	Acidobacteriota-sp-001	GC_00001404	5	ME5
Acidobacteriota-sp-001_GC_00001405	Acidobacteriota-sp-001	GC_00001405	5	ME5
Acidobacteriota-sp-001_GC_00001407	Acidobacteriota-sp-001	GC_00001407	5	ME5
Acidobacteriota-sp-001_GC_00001409	Acidobacteriota-sp-001	GC_00001409	5	ME5
Acidobacteriota-sp-001_GC_00001410	Acidobacteriota-sp-001	GC_00001410	5	ME5
Acidobacteriota-sp-001_GC_00001411	Acidobacteriota-sp-001	GC_00001411	5	ME5
Acidobacteriota-sp-001_GC_00001412	Acidobacteriota-sp-001	GC_00001412	5	ME5
Acidobacteriota-sp-001_GC_00001414	Acidobacteriota-sp-001	GC_00001414	5	ME5
Acidobacteriota-sp-001_GC_00001415	Acidobacteriota-sp-001	GC_00001415	23	ME23
Acidobacteriota-sp-001_GC_00001416	Acidobacteriota-sp-001	GC_00001416	34	ME34
Acidobacteriota-sp-001_GC_00001417	Acidobacteriota-sp-001	GC_00001417	5	ME5
Acidobacteriota-sp-001_GC_00001418	Acidobacteriota-sp-001	GC_00001418	5	ME5
Acidobacteriota-sp-001_GC_00001419	Acidobacteriota-sp-001	GC_00001419	34	ME34
Acidobacteriota-sp-001_GC_00001421	Acidobacteriota-sp-001	GC_00001421	5	ME5
Acidobacteriota-sp-001_GC_00001423	Acidobacteriota-sp-001	GC_00001423	5	ME5
Acidobacteriota-sp-001_GC_00001424	Acidobacteriota-sp-001	GC_00001424	5	ME5
Acidobacteriota-sp-001_GC_00001425	Acidobacteriota-sp-001	GC_00001425	5	ME5
Acidobacteriota-sp-001_GC_00001426	Acidobacteriota-sp-001	GC_00001426	10	ME10
Acidobacteriota-sp-001_GC_00001427	Acidobacteriota-sp-001	GC_00001427	13	ME13
Acidobacteriota-sp-001_GC_00001428	Acidobacteriota-sp-001	GC_00001428	5	ME5
Acidobacteriota-sp-001_GC_00001430	Acidobacteriota-sp-001	GC_00001430	5	ME5
Acidobacteriota-sp-001_GC_00001431	Acidobacteriota-sp-001	GC_00001431	1	ME1
Acidobacteriota-sp-001_GC_00001432	Acidobacteriota-sp-001	GC_00001432	1	ME1
Acidobacteriota-sp-001_GC_00001433	Acidobacteriota-sp-001	GC_00001433	23	ME23
Acidobacteriota-sp-001_GC_00001434	Acidobacteriota-sp-001	GC_00001434	34	ME34
Acidobacteriota-sp-001_GC_00001435	Acidobacteriota-sp-001	GC_00001435	34	ME34
Acidobacteriota-sp-001_GC_00001436	Acidobacteriota-sp-001	GC_00001436	1	ME1
Acidobacteriota-sp-001_GC_00001437	Acidobacteriota-sp-001	GC_00001437	1	ME1
Acidobacteriota-sp-001_GC_00001438	Acidobacteriota-sp-001	GC_00001438	5	ME5
Acidobacteriota-sp-001_GC_00001439	Acidobacteriota-sp-001	GC_00001439	1	ME1
Acidobacteriota-sp-001_GC_00001440	Acidobacteriota-sp-001	GC_00001440	18	ME18
Acidobacteriota-sp-001_GC_00001441	Acidobacteriota-sp-001	GC_00001441	5	ME5
Acidobacteriota-sp-001_GC_00001442	Acidobacteriota-sp-001	GC_00001442	5	ME5
Acidobacteriota-sp-001_GC_00001443	Acidobacteriota-sp-001	GC_00001443	14	ME14
Acidobacteriota-sp-001_GC_00001444	Acidobacteriota-sp-001	GC_00001444	5	ME5
Acidobacteriota-sp-001_GC_00001446	Acidobacteriota-sp-001	GC_00001446	10	ME10
Acidobacteriota-sp-001_GC_00001447	Acidobacteriota-sp-001	GC_00001447	15	ME15
Acidobacteriota-sp-001_GC_00001448	Acidobacteriota-sp-001	GC_00001448	1	ME1
Acidobacteriota-sp-001_GC_00001449	Acidobacteriota-sp-001	GC_00001449	34	ME34
Acidobacteriota-sp-001_GC_00001450	Acidobacteriota-sp-001	GC_00001450	5	ME5
Acidobacteriota-sp-001_GC_00001451	Acidobacteriota-sp-001	GC_00001451	1	ME1
Acidobacteriota-sp-001_GC_00001452	Acidobacteriota-sp-001	GC_00001452	23	ME23
Acidobacteriota-sp-001_GC_00001454	Acidobacteriota-sp-001	GC_00001454	5	ME5
Acidobacteriota-sp-001_GC_00001455	Acidobacteriota-sp-001	GC_00001455	5	ME5
Acidobacteriota-sp-001_GC_00001456	Acidobacteriota-sp-001	GC_00001456	5	ME5
Acidobacteriota-sp-001_GC_00001458	Acidobacteriota-sp-001	GC_00001458	5	ME5
Acidobacteriota-sp-001_GC_00001459	Acidobacteriota-sp-001	GC_00001459	1	ME1
Acidobacteriota-sp-001_GC_00001460	Acidobacteriota-sp-001	GC_00001460	1	ME1
Acidobacteriota-sp-001_GC_00001461	Acidobacteriota-sp-001	GC_00001461	5	ME5
Acidobacteriota-sp-001_GC_00001462	Acidobacteriota-sp-001	GC_00001462	36	ME36
Acidobacteriota-sp-001_GC_00001464	Acidobacteriota-sp-001	GC_00001464	23	ME23
Acidobacteriota-sp-001_GC_00001465	Acidobacteriota-sp-001	GC_00001465	1	ME1
Acidobacteriota-sp-001_GC_00001466	Acidobacteriota-sp-001	GC_00001466	5	ME5
Acidobacteriota-sp-001_GC_00001467	Acidobacteriota-sp-001	GC_00001467	5	ME5
Acidobacteriota-sp-001_GC_00001468	Acidobacteriota-sp-001	GC_00001468	5	ME5
Acidobacteriota-sp-001_GC_00001469	Acidobacteriota-sp-001	GC_00001469	5	ME5
Acidobacteriota-sp-001_GC_00001470	Acidobacteriota-sp-001	GC_00001470	23	ME23
Acidobacteriota-sp-001_GC_00001471	Acidobacteriota-sp-001	GC_00001471	5	ME5
Acidobacteriota-sp-001_GC_00001472	Acidobacteriota-sp-001	GC_00001472	5	ME5
Acidobacteriota-sp-001_GC_00001473	Acidobacteriota-sp-001	GC_00001473	5	ME5
Acidobacteriota-sp-001_GC_00001474	Acidobacteriota-sp-001	GC_00001474	5	ME5
Acidobacteriota-sp-001_GC_00001475	Acidobacteriota-sp-001	GC_00001475	5	ME5
Acidobacteriota-sp-001_GC_00001476	Acidobacteriota-sp-001	GC_00001476	5	ME5
Acidobacteriota-sp-001_GC_00001477	Acidobacteriota-sp-001	GC_00001477	1	ME1
Acidobacteriota-sp-001_GC_00001478	Acidobacteriota-sp-001	GC_00001478	5	ME5
Acidobacteriota-sp-001_GC_00001480	Acidobacteriota-sp-001	GC_00001480	23	ME23
Acidobacteriota-sp-001_GC_00001481	Acidobacteriota-sp-001	GC_00001481	9	ME9
Acidobacteriota-sp-001_GC_00001482	Acidobacteriota-sp-001	GC_00001482	40	ME40
Acidobacteriota-sp-001_GC_00001483	Acidobacteriota-sp-001	GC_00001483	5	ME5
Acidobacteriota-sp-001_GC_00001484	Acidobacteriota-sp-001	GC_00001484	5	ME5
Acidobacteriota-sp-001_GC_00001486	Acidobacteriota-sp-001	GC_00001486	5	ME5
Acidobacteriota-sp-001_GC_00001487	Acidobacteriota-sp-001	GC_00001487	1	ME1
Acidobacteriota-sp-001_GC_00001488	Acidobacteriota-sp-001	GC_00001488	1	ME1
Acidobacteriota-sp-001_GC_00001489	Acidobacteriota-sp-001	GC_00001489	1	ME1
Acidobacteriota-sp-001_GC_00001490	Acidobacteriota-sp-001	GC_00001490	5	ME5
Acidobacteriota-sp-001_GC_00001491	Acidobacteriota-sp-001	GC_00001491	1	ME1
Acidobacteriota-sp-001_GC_00001492	Acidobacteriota-sp-001	GC_00001492	5	ME5
Acidobacteriota-sp-001_GC_00001493	Acidobacteriota-sp-001	GC_00001493	5	ME5
Acidobacteriota-sp-001_GC_00001494	Acidobacteriota-sp-001	GC_00001494	5	ME5
Acidobacteriota-sp-001_GC_00001495	Acidobacteriota-sp-001	GC_00001495	5	ME5
Acidobacteriota-sp-001_GC_00001496	Acidobacteriota-sp-001	GC_00001496	5	ME5
Acidobacteriota-sp-001_GC_00001498	Acidobacteriota-sp-001	GC_00001498	5	ME5
Acidobacteriota-sp-001_GC_00001501	Acidobacteriota-sp-001	GC_00001501	5	ME5
Acidobacteriota-sp-001_GC_00001502	Acidobacteriota-sp-001	GC_00001502	5	ME5
Acidobacteriota-sp-001_GC_00001503	Acidobacteriota-sp-001	GC_00001503	1	ME1
Acidobacteriota-sp-001_GC_00001504	Acidobacteriota-sp-001	GC_00001504	48	ME48
Acidobacteriota-sp-001_GC_00001505	Acidobacteriota-sp-001	GC_00001505	5	ME5
Acidobacteriota-sp-001_GC_00001506	Acidobacteriota-sp-001	GC_00001506	5	ME5
Acidobacteriota-sp-001_GC_00001507	Acidobacteriota-sp-001	GC_00001507	5	ME5
Acidobacteriota-sp-001_GC_00001508	Acidobacteriota-sp-001	GC_00001508	1	ME1
Acidobacteriota-sp-001_GC_00001509	Acidobacteriota-sp-001	GC_00001509	5	ME5
Acidobacteriota-sp-001_GC_00001510	Acidobacteriota-sp-001	GC_00001510	5	ME5
Acidobacteriota-sp-001_GC_00001511	Acidobacteriota-sp-001	GC_00001511	5	ME5
Acidobacteriota-sp-001_GC_00001513	Acidobacteriota-sp-001	GC_00001513	1	ME1
Acidobacteriota-sp-001_GC_00001514	Acidobacteriota-sp-001	GC_00001514	5	ME5
Acidobacteriota-sp-001_GC_00001515	Acidobacteriota-sp-001	GC_00001515	48	ME48
Acidobacteriota-sp-001_GC_00001516	Acidobacteriota-sp-001	GC_00001516	5	ME5
Acidobacteriota-sp-001_GC_00001517	Acidobacteriota-sp-001	GC_00001517	34	ME34
Acidobacteriota-sp-001_GC_00001518	Acidobacteriota-sp-001	GC_00001518	5	ME5
Acidobacteriota-sp-001_GC_00001519	Acidobacteriota-sp-001	GC_00001519	1	ME1
Acidobacteriota-sp-001_GC_00001520	Acidobacteriota-sp-001	GC_00001520	5	ME5
Acidobacteriota-sp-001_GC_00001521	Acidobacteriota-sp-001	GC_00001521	1	ME1
Acidobacteriota-sp-001_GC_00001522	Acidobacteriota-sp-001	GC_00001522	5	ME5
Acidobacteriota-sp-001_GC_00001523	Acidobacteriota-sp-001	GC_00001523	48	ME48
Acidobacteriota-sp-001_GC_00001524	Acidobacteriota-sp-001	GC_00001524	5	ME5
Acidobacteriota-sp-001_GC_00001525	Acidobacteriota-sp-001	GC_00001525	23	ME23
Acidobacteriota-sp-001_GC_00001526	Acidobacteriota-sp-001	GC_00001526	5	ME5
Acidobacteriota-sp-001_GC_00001527	Acidobacteriota-sp-001	GC_00001527	5	ME5
Acidobacteriota-sp-001_GC_00001529	Acidobacteriota-sp-001	GC_00001529	1	ME1
Acidobacteriota-sp-001_GC_00001530	Acidobacteriota-sp-001	GC_00001530	5	ME5
Acidobacteriota-sp-001_GC_00001531	Acidobacteriota-sp-001	GC_00001531	5	ME5
Acidobacteriota-sp-001_GC_00001532	Acidobacteriota-sp-001	GC_00001532	5	ME5
Acidobacteriota-sp-001_GC_00001533	Acidobacteriota-sp-001	GC_00001533	5	ME5
Acidobacteriota-sp-001_GC_00001534	Acidobacteriota-sp-001	GC_00001534	1	ME1
Acidobacteriota-sp-001_GC_00001535	Acidobacteriota-sp-001	GC_00001535	34	ME34
Acidobacteriota-sp-001_GC_00001536	Acidobacteriota-sp-001	GC_00001536	5	ME5
Acidobacteriota-sp-001_GC_00001538	Acidobacteriota-sp-001	GC_00001538	1	ME1
Acidobacteriota-sp-001_GC_00001539	Acidobacteriota-sp-001	GC_00001539	5	ME5
Acidobacteriota-sp-001_GC_00001540	Acidobacteriota-sp-001	GC_00001540	9	ME9
Acidobacteriota-sp-001_GC_00001541	Acidobacteriota-sp-001	GC_00001541	5	ME5
Acidobacteriota-sp-001_GC_00001543	Acidobacteriota-sp-001	GC_00001543	5	ME5
Acidobacteriota-sp-001_GC_00001544	Acidobacteriota-sp-001	GC_00001544	5	ME5
Acidobacteriota-sp-001_GC_00001545	Acidobacteriota-sp-001	GC_00001545	2	ME2
Acidobacteriota-sp-001_GC_00001546	Acidobacteriota-sp-001	GC_00001546	5	ME5
Acidobacteriota-sp-001_GC_00001547	Acidobacteriota-sp-001	GC_00001547	1	ME1
Acidobacteriota-sp-001_GC_00001548	Acidobacteriota-sp-001	GC_00001548	1	ME1
Acidobacteriota-sp-001_GC_00001549	Acidobacteriota-sp-001	GC_00001549	23	ME23
Acidobacteriota-sp-001_GC_00001550	Acidobacteriota-sp-001	GC_00001550	5	ME5
Acidobacteriota-sp-001_GC_00001551	Acidobacteriota-sp-001	GC_00001551	5	ME5
Acidobacteriota-sp-001_GC_00001552	Acidobacteriota-sp-001	GC_00001552	1	ME1
Acidobacteriota-sp-001_GC_00001553	Acidobacteriota-sp-001	GC_00001553	17	ME17
Acidobacteriota-sp-001_GC_00001554	Acidobacteriota-sp-001	GC_00001554	5	ME5
Acidobacteriota-sp-001_GC_00001556	Acidobacteriota-sp-001	GC_00001556	23	ME23
Acidobacteriota-sp-001_GC_00001557	Acidobacteriota-sp-001	GC_00001557	23	ME23
Acidobacteriota-sp-001_GC_00001558	Acidobacteriota-sp-001	GC_00001558	23	ME23
Acidobacteriota-sp-001_GC_00001559	Acidobacteriota-sp-001	GC_00001559	23	ME23
Acidobacteriota-sp-001_GC_00001560	Acidobacteriota-sp-001	GC_00001560	1	ME1
Acidobacteriota-sp-001_GC_00001561	Acidobacteriota-sp-001	GC_00001561	7	ME7
Acidobacteriota-sp-001_GC_00001563	Acidobacteriota-sp-001	GC_00001563	1	ME1
Acidobacteriota-sp-001_GC_00001564	Acidobacteriota-sp-001	GC_00001564	5	ME5
Acidobacteriota-sp-001_GC_00001566	Acidobacteriota-sp-001	GC_00001566	23	ME23
Acidobacteriota-sp-001_GC_00001567	Acidobacteriota-sp-001	GC_00001567	1	ME1
Acidobacteriota-sp-001_GC_00001569	Acidobacteriota-sp-001	GC_00001569	5	ME5
Acidobacteriota-sp-001_GC_00001570	Acidobacteriota-sp-001	GC_00001570	5	ME5
Acidobacteriota-sp-001_GC_00001572	Acidobacteriota-sp-001	GC_00001572	23	ME23
Acidobacteriota-sp-001_GC_00001573	Acidobacteriota-sp-001	GC_00001573	1	ME1
Acidobacteriota-sp-001_GC_00001574	Acidobacteriota-sp-001	GC_00001574	9	ME9
Acidobacteriota-sp-001_GC_00001575	Acidobacteriota-sp-001	GC_00001575	1	ME1
Acidobacteriota-sp-001_GC_00001577	Acidobacteriota-sp-001	GC_00001577	8	ME8
Acidobacteriota-sp-001_GC_00001578	Acidobacteriota-sp-001	GC_00001578	5	ME5
Acidobacteriota-sp-001_GC_00001580	Acidobacteriota-sp-001	GC_00001580	5	ME5
Acidobacteriota-sp-001_GC_00001581	Acidobacteriota-sp-001	GC_00001581	5	ME5
Acidobacteriota-sp-001_GC_00001583	Acidobacteriota-sp-001	GC_00001583	5	ME5
Acidobacteriota-sp-001_GC_00001585	Acidobacteriota-sp-001	GC_00001585	5	ME5
Acidobacteriota-sp-001_GC_00001586	Acidobacteriota-sp-001	GC_00001586	23	ME23
Acidobacteriota-sp-001_GC_00001587	Acidobacteriota-sp-001	GC_00001587	46	ME46
Acidobacteriota-sp-001_GC_00001588	Acidobacteriota-sp-001	GC_00001588	34	ME34
Acidobacteriota-sp-001_GC_00001589	Acidobacteriota-sp-001	GC_00001589	5	ME5
Acidobacteriota-sp-001_GC_00001590	Acidobacteriota-sp-001	GC_00001590	34	ME34
Acidobacteriota-sp-001_GC_00001593	Acidobacteriota-sp-001	GC_00001593	23	ME23
Acidobacteriota-sp-001_GC_00001594	Acidobacteriota-sp-001	GC_00001594	5	ME5
Acidobacteriota-sp-001_GC_00001595	Acidobacteriota-sp-001	GC_00001595	34	ME34
Acidobacteriota-sp-001_GC_00001596	Acidobacteriota-sp-001	GC_00001596	5	ME5
Acidobacteriota-sp-001_GC_00001597	Acidobacteriota-sp-001	GC_00001597	1	ME1
Acidobacteriota-sp-001_GC_00001598	Acidobacteriota-sp-001	GC_00001598	5	ME5
Acidobacteriota-sp-001_GC_00001599	Acidobacteriota-sp-001	GC_00001599	5	ME5
Acidobacteriota-sp-001_GC_00001601	Acidobacteriota-sp-001	GC_00001601	1	ME1
Acidobacteriota-sp-001_GC_00001602	Acidobacteriota-sp-001	GC_00001602	5	ME5
Acidobacteriota-sp-001_GC_00001603	Acidobacteriota-sp-001	GC_00001603	23	ME23
Acidobacteriota-sp-001_GC_00001604	Acidobacteriota-sp-001	GC_00001604	1	ME1
Acidobacteriota-sp-001_GC_00001606	Acidobacteriota-sp-001	GC_00001606	5	ME5
Acidobacteriota-sp-001_GC_00001608	Acidobacteriota-sp-001	GC_00001608	5	ME5
Acidobacteriota-sp-001_GC_00001610	Acidobacteriota-sp-001	GC_00001610	5	ME5
Acidobacteriota-sp-001_GC_00001612	Acidobacteriota-sp-001	GC_00001612	5	ME5
Acidobacteriota-sp-001_GC_00001615	Acidobacteriota-sp-001	GC_00001615	23	ME23
Acidobacteriota-sp-001_GC_00001617	Acidobacteriota-sp-001	GC_00001617	23	ME23
Acidobacteriota-sp-001_GC_00001619	Acidobacteriota-sp-001	GC_00001619	5	ME5
Acidobacteriota-sp-001_GC_00001621	Acidobacteriota-sp-001	GC_00001621	5	ME5
Acidobacteriota-sp-001_GC_00001623	Acidobacteriota-sp-001	GC_00001623	5	ME5
Acidobacteriota-sp-001_GC_00001625	Acidobacteriota-sp-001	GC_00001625	1	ME1
Acidobacteriota-sp-001_GC_00001626	Acidobacteriota-sp-001	GC_00001626	5	ME5
Acidobacteriota-sp-001_GC_00001627	Acidobacteriota-sp-001	GC_00001627	5	ME5
Acidobacteriota-sp-001_GC_00001628	Acidobacteriota-sp-001	GC_00001628	5	ME5
Acidobacteriota-sp-001_GC_00001630	Acidobacteriota-sp-001	GC_00001630	23	ME23
Acidobacteriota-sp-001_GC_00001632	Acidobacteriota-sp-001	GC_00001632	5	ME5
Acidobacteriota-sp-001_GC_00001633	Acidobacteriota-sp-001	GC_00001633	3	ME3
Acidobacteriota-sp-001_GC_00001634	Acidobacteriota-sp-001	GC_00001634	5	ME5
Acidobacteriota-sp-001_GC_00001635	Acidobacteriota-sp-001	GC_00001635	1	ME1
Acidobacteriota-sp-001_GC_00001637	Acidobacteriota-sp-001	GC_00001637	5	ME5
Acidobacteriota-sp-001_GC_00001638	Acidobacteriota-sp-001	GC_00001638	23	ME23
Acidobacteriota-sp-001_GC_00001639	Acidobacteriota-sp-001	GC_00001639	1	ME1
Acidobacteriota-sp-001_GC_00001640	Acidobacteriota-sp-001	GC_00001640	5	ME5
Acidobacteriota-sp-001_GC_00001642	Acidobacteriota-sp-001	GC_00001642	3	ME3
Acidobacteriota-sp-001_GC_00001643	Acidobacteriota-sp-001	GC_00001643	5	ME5
Acidobacteriota-sp-001_GC_00001644	Acidobacteriota-sp-001	GC_00001644	5	ME5
Acidobacteriota-sp-001_GC_00001645	Acidobacteriota-sp-001	GC_00001645	9	ME9
Acidobacteriota-sp-001_GC_00001646	Acidobacteriota-sp-001	GC_00001646	5	ME5
Acidobacteriota-sp-001_GC_00001647	Acidobacteriota-sp-001	GC_00001647	23	ME23
Acidobacteriota-sp-001_GC_00001648	Acidobacteriota-sp-001	GC_00001648	26	ME26
Acidobacteriota-sp-001_GC_00001650	Acidobacteriota-sp-001	GC_00001650	46	ME46
Acidobacteriota-sp-001_GC_00001651	Acidobacteriota-sp-001	GC_00001651	23	ME23
Acidobacteriota-sp-001_GC_00001652	Acidobacteriota-sp-001	GC_00001652	1	ME1
Acidobacteriota-sp-001_GC_00001653	Acidobacteriota-sp-001	GC_00001653	5	ME5
Acidobacteriota-sp-001_GC_00001654	Acidobacteriota-sp-001	GC_00001654	1	ME1
Acidobacteriota-sp-001_GC_00001655	Acidobacteriota-sp-001	GC_00001655	5	ME5
Acidobacteriota-sp-001_GC_00001656	Acidobacteriota-sp-001	GC_00001656	5	ME5
Acidobacteriota-sp-001_GC_00001657	Acidobacteriota-sp-001	GC_00001657	5	ME5
Acidobacteriota-sp-001_GC_00001658	Acidobacteriota-sp-001	GC_00001658	36	ME36
Acidobacteriota-sp-001_GC_00001659	Acidobacteriota-sp-001	GC_00001659	5	ME5
Acidobacteriota-sp-001_GC_00001661	Acidobacteriota-sp-001	GC_00001661	5	ME5
Acidobacteriota-sp-001_GC_00001662	Acidobacteriota-sp-001	GC_00001662	1	ME1
Acidobacteriota-sp-001_GC_00001663	Acidobacteriota-sp-001	GC_00001663	5	ME5
Acidobacteriota-sp-001_GC_00001664	Acidobacteriota-sp-001	GC_00001664	5	ME5
Acidobacteriota-sp-001_GC_00001665	Acidobacteriota-sp-001	GC_00001665	23	ME23
Acidobacteriota-sp-001_GC_00001666	Acidobacteriota-sp-001	GC_00001666	5	ME5
Acidobacteriota-sp-001_GC_00001667	Acidobacteriota-sp-001	GC_00001667	5	ME5
Acidobacteriota-sp-001_GC_00001668	Acidobacteriota-sp-001	GC_00001668	5	ME5
Acidobacteriota-sp-001_GC_00001669	Acidobacteriota-sp-001	GC_00001669	5	ME5
Acidobacteriota-sp-001_GC_00001670	Acidobacteriota-sp-001	GC_00001670	5	ME5
Acidobacteriota-sp-001_GC_00001672	Acidobacteriota-sp-001	GC_00001672	5	ME5
Acidobacteriota-sp-001_GC_00001674	Acidobacteriota-sp-001	GC_00001674	1	ME1
Acidobacteriota-sp-001_GC_00001675	Acidobacteriota-sp-001	GC_00001675	5	ME5
Acidobacteriota-sp-001_GC_00001676	Acidobacteriota-sp-001	GC_00001676	5	ME5
Acidobacteriota-sp-001_GC_00001677	Acidobacteriota-sp-001	GC_00001677	5	ME5
Acidobacteriota-sp-001_GC_00001679	Acidobacteriota-sp-001	GC_00001679	5	ME5
Acidobacteriota-sp-001_GC_00001680	Acidobacteriota-sp-001	GC_00001680	5	ME5
Acidobacteriota-sp-001_GC_00001681	Acidobacteriota-sp-001	GC_00001681	7	ME7
Acidobacteriota-sp-001_GC_00001682	Acidobacteriota-sp-001	GC_00001682	23	ME23
Acidobacteriota-sp-001_GC_00001684	Acidobacteriota-sp-001	GC_00001684	1	ME1
Acidobacteriota-sp-001_GC_00001685	Acidobacteriota-sp-001	GC_00001685	5	ME5
Acidobacteriota-sp-001_GC_00001686	Acidobacteriota-sp-001	GC_00001686	5	ME5
Acidobacteriota-sp-001_GC_00001687	Acidobacteriota-sp-001	GC_00001687	5	ME5
Acidobacteriota-sp-001_GC_00001688	Acidobacteriota-sp-001	GC_00001688	36	ME36
Acidobacteriota-sp-001_GC_00001689	Acidobacteriota-sp-001	GC_00001689	9	ME9
Acidobacteriota-sp-001_GC_00001690	Acidobacteriota-sp-001	GC_00001690	5	ME5
Acidobacteriota-sp-001_GC_00001691	Acidobacteriota-sp-001	GC_00001691	5	ME5
Acidobacteriota-sp-001_GC_00001692	Acidobacteriota-sp-001	GC_00001692	23	ME23
Acidobacteriota-sp-001_GC_00001693	Acidobacteriota-sp-001	GC_00001693	5	ME5
Acidobacteriota-sp-001_GC_00001694	Acidobacteriota-sp-001	GC_00001694	5	ME5
Acidobacteriota-sp-001_GC_00001695	Acidobacteriota-sp-001	GC_00001695	2	ME2
Acidobacteriota-sp-001_GC_00001696	Acidobacteriota-sp-001	GC_00001696	5	ME5
Acidobacteriota-sp-001_GC_00001698	Acidobacteriota-sp-001	GC_00001698	5	ME5
Acidobacteriota-sp-001_GC_00001699	Acidobacteriota-sp-001	GC_00001699	5	ME5
Acidobacteriota-sp-001_GC_00001700	Acidobacteriota-sp-001	GC_00001700	34	ME34
Acidobacteriota-sp-001_GC_00001701	Acidobacteriota-sp-001	GC_00001701	5	ME5
Acidobacteriota-sp-001_GC_00001702	Acidobacteriota-sp-001	GC_00001702	9	ME9
Acidobacteriota-sp-001_GC_00001703	Acidobacteriota-sp-001	GC_00001703	1	ME1
Acidobacteriota-sp-001_GC_00001706	Acidobacteriota-sp-001	GC_00001706	6	ME6
Acidobacteriota-sp-001_GC_00001707	Acidobacteriota-sp-001	GC_00001707	5	ME5
Acidobacteriota-sp-001_GC_00001708	Acidobacteriota-sp-001	GC_00001708	5	ME5
Acidobacteriota-sp-001_GC_00001709	Acidobacteriota-sp-001	GC_00001709	34	ME34
Acidobacteriota-sp-001_GC_00001710	Acidobacteriota-sp-001	GC_00001710	23	ME23
Acidobacteriota-sp-001_GC_00001711	Acidobacteriota-sp-001	GC_00001711	1	ME1
Acidobacteriota-sp-001_GC_00001712	Acidobacteriota-sp-001	GC_00001712	3	ME3
Acidobacteriota-sp-001_GC_00001713	Acidobacteriota-sp-001	GC_00001713	1	ME1
Acidobacteriota-sp-001_GC_00001714	Acidobacteriota-sp-001	GC_00001714	1	ME1
Acidobacteriota-sp-001_GC_00001715	Acidobacteriota-sp-001	GC_00001715	1	ME1
Acidobacteriota-sp-001_GC_00001716	Acidobacteriota-sp-001	GC_00001716	1	ME1
Acidobacteriota-sp-001_GC_00001717	Acidobacteriota-sp-001	GC_00001717	5	ME5
Acidobacteriota-sp-001_GC_00001718	Acidobacteriota-sp-001	GC_00001718	5	ME5
Acidobacteriota-sp-001_GC_00001719	Acidobacteriota-sp-001	GC_00001719	5	ME5
Acidobacteriota-sp-001_GC_00001720	Acidobacteriota-sp-001	GC_00001720	7	ME7
Acidobacteriota-sp-001_GC_00001721	Acidobacteriota-sp-001	GC_00001721	23	ME23
Acidobacteriota-sp-001_GC_00001722	Acidobacteriota-sp-001	GC_00001722	5	ME5
Acidobacteriota-sp-001_GC_00001723	Acidobacteriota-sp-001	GC_00001723	5	ME5
Acidobacteriota-sp-001_GC_00001724	Acidobacteriota-sp-001	GC_00001724	5	ME5
Acidobacteriota-sp-001_GC_00001725	Acidobacteriota-sp-001	GC_00001725	23	ME23
Acidobacteriota-sp-001_GC_00001726	Acidobacteriota-sp-001	GC_00001726	1	ME1
Acidobacteriota-sp-001_GC_00001728	Acidobacteriota-sp-001	GC_00001728	1	ME1
Acidobacteriota-sp-001_GC_00001729	Acidobacteriota-sp-001	GC_00001729	5	ME5
Acidobacteriota-sp-001_GC_00001730	Acidobacteriota-sp-001	GC_00001730	3	ME3
Acidobacteriota-sp-001_GC_00001731	Acidobacteriota-sp-001	GC_00001731	5	ME5
Acidobacteriota-sp-001_GC_00001732	Acidobacteriota-sp-001	GC_00001732	5	ME5
Acidobacteriota-sp-001_GC_00001733	Acidobacteriota-sp-001	GC_00001733	1	ME1
Acidobacteriota-sp-001_GC_00001734	Acidobacteriota-sp-001	GC_00001734	46	ME46
Acidobacteriota-sp-001_GC_00001735	Acidobacteriota-sp-001	GC_00001735	5	ME5
Acidobacteriota-sp-001_GC_00001736	Acidobacteriota-sp-001	GC_00001736	5	ME5
Acidobacteriota-sp-001_GC_00001737	Acidobacteriota-sp-001	GC_00001737	7	ME7
Acidobacteriota-sp-001_GC_00001738	Acidobacteriota-sp-001	GC_00001738	5	ME5
Acidobacteriota-sp-001_GC_00001739	Acidobacteriota-sp-001	GC_00001739	5	ME5
Acidobacteriota-sp-001_GC_00001740	Acidobacteriota-sp-001	GC_00001740	23	ME23
Acidobacteriota-sp-001_GC_00001741	Acidobacteriota-sp-001	GC_00001741	3	ME3
Acidobacteriota-sp-001_GC_00001742	Acidobacteriota-sp-001	GC_00001742	8	ME8
Acidobacteriota-sp-001_GC_00001743	Acidobacteriota-sp-001	GC_00001743	5	ME5
Acidobacteriota-sp-001_GC_00001744	Acidobacteriota-sp-001	GC_00001744	1	ME1
Acidobacteriota-sp-001_GC_00001745	Acidobacteriota-sp-001	GC_00001745	1	ME1
Acidobacteriota-sp-001_GC_00001746	Acidobacteriota-sp-001	GC_00001746	5	ME5
Acidobacteriota-sp-001_GC_00001747	Acidobacteriota-sp-001	GC_00001747	1	ME1
Acidobacteriota-sp-001_GC_00001748	Acidobacteriota-sp-001	GC_00001748	5	ME5
Acidobacteriota-sp-001_GC_00001749	Acidobacteriota-sp-001	GC_00001749	23	ME23
Acidobacteriota-sp-001_GC_00001750	Acidobacteriota-sp-001	GC_00001750	5	ME5
Acidobacteriota-sp-001_GC_00001751	Acidobacteriota-sp-001	GC_00001751	34	ME34
Acidobacteriota-sp-001_GC_00001753	Acidobacteriota-sp-001	GC_00001753	5	ME5
Acidobacteriota-sp-001_GC_00001754	Acidobacteriota-sp-001	GC_00001754	5	ME5
Acidobacteriota-sp-001_GC_00001755	Acidobacteriota-sp-001	GC_00001755	5	ME5
Acidobacteriota-sp-001_GC_00001756	Acidobacteriota-sp-001	GC_00001756	5	ME5
Acidobacteriota-sp-001_GC_00001757	Acidobacteriota-sp-001	GC_00001757	48	ME48
Acidobacteriota-sp-001_GC_00001758	Acidobacteriota-sp-001	GC_00001758	7	ME7
Acidobacteriota-sp-001_GC_00001759	Acidobacteriota-sp-001	GC_00001759	5	ME5
Acidobacteriota-sp-001_GC_00001760	Acidobacteriota-sp-001	GC_00001760	34	ME34
Acidobacteriota-sp-001_GC_00001761	Acidobacteriota-sp-001	GC_00001761	5	ME5
Acidobacteriota-sp-001_GC_00001762	Acidobacteriota-sp-001	GC_00001762	23	ME23
Acidobacteriota-sp-001_GC_00001763	Acidobacteriota-sp-001	GC_00001763	5	ME5
Acidobacteriota-sp-001_GC_00001764	Acidobacteriota-sp-001	GC_00001764	5	ME5
Acidobacteriota-sp-001_GC_00001765	Acidobacteriota-sp-001	GC_00001765	5	ME5
Acidobacteriota-sp-001_GC_00001766	Acidobacteriota-sp-001	GC_00001766	5	ME5
Acidobacteriota-sp-001_GC_00001767	Acidobacteriota-sp-001	GC_00001767	23	ME23
Acidobacteriota-sp-001_GC_00001768	Acidobacteriota-sp-001	GC_00001768	17	ME17
Acidobacteriota-sp-001_GC_00001770	Acidobacteriota-sp-001	GC_00001770	5	ME5
Acidobacteriota-sp-001_GC_00001771	Acidobacteriota-sp-001	GC_00001771	5	ME5
Acidobacteriota-sp-001_GC_00001772	Acidobacteriota-sp-001	GC_00001772	5	ME5
Acidobacteriota-sp-001_GC_00001773	Acidobacteriota-sp-001	GC_00001773	34	ME34
Acidobacteriota-sp-001_GC_00001774	Acidobacteriota-sp-001	GC_00001774	23	ME23
Acidobacteriota-sp-001_GC_00001775	Acidobacteriota-sp-001	GC_00001775	5	ME5
Acidobacteriota-sp-001_GC_00001776	Acidobacteriota-sp-001	GC_00001776	23	ME23
Acidobacteriota-sp-001_GC_00001777	Acidobacteriota-sp-001	GC_00001777	40	ME40
Acidobacteriota-sp-001_GC_00001778	Acidobacteriota-sp-001	GC_00001778	1	ME1
Acidobacteriota-sp-001_GC_00001779	Acidobacteriota-sp-001	GC_00001779	5	ME5
Acidobacteriota-sp-001_GC_00001780	Acidobacteriota-sp-001	GC_00001780	5	ME5
Acidobacteriota-sp-001_GC_00001781	Acidobacteriota-sp-001	GC_00001781	5	ME5
Acidobacteriota-sp-001_GC_00001782	Acidobacteriota-sp-001	GC_00001782	5	ME5
Acidobacteriota-sp-001_GC_00001783	Acidobacteriota-sp-001	GC_00001783	9	ME9
Acidobacteriota-sp-001_GC_00001784	Acidobacteriota-sp-001	GC_00001784	5	ME5
Acidobacteriota-sp-001_GC_00001785	Acidobacteriota-sp-001	GC_00001785	5	ME5
Acidobacteriota-sp-001_GC_00001786	Acidobacteriota-sp-001	GC_00001786	5	ME5
Acidobacteriota-sp-001_GC_00001787	Acidobacteriota-sp-001	GC_00001787	4	ME4
Acidobacteriota-sp-001_GC_00001788	Acidobacteriota-sp-001	GC_00001788	5	ME5
Acidobacteriota-sp-001_GC_00001789	Acidobacteriota-sp-001	GC_00001789	5	ME5
Acidobacteriota-sp-001_GC_00001790	Acidobacteriota-sp-001	GC_00001790	5	ME5
Acidobacteriota-sp-001_GC_00001791	Acidobacteriota-sp-001	GC_00001791	5	ME5
Acidobacteriota-sp-001_GC_00001792	Acidobacteriota-sp-001	GC_00001792	5	ME5
Acidobacteriota-sp-001_GC_00001794	Acidobacteriota-sp-001	GC_00001794	1	ME1
Acidobacteriota-sp-001_GC_00001795	Acidobacteriota-sp-001	GC_00001795	5	ME5
Acidobacteriota-sp-001_GC_00001796	Acidobacteriota-sp-001	GC_00001796	34	ME34
Acidobacteriota-sp-001_GC_00001797	Acidobacteriota-sp-001	GC_00001797	5	ME5
Acidobacteriota-sp-001_GC_00001798	Acidobacteriota-sp-001	GC_00001798	23	ME23
Acidobacteriota-sp-001_GC_00001799	Acidobacteriota-sp-001	GC_00001799	5	ME5
Acidobacteriota-sp-001_GC_00001801	Acidobacteriota-sp-001	GC_00001801	5	ME5
Acidobacteriota-sp-001_GC_00001802	Acidobacteriota-sp-001	GC_00001802	5	ME5
Acidobacteriota-sp-001_GC_00001803	Acidobacteriota-sp-001	GC_00001803	23	ME23
Acidobacteriota-sp-001_GC_00001804	Acidobacteriota-sp-001	GC_00001804	1	ME1
Acidobacteriota-sp-001_GC_00001805	Acidobacteriota-sp-001	GC_00001805	23	ME23
Acidobacteriota-sp-001_GC_00001806	Acidobacteriota-sp-001	GC_00001806	5	ME5
Acidobacteriota-sp-001_GC_00001808	Acidobacteriota-sp-001	GC_00001808	5	ME5
Acidobacteriota-sp-001_GC_00001809	Acidobacteriota-sp-001	GC_00001809	5	ME5
Acidobacteriota-sp-001_GC_00001810	Acidobacteriota-sp-001	GC_00001810	5	ME5
Acidobacteriota-sp-001_GC_00001811	Acidobacteriota-sp-001	GC_00001811	5	ME5
Acidobacteriota-sp-001_GC_00001812	Acidobacteriota-sp-001	GC_00001812	1	ME1
Acidobacteriota-sp-001_GC_00001813	Acidobacteriota-sp-001	GC_00001813	23	ME23
Acidobacteriota-sp-001_GC_00001814	Acidobacteriota-sp-001	GC_00001814	46	ME46
Acidobacteriota-sp-001_GC_00001815	Acidobacteriota-sp-001	GC_00001815	9	ME9
Acidobacteriota-sp-001_GC_00001816	Acidobacteriota-sp-001	GC_00001816	5	ME5
Acidobacteriota-sp-001_GC_00001817	Acidobacteriota-sp-001	GC_00001817	1	ME1
Acidobacteriota-sp-001_GC_00001818	Acidobacteriota-sp-001	GC_00001818	5	ME5
Acidobacteriota-sp-001_GC_00001819	Acidobacteriota-sp-001	GC_00001819	1	ME1
Acidobacteriota-sp-001_GC_00001820	Acidobacteriota-sp-001	GC_00001820	23	ME23
Acidobacteriota-sp-001_GC_00001821	Acidobacteriota-sp-001	GC_00001821	34	ME34
Acidobacteriota-sp-001_GC_00001822	Acidobacteriota-sp-001	GC_00001822	23	ME23
Acidobacteriota-sp-001_GC_00001823	Acidobacteriota-sp-001	GC_00001823	1	ME1
Acidobacteriota-sp-001_GC_00001825	Acidobacteriota-sp-001	GC_00001825	5	ME5
Acidobacteriota-sp-001_GC_00001826	Acidobacteriota-sp-001	GC_00001826	5	ME5
Acidobacteriota-sp-001_GC_00001827	Acidobacteriota-sp-001	GC_00001827	5	ME5
Acidobacteriota-sp-001_GC_00001828	Acidobacteriota-sp-001	GC_00001828	5	ME5
Acidobacteriota-sp-001_GC_00001829	Acidobacteriota-sp-001	GC_00001829	23	ME23
Acidobacteriota-sp-001_GC_00001830	Acidobacteriota-sp-001	GC_00001830	1	ME1
Acidobacteriota-sp-001_GC_00001831	Acidobacteriota-sp-001	GC_00001831	10	ME10
Acidobacteriota-sp-001_GC_00001832	Acidobacteriota-sp-001	GC_00001832	1	ME1
Acidobacteriota-sp-001_GC_00001833	Acidobacteriota-sp-001	GC_00001833	5	ME5
Acidobacteriota-sp-001_GC_00001834	Acidobacteriota-sp-001	GC_00001834	1	ME1
Acidobacteriota-sp-001_GC_00001835	Acidobacteriota-sp-001	GC_00001835	5	ME5
Acidobacteriota-sp-001_GC_00001836	Acidobacteriota-sp-001	GC_00001836	5	ME5
Acidobacteriota-sp-001_GC_00001837	Acidobacteriota-sp-001	GC_00001837	1	ME1
Acidobacteriota-sp-001_GC_00001838	Acidobacteriota-sp-001	GC_00001838	5	ME5
Acidobacteriota-sp-001_GC_00001839	Acidobacteriota-sp-001	GC_00001839	5	ME5
Acidobacteriota-sp-001_GC_00001840	Acidobacteriota-sp-001	GC_00001840	5	ME5
Acidobacteriota-sp-001_GC_00001841	Acidobacteriota-sp-001	GC_00001841	1	ME1
Acidobacteriota-sp-001_GC_00001842	Acidobacteriota-sp-001	GC_00001842	5	ME5
Acidobacteriota-sp-001_GC_00001843	Acidobacteriota-sp-001	GC_00001843	5	ME5
Acidobacteriota-sp-001_GC_00001844	Acidobacteriota-sp-001	GC_00001844	1	ME1
Acidobacteriota-sp-001_GC_00001845	Acidobacteriota-sp-001	GC_00001845	5	ME5
Acidobacteriota-sp-001_GC_00001846	Acidobacteriota-sp-001	GC_00001846	5	ME5
Acidobacteriota-sp-001_GC_00001847	Acidobacteriota-sp-001	GC_00001847	34	ME34
Acidobacteriota-sp-001_GC_00001848	Acidobacteriota-sp-001	GC_00001848	5	ME5
Acidobacteriota-sp-001_GC_00001849	Acidobacteriota-sp-001	GC_00001849	2	ME2
Acidobacteriota-sp-001_GC_00001850	Acidobacteriota-sp-001	GC_00001850	5	ME5
Acidobacteriota-sp-001_GC_00001851	Acidobacteriota-sp-001	GC_00001851	5	ME5
Acidobacteriota-sp-001_GC_00001852	Acidobacteriota-sp-001	GC_00001852	5	ME5
Acidobacteriota-sp-001_GC_00001853	Acidobacteriota-sp-001	GC_00001853	9	ME9
Acidobacteriota-sp-001_GC_00001854	Acidobacteriota-sp-001	GC_00001854	5	ME5
Acidobacteriota-sp-001_GC_00001855	Acidobacteriota-sp-001	GC_00001855	1	ME1
Acidobacteriota-sp-001_GC_00001856	Acidobacteriota-sp-001	GC_00001856	5	ME5
Acidobacteriota-sp-001_GC_00001857	Acidobacteriota-sp-001	GC_00001857	1	ME1
Acidobacteriota-sp-001_GC_00001858	Acidobacteriota-sp-001	GC_00001858	23	ME23
Acidobacteriota-sp-001_GC_00001859	Acidobacteriota-sp-001	GC_00001859	1	ME1
Acidobacteriota-sp-001_GC_00001860	Acidobacteriota-sp-001	GC_00001860	5	ME5
Acidobacteriota-sp-001_GC_00001861	Acidobacteriota-sp-001	GC_00001861	5	ME5
Acidobacteriota-sp-001_GC_00001862	Acidobacteriota-sp-001	GC_00001862	1	ME1
Acidobacteriota-sp-001_GC_00001864	Acidobacteriota-sp-001	GC_00001864	2	ME2
Acidobacteriota-sp-001_GC_00001865	Acidobacteriota-sp-001	GC_00001865	5	ME5
Acidobacteriota-sp-001_GC_00001866	Acidobacteriota-sp-001	GC_00001866	34	ME34
Acidobacteriota-sp-001_GC_00001867	Acidobacteriota-sp-001	GC_00001867	1	ME1
Acidobacteriota-sp-001_GC_00001868	Acidobacteriota-sp-001	GC_00001868	5	ME5
Acidobacteriota-sp-001_GC_00001869	Acidobacteriota-sp-001	GC_00001869	23	ME23
Acidobacteriota-sp-001_GC_00001870	Acidobacteriota-sp-001	GC_00001870	5	ME5
Acidobacteriota-sp-001_GC_00001871	Acidobacteriota-sp-001	GC_00001871	4	ME4
Acidobacteriota-sp-001_GC_00001872	Acidobacteriota-sp-001	GC_00001872	23	ME23
Acidobacteriota-sp-001_GC_00001873	Acidobacteriota-sp-001	GC_00001873	23	ME23
Acidobacteriota-sp-001_GC_00001874	Acidobacteriota-sp-001	GC_00001874	1	ME1
Acidobacteriota-sp-001_GC_00001875	Acidobacteriota-sp-001	GC_00001875	1	ME1
Acidobacteriota-sp-001_GC_00001876	Acidobacteriota-sp-001	GC_00001876	23	ME23
Acidobacteriota-sp-001_GC_00001877	Acidobacteriota-sp-001	GC_00001877	5	ME5
Acidobacteriota-sp-001_GC_00001878	Acidobacteriota-sp-001	GC_00001878	2	ME2
Acidobacteriota-sp-001_GC_00001879	Acidobacteriota-sp-001	GC_00001879	26	ME26
Acidobacteriota-sp-001_GC_00001880	Acidobacteriota-sp-001	GC_00001880	48	ME48
Acidobacteriota-sp-001_GC_00001881	Acidobacteriota-sp-001	GC_00001881	48	ME48
Acidobacteriota-sp-001_GC_00001882	Acidobacteriota-sp-001	GC_00001882	2	ME2
Acidobacteriota-sp-001_GC_00001883	Acidobacteriota-sp-001	GC_00001883	46	ME46
Acidobacteriota-sp-001_GC_00001884	Acidobacteriota-sp-001	GC_00001884	5	ME5
Acidobacteriota-sp-001_GC_00001885	Acidobacteriota-sp-001	GC_00001885	23	ME23
Acidobacteriota-sp-001_GC_00001886	Acidobacteriota-sp-001	GC_00001886	5	ME5
Acidobacteriota-sp-001_GC_00001887	Acidobacteriota-sp-001	GC_00001887	5	ME5
Acidobacteriota-sp-001_GC_00001888	Acidobacteriota-sp-001	GC_00001888	5	ME5
Acidobacteriota-sp-001_GC_00001889	Acidobacteriota-sp-001	GC_00001889	3	ME3
Acidobacteriota-sp-001_GC_00001890	Acidobacteriota-sp-001	GC_00001890	23	ME23
Acidobacteriota-sp-001_GC_00001891	Acidobacteriota-sp-001	GC_00001891	5	ME5
Acidobacteriota-sp-001_GC_00001892	Acidobacteriota-sp-001	GC_00001892	5	ME5
Acidobacteriota-sp-001_GC_00001893	Acidobacteriota-sp-001	GC_00001893	9	ME9
Acidobacteriota-sp-001_GC_00001895	Acidobacteriota-sp-001	GC_00001895	23	ME23
Acidobacteriota-sp-001_GC_00001896	Acidobacteriota-sp-001	GC_00001896	5	ME5
Acidobacteriota-sp-001_GC_00001897	Acidobacteriota-sp-001	GC_00001897	3	ME3
Acidobacteriota-sp-001_GC_00001899	Acidobacteriota-sp-001	GC_00001899	34	ME34
Acidobacteriota-sp-001_GC_00001900	Acidobacteriota-sp-001	GC_00001900	5	ME5
Acidobacteriota-sp-001_GC_00001901	Acidobacteriota-sp-001	GC_00001901	5	ME5
Acidobacteriota-sp-001_GC_00001902	Acidobacteriota-sp-001	GC_00001902	5	ME5
Acidobacteriota-sp-001_GC_00001903	Acidobacteriota-sp-001	GC_00001903	5	ME5
Acidobacteriota-sp-001_GC_00001904	Acidobacteriota-sp-001	GC_00001904	23	ME23
Acidobacteriota-sp-001_GC_00001905	Acidobacteriota-sp-001	GC_00001905	5	ME5
Acidobacteriota-sp-001_GC_00001906	Acidobacteriota-sp-001	GC_00001906	5	ME5
Acidobacteriota-sp-001_GC_00001907	Acidobacteriota-sp-001	GC_00001907	5	ME5
Acidobacteriota-sp-001_GC_00001908	Acidobacteriota-sp-001	GC_00001908	5	ME5
Acidobacteriota-sp-001_GC_00001909	Acidobacteriota-sp-001	GC_00001909	5	ME5
Acidobacteriota-sp-001_GC_00001910	Acidobacteriota-sp-001	GC_00001910	33	ME33
Acidobacteriota-sp-001_GC_00001911	Acidobacteriota-sp-001	GC_00001911	13	ME13
Acidobacteriota-sp-001_GC_00001912	Acidobacteriota-sp-001	GC_00001912	34	ME34
Acidobacteriota-sp-001_GC_00001913	Acidobacteriota-sp-001	GC_00001913	4	ME4
Acidobacteriota-sp-001_GC_00001914	Acidobacteriota-sp-001	GC_00001914	5	ME5
Acidobacteriota-sp-001_GC_00001915	Acidobacteriota-sp-001	GC_00001915	5	ME5
Acidobacteriota-sp-001_GC_00001917	Acidobacteriota-sp-001	GC_00001917	5	ME5
Acidobacteriota-sp-001_GC_00001918	Acidobacteriota-sp-001	GC_00001918	5	ME5
Acidobacteriota-sp-001_GC_00001919	Acidobacteriota-sp-001	GC_00001919	5	ME5
Acidobacteriota-sp-001_GC_00001920	Acidobacteriota-sp-001	GC_00001920	5	ME5
Acidobacteriota-sp-001_GC_00001921	Acidobacteriota-sp-001	GC_00001921	5	ME5
Acidobacteriota-sp-001_GC_00001922	Acidobacteriota-sp-001	GC_00001922	5	ME5
Acidobacteriota-sp-001_GC_00001923	Acidobacteriota-sp-001	GC_00001923	5	ME5
Acidobacteriota-sp-001_GC_00001924	Acidobacteriota-sp-001	GC_00001924	5	ME5
Acidobacteriota-sp-001_GC_00001925	Acidobacteriota-sp-001	GC_00001925	5	ME5
Acidobacteriota-sp-001_GC_00001926	Acidobacteriota-sp-001	GC_00001926	1	ME1
Acidobacteriota-sp-001_GC_00001927	Acidobacteriota-sp-001	GC_00001927	5	ME5
Acidobacteriota-sp-001_GC_00001928	Acidobacteriota-sp-001	GC_00001928	1	ME1
Acidobacteriota-sp-001_GC_00001929	Acidobacteriota-sp-001	GC_00001929	5	ME5
Acidobacteriota-sp-001_GC_00001930	Acidobacteriota-sp-001	GC_00001930	3	ME3
Acidobacteriota-sp-001_GC_00001931	Acidobacteriota-sp-001	GC_00001931	5	ME5
Acidobacteriota-sp-001_GC_00001933	Acidobacteriota-sp-001	GC_00001933	5	ME5
Acidobacteriota-sp-001_GC_00001934	Acidobacteriota-sp-001	GC_00001934	46	ME46
Acidobacteriota-sp-001_GC_00001936	Acidobacteriota-sp-001	GC_00001936	5	ME5
Acidobacteriota-sp-001_GC_00001938	Acidobacteriota-sp-001	GC_00001938	5	ME5
Acidobacteriota-sp-001_GC_00001939	Acidobacteriota-sp-001	GC_00001939	8	ME8
Acidobacteriota-sp-001_GC_00001940	Acidobacteriota-sp-001	GC_00001940	48	ME48
Acidobacteriota-sp-001_GC_00001941	Acidobacteriota-sp-001	GC_00001941	5	ME5
Acidobacteriota-sp-001_GC_00001942	Acidobacteriota-sp-001	GC_00001942	8	ME8
Acidobacteriota-sp-001_GC_00001943	Acidobacteriota-sp-001	GC_00001943	5	ME5
Acidobacteriota-sp-001_GC_00001944	Acidobacteriota-sp-001	GC_00001944	5	ME5
Acidobacteriota-sp-001_GC_00001945	Acidobacteriota-sp-001	GC_00001945	1	ME1
Acidobacteriota-sp-001_GC_00001946	Acidobacteriota-sp-001	GC_00001946	5	ME5
Acidobacteriota-sp-001_GC_00001947	Acidobacteriota-sp-001	GC_00001947	5	ME5
Acidobacteriota-sp-001_GC_00001948	Acidobacteriota-sp-001	GC_00001948	2	ME2
Acidobacteriota-sp-001_GC_00001949	Acidobacteriota-sp-001	GC_00001949	5	ME5
Acidobacteriota-sp-001_GC_00001950	Acidobacteriota-sp-001	GC_00001950	7	ME7
Acidobacteriota-sp-001_GC_00001952	Acidobacteriota-sp-001	GC_00001952	5	ME5
Acidobacteriota-sp-001_GC_00001954	Acidobacteriota-sp-001	GC_00001954	8	ME8
Acidobacteriota-sp-001_GC_00001955	Acidobacteriota-sp-001	GC_00001955	34	ME34
Acidobacteriota-sp-001_GC_00001957	Acidobacteriota-sp-001	GC_00001957	5	ME5
Acidobacteriota-sp-001_GC_00001958	Acidobacteriota-sp-001	GC_00001958	23	ME23
Acidobacteriota-sp-001_GC_00001959	Acidobacteriota-sp-001	GC_00001959	5	ME5
Acidobacteriota-sp-001_GC_00001961	Acidobacteriota-sp-001	GC_00001961	5	ME5
Acidobacteriota-sp-001_GC_00001962	Acidobacteriota-sp-001	GC_00001962	5	ME5
Acidobacteriota-sp-001_GC_00001963	Acidobacteriota-sp-001	GC_00001963	9	ME9
Acidobacteriota-sp-001_GC_00001966	Acidobacteriota-sp-001	GC_00001966	34	ME34
Acidobacteriota-sp-001_GC_00001968	Acidobacteriota-sp-001	GC_00001968	17	ME17
Acidobacteriota-sp-001_GC_00001969	Acidobacteriota-sp-001	GC_00001969	5	ME5
Acidobacteriota-sp-001_GC_00001970	Acidobacteriota-sp-001	GC_00001970	5	ME5
Acidobacteriota-sp-001_GC_00001971	Acidobacteriota-sp-001	GC_00001971	5	ME5
Acidobacteriota-sp-001_GC_00001972	Acidobacteriota-sp-001	GC_00001972	5	ME5
Acidobacteriota-sp-001_GC_00001974	Acidobacteriota-sp-001	GC_00001974	2	ME2
Acidobacteriota-sp-001_GC_00001975	Acidobacteriota-sp-001	GC_00001975	6	ME6
Acidobacteriota-sp-001_GC_00001976	Acidobacteriota-sp-001	GC_00001976	4	ME4
Acidobacteriota-sp-001_GC_00001977	Acidobacteriota-sp-001	GC_00001977	1	ME1
Acidobacteriota-sp-001_GC_00001980	Acidobacteriota-sp-001	GC_00001980	5	ME5
Acidobacteriota-sp-001_GC_00001981	Acidobacteriota-sp-001	GC_00001981	2	ME2
Acidobacteriota-sp-001_GC_00001982	Acidobacteriota-sp-001	GC_00001982	5	ME5
Acidobacteriota-sp-001_GC_00001983	Acidobacteriota-sp-001	GC_00001983	23	ME23
Acidobacteriota-sp-001_GC_00001984	Acidobacteriota-sp-001	GC_00001984	5	ME5
Acidobacteriota-sp-001_GC_00001986	Acidobacteriota-sp-001	GC_00001986	5	ME5
Acidobacteriota-sp-001_GC_00001987	Acidobacteriota-sp-001	GC_00001987	5	ME5
Acidobacteriota-sp-001_GC_00001988	Acidobacteriota-sp-001	GC_00001988	1	ME1
Acidobacteriota-sp-001_GC_00001989	Acidobacteriota-sp-001	GC_00001989	1	ME1
Acidobacteriota-sp-001_GC_00001990	Acidobacteriota-sp-001	GC_00001990	0	ME0
Acidobacteriota-sp-001_GC_00001991	Acidobacteriota-sp-001	GC_00001991	5	ME5
Acidobacteriota-sp-001_GC_00001992	Acidobacteriota-sp-001	GC_00001992	5	ME5
Acidobacteriota-sp-001_GC_00001994	Acidobacteriota-sp-001	GC_00001994	15	ME15
Acidobacteriota-sp-001_GC_00001995	Acidobacteriota-sp-001	GC_00001995	5	ME5
Acidobacteriota-sp-001_GC_00001996	Acidobacteriota-sp-001	GC_00001996	5	ME5
Acidobacteriota-sp-001_GC_00001997	Acidobacteriota-sp-001	GC_00001997	34	ME34
Acidobacteriota-sp-001_GC_00001998	Acidobacteriota-sp-001	GC_00001998	4	ME4
Acidobacteriota-sp-001_GC_00001999	Acidobacteriota-sp-001	GC_00001999	5	ME5
Acidobacteriota-sp-001_GC_00002000	Acidobacteriota-sp-001	GC_00002000	5	ME5
Acidobacteriota-sp-001_GC_00002001	Acidobacteriota-sp-001	GC_00002001	5	ME5
Acidobacteriota-sp-001_GC_00002002	Acidobacteriota-sp-001	GC_00002002	5	ME5
Acidobacteriota-sp-001_GC_00002003	Acidobacteriota-sp-001	GC_00002003	13	ME13
Acidobacteriota-sp-001_GC_00002004	Acidobacteriota-sp-001	GC_00002004	5	ME5
Acidobacteriota-sp-001_GC_00002005	Acidobacteriota-sp-001	GC_00002005	5	ME5
Acidobacteriota-sp-001_GC_00002007	Acidobacteriota-sp-001	GC_00002007	34	ME34
Acidobacteriota-sp-001_GC_00002008	Acidobacteriota-sp-001	GC_00002008	23	ME23
Acidobacteriota-sp-001_GC_00002009	Acidobacteriota-sp-001	GC_00002009	5	ME5
Acidobacteriota-sp-001_GC_00002013	Acidobacteriota-sp-001	GC_00002013	1	ME1
Acidobacteriota-sp-001_GC_00002014	Acidobacteriota-sp-001	GC_00002014	4	ME4
Acidobacteriota-sp-001_GC_00002015	Acidobacteriota-sp-001	GC_00002015	1	ME1
Acidobacteriota-sp-001_GC_00002017	Acidobacteriota-sp-001	GC_00002017	1	ME1
Acidobacteriota-sp-001_GC_00002020	Acidobacteriota-sp-001	GC_00002020	1	ME1
Acidobacteriota-sp-001_GC_00002021	Acidobacteriota-sp-001	GC_00002021	5	ME5
Acidobacteriota-sp-001_GC_00002023	Acidobacteriota-sp-001	GC_00002023	4	ME4
Acidobacteriota-sp-001_GC_00002024	Acidobacteriota-sp-001	GC_00002024	0	ME0
Acidobacteriota-sp-001_GC_00002025	Acidobacteriota-sp-001	GC_00002025	1	ME1
Acidobacteriota-sp-001_GC_00002026	Acidobacteriota-sp-001	GC_00002026	1	ME1
Acidobacteriota-sp-001_GC_00002027	Acidobacteriota-sp-001	GC_00002027	46	ME46
Acidobacteriota-sp-001_GC_00002028	Acidobacteriota-sp-001	GC_00002028	5	ME5
Acidobacteriota-sp-001_GC_00002029	Acidobacteriota-sp-001	GC_00002029	48	ME48
Acidobacteriota-sp-001_GC_00002031	Acidobacteriota-sp-001	GC_00002031	5	ME5
Acidobacteriota-sp-001_GC_00002032	Acidobacteriota-sp-001	GC_00002032	1	ME1
Acidobacteriota-sp-001_GC_00002033	Acidobacteriota-sp-001	GC_00002033	5	ME5
Acidobacteriota-sp-001_GC_00002034	Acidobacteriota-sp-001	GC_00002034	1	ME1
Acidobacteriota-sp-001_GC_00002035	Acidobacteriota-sp-001	GC_00002035	5	ME5
Acidobacteriota-sp-001_GC_00002036	Acidobacteriota-sp-001	GC_00002036	1	ME1
Acidobacteriota-sp-001_GC_00002037	Acidobacteriota-sp-001	GC_00002037	4	ME4
Acidobacteriota-sp-001_GC_00002038	Acidobacteriota-sp-001	GC_00002038	5	ME5
Acidobacteriota-sp-001_GC_00002041	Acidobacteriota-sp-001	GC_00002041	4	ME4
Acidobacteriota-sp-001_GC_00002043	Acidobacteriota-sp-001	GC_00002043	5	ME5
Acidobacteriota-sp-001_GC_00002044	Acidobacteriota-sp-001	GC_00002044	34	ME34
Acidobacteriota-sp-001_GC_00002046	Acidobacteriota-sp-001	GC_00002046	5	ME5
Acidobacteriota-sp-001_GC_00002047	Acidobacteriota-sp-001	GC_00002047	5	ME5
Acidobacteriota-sp-001_GC_00002048	Acidobacteriota-sp-001	GC_00002048	5	ME5
Acidobacteriota-sp-001_GC_00002049	Acidobacteriota-sp-001	GC_00002049	23	ME23
Acidobacteriota-sp-001_GC_00002050	Acidobacteriota-sp-001	GC_00002050	5	ME5
Acidobacteriota-sp-001_GC_00002051	Acidobacteriota-sp-001	GC_00002051	10	ME10
Acidobacteriota-sp-001_GC_00002052	Acidobacteriota-sp-001	GC_00002052	36	ME36
Acidobacteriota-sp-001_GC_00002053	Acidobacteriota-sp-001	GC_00002053	9	ME9
Acidobacteriota-sp-001_GC_00002054	Acidobacteriota-sp-001	GC_00002054	5	ME5
Acidobacteriota-sp-001_GC_00002055	Acidobacteriota-sp-001	GC_00002055	5	ME5
Acidobacteriota-sp-001_GC_00002056	Acidobacteriota-sp-001	GC_00002056	34	ME34
Acidobacteriota-sp-001_GC_00002058	Acidobacteriota-sp-001	GC_00002058	23	ME23
Acidobacteriota-sp-001_GC_00002059	Acidobacteriota-sp-001	GC_00002059	1	ME1
Acidobacteriota-sp-001_GC_00002060	Acidobacteriota-sp-001	GC_00002060	5	ME5
Acidobacteriota-sp-001_GC_00002061	Acidobacteriota-sp-001	GC_00002061	46	ME46
Acidobacteriota-sp-001_GC_00002063	Acidobacteriota-sp-001	GC_00002063	5	ME5
Acidobacteriota-sp-001_GC_00002065	Acidobacteriota-sp-001	GC_00002065	1	ME1
Acidobacteriota-sp-001_GC_00002066	Acidobacteriota-sp-001	GC_00002066	23	ME23
Acidobacteriota-sp-001_GC_00002069	Acidobacteriota-sp-001	GC_00002069	1	ME1
Acidobacteriota-sp-001_GC_00002071	Acidobacteriota-sp-001	GC_00002071	5	ME5
Acidobacteriota-sp-001_GC_00002072	Acidobacteriota-sp-001	GC_00002072	1	ME1
Acidobacteriota-sp-001_GC_00002073	Acidobacteriota-sp-001	GC_00002073	5	ME5
Acidobacteriota-sp-001_GC_00002075	Acidobacteriota-sp-001	GC_00002075	1	ME1
Acidobacteriota-sp-001_GC_00002076	Acidobacteriota-sp-001	GC_00002076	5	ME5
Acidobacteriota-sp-001_GC_00002077	Acidobacteriota-sp-001	GC_00002077	1	ME1
Acidobacteriota-sp-001_GC_00002078	Acidobacteriota-sp-001	GC_00002078	23	ME23
Acidobacteriota-sp-001_GC_00002079	Acidobacteriota-sp-001	GC_00002079	5	ME5
Acidobacteriota-sp-001_GC_00002080	Acidobacteriota-sp-001	GC_00002080	5	ME5
Acidobacteriota-sp-001_GC_00002081	Acidobacteriota-sp-001	GC_00002081	5	ME5
Acidobacteriota-sp-001_GC_00002082	Acidobacteriota-sp-001	GC_00002082	5	ME5
Acidobacteriota-sp-001_GC_00002083	Acidobacteriota-sp-001	GC_00002083	1	ME1
Acidobacteriota-sp-001_GC_00002084	Acidobacteriota-sp-001	GC_00002084	5	ME5
Acidobacteriota-sp-001_GC_00002085	Acidobacteriota-sp-001	GC_00002085	5	ME5
Acidobacteriota-sp-001_GC_00002086	Acidobacteriota-sp-001	GC_00002086	5	ME5
Acidobacteriota-sp-001_GC_00002087	Acidobacteriota-sp-001	GC_00002087	5	ME5
Acidobacteriota-sp-001_GC_00002088	Acidobacteriota-sp-001	GC_00002088	5	ME5
Acidobacteriota-sp-001_GC_00002089	Acidobacteriota-sp-001	GC_00002089	5	ME5
Acidobacteriota-sp-001_GC_00002090	Acidobacteriota-sp-001	GC_00002090	5	ME5
Acidobacteriota-sp-001_GC_00002091	Acidobacteriota-sp-001	GC_00002091	4	ME4
Acidobacteriota-sp-001_GC_00002092	Acidobacteriota-sp-001	GC_00002092	5	ME5
Acidobacteriota-sp-001_GC_00002093	Acidobacteriota-sp-001	GC_00002093	1	ME1
Acidobacteriota-sp-001_GC_00002098	Acidobacteriota-sp-001	GC_00002098	5	ME5
Acidobacteriota-sp-001_GC_00002099	Acidobacteriota-sp-001	GC_00002099	23	ME23
Acidobacteriota-sp-001_GC_00002100	Acidobacteriota-sp-001	GC_00002100	23	ME23
Acidobacteriota-sp-001_GC_00002102	Acidobacteriota-sp-001	GC_00002102	10	ME10
Acidobacteriota-sp-001_GC_00002103	Acidobacteriota-sp-001	GC_00002103	1	ME1
Acidobacteriota-sp-001_GC_00002104	Acidobacteriota-sp-001	GC_00002104	0	ME0
Acidobacteriota-sp-001_GC_00002106	Acidobacteriota-sp-001	GC_00002106	5	ME5
Acidobacteriota-sp-001_GC_00002107	Acidobacteriota-sp-001	GC_00002107	22	ME22
Acidobacteriota-sp-001_GC_00002108	Acidobacteriota-sp-001	GC_00002108	5	ME5
Acidobacteriota-sp-001_GC_00002109	Acidobacteriota-sp-001	GC_00002109	5	ME5
Acidobacteriota-sp-001_GC_00002110	Acidobacteriota-sp-001	GC_00002110	34	ME34
Acidobacteriota-sp-001_GC_00002111	Acidobacteriota-sp-001	GC_00002111	5	ME5
Acidobacteriota-sp-001_GC_00002112	Acidobacteriota-sp-001	GC_00002112	5	ME5
Acidobacteriota-sp-001_GC_00002113	Acidobacteriota-sp-001	GC_00002113	1	ME1
Acidobacteriota-sp-001_GC_00002115	Acidobacteriota-sp-001	GC_00002115	13	ME13
Acidobacteriota-sp-001_GC_00002116	Acidobacteriota-sp-001	GC_00002116	17	ME17
Acidobacteriota-sp-001_GC_00002117	Acidobacteriota-sp-001	GC_00002117	15	ME15
Acidobacteriota-sp-001_GC_00002118	Acidobacteriota-sp-001	GC_00002118	1	ME1
Acidobacteriota-sp-001_GC_00002121	Acidobacteriota-sp-001	GC_00002121	5	ME5
Acidobacteriota-sp-001_GC_00002122	Acidobacteriota-sp-001	GC_00002122	46	ME46
Acidobacteriota-sp-001_GC_00002123	Acidobacteriota-sp-001	GC_00002123	9	ME9
Acidobacteriota-sp-001_GC_00002125	Acidobacteriota-sp-001	GC_00002125	5	ME5
Acidobacteriota-sp-001_GC_00002128	Acidobacteriota-sp-001	GC_00002128	1	ME1
Acidobacteriota-sp-001_GC_00002129	Acidobacteriota-sp-001	GC_00002129	1	ME1
Acidobacteriota-sp-001_GC_00002130	Acidobacteriota-sp-001	GC_00002130	48	ME48
Acidobacteriota-sp-001_GC_00002131	Acidobacteriota-sp-001	GC_00002131	5	ME5
Acidobacteriota-sp-001_GC_00002134	Acidobacteriota-sp-001	GC_00002134	5	ME5
Acidobacteriota-sp-001_GC_00002135	Acidobacteriota-sp-001	GC_00002135	1	ME1
Acidobacteriota-sp-001_GC_00002136	Acidobacteriota-sp-001	GC_00002136	5	ME5
Acidobacteriota-sp-001_GC_00002137	Acidobacteriota-sp-001	GC_00002137	5	ME5
Acidobacteriota-sp-001_GC_00002139	Acidobacteriota-sp-001	GC_00002139	48	ME48
Acidobacteriota-sp-001_GC_00002140	Acidobacteriota-sp-001	GC_00002140	1	ME1
Acidobacteriota-sp-001_GC_00002141	Acidobacteriota-sp-001	GC_00002141	1	ME1
Acidobacteriota-sp-001_GC_00002142	Acidobacteriota-sp-001	GC_00002142	5	ME5
Acidobacteriota-sp-001_GC_00002143	Acidobacteriota-sp-001	GC_00002143	1	ME1
Acidobacteriota-sp-001_GC_00002144	Acidobacteriota-sp-001	GC_00002144	10	ME10
Acidobacteriota-sp-001_GC_00002145	Acidobacteriota-sp-001	GC_00002145	5	ME5
Acidobacteriota-sp-001_GC_00002146	Acidobacteriota-sp-001	GC_00002146	34	ME34
Acidobacteriota-sp-001_GC_00002147	Acidobacteriota-sp-001	GC_00002147	5	ME5
Acidobacteriota-sp-001_GC_00002148	Acidobacteriota-sp-001	GC_00002148	5	ME5
Acidobacteriota-sp-001_GC_00002149	Acidobacteriota-sp-001	GC_00002149	5	ME5
Acidobacteriota-sp-001_GC_00002150	Acidobacteriota-sp-001	GC_00002150	5	ME5
Acidobacteriota-sp-001_GC_00002151	Acidobacteriota-sp-001	GC_00002151	5	ME5
Acidobacteriota-sp-001_GC_00002152	Acidobacteriota-sp-001	GC_00002152	48	ME48
Acidobacteriota-sp-001_GC_00002154	Acidobacteriota-sp-001	GC_00002154	5	ME5
Acidobacteriota-sp-001_GC_00002155	Acidobacteriota-sp-001	GC_00002155	5	ME5
Acidobacteriota-sp-001_GC_00002157	Acidobacteriota-sp-001	GC_00002157	5	ME5
Acidobacteriota-sp-001_GC_00002161	Acidobacteriota-sp-001	GC_00002161	34	ME34
Acidobacteriota-sp-001_GC_00002162	Acidobacteriota-sp-001	GC_00002162	5	ME5
Acidobacteriota-sp-001_GC_00002163	Acidobacteriota-sp-001	GC_00002163	23	ME23
Acidobacteriota-sp-001_GC_00002164	Acidobacteriota-sp-001	GC_00002164	5	ME5
Acidobacteriota-sp-001_GC_00002165	Acidobacteriota-sp-001	GC_00002165	13	ME13
Acidobacteriota-sp-001_GC_00002166	Acidobacteriota-sp-001	GC_00002166	9	ME9
Acidobacteriota-sp-001_GC_00002168	Acidobacteriota-sp-001	GC_00002168	5	ME5
Acidobacteriota-sp-001_GC_00002170	Acidobacteriota-sp-001	GC_00002170	9	ME9
Acidobacteriota-sp-001_GC_00002171	Acidobacteriota-sp-001	GC_00002171	3	ME3
Acidobacteriota-sp-001_GC_00002172	Acidobacteriota-sp-001	GC_00002172	5	ME5
Acidobacteriota-sp-001_GC_00002173	Acidobacteriota-sp-001	GC_00002173	46	ME46
Acidobacteriota-sp-001_GC_00002174	Acidobacteriota-sp-001	GC_00002174	5	ME5
Acidobacteriota-sp-001_GC_00002175	Acidobacteriota-sp-001	GC_00002175	4	ME4
Acidobacteriota-sp-001_GC_00002178	Acidobacteriota-sp-001	GC_00002178	5	ME5
Acidobacteriota-sp-001_GC_00002179	Acidobacteriota-sp-001	GC_00002179	23	ME23
Acidobacteriota-sp-001_GC_00002180	Acidobacteriota-sp-001	GC_00002180	5	ME5
Acidobacteriota-sp-001_GC_00002181	Acidobacteriota-sp-001	GC_00002181	34	ME34
Acidobacteriota-sp-001_GC_00002182	Acidobacteriota-sp-001	GC_00002182	23	ME23
Acidobacteriota-sp-001_GC_00002183	Acidobacteriota-sp-001	GC_00002183	2	ME2
Acidobacteriota-sp-001_GC_00002184	Acidobacteriota-sp-001	GC_00002184	5	ME5
Acidobacteriota-sp-001_GC_00002185	Acidobacteriota-sp-001	GC_00002185	1	ME1
Acidobacteriota-sp-001_GC_00002186	Acidobacteriota-sp-001	GC_00002186	23	ME23
Acidobacteriota-sp-001_GC_00002187	Acidobacteriota-sp-001	GC_00002187	34	ME34
Acidobacteriota-sp-001_GC_00002189	Acidobacteriota-sp-001	GC_00002189	5	ME5
Acidobacteriota-sp-001_GC_00002190	Acidobacteriota-sp-001	GC_00002190	3	ME3
Acidobacteriota-sp-001_GC_00002192	Acidobacteriota-sp-001	GC_00002192	5	ME5
Acidobacteriota-sp-001_GC_00002193	Acidobacteriota-sp-001	GC_00002193	1	ME1
Acidobacteriota-sp-001_GC_00002194	Acidobacteriota-sp-001	GC_00002194	36	ME36
Acidobacteriota-sp-001_GC_00002195	Acidobacteriota-sp-001	GC_00002195	5	ME5
Acidobacteriota-sp-001_GC_00002197	Acidobacteriota-sp-001	GC_00002197	23	ME23
Acidobacteriota-sp-001_GC_00002198	Acidobacteriota-sp-001	GC_00002198	1	ME1
Acidobacteriota-sp-001_GC_00002199	Acidobacteriota-sp-001	GC_00002199	5	ME5
Acidobacteriota-sp-001_GC_00002200	Acidobacteriota-sp-001	GC_00002200	5	ME5
Acidobacteriota-sp-001_GC_00002201	Acidobacteriota-sp-001	GC_00002201	26	ME26
Acidobacteriota-sp-001_GC_00002202	Acidobacteriota-sp-001	GC_00002202	5	ME5
Acidobacteriota-sp-001_GC_00002203	Acidobacteriota-sp-001	GC_00002203	34	ME34
Acidobacteriota-sp-001_GC_00002204	Acidobacteriota-sp-001	GC_00002204	6	ME6
Acidobacteriota-sp-001_GC_00002206	Acidobacteriota-sp-001	GC_00002206	6	ME6
Acidobacteriota-sp-001_GC_00002207	Acidobacteriota-sp-001	GC_00002207	1	ME1
Acidobacteriota-sp-001_GC_00002208	Acidobacteriota-sp-001	GC_00002208	2	ME2
Acidobacteriota-sp-001_GC_00002209	Acidobacteriota-sp-001	GC_00002209	17	ME17
Acidobacteriota-sp-001_GC_00002210	Acidobacteriota-sp-001	GC_00002210	1	ME1
Acidobacteriota-sp-001_GC_00002211	Acidobacteriota-sp-001	GC_00002211	5	ME5
Acidobacteriota-sp-001_GC_00002213	Acidobacteriota-sp-001	GC_00002213	5	ME5
Acidobacteriota-sp-001_GC_00002214	Acidobacteriota-sp-001	GC_00002214	5	ME5
Acidobacteriota-sp-001_GC_00002215	Acidobacteriota-sp-001	GC_00002215	5	ME5
Acidobacteriota-sp-001_GC_00002218	Acidobacteriota-sp-001	GC_00002218	9	ME9
Acidobacteriota-sp-001_GC_00002219	Acidobacteriota-sp-001	GC_00002219	5	ME5
Acidobacteriota-sp-001_GC_00002220	Acidobacteriota-sp-001	GC_00002220	5	ME5
Acidobacteriota-sp-001_GC_00002222	Acidobacteriota-sp-001	GC_00002222	17	ME17
Acidobacteriota-sp-001_GC_00002223	Acidobacteriota-sp-001	GC_00002223	1	ME1
Acidobacteriota-sp-001_GC_00002225	Acidobacteriota-sp-001	GC_00002225	5	ME5
Acidobacteriota-sp-001_GC_00002226	Acidobacteriota-sp-001	GC_00002226	5	ME5
Acidobacteriota-sp-001_GC_00002227	Acidobacteriota-sp-001	GC_00002227	1	ME1
Acidobacteriota-sp-001_GC_00002228	Acidobacteriota-sp-001	GC_00002228	5	ME5
Acidobacteriota-sp-001_GC_00002230	Acidobacteriota-sp-001	GC_00002230	5	ME5
Acidobacteriota-sp-001_GC_00002231	Acidobacteriota-sp-001	GC_00002231	1	ME1
Acidobacteriota-sp-001_GC_00002234	Acidobacteriota-sp-001	GC_00002234	5	ME5
Acidobacteriota-sp-001_GC_00002235	Acidobacteriota-sp-001	GC_00002235	5	ME5
Acidobacteriota-sp-001_GC_00002239	Acidobacteriota-sp-001	GC_00002239	5	ME5
Acidobacteriota-sp-001_GC_00002240	Acidobacteriota-sp-001	GC_00002240	5	ME5
Acidobacteriota-sp-001_GC_00002241	Acidobacteriota-sp-001	GC_00002241	1	ME1
Acidobacteriota-sp-001_GC_00002242	Acidobacteriota-sp-001	GC_00002242	5	ME5
Acidobacteriota-sp-001_GC_00002243	Acidobacteriota-sp-001	GC_00002243	46	ME46
Acidobacteriota-sp-001_GC_00002245	Acidobacteriota-sp-001	GC_00002245	5	ME5
Acidobacteriota-sp-001_GC_00002246	Acidobacteriota-sp-001	GC_00002246	5	ME5
Acidobacteriota-sp-001_GC_00002249	Acidobacteriota-sp-001	GC_00002249	5	ME5
Acidobacteriota-sp-001_GC_00002250	Acidobacteriota-sp-001	GC_00002250	6	ME6
Acidobacteriota-sp-001_GC_00002252	Acidobacteriota-sp-001	GC_00002252	23	ME23
Acidobacteriota-sp-001_GC_00002253	Acidobacteriota-sp-001	GC_00002253	5	ME5
Acidobacteriota-sp-001_GC_00002255	Acidobacteriota-sp-001	GC_00002255	1	ME1
Acidobacteriota-sp-001_GC_00002256	Acidobacteriota-sp-001	GC_00002256	5	ME5
Acidobacteriota-sp-001_GC_00002257	Acidobacteriota-sp-001	GC_00002257	5	ME5
Acidobacteriota-sp-001_GC_00002259	Acidobacteriota-sp-001	GC_00002259	34	ME34
Acidobacteriota-sp-001_GC_00002260	Acidobacteriota-sp-001	GC_00002260	5	ME5
Acidobacteriota-sp-001_GC_00002261	Acidobacteriota-sp-001	GC_00002261	5	ME5
Acidobacteriota-sp-001_GC_00002262	Acidobacteriota-sp-001	GC_00002262	5	ME5
Acidobacteriota-sp-001_GC_00002263	Acidobacteriota-sp-001	GC_00002263	5	ME5
Acidobacteriota-sp-001_GC_00002264	Acidobacteriota-sp-001	GC_00002264	5	ME5
Acidobacteriota-sp-001_GC_00002265	Acidobacteriota-sp-001	GC_00002265	4	ME4
Acidobacteriota-sp-001_GC_00002266	Acidobacteriota-sp-001	GC_00002266	1	ME1
Acidobacteriota-sp-001_GC_00002268	Acidobacteriota-sp-001	GC_00002268	5	ME5
Acidobacteriota-sp-001_GC_00002269	Acidobacteriota-sp-001	GC_00002269	34	ME34
Acidobacteriota-sp-001_GC_00002270	Acidobacteriota-sp-001	GC_00002270	5	ME5
Acidobacteriota-sp-001_GC_00002272	Acidobacteriota-sp-001	GC_00002272	1	ME1
Acidobacteriota-sp-001_GC_00002275	Acidobacteriota-sp-001	GC_00002275	5	ME5
Acidobacteriota-sp-001_GC_00002276	Acidobacteriota-sp-001	GC_00002276	5	ME5
Acidobacteriota-sp-001_GC_00002277	Acidobacteriota-sp-001	GC_00002277	5	ME5
Acidobacteriota-sp-001_GC_00002278	Acidobacteriota-sp-001	GC_00002278	5	ME5
Acidobacteriota-sp-001_GC_00002279	Acidobacteriota-sp-001	GC_00002279	32	ME32
Acidobacteriota-sp-001_GC_00002281	Acidobacteriota-sp-001	GC_00002281	48	ME48
Acidobacteriota-sp-001_GC_00002283	Acidobacteriota-sp-001	GC_00002283	17	ME17
Acidobacteriota-sp-001_GC_00002284	Acidobacteriota-sp-001	GC_00002284	36	ME36
Acidobacteriota-sp-001_GC_00002286	Acidobacteriota-sp-001	GC_00002286	5	ME5
Acidobacteriota-sp-001_GC_00002287	Acidobacteriota-sp-001	GC_00002287	5	ME5
[truncated: 22,907 more rows]
