# Supplementary material for: Abundant and active community members respond to diel cycles in hot spring phototrophic mats
Source: ISME J. 2025 Jan 8;19(1):wraf001. doi: 10.1093/ismejo/wraf001 (PMC11788075; doi:10.1093/ismejo/wraf001)
Supplement: SupplementaryData12_wraf001 [file supplementarydata12_wraf001.xlsx]

## Sheet: EigengeneExpression
	MSt1	MSt2	MSt3	MSt4	MSt5	MSt6	MSt7	MSt8	MSt9	MSP12	MSt11	MSt12	R2cd	R3cd	R5cd	R6cd	R7cd	R8cd	R9cd	R10cd	R11cd	R12cd	R13cd	R14cd	t1cd	t2cd	t4cd	t5cd	t8cd	t11cd	t13cd	t14cd
ME0	0.0102921	-0.823544	-0.249092	0.00722318	0.134374	0.268564	0.0958176	0.272586	-0.04451	0.27728	0.0790633	-0.0280535	0.429331	0.388006	0.403579	0.374354	-0.199178	-0.123695	-0.257416	-0.333425	-0.226809	-0.225492	-0.0908103	-0.138444	0.403339	-0.225082	-0.326028	-0.688528	0.258245	0.0792243	0.316151	0.182678
ME1	0.192524	0.155877	-0.378447	-0.39039	-0.377876	-0.433124	0.00495478	0.218773	0.228453	0.200596	0.239919	0.338743	0.391137	0.341431	-0.304113	-0.484058	-0.480842	-0.18126	-0.0278501	0.208998	0.0888234	0.246957	0.0452245	0.155551	0.183332	0.153744	0.0418755	-0.323316	-0.777985	0.21966	0.41958	0.0831101
ME10	0.153969	-0.650448	-0.368821	-0.138883	-0.0148027	-0.0104538	-0.0964527	0.427682	0.0316127	0.316592	0.321407	0.0285993	-0.314464	-0.390001	-0.411631	-0.314486	-0.105368	-0.0853007	0.162653	0.267899	0.268845	0.276666	0.382222	0.262964	0.443238	0.32157	0.123005	0.0606751	-0.339887	-0.712125	-0.111512	0.215036
ME11	-0.290107	0.0685304	0.615684	0.433618	0.113403	0.00249461	0.142644	-0.34326	-0.0401967	-0.296324	-0.305638	-0.100849	0.432901	0.19932	0.429575	-0.173839	-0.132429	0.414064	-0.363091	-0.42023	-0.111509	-0.181497	-0.120709	0.0274431	-0.237897	0.0966784	-0.297221	-0.65159	0.512796	0.289414	0.0154416	0.272378
ME12	0.191182	-0.385698	-0.357769	-0.280957	-0.404027	0.144689	-0.20962	0.285245	0.400331	0.267621	0.122126	0.226876	0.0104895	-0.190601	-0.129914	-0.0612381	-0.306892	-0.283468	-0.425309	-0.0331418	0.160249	0.506966	0.275642	0.477218	-0.285267	-0.0473487	-0.21995	-0.603768	0.121224	0.278679	0.628232	0.128199
ME13	-0.101515	-0.416014	0.135965	0.256215	0.521774	0.400845	0.232507	-0.0949233	-0.302483	-0.235611	-0.124954	-0.271805	-0.409559	-0.535704	-0.279251	-0.0439222	0.386873	0.366779	0.316091	0.168356	0.0309144	-0.12969	0.18033	-0.0512158	-0.0416587	-0.146952	-0.187666	0.0428647	0.893361	-0.0604974	-0.168691	-0.330761
ME14	0.172281	0.3776	-0.125448	0.141654	-0.50086	-0.214757	-0.00268516	0.0146554	0.134357	-0.557588	0.215087	0.345705	0.527987	0.576443	-0.117352	-0.350839	-0.372186	-0.309458	0.0111581	0.0235641	-0.0362291	0.0638198	-0.0845727	0.0676641	0.377965	-0.376264	0.329543	0.499091	-0.513542	0.0879529	-0.249844	-0.154902
ME15	-0.144741	0.149659	0.426843	0.356319	0.374706	0.293275	-0.0315755	-0.25119	-0.33512	-0.207921	-0.277447	-0.352807	-0.460535	-0.422803	-0.359189	-0.238854	0.0151847	-0.0641001	0.288524	0.251105	0.188507	0.188834	0.387782	0.225544	0.111446	0.174606	0.361192	0.44956	-0.131893	-0.672402	-0.383138	0.0906285
ME16	-0.0356353	0.383651	0.227551	0.116828	0.0622857	-0.23337	-0.701292	0.00689897	0.0447252	0.432806	-0.14107	-0.163377	-0.40872	-0.398151	-0.295995	-0.272381	-0.00158739	-0.120369	0.114476	0.10241	0.205481	0.238266	0.531461	0.30511	0.197452	0.157084	0.280653	0.326085	-0.223236	-0.759606	-0.238387	0.259954
ME17	0.276519	0.494249	-0.250354	-0.312495	-0.356406	-0.469042	0.0514769	-0.00352372	0.00500248	0.0499388	0.126372	0.388262	0.558817	0.567568	-0.00738037	-0.267373	-0.498308	-0.0449462	-0.0174415	0.0199419	-0.139474	-0.0344741	-0.149084	0.0121532	0.278759	0.253781	0.300494	0.313079	-0.764286	-0.0133676	-0.0910104	-0.277451
ME18	-0.28122	0.0818167	0.24797	0.281139	-0.0509653	0.351815	0.343365	-0.151276	-0.0524185	-0.681652	-0.176986	0.0884117	-0.00410904	0.00749711	-0.152623	-0.129028	-0.145376	0.816854	-0.140464	-0.141209	-0.195092	0.37513	-0.218718	-0.0728617	0.147558	-0.27635	0.342172	0.392993	-0.504745	0.392358	-0.470162	-0.0238235
ME19	-0.162085	-0.132771	-0.366367	-0.235084	-0.0123602	0.21875	0.696264	0.415816	-0.0448944	-0.0385324	-0.174295	-0.164441	-0.220636	-0.164335	-0.54504	-0.470439	0.0663409	0.195376	0.176867	0.509756	0.111473	0.196474	0.145588	-0.00142469	-0.195454	-0.156496	0.178582	-0.65745	0.0724647	0.5074	0.424625	-0.173673
ME2	-0.212333	-0.0516725	0.353079	0.346147	0.471082	0.289219	0.168343	-0.240587	-0.286284	-0.296942	-0.27258	-0.267471	-0.0903646	-0.0452551	0.417912	0.460553	0.372612	0.169976	0.0684386	-0.0900109	-0.232532	-0.353736	-0.255903	-0.421691	-0.455325	-0.25073	0.000541404	0.330853	0.625288	0.284553	-0.216675	-0.318505
ME20	0.0755325	-0.584665	-0.285085	-0.222373	-0.270849	0.389538	-0.135228	0.170828	0.37087	0.209006	0.022762	0.259663	0.208815	0.038627	0.229972	0.28631	-0.334426	-0.348131	-0.568643	-0.221382	-0.012019	0.33888	0.0754582	0.306537	-0.321796	-0.0519561	-0.262723	-0.540643	0.340496	0.343791	0.543787	-0.0509562
ME21	0.0914382	-0.593685	-0.0827641	0.19384	0.500787	0.363756	0.177247	-0.0943815	-0.389571	-0.0784832	0.0248655	-0.113049	-0.354724	-0.527813	-0.422482	-0.154373	0.279775	0.235446	0.30975	0.234493	0.121468	-0.0876407	0.280956	0.0851451	0.264744	0.317982	-0.168786	0.0771483	0.604963	-0.501579	-0.304227	-0.290245
ME22	-0.320919	-0.108043	0.133534	0.124204	0.266734	0.432088	0.514992	0.0780001	-0.199317	-0.296076	-0.319956	-0.30524	-0.40381	-0.263179	-0.417828	-0.317158	0.27054	0.353579	0.178997	0.458971	0.0230661	0.169216	0.0764252	-0.128818	-0.294195	-0.469602	0.178751	-0.241134	0.461602	0.474895	0.226034	-0.336351
ME23	0.135008	0.0200146	-0.249932	-0.469283	-0.316348	-0.442043	0.0553342	0.334489	0.288202	0.0161575	0.252995	0.375405	-0.100413	-0.216507	-0.40961	-0.220419	-0.287575	0.455068	-0.143361	0.374601	0.0239385	0.49672	-0.105234	0.132792	0.257996	-0.186554	-0.473904	0.250744	-0.565552	0.115194	0.521051	0.0810258
ME24	-0.245514	-0.196067	0.598987	0.228711	0.243946	0.173593	-0.0436052	-0.20593	-0.236568	0.315429	-0.331346	-0.301635	-0.0604601	0.100721	0.408078	0.691665	0.0714782	0.00298961	0.0215902	-0.193191	-0.326077	-0.311019	-0.283444	-0.122331	-0.78075	-0.0969376	-0.12174	0.00994705	0.469079	0.304855	-0.0145178	0.230064
ME25	-0.043601	-0.487672	-0.173024	0.0675109	0.596472	0.290578	0.324535	-0.0667152	-0.140379	-0.391502	0.0474542	-0.0236573	0.316752	0.0303712	0.285148	0.449911	0.159299	0.191706	0.0437945	-0.195826	-0.238001	-0.529586	-0.109065	-0.404504	0.0510147	-0.168777	-0.529224	-0.229354	0.646277	0.381775	0.099211	-0.250923
ME26	-0.211554	-0.576117	-0.127667	0.0346203	0.343082	0.404909	0.422551	0.199703	-0.0628277	-0.0252894	-0.099224	-0.302187	-0.434302	-0.518125	-0.364993	-0.160042	0.288707	0.325433	0.275306	0.278216	0.116011	0.0754128	0.147187	-0.0288111	-0.238566	-0.325179	-0.351916	-0.350999	0.659594	0.284384	0.266933	0.0557478
ME27	-0.198466	0.152423	-0.0314234	0.123589	0.51465	0.156738	0.22123	-0.2454	0.0174942	-0.720573	-0.0334833	0.0432221	0.338435	0.188838	0.392396	0.438384	0.0371755	0.0830748	-0.0490081	-0.311471	-0.241479	-0.465131	-0.0700693	-0.341144	0.103508	-0.359528	-0.53734	-0.12633	0.442225	0.499934	0.22284	-0.24531
ME28	-0.0623031	-0.0650949	0.663772	0.24292	0.204145	0.238896	-0.113629	-0.304215	-0.172272	0.0769889	-0.376745	-0.332463	0.274572	0.301607	0.465273	0.35224	-0.0377531	0.134809	-0.0612535	-0.385972	-0.320629	-0.392095	-0.0964409	-0.234358	-0.00910284	-0.0680876	-0.497089	0.262506	0.687458	-0.161767	0.173778	-0.387697
ME29	0.0187551	-0.676065	0.200505	0.284674	0.315935	-0.0499278	-0.310483	-0.344393	0.146272	0.138049	0.250813	0.025865	-0.402523	-0.51076	-0.145962	-0.0627977	0.322318	-0.169614	-0.0970432	-0.053973	0.215747	0.210107	0.540906	0.153595	0.20067	-0.220064	-0.191072	0.348276	0.38549	-0.638812	-0.250581	0.366094
ME3	0.199558	-0.0200424	-0.247852	-0.285386	-0.388287	-0.422104	-0.24794	0.174216	0.280905	0.406784	0.260535	0.289613	0.329473	0.09777	-0.182413	-0.464812	-0.373843	-0.218515	-0.33764	0.0276276	0.26791	0.329581	0.340385	0.184476	0.452898	0.164429	-0.00514828	-0.338446	-0.525946	-0.402633	0.319351	0.335495
ME30	-0.0989072	-0.512878	-0.298125	-0.035395	0.154659	0.132639	0.104949	0.186849	-0.144562	0.70691	-0.0282586	-0.16788	-0.340699	-0.511621	-0.454404	-0.180292	-0.0316933	0.251816	0.0872868	0.235913	0.307628	0.295062	0.258967	0.0820371	0.272104	0.149144	-0.361925	0.314034	0.401335	-0.707757	-0.103748	0.0368122
ME31	0.162051	-0.762331	-0.332916	0.0106221	0.373842	0.214326	0.165642	0.133065	-0.0592841	-0.0464779	0.20326	-0.0617998	-0.256124	-0.614468	-0.454374	-0.113639	0.234702	0.226315	0.217376	0.215971	0.146149	-0.0214711	0.326879	0.0926846	0.299198	-0.0144272	-0.511094	-0.540937	0.560691	0.117678	0.154602	-0.0657107
ME32	0.208035	0.226048	-0.410756	-0.365222	-0.436042	0.141641	-0.298351	0.15604	0.424271	0.0485634	-0.00655987	0.312332	0.292462	0.1581	0.240018	0.27761	-0.332527	-0.409403	-0.517344	-0.265985	-0.028615	0.251155	0.0714448	0.263084	-0.37198	0.0197599	-0.260609	-0.5432	0.250506	0.286173	0.594115	0.0252335
ME33	0.0791415	-0.740217	-0.32977	-0.170493	0.17528	0.131603	-0.0332279	0.354551	0.0681965	0.251717	0.252216	-0.0389968	-0.264447	-0.479388	-0.469813	-0.267756	0.00127313	0.0161894	0.0813662	0.251304	0.275987	0.234147	0.393938	0.227198	0.494686	0.0811687	-0.373079	-0.491987	0.0255179	-0.368514	0.440926	0.191281
ME34	-0.315574	-0.157718	0.502947	0.0516199	0.446342	0.295851	0.173803	0.0216528	-0.21133	-0.420119	-0.249706	-0.137767	-0.339911	-0.424827	-0.311215	0.253535	0.00517513	0.0116453	-0.145734	0.457355	0.0300272	0.522387	-0.164822	0.106384	-0.0781131	-0.434257	-0.458208	0.50867	0.514979	-0.0283974	0.175153	-0.199826
ME35	0.021884	0.526129	0.234236	0.304141	-0.221278	-0.0221112	0.0761291	-0.233594	-0.12821	-0.648957	-0.0631447	0.154776	0.49723	0.642728	0.220842	-0.0216234	-0.294247	-0.125424	-0.00610327	-0.10753	-0.236295	-0.14534	-0.281269	-0.142968	0.219491	-0.395974	0.332599	0.664626	-0.304961	0.0287237	-0.289714	-0.254791
ME36	-0.0172575	-0.562312	-0.344462	-0.292068	-0.103277	-0.0267504	0.0296104	0.472055	0.392515	0.186704	0.233497	0.0317447	-0.267679	-0.427342	-0.357993	-0.210922	-0.0831565	-0.10697	-0.095171	0.260345	0.282048	0.535939	0.224749	0.246153	-0.0618183	-0.25025	-0.423332	-0.512949	0.235241	0.270612	0.579823	0.162672
ME37	-0.194374	-0.304281	0.353992	0.142283	0.0922309	0.714024	-0.00498	-0.0494287	-0.0343939	-0.18497	-0.382038	-0.148064	-0.0244076	-0.0819192	0.41315	0.529748	-0.144024	-0.272541	-0.53327	-0.184733	-0.0602096	0.302773	-0.0968008	0.152235	-0.434982	-0.125117	-0.145103	-0.361318	0.64035	0.309512	0.314142	-0.197485
ME38	-0.218565	-0.029711	0.470603	0.365923	0.334089	0.149314	-0.0399149	-0.172921	-0.304689	0.210943	-0.365575	-0.399496	-0.0205963	0.0296897	0.455269	0.674918	0.0874558	-0.320487	-0.213949	-0.0828096	-0.0836508	-0.00305189	-0.382346	-0.140442	-0.408513	0.26081	0.378706	0.100035	-0.281558	0.578557	-0.329037	-0.299001
ME39	0.218742	0.200495	0.000169522	-0.128247	-0.194224	-0.274759	-0.482791	-0.196982	-0.0396079	0.699484	0.0967738	0.100947	-0.272044	-0.309968	-0.236336	-0.310742	-0.0351606	-0.172588	-0.019668	-0.0394731	0.212101	0.123015	0.634581	0.426282	0.306302	0.286981	0.258258	0.130627	-0.392131	-0.675081	-0.209414	0.294458
ME4	0.175746	0.156802	-0.16942	-0.27801	-0.264802	-0.398265	-0.492894	0.309602	0.225979	0.400054	0.210669	0.124538	-0.289781	-0.315966	-0.314546	-0.335299	-0.111338	-0.151217	-0.0220509	0.104565	0.264029	0.324644	0.533866	0.313094	0.321294	0.198045	0.184109	0.199112	-0.394886	-0.750069	-0.0131358	0.25553
ME40	0.242348	0.210261	0.325992	0.0455067	-0.0398059	-0.369318	-0.54475	-0.494094	0.117268	0.238826	0.173984	0.0937816	0.257439	0.187854	0.484682	0.398404	-0.0558815	-0.24348	-0.404316	-0.364414	-0.190951	-0.262229	0.202012	-0.00912017	0.088992	0.172163	0.289865	0.539124	-0.224494	-0.630968	-0.353676	0.118994
ME41	-0.0324651	-0.213219	0.105216	0.24788	0.589089	0.313052	0.159766	-0.437684	-0.33203	-0.300188	0.0326011	-0.132018	0.100329	-0.107253	0.256867	0.510536	0.148343	0.110595	0.171482	-0.178493	-0.324966	-0.620756	0.144333	-0.211017	0.337342	0.0664838	-0.0599085	0.424746	0.408011	-0.311729	-0.605779	-0.259165
ME42	-0.0614215	0.0425714	-0.389689	-0.439614	-0.187027	-0.223565	0.124808	0.384909	0.268501	0.566455	0.00146687	-0.0873938	-0.108515	-0.163991	-0.442741	-0.0362821	-0.22651	-0.208581	-0.132128	0.392178	0.00817113	0.585962	-0.0565439	0.388981	0.48731	-0.0392142	0.106778	-0.731252	0.206235	-0.216904	0.325673	-0.138625
ME43	-0.111674	-0.560359	0.334284	0.369288	0.492993	0.110486	-0.202312	-0.32379	0.00769646	-0.027068	0.0541906	-0.143736	-0.424116	-0.552075	0.0277632	0.148533	0.552029	-0.0417838	-0.129734	-0.105204	0.1008	0.0997792	0.368786	-0.044777	-0.125135	-0.476267	-0.267292	0.327597	0.69575	-0.205447	-0.13457	0.185364
ME44	-0.199138	-0.0281515	0.482434	0.318181	0.263308	0.124635	-0.337006	-0.145815	-0.254284	0.389588	-0.283568	-0.330182	-0.41896	-0.403495	-0.323179	-0.260255	-0.0614161	-0.137163	0.214979	0.193335	0.237209	0.235946	0.432225	0.290775	0.164033	0.177185	0.289787	0.346016	-0.19904	-0.714534	-0.336525	0.273077
ME45	0.212649	-0.66267	0.121272	0.151177	0.471879	0.254456	0.0676332	-0.00539262	-0.164392	-0.322526	0.091775	-0.215861	-0.368063	-0.619136	-0.385986	-0.0985558	0.156504	0.124823	0.21792	0.226921	0.164146	0.0840826	0.362151	0.135192	0.612171	-0.111122	-0.256549	-0.507089	0.0675221	-0.314528	0.0865556	0.423039
ME46	0.285136	0.226483	-0.235807	-0.442719	-0.321232	-0.438072	-0.086112	0.292143	0.0797336	0.0494882	0.146293	0.444668	0.0312387	-0.06805	-0.375773	-0.294272	-0.284376	-0.25989	-0.0566317	0.526184	0.103953	0.513021	-0.076699	0.241295	0.281775	0.344724	0.111656	0.272097	-0.808025	-0.183627	0.110005	-0.128606
ME47	-0.134983	0.402968	0.485753	0.467974	0.037725	-0.096901	0.0332805	-0.411252	-0.107753	-0.248066	-0.310114	-0.118633	0.549142	0.444121	0.326573	-0.0472994	-0.204493	0.195963	-0.336438	-0.31246	-0.178082	-0.182059	-0.171688	-0.0832801	-0.467454	0.46257	0.499996	-0.0693618	0.111563	0.122246	-0.513912	-0.145648
ME48	-0.274515	0.232841	0.52043	0.0235764	0.365526	0.112994	0.166337	-0.139411	-0.174498	-0.563924	-0.236675	-0.0326807	-0.0975473	-0.145256	0.0330557	0.671121	-0.0282604	-0.298663	-0.311673	0.294721	-0.158985	0.349766	-0.310279	0.00200027	-0.121452	-0.414895	-0.382788	0.574082	0.451331	0.133256	0.0886429	-0.328176
ME49	-0.0104205	-0.451563	0.0844512	0.257989	0.516347	0.343738	0.205853	-0.265755	-0.450551	-0.0414364	-0.0626003	-0.126052	-0.172009	-0.399918	-0.00159772	0.272936	0.356154	0.336512	0.390553	0.0925181	-0.176608	-0.495593	0.0352882	-0.238236	0.26556	0.310943	-0.15477	0.208608	0.527354	-0.304228	-0.550146	-0.303321
ME5	0.145686	-0.22577	-0.288144	-0.375877	-0.289446	-0.343913	-0.150487	0.358643	0.34292	0.223488	0.322436	0.280464	-0.127951	-0.262897	-0.377753	-0.270236	-0.24403	-0.149988	-0.137321	0.302215	0.218081	0.584386	0.165138	0.300358	0.344331	-0.0649977	-0.321929	-0.238905	-0.517911	-0.104306	0.572344	0.331374
ME50	-0.233682	0.316263	0.522424	0.430979	0.115503	-0.00844192	0.126346	-0.354978	-0.134062	-0.255782	-0.334163	-0.190406	0.46452	0.380035	0.371134	-0.034222	-0.107551	0.340084	-0.286328	-0.360424	-0.205125	-0.25773	-0.21111	-0.0932821	-0.536748	0.0213504	0.199222	-0.195	0.546571	0.455247	-0.30605	-0.184593
ME51	0.02175	-0.247907	-0.142391	-0.0965837	0.0497066	0.0639828	0.174834	0.603999	0.44777	-0.466554	-0.154963	-0.253643	-0.447383	-0.490003	-0.35427	-0.182889	0.0223556	0.245022	-0.0038477	0.226402	0.241544	0.38001	0.28234	0.0807192	-0.243443	-0.439392	-0.124573	-0.429146	0.187335	0.498502	0.512784	0.0379321
ME52	0.0794908	0.263072	-0.518529	-0.145746	-0.0498136	-0.0588806	0.246892	0.668416	-0.0107738	-0.225841	0.0150209	-0.263307	-0.326456	-0.353949	-0.399578	-0.312239	-0.125027	-0.130836	0.228695	0.343681	0.295908	0.262226	0.352481	0.165093	0.325148	0.315571	0.37404	0.152455	-0.40167	-0.668886	-0.143532	0.0468725
ME53	-0.128575	0.248506	0.267432	0.300987	0.373787	0.234062	0.117934	-0.0624322	-0.247431	-0.595255	-0.221385	-0.287628	-0.36962	-0.338192	-0.328953	-0.366497	0.246004	0.457059	0.391901	0.232215	0.0559067	0.0200227	0.114135	-0.113981	-0.043524	-0.174621	0.404885	0.744768	-0.316234	-0.15389	-0.327847	-0.133537
ME54	-0.261457	0.0724693	0.512506	0.389363	0.357083	0.161906	0.0400732	-0.33177	-0.22043	-0.183142	-0.166758	-0.369844	-0.505375	-0.333785	0.261259	0.243175	0.22111	0.132352	0.335071	0.109114	-0.187235	-0.410719	0.293729	-0.158695	-0.260815	0.00308229	0.249927	0.699394	0.0894764	-0.463925	-0.389687	0.072547
ME6	-0.127641	-0.171293	0.381466	0.360811	0.4412	0.32817	0.120762	-0.206196	-0.310135	-0.287745	-0.257609	-0.271789	-0.520283	-0.511802	-0.170202	0.0108464	0.515363	0.117153	0.221313	0.267408	0.137917	-0.000491674	0.0590909	-0.126313	-0.428296	-0.227406	0.192439	0.544902	0.53143	-0.123489	-0.326603	-0.162977
ME7	0.0956216	-0.103711	-0.495354	-0.398848	-0.318548	-0.225281	0.307932	0.435731	0.174293	0.276044	0.139775	0.112345	-0.0741403	-0.0874128	-0.519875	-0.548532	-0.161806	0.0130984	0.112752	0.44536	0.187868	0.273362	0.222763	0.136562	-0.0129853	0.0838821	0.109934	-0.701008	-0.362585	0.335246	0.492335	0.055181
ME8	0.00401736	-0.541809	0.057187	0.259033	0.499202	0.392743	0.151611	-0.0442566	-0.342359	-0.116386	-0.0453991	-0.273583	-0.4233	-0.470934	-0.406263	-0.22191	0.0571011	0.011499	0.302449	0.286595	0.212229	0.137791	0.332309	0.182435	0.279291	0.261329	0.205338	0.265552	0.0163553	-0.771691	-0.365189	0.109015
ME9	-0.145832	0.371045	0.42929	0.288971	0.282728	0.173449	0.0889533	-0.299878	-0.350978	-0.325404	-0.306588	-0.205756	0.173853	0.339876	0.419122	0.382155	0.103507	0.091166	0.0180716	-0.115429	-0.331728	-0.372765	-0.340309	-0.36752	-0.306586	0.171089	0.344805	0.6104	0.0967604	-0.052626	-0.429592	-0.43425
