# Supplementary material for: Abundant and active community members respond to diel cycles in hot spring phototrophic mats
Source: ISME J. 2025 Jan 8;19(1):wraf001. doi: 10.1093/ismejo/wraf001 (PMC11788075; doi:10.1093/ismejo/wraf001)
Supplement: SupplementaryData13_wraf001 [file supplementarydata13_wraf001.xlsx]

## Sheet: EigengenePearsonCorrelation
	ME0	ME1	ME2	ME3	ME4	ME5	ME6	ME7	ME8	ME9	ME10	ME11	ME12	ME13	ME14	ME15	ME16	ME17	ME18	ME19	ME20	ME21	ME22	ME23	ME24	ME25	ME26	ME27	ME28	ME29	ME30	ME31	ME32	ME33	ME34	ME35	ME36	ME37	ME38	ME39	ME40	ME41	ME42	ME43	ME44	ME45	ME46	ME47	ME48
ME0	1	0.0254257	0.026979	0.114507	-0.340717	0.0495692	-0.420854	0.0262399	-0.22827	-0.207027	-0.0461049	0.305357	0.3324	-0.0567064	-0.210953	-0.58007	-0.529468	-0.175459	-0.291511	0.0129171	0.60619	-0.0666649	-0.148195	-0.145849	0.233659	0.586274	0.15418	0.386544	0.309904	-0.055139	-0.025226	0.295384	0.370675	0.281953	-0.175837	-0.19357	0.250247	0.398305	0.00416369	-0.346728	-0.0856911	0.112024	0.171447	0.00101663	-0.435365	0.170519	-0.373472	-0.128798	-0.129322
ME1	0.0254257	1	-0.846916	0.813333	0.433623	0.726698	-0.800321	0.760435	-0.356233	-0.57025	0.289114	-0.277599	0.476724	-0.738448	0.496671	-0.383129	0.00505331	0.719974	-0.119708	0.26549	0.217799	-0.509193	-0.334287	0.651162	-0.630618	-0.474343	-0.368045	-0.367558	-0.614441	-0.412143	-0.165033	-0.168173	0.398916	0.231016	-0.503722	0.0285578	0.338511	-0.451699	-0.406896	0.27199	-0.104813	-0.73204	0.480905	-0.744422	-0.234623	-0.195273	0.765658	-0.208087	-0.495351
ME2	0.026979	-0.846916	1	-0.9384	-0.77011	-0.855671	0.683645	-0.701114	0.00534007	0.760719	-0.644415	0.390696	-0.538834	0.590466	-0.326848	0.087833	-0.376668	-0.503631	0.218692	-0.146743	-0.18585	0.222588	0.426431	-0.623383	0.748075	0.648825	0.294118	0.622657	0.681421	0.00479199	-0.193103	-0.0141363	-0.311027	-0.520768	0.442576	0.208606	-0.442045	0.488012	0.588822	-0.629327	-0.00223319	0.663172	-0.615308	0.491893	-0.126828	-0.113397	-0.771457	0.394973	0.590231
ME3	0.114507	0.813333	-0.9384	1	0.735847	0.808748	-0.732749	0.590831	-0.0975387	-0.703879	0.559803	-0.255796	0.538479	-0.649686	0.309332	-0.178925	0.352015	0.50094	-0.308715	0.00718122	0.259868	-0.301092	-0.526724	0.545165	-0.662596	-0.57025	-0.379687	-0.534712	-0.519729	0.0558286	0.15789	-0.0586531	0.373543	0.469291	-0.477512	-0.169632	0.391348	-0.408443	-0.542935	0.61573	0.172219	-0.618532	0.556624	-0.411813	0.0876168	0.0506786	0.677353	-0.293575	-0.565303
ME4	-0.340717	0.433623	-0.77011	0.735847	1	0.668827	-0.237706	0.364987	0.31693	-0.54846	0.776796	-0.587495	0.271736	-0.317075	0.131859	0.324958	0.815004	0.265818	-0.289821	-0.108634	-0.10949	0.048558	-0.413981	0.441864	-0.625114	-0.768677	-0.270437	-0.7741	-0.551963	0.394422	0.46236	-0.0181075	0.0124803	0.476162	-0.230925	-0.270989	0.273072	-0.544364	-0.503892	0.88833	0.278295	-0.398386	0.44694	-0.0766902	0.543403	0.174742	0.668759	-0.426868	-0.433877
ME5	0.0495692	0.726698	-0.855671	0.808748	0.668827	1	-0.515011	0.731645	-0.0126303	-0.887857	0.624983	-0.429612	0.685036	-0.396772	0.108458	-0.169329	0.254433	0.205663	-0.247925	0.278536	0.340376	-0.158169	-0.203411	0.814852	-0.619244	-0.467603	0.0232046	-0.486151	-0.642119	0.140742	0.297529	0.249936	0.349365	0.689888	-0.0786438	-0.407951	0.746703	-0.28932	-0.582921	0.426395	-0.209758	-0.71719	0.659936	-0.214087	0.041103	0.28397	0.706963	-0.684841	-0.305796
ME6	-0.420854	-0.800321	0.683645	-0.732749	-0.237706	-0.515011	1	-0.440987	0.582888	0.420459	-0.0661119	-0.00875454	-0.447592	0.816142	-0.372702	0.647144	0.173236	-0.645908	0.227294	0.0673953	-0.406109	0.627283	0.618736	-0.410097	0.369043	0.184601	0.518792	0.0659893	0.24716	0.454324	0.297029	0.247132	-0.599078	-0.0937363	0.658349	-0.0669706	-0.167285	0.218383	0.277827	-0.14231	-0.147616	0.483264	-0.392238	0.719863	0.445445	0.295327	-0.439986	0.0495034	0.471801
ME7	0.0262399	0.760435	-0.701114	0.590831	0.364987	0.731645	-0.440987	1	-0.0910452	-0.771606	0.434464	-0.300459	0.616591	-0.244432	0.0339172	-0.257023	-0.0226662	0.218758	-0.19146	0.764497	0.276948	-0.116168	0.198964	0.591117	-0.54774	-0.329089	0.250827	-0.423593	-0.72244	-0.260956	0.146748	0.328571	0.294022	0.564725	-0.266042	-0.450806	0.701952	-0.286692	-0.469137	0.178233	-0.582174	-0.757526	0.685344	-0.461765	-0.150031	0.162496	0.542933	-0.464915	-0.511582
ME8	-0.22827	-0.356233	0.00534007	-0.0975387	0.31693	-0.0126303	0.582888	-0.0910452	1	-0.0351775	0.660374	-0.300889	-0.253115	0.578477	-0.262836	0.838956	0.501419	-0.365828	0.0757112	0.077468	-0.384083	0.829931	0.245073	-0.170158	-0.181435	-0.114201	0.355499	-0.369698	-0.129491	0.631342	0.67772	0.437196	-0.643636	0.482734	0.351937	-0.265117	0.0168466	-0.147283	-0.111167	0.372223	-0.0794738	0.379192	0.00679298	0.448963	0.766914	0.690807	0.0104351	-0.233111	-0.0253289
ME9	-0.207027	-0.57025	0.760719	-0.703879	-0.54846	-0.887857	0.420459	-0.771606	-0.0351775	1	-0.603858	0.262477	-0.77264	0.153044	0.100473	0.212069	-0.174446	0.067681	0.351292	-0.42983	-0.443139	-0.0217954	0.0326527	-0.60207	0.521598	0.274558	-0.30248	0.393082	0.597183	-0.24569	-0.381751	-0.527279	-0.377537	-0.812294	0.135679	0.621472	-0.871598	0.176696	0.652085	-0.378633	0.379358	0.638622	-0.683191	0.0419703	-0.00749593	-0.448926	-0.400935	0.706636	0.449139
ME10	-0.0461049	0.289114	-0.644415	0.559803	0.776796	0.624983	-0.0661119	0.434464	0.660374	-0.603858	1	-0.61905	0.263337	0.0273207	-0.0702773	0.369702	0.54977	0.0190637	-0.227447	0.141641	-0.0341009	0.457012	-0.16852	0.353413	-0.589347	-0.431721	0.116987	-0.709105	-0.564937	0.500944	0.709821	0.407866	-0.205625	0.781008	-0.0870102	-0.47092	0.432344	-0.437027	-0.475194	0.654503	-0.0511329	-0.17632	0.454487	0.0546294	0.527963	0.536257	0.51629	-0.591881	-0.468391
ME11	0.305357	-0.277599	0.390696	-0.255796	-0.587495	-0.429612	-0.00875454	-0.300459	-0.300889	0.262477	-0.61905	1	-0.0534706	0.118782	-0.203686	-0.198196	-0.375374	-0.261949	0.176969	-0.0844942	0.168275	-0.140086	0.131251	-0.392905	0.500358	0.413098	0.0911464	0.517112	0.540815	-0.152643	-0.368424	-0.0485866	0.143386	-0.309638	0.0233667	0.0958877	-0.186712	0.491372	0.226764	-0.427376	-0.0204154	0.142616	-0.302473	0.105924	-0.237413	-0.0478014	-0.625506	0.636193	0.129093
ME12	0.3324	0.476724	-0.538834	0.538479	0.271736	0.685036	-0.447592	0.616591	-0.253115	-0.77264	0.263337	-0.0534706	1	-0.251151	-0.145455	-0.426446	-0.0740066	-0.100211	-0.37528	0.357658	0.8663	-0.20811	-0.0356453	0.405635	-0.189678	-0.157598	0.209402	-0.229734	-0.343935	0.030464	0.112131	0.311425	0.79184	0.524526	-0.0752808	-0.531287	0.823809	0.337495	-0.316688	0.124728	-0.290052	-0.676706	0.587803	-0.090042	-0.225742	0.0977625	0.248013	-0.410203	-0.212055
ME13	-0.0567064	-0.738448	0.590466	-0.649686	-0.317075	-0.396772	0.816142	-0.244432	0.578477	0.153044	0.0273207	0.118782	-0.251151	1	-0.553826	0.424136	-0.0343173	-0.756227	0.0712704	0.279445	-0.191894	0.846292	0.701229	-0.335819	0.261791	0.502753	0.787065	0.255157	0.322148	0.440843	0.46835	0.681143	-0.470693	0.252431	0.617207	-0.328195	0.102401	0.272724	0.00554152	-0.251542	-0.413331	0.537615	-0.142925	0.698176	0.242418	0.549749	-0.558547	-0.141076	0.324797
ME14	-0.210953	0.496671	-0.326848	0.309332	0.131859	0.108458	-0.372702	0.0339172	-0.262836	0.100473	-0.0702773	-0.203686	-0.145455	-0.553826	1	-0.0921007	-0.0422152	0.763232	0.364464	-0.198059	-0.196536	-0.466008	-0.320209	0.243993	-0.511037	-0.328287	-0.633182	-0.0344327	-0.261024	-0.309724	-0.449981	-0.536071	0.0249782	-0.375253	-0.27174	0.810237	-0.304004	-0.409847	-0.19434	0.0240652	0.232954	-0.154687	-0.116202	-0.501948	-0.188283	-0.397407	0.481455	0.187439	-0.0456189
ME15	-0.58007	-0.383129	0.087833	-0.178925	0.324958	-0.169329	0.647144	-0.257023	0.838956	0.212069	0.369702	-0.198196	-0.426446	0.424136	-0.0921007	1	0.691318	-0.239809	0.22774	-0.0741244	-0.589537	0.559161	0.233184	-0.246738	-0.0862227	-0.36392	0.103567	-0.368839	-0.0508519	0.491277	0.408545	0.0377994	-0.653668	0.103431	0.38093	0.0204254	-0.258721	-0.146083	0.0722831	0.444702	0.105619	0.310751	-0.149148	0.373255	0.892762	0.420192	0.0332163	0.0437232	0.144033
ME16	-0.529468	0.00505331	-0.376668	0.352015	0.815004	0.254433	0.173236	-0.0226662	0.501419	-0.174446	0.54977	-0.375374	-0.0740066	-0.0343173	-0.0422152	0.691318	1	0.00138643	-0.163883	-0.265104	-0.383392	0.204346	-0.228888	0.050334	-0.274137	-0.720181	-0.204577	-0.674585	-0.24188	0.52383	0.452998	-0.108836	-0.279807	0.235446	-0.00779747	-0.175818	-0.0415798	-0.386134	-0.167899	0.868543	0.381891	-0.104477	0.17434	0.206788	0.864239	0.206346	0.333012	-0.145384	-0.203293
ME17	-0.175459	0.719974	-0.503631	0.50094	0.265818	0.205663	-0.645908	0.218758	-0.365828	0.067681	0.0190637	-0.261949	-0.100211	-0.756227	0.763232	-0.239809	0.00138643	1	0.135828	-0.18722	-0.17521	-0.524222	-0.541267	0.36409	-0.50297	-0.414057	-0.78238	-0.211345	-0.290132	-0.533762	-0.349643	-0.599905	0.111241	-0.322057	-0.550591	0.56637	-0.340344	-0.566095	-0.13695	0.213658	0.331701	-0.256576	0.0593478	-0.810672	-0.219316	-0.55815	0.678157	0.221493	-0.301314
ME18	-0.291511	-0.119708	0.218692	-0.308715	-0.289821	-0.247925	0.227294	-0.19146	0.0757112	0.351292	-0.227447	0.176969	-0.37528	0.0712704	0.364464	0.22774	-0.163883	0.135828	1	0.0591692	-0.333404	-0.0663146	0.30607	0.112112	-0.0661101	-0.0250703	-0.0381643	0.134028	-0.0652644	-0.188605	-0.242166	-0.230998	-0.388503	-0.367358	0.227086	0.511811	-0.325296	-0.0236678	0.171874	-0.291455	-0.131781	0.137246	-0.366607	-0.0759839	-0.000660164	-0.0458569	-0.0244182	0.337352	0.215236
ME19	0.0129171	0.26549	-0.146743	0.00718122	-0.108634	0.278536	0.0673953	0.764497	0.077468	-0.42983	0.141641	-0.0844942	0.357658	0.279445	-0.198059	-0.0741244	-0.265104	-0.18722	0.0591692	1	0.164769	0.171048	0.752033	0.267194	-0.226485	0.0526128	0.673545	-0.0854954	-0.430689	-0.28417	0.155866	0.499512	0.0538578	0.420655	0.147568	-0.408834	0.593771	0.0528013	-0.232414	-0.252015	-0.889355	-0.429397	0.482091	-0.176943	-0.163721	0.272487	0.0886888	-0.331513	-0.146068
ME20	0.60619	0.217799	-0.18585	0.259868	-0.10949	0.340376	-0.406109	0.276948	-0.384083	-0.443139	-0.0341009	0.168275	0.8663	-0.191894	-0.196536	-0.589537	-0.383392	-0.17521	-0.333404	0.164769	1	-0.242878	-0.0737931	0.114373	0.131725	0.19943	0.160188	0.109704	0.0303641	-0.0550211	-0.0524258	0.213675	0.845677	0.278221	-0.0230615	-0.362611	0.600528	0.643688	-0.0344217	-0.194724	-0.166761	-0.370324	0.362776	-0.0203573	-0.433129	-0.0624979	-0.0634	-0.181409	0.00128006
ME21	-0.0666649	-0.509193	0.222588	-0.301092	0.048558	-0.158169	0.627283	-0.116168	0.829931	-0.0217954	0.457012	-0.140086	-0.20811	0.846292	-0.466008	0.559161	0.204346	-0.524222	-0.0663146	0.171048	-0.242878	1	0.390659	-0.221971	-0.0666385	0.278497	0.586253	-0.0651573	0.100466	0.574886	0.705738	0.723372	-0.529227	0.503993	0.410033	-0.411156	0.10526	-0.00796754	-0.175731	0.117854	-0.251885	0.525383	0.00925468	0.550671	0.447991	0.675098	-0.221682	-0.258872	0.0484592
ME22	-0.148195	-0.334287	0.426431	-0.526724	-0.413981	-0.203411	0.618736	0.198964	0.245073	0.0326527	-0.16852	0.131251	-0.0356453	0.701229	-0.320209	0.233184	-0.228888	-0.541267	0.30607	0.752033	-0.0737931	0.390659	1	-0.0792001	0.157011	0.275219	0.80077	0.188477	0.0165201	-0.0356904	0.134207	0.456527	-0.267432	0.127994	0.574208	-0.200326	0.279357	0.31397	0.055787	-0.448537	-0.760894	0.00761738	0.0646224	0.302765	0.0235655	0.314308	-0.341375	-0.103966	0.306135
ME23	-0.145849	0.651162	-0.623383	0.545165	0.441864	0.814852	-0.410097	0.591117	-0.170158	-0.60207	0.353413	-0.392905	0.405635	-0.335819	0.243993	-0.246738	0.050334	0.36409	0.112112	0.267194	0.114373	-0.221971	-0.0792001	1	-0.566809	-0.34167	-0.00210556	-0.281237	-0.507004	-0.0959178	0.189627	0.106645	0.186369	0.390505	0.079372	-0.132469	0.532611	-0.388558	-0.549719	0.158729	-0.261246	-0.598972	0.426867	-0.308708	-0.166027	0.0546504	0.709547	-0.562344	-0.0823524
ME24	0.233659	-0.630618	0.748075	-0.662596	-0.625114	-0.619244	0.369043	-0.54774	-0.181435	0.521598	-0.589347	0.500358	-0.189678	0.261791	-0.511037	-0.0862227	-0.274137	-0.50297	-0.0661101	-0.226485	0.131725	-0.0666385	0.157011	-0.566809	1	0.432917	0.190876	0.37195	0.663079	-0.0192214	-0.195328	-0.137226	-0.0013302	-0.433265	0.252074	-0.0462865	-0.265667	0.605323	0.66874	-0.421895	0.119458	0.341645	-0.428635	0.372654	-0.0569165	-0.195707	-0.72497	0.386779	0.405605
ME25	0.586274	-0.474343	0.648825	-0.57025	-0.768677	-0.467603	0.184601	-0.329089	-0.114201	0.274558	-0.431721	0.413098	-0.157598	0.502753	-0.328287	-0.36392	-0.720181	-0.414057	-0.0250703	0.0526128	0.19943	0.278497	0.275219	-0.34167	0.432917	1	0.434433	0.85255	0.558292	-0.0560204	-0.11472	0.437706	0.00898998	-0.0366933	0.229166	-0.0365822	-0.0333772	0.42995	0.15371	-0.739483	-0.242995	0.593489	-0.314371	0.30468	-0.530306	0.171362	-0.681639	0.0484911	0.318647
ME26	0.15418	-0.368045	0.294118	-0.379687	-0.270437	0.0232046	0.518792	0.250827	0.355499	-0.30248	0.116987	0.0911464	0.209402	0.787065	-0.633182	0.103567	-0.204577	-0.78238	-0.0381643	0.673545	0.160188	0.586253	0.80077	-0.00210556	0.190876	0.434433	1	0.158507	0.0170675	0.274124	0.463951	0.814164	-0.146662	0.522932	0.531561	-0.620027	0.589862	0.322068	-0.158256	-0.329664	-0.772352	0.0429568	0.175564	0.516388	0.0278657	0.59158	-0.423783	-0.434626	0.139914
ME27	0.386544	-0.367558	0.622657	-0.534712	-0.7741	-0.486151	0.0659893	-0.423593	-0.369698	0.393082	-0.709105	0.517112	-0.229734	0.255157	-0.0344327	-0.368839	-0.674585	-0.211345	0.134028	-0.0854954	0.109704	-0.0651573	0.188477	-0.281237	0.37195	0.85255	0.158507	1	0.574742	-0.228537	-0.452704	0.0972668	0.12852	-0.331115	0.218682	0.296444	-0.204528	0.414313	0.176942	-0.756875	-0.104632	0.490656	-0.413992	0.160782	-0.595828	-0.0567969	-0.602978	0.216739	0.480173
ME28	0.309904	-0.614441	0.681421	-0.519729	-0.551963	-0.642119	0.24716	-0.72244	-0.129491	0.597183	-0.564937	0.540815	-0.343935	0.322148	-0.261024	-0.0508519	-0.24188	-0.290132	-0.0652644	-0.430689	0.0303641	0.100466	0.0165201	-0.507004	0.663079	0.558292	0.0170675	0.574742	1	0.0332966	-0.0871404	-0.101592	-0.0496081	-0.367977	0.282382	0.224459	-0.422742	0.498896	0.353963	-0.385115	0.271868	0.575622	-0.43332	0.334691	-0.0817194	-0.153574	-0.674562	0.389972	0.452406
ME29	-0.055139	-0.412143	0.00479199	0.0558286	0.394422	0.140742	0.454324	-0.260956	0.631342	-0.24569	0.500944	-0.152643	0.030464	0.440843	-0.309724	0.491277	0.52383	-0.533762	-0.188605	-0.28417	-0.0550211	0.574886	-0.0356904	-0.0959178	-0.0192214	-0.0560204	0.274124	-0.228537	0.0332966	1	0.604993	0.420922	-0.302908	0.462333	0.328688	-0.364494	0.21833	-0.00769839	-0.223316	0.459597	0.247185	0.286455	-0.0391413	0.834842	0.594686	0.58594	-0.157261	-0.342205	0.057225
ME30	-0.025226	-0.165033	-0.193103	0.15789	0.46236	0.297529	0.297029	0.146748	0.67772	-0.381751	0.709821	-0.368424	0.112131	0.46835	-0.449981	0.408545	0.452998	-0.349643	-0.242166	0.155866	-0.0524258	0.705738	0.134207	0.189627	-0.195328	-0.11472	0.463951	-0.452704	-0.0871404	0.604993	1	0.559754	-0.30105	0.684257	0.317224	-0.588621	0.395861	-0.151693	-0.361233	0.43181	-0.177811	0.0788016	0.377147	0.404287	0.549348	0.491337	0.0935723	-0.527381	-0.114494
ME31	0.295384	-0.168173	-0.0141363	-0.0586531	-0.0181075	0.249936	0.247132	0.328571	0.437196	-0.527279	0.407866	-0.0485866	0.311425	0.681143	-0.536071	0.0377994	-0.108836	-0.599905	-0.230998	0.499512	0.213675	0.723372	0.456527	0.106645	-0.137226	0.437706	0.814164	0.0972668	-0.101592	0.420922	0.559754	1	-0.0834727	0.785293	0.300764	-0.698473	0.643868	0.109726	-0.379126	-0.0737936	-0.594862	0.120883	0.310913	0.444036	0.0199099	0.783796	-0.201893	-0.574584	-0.0877533
ME32	0.370675	0.398916	-0.311027	0.373543	0.0124803	0.349365	-0.599078	0.294022	-0.643636	-0.377537	-0.205625	0.143386	0.79184	-0.470693	0.0249782	-0.653668	-0.279807	0.111241	-0.388503	0.0538578	0.845677	-0.529227	-0.267432	0.186369	-0.0013302	0.00898998	-0.146662	0.12852	-0.0496081	-0.302908	-0.30105	-0.0834727	1	0.0380107	-0.224332	-0.161044	0.422644	0.442124	-0.132182	-0.0988083	-0.0155652	-0.506231	0.355736	-0.29461	-0.534164	-0.325755	0.108477	-0.0646522	-0.0343973
ME33	0.281953	0.231016	-0.520768	0.469291	0.476162	0.689888	-0.0937363	0.564725	0.482734	-0.812294	0.781008	-0.309638	0.524526	0.252431	-0.375253	0.103431	0.235446	-0.322057	-0.367358	0.420655	0.278221	0.503993	0.127994	0.390505	-0.433265	-0.0366933	0.522932	-0.331115	-0.367977	0.462333	0.684257	0.785293	0.0380107	1	0.110938	-0.739143	0.770283	-0.100725	-0.562021	0.337367	-0.411807	-0.238614	0.592233	0.206501	0.253902	0.76191	0.22569	-0.756117	-0.330797
ME34	-0.175837	-0.503722	0.442576	-0.477512	-0.230925	-0.0786438	0.658349	-0.266042	0.351937	0.135679	-0.0870102	0.0233667	-0.0752808	0.617207	-0.27174	0.38093	-0.00779747	-0.550591	0.227086	0.147568	-0.0230615	0.410033	0.574208	0.079372	0.252074	0.229166	0.531561	0.218682	0.282382	0.328688	0.317224	0.300764	-0.224332	0.110938	1	-0.0653194	0.203826	0.453025	0.109486	-0.317569	-0.328645	0.206271	-0.0220903	0.572365	0.225597	0.32543	-0.173381	-0.214991	0.83339
ME35	-0.19357	0.0285578	0.208606	-0.169632	-0.270989	-0.407951	-0.0669706	-0.450806	-0.265117	0.621472	-0.47092	0.0958877	-0.531287	-0.328195	0.810237	0.0204254	-0.175818	0.56637	0.511811	-0.408834	-0.362611	-0.411156	-0.200326	-0.132469	-0.0462865	-0.0365822	-0.620027	0.296444	0.224459	-0.364494	-0.588621	-0.698473	-0.161044	-0.739143	-0.0653194	1	-0.70532	-0.136195	0.188483	-0.249539	0.374215	0.247083	-0.48051	-0.315646	-0.176285	-0.504079	0.0624189	0.518376	0.28742
ME36	0.250247	0.338511	-0.442045	0.391348	0.273072	0.746703	-0.167285	0.701952	0.0168466	-0.871598	0.432344	-0.186712	0.823809	0.102401	-0.304004	-0.258721	-0.0415798	-0.340344	-0.325296	0.593771	0.600528	0.10526	0.279357	0.532611	-0.265667	-0.0333772	0.589862	-0.204528	-0.422742	0.21833	0.395861	0.643868	0.422644	0.770283	0.203826	-0.70532	1	0.16433	-0.46041	0.0360123	-0.596646	-0.588493	0.648443	0.141693	-0.110529	0.42177	0.205816	-0.705563	-0.125359
ME37	0.398305	-0.451699	0.488012	-0.408443	-0.544364	-0.28932	0.218383	-0.286692	-0.147283	0.176696	-0.437027	0.491372	0.337495	0.272724	-0.409847	-0.146083	-0.386134	-0.566095	-0.0236678	0.0528013	0.643688	-0.00796754	0.31397	-0.388558	0.605323	0.42995	0.322068	0.414313	0.498896	-0.00769839	-0.151693	0.109726	0.442124	-0.100725	0.453025	-0.136195	0.16433	1	0.454213	-0.491269	-0.156882	0.100245	-0.0401225	0.331712	-0.187372	0.00137559	-0.541229	0.196537	0.532796
ME38	0.00416369	-0.406896	0.588822	-0.542935	-0.503892	-0.582921	0.277827	-0.469137	-0.111167	0.652085	-0.475194	0.226764	-0.316688	0.00554152	-0.19434	0.0722831	-0.167899	-0.13695	0.171874	-0.232414	-0.0344217	-0.175731	0.055787	-0.549719	0.66874	0.15371	-0.158256	0.176942	0.353963	-0.223316	-0.361233	-0.379126	-0.132182	-0.562021	0.109486	0.188483	-0.46041	0.454213	1	-0.296606	0.211612	0.280502	-0.380021	0.0669302	0.0491235	-0.3283	-0.333065	0.533708	0.367176
ME39	-0.346728	0.27199	-0.629327	0.61573	0.88833	0.426395	-0.14231	0.178233	0.372223	-0.378633	0.654503	-0.427376	0.124728	-0.251542	0.0240652	0.444702	0.868543	0.213658	-0.291455	-0.252015	-0.194724	0.117854	-0.448537	0.158729	-0.421895	-0.739483	-0.329664	-0.756875	-0.385115	0.459597	0.43181	-0.0737936	-0.0988083	0.337367	-0.317569	-0.249539	0.0360123	-0.491269	-0.296606	1	0.447976	-0.198078	0.282565	0.0156773	0.686065	0.163585	0.472906	-0.216469	-0.477234
ME40	-0.0856911	-0.104813	-0.00223319	0.172219	0.278295	-0.209758	-0.147616	-0.582174	-0.0794738	0.379358	-0.0511329	-0.0204154	-0.290052	-0.413331	0.232954	0.105619	0.381891	0.331701	-0.131781	-0.889355	-0.166761	-0.251885	-0.760894	-0.261246	0.119458	-0.242995	-0.772352	-0.104632	0.271868	0.247185	-0.177811	-0.594862	-0.0155652	-0.411807	-0.328645	0.374215	-0.596646	-0.156882	0.211612	0.447976	1	0.319096	-0.338038	0.0631631	0.225091	-0.342365	0.0419442	0.382516	-0.0212941
ME41	0.112024	-0.73204	0.663172	-0.618532	-0.398386	-0.71719	0.483264	-0.757526	0.379192	0.638622	-0.17632	0.142616	-0.676706	0.537615	-0.154687	0.310751	-0.104477	-0.256576	0.137246	-0.429397	-0.370324	0.525383	0.00761738	-0.598972	0.341645	0.593489	0.0429568	0.490656	0.575622	0.286455	0.0788016	0.120883	-0.506231	-0.238614	0.206271	0.247083	-0.588493	0.100245	0.280502	-0.198078	0.319096	1	-0.543225	0.438204	0.120095	0.177686	-0.553124	0.256329	0.319047
ME42	0.171447	0.480905	-0.615308	0.556624	0.44694	0.659936	-0.392238	0.685344	0.00679298	-0.683191	0.454487	-0.302473	0.587803	-0.142925	-0.116202	-0.149148	0.17434	0.0593478	-0.366607	0.482091	0.362776	0.00925468	0.0646224	0.426867	-0.428635	-0.314371	0.175564	-0.413992	-0.43332	-0.0391413	0.377147	0.310913	0.355736	0.592233	-0.0220903	-0.48051	0.648443	-0.0401225	-0.380021	0.282565	-0.338038	-0.543225	1	-0.256477	0.029685	0.197852	0.443226	-0.47997	-0.199633
ME43	0.00101663	-0.744422	0.491893	-0.411813	-0.0766902	-0.214087	0.719863	-0.461765	0.448963	0.0419703	0.0546294	0.105924	-0.090042	0.698176	-0.501948	0.373255	0.206788	-0.810672	-0.0759839	-0.176943	-0.0203573	0.550671	0.302765	-0.308708	0.372654	0.30468	0.516388	0.160782	0.334691	0.834842	0.404287	0.444036	-0.29461	0.206501	0.572365	-0.315646	0.141693	0.331712	0.0669302	0.0156773	0.0631631	0.438204	-0.256477	1	0.366933	0.482465	-0.548783	-0.191636	0.380905
ME44	-0.435365	-0.234623	-0.126828	0.0876168	0.543403	0.041103	0.445445	-0.150031	0.766914	-0.00749593	0.527963	-0.237413	-0.225742	0.242418	-0.188283	0.892762	0.864239	-0.219316	-0.000660164	-0.163721	-0.433129	0.447991	0.0235655	-0.166027	-0.0569165	-0.530306	0.0278657	-0.595828	-0.0817194	0.594686	0.549348	0.0199099	-0.534164	0.253902	0.225597	-0.176285	-0.110529	-0.187372	0.0491235	0.686065	0.225091	0.120095	0.029685	0.366933	1	0.393303	0.110547	-0.0600452	-0.0560858
ME45	0.170519	-0.195273	-0.113397	0.0506786	0.174742	0.28397	0.295327	0.162496	0.690807	-0.448926	0.536257	-0.0478014	0.0977625	0.549749	-0.397407	0.420192	0.206346	-0.55815	-0.0458569	0.272487	-0.0624979	0.675098	0.314308	0.0546504	-0.195707	0.171362	0.59158	-0.0567969	-0.153574	0.58594	0.491337	0.783796	-0.325755	0.76191	0.32543	-0.504079	0.42177	0.00137559	-0.3283	0.163585	-0.342365	0.177686	0.197852	0.482465	0.393303	1	-0.11378	-0.503167	-0.0684001
ME46	-0.373472	0.765658	-0.771457	0.677353	0.668759	0.706963	-0.439986	0.542933	0.0104351	-0.400935	0.51629	-0.625506	0.248013	-0.558547	0.481455	0.0332163	0.333012	0.678157	-0.0244182	0.0886888	-0.0634	-0.221682	-0.341375	0.709547	-0.72497	-0.681639	-0.423783	-0.602978	-0.674562	-0.157261	0.0935723	-0.201893	0.108477	0.22569	-0.173381	0.0624189	0.205816	-0.541229	-0.333065	0.472906	0.0419442	-0.553124	0.443226	-0.548783	0.110547	-0.11378	1	-0.315051	-0.210042
ME47	-0.128798	-0.208087	0.394973	-0.293575	-0.426868	-0.684841	0.0495034	-0.464915	-0.233111	0.706636	-0.591881	0.636193	-0.410203	-0.141076	0.187439	0.0437232	-0.145384	0.221493	0.337352	-0.331513	-0.181409	-0.258872	-0.103966	-0.562344	0.386779	0.0484911	-0.434626	0.216739	0.389972	-0.342205	-0.527381	-0.574584	-0.0646522	-0.756117	-0.214991	0.518376	-0.705563	0.196537	0.533708	-0.216469	0.382516	0.256329	-0.47997	-0.191636	-0.0600452	-0.503167	-0.315051	1	0.0792181
ME48	-0.129322	-0.495351	0.590231	-0.565303	-0.433877	-0.305796	0.471801	-0.511582	-0.0253289	0.449139	-0.468391	0.129093	-0.212055	0.324797	-0.0456189	0.144033	-0.203293	-0.301314	0.215236	-0.146068	0.00128006	0.0484592	0.306135	-0.0823524	0.405605	0.318647	0.139914	0.480173	0.452406	0.057225	-0.114494	-0.0877533	-0.0343973	-0.330797	0.83339	0.28742	-0.125359	0.532796	0.367176	-0.477234	-0.0212941	0.319047	-0.199633	0.380905	-0.0560858	-0.0684001	-0.210042	0.0792181	1
ME49	0.0351941	-0.739503	0.59394	-0.619464	-0.307087	-0.574206	0.637427	-0.496665	0.590419	0.422193	0.0624509	0.0514743	-0.574425	0.783188	-0.448591	0.404824	-0.0248082	-0.458604	0.051825	-0.12237	-0.392797	0.816341	0.254681	-0.48649	0.288917	0.536548	0.379118	0.249131	0.426243	0.367226	0.400218	0.446906	-0.633429	0.0672437	0.299231	-0.131797	-0.327539	0.0445422	0.179586	-0.12948	-0.0090253	0.85419	-0.34677	0.505143	0.256062	0.405776	-0.492495	0.0452864	0.176601
ME50	0.0470841	-0.388684	0.631974	-0.522267	-0.702425	-0.757552	0.179195	-0.473052	-0.360568	0.652804	-0.806864	0.81779	-0.32093	0.121518	-0.0065837	-0.131434	-0.390325	-0.0791109	0.31375	-0.148851	-0.0305155	-0.20577	0.192754	-0.574343	0.593782	0.361991	-0.0808479	0.505483	0.581773	-0.336339	-0.519385	-0.336553	0.0106734	-0.708652	0.0108354	0.398423	-0.508201	0.434564	0.500749	-0.509569	0.109807	0.284941	-0.477375	0.0188675	-0.258734	-0.418713	-0.618528	0.87346	0.258176
ME51	0.00117173	0.0731766	-0.0838355	-0.0161834	0.00481673	0.401548	0.16212	0.537858	0.0419732	-0.53078	0.130945	-0.0267743	0.519146	0.321807	-0.259873	-0.0670213	-0.124201	-0.456976	0.0672321	0.725351	0.320613	0.108239	0.640293	0.37614	-0.145052	0.0813288	0.705582	0.0370083	-0.325068	0.041202	0.13236	0.554244	0.207777	0.476126	0.375805	-0.466896	0.768465	0.246539	-0.27891	-0.256404	-0.735987	-0.439226	0.350534	0.187066	-0.13368	0.420197	-0.0158884	-0.463797	0.079618
ME52	-0.395802	0.285895	-0.519963	0.369527	0.675994	0.411514	0.0175192	0.423225	0.550322	-0.313817	0.72283	-0.619157	0.00831823	-0.0251408	0.161828	0.498438	0.525485	0.197191	-0.0129577	0.297383	-0.327905	0.280359	0.0150858	0.29759	-0.683951	-0.520742	0.00668289	-0.568593	-0.63153	0.0973212	0.430086	0.117877	-0.235123	0.426494	-0.0441922	-0.142198	0.182329	-0.495628	-0.392904	0.476205	-0.159997	-0.202023	0.400339	-0.221884	0.44319	0.29443	0.579535	-0.368132	-0.277466
ME53	-0.675655	-0.376926	0.325117	-0.448707	0.0106471	-0.32399	0.71127	-0.250901	0.56957	0.405718	0.0649797	-0.187185	-0.630281	0.455939	0.111777	0.756487	0.326893	-0.114114	0.602978	0.0841105	-0.751816	0.392487	0.46422	-0.0759042	-0.096555	-0.147277	0.170316	-0.0810886	-0.064027	0.168158	0.122879	-0.037639	-0.766743	-0.166546	0.400969	0.28689	-0.358644	-0.26933	0.0854037	0.0236551	-0.106798	0.317806	-0.420038	0.252398	0.497118	0.212321	-0.0209578	0.0928181	0.222323
ME54	-0.407111	-0.753973	0.615427	-0.621938	-0.101705	-0.606633	0.767473	-0.655625	0.520928	0.619831	-0.0779921	0.0110197	-0.68935	0.500459	-0.250913	0.698858	0.34666	-0.383368	0.199619	-0.328011	-0.600634	0.406795	0.189478	-0.502072	0.430268	0.0638303	0.0949352	0.0593365	0.370254	0.397981	0.140742	-0.115751	-0.670355	-0.296548	0.340371	0.149237	-0.537093	0.0117742	0.355565	0.0718042	0.310835	0.657947	-0.584248	0.540135	0.553581	0.132661	-0.419678	0.230536	0.320752
[truncated: 6 more columns]
