# Supplementary material for: Abundant and active community members respond to diel cycles in hot spring phototrophic mats
Source: ISME J. 2025 Jan 8;19(1):wraf001. doi: 10.1093/ismejo/wraf001 (PMC11788075; doi:10.1093/ismejo/wraf001)
Supplement: SupplementaryData14_wraf001 [file supplementarydata14_wraf001.xlsx]

## Sheet: OverrepresentationAnalysis
Lineage	ME	COG Category	Enrichment factor	p-value	Genes in COG category in ME	Genes in COG category	Total genes in lineage with COG	Genes in ME	q-value_significant	q-value	order
Acidobacteriota-sp-001	ME0	A	NaN	NaN	0	0	1913	11	NaN	NaN	4
Acidobacteriota-sp-001	ME0	B	NaN	NaN	0	0	1913	11	NaN	NaN	4
Acidobacteriota-sp-001	ME0	C	1.43727	0.513585	1	121	1913	11	FALSE	1	4
Acidobacteriota-sp-001	ME0	D	0	1	0	45	1913	11	FALSE	1	4
Acidobacteriota-sp-001	ME0	E	1.27874	0.556659	1	136	1913	11	FALSE	1	4
Acidobacteriota-sp-001	ME0	F	0	1	0	65	1913	11	FALSE	1	4
Acidobacteriota-sp-001	ME0	G	0	1	0	72	1913	11	FALSE	1	4
Acidobacteriota-sp-001	ME0	H	0	1	0	156	1913	11	FALSE	1	4
Acidobacteriota-sp-001	ME0	I	1.55276	0.485948	1	112	1913	11	FALSE	1	4
Acidobacteriota-sp-001	ME0	J	1.15939	0.593702	1	150	1913	11	FALSE	1	4
Acidobacteriota-sp-001	ME0	K	0	1	0	61	1913	11	FALSE	1	4
Acidobacteriota-sp-001	ME0	L	0	1	0	75	1913	11	FALSE	1	4
Acidobacteriota-sp-001	ME0	M	1.12928	0.603756	1	154	1913	11	FALSE	1	4
Acidobacteriota-sp-001	ME0	N	0	1	0	40	1913	11	FALSE	1	4
Acidobacteriota-sp-001	ME0	O	1.2077	0.578186	1	144	1913	11	FALSE	1	4
Acidobacteriota-sp-001	ME0	P	8.5881	0.000785048	4	81	1913	11	TRUE	0.017271	4
Acidobacteriota-sp-001	ME0	Q	0	1	0	32	1913	11	FALSE	1	4
Acidobacteriota-sp-001	ME0	R	0	1	0	148	1913	11	FALSE	1	4
Acidobacteriota-sp-001	ME0	S	0	1	0	51	1913	11	FALSE	1	4
Acidobacteriota-sp-001	ME0	T	0	1	0	155	1913	11	FALSE	1	4
Acidobacteriota-sp-001	ME0	U	0	1	0	33	1913	11	FALSE	1	4
Acidobacteriota-sp-001	ME0	V	0	1	0	71	1913	11	FALSE	1	4
Acidobacteriota-sp-001	ME0	W	NaN	NaN	0	0	1913	11	NaN	NaN	4
Acidobacteriota-sp-001	ME0	X	17.3909	0.0561649	1	10	1913	11	FALSE	0.617813	4
Acidobacteriota-sp-001	ME0	Y	NaN	NaN	0	0	1913	11	NaN	NaN	4
Acidobacteriota-sp-001	ME0	Z	0	1	0	1	1913	11	FALSE	1	4
Acidobacteriota-sp-001	ME1	A	NaN	NaN	0	0	1913	312	NaN	NaN	43
Acidobacteriota-sp-001	ME1	B	NaN	NaN	0	0	1913	312	NaN	NaN	43
Acidobacteriota-sp-001	ME1	C	1.62153	0.00227915	32	121	1913	312	TRUE	0.0250707	43
Acidobacteriota-sp-001	ME1	D	0.545014	0.951395	4	45	1913	312	FALSE	1	43
Acidobacteriota-sp-001	ME1	E	0.676258	0.9725	15	136	1913	312	FALSE	1	43
Acidobacteriota-sp-001	ME1	F	1.03762	0.499312	11	65	1913	312	FALSE	1	43
Acidobacteriota-sp-001	ME1	G	0.596109	0.96331	7	72	1913	312	FALSE	1	43
Acidobacteriota-sp-001	ME1	H	0.864686	0.812565	22	156	1913	312	FALSE	1	43
Acidobacteriota-sp-001	ME1	I	0.93066	0.671661	17	112	1913	312	FALSE	1	43
Acidobacteriota-sp-001	ME1	J	2.00293	1.8248e-07	49	150	1913	312	TRUE	4.01456e-06	43
Acidobacteriota-sp-001	ME1	K	1.00515	0.548146	10	61	1913	312	FALSE	1	43
Acidobacteriota-sp-001	ME1	L	0.817521	0.80605	10	75	1913	312	FALSE	1	43
Acidobacteriota-sp-001	ME1	M	0.63703	0.988959	16	154	1913	312	FALSE	1	43
Acidobacteriota-sp-001	ME1	N	1.99271	0.00817684	13	40	1913	312	FALSE	0.0599635	43
Acidobacteriota-sp-001	ME1	O	1.10706	0.312186	26	144	1913	312	FALSE	1	43
Acidobacteriota-sp-001	ME1	P	0.832661	0.794849	11	81	1913	312	FALSE	1	43
Acidobacteriota-sp-001	ME1	Q	0.766426	0.791701	4	32	1913	312	FALSE	1	43
Acidobacteriota-sp-001	ME1	R	0.911426	0.724695	22	148	1913	312	FALSE	1	43
Acidobacteriota-sp-001	ME1	S	0.721342	0.862877	6	51	1913	312	FALSE	1	43
Acidobacteriota-sp-001	ME1	T	0.79115	0.908057	20	155	1913	312	FALSE	1	43
Acidobacteriota-sp-001	ME1	U	1.858	0.0319238	10	33	1913	312	FALSE	0.175581	43
Acidobacteriota-sp-001	ME1	V	0.518147	0.983445	6	71	1913	312	FALSE	1	43
Acidobacteriota-sp-001	ME1	W	NaN	NaN	0	0	1913	312	NaN	NaN	43
Acidobacteriota-sp-001	ME1	X	0	1	0	10	1913	312	FALSE	1	43
Acidobacteriota-sp-001	ME1	Y	NaN	NaN	0	0	1913	312	NaN	NaN	43
Acidobacteriota-sp-001	ME1	Z	6.13141	0.163095	1	1	1913	312	FALSE	0.717616	43
Acidobacteriota-sp-001	ME2	A	NaN	NaN	0	0	1913	30	NaN	NaN	11
Acidobacteriota-sp-001	ME2	B	NaN	NaN	0	0	1913	30	NaN	NaN	11
Acidobacteriota-sp-001	ME2	C	1.58099	0.294225	3	121	1913	30	FALSE	1	11
Acidobacteriota-sp-001	ME2	D	0	1	0	45	1913	30	FALSE	1	11
Acidobacteriota-sp-001	ME2	E	0.468873	0.892469	1	136	1913	30	FALSE	1	11
Acidobacteriota-sp-001	ME2	F	0.981026	0.648359	1	65	1913	30	FALSE	1	11
Acidobacteriota-sp-001	ME2	G	1.7713	0.312754	2	72	1913	30	FALSE	1	11
Acidobacteriota-sp-001	ME2	H	1.22628	0.448037	3	156	1913	30	FALSE	1	11
Acidobacteriota-sp-001	ME2	I	0	1	0	112	1913	30	FALSE	1	11
Acidobacteriota-sp-001	ME2	J	0.425111	0.91535	1	150	1913	30	FALSE	1	11
Acidobacteriota-sp-001	ME2	K	2.09071	0.24776	2	61	1913	30	FALSE	1	11
Acidobacteriota-sp-001	ME2	L	0	1	0	75	1913	30	FALSE	1	11
Acidobacteriota-sp-001	ME2	M	0	1	0	154	1913	30	FALSE	1	11
Acidobacteriota-sp-001	ME2	N	1.59417	0.472098	1	40	1913	30	FALSE	1	11
Acidobacteriota-sp-001	ME2	O	4.42824	3.48188e-05	10	144	1913	30	TRUE	0.000766014	11
Acidobacteriota-sp-001	ME2	P	0.787243	0.729665	1	81	1913	30	FALSE	1	11
Acidobacteriota-sp-001	ME2	Q	1.99271	0.399494	1	32	1913	30	FALSE	1	11
Acidobacteriota-sp-001	ME2	R	0	1	0	148	1913	30	FALSE	1	11
Acidobacteriota-sp-001	ME2	S	1.25033	0.558218	1	51	1913	30	FALSE	1	11
Acidobacteriota-sp-001	ME2	T	1.23419	0.443742	3	155	1913	30	FALSE	1	11
Acidobacteriota-sp-001	ME2	U	0	1	0	33	1913	30	FALSE	1	11
Acidobacteriota-sp-001	ME2	V	0	1	0	71	1913	30	FALSE	1	11
Acidobacteriota-sp-001	ME2	W	NaN	NaN	0	0	1913	30	NaN	NaN	11
Acidobacteriota-sp-001	ME2	X	0	1	0	10	1913	30	FALSE	1	11
Acidobacteriota-sp-001	ME2	Y	NaN	NaN	0	0	1913	30	NaN	NaN	11
Acidobacteriota-sp-001	ME2	Z	0	1	0	1	1913	30	FALSE	1	11
Acidobacteriota-sp-001	ME3	A	NaN	NaN	0	0	1913	29	NaN	NaN	44
Acidobacteriota-sp-001	ME3	B	NaN	NaN	0	0	1913	29	NaN	NaN	44
Acidobacteriota-sp-001	ME3	C	1.63551	0.276504	3	121	1913	29	FALSE	1	44
Acidobacteriota-sp-001	ME3	D	4.3977	0.0290028	3	45	1913	29	FALSE	0.638061	44
Acidobacteriota-sp-001	ME3	E	0.970081	0.622754	2	136	1913	29	FALSE	1	44
Acidobacteriota-sp-001	ME3	F	1.01485	0.635793	1	65	1913	29	FALSE	1	44
Acidobacteriota-sp-001	ME3	G	0.916188	0.674025	1	72	1913	29	FALSE	1	44
Acidobacteriota-sp-001	ME3	H	2.11428	0.0813203	5	156	1913	29	FALSE	0.894523	44
Acidobacteriota-sp-001	ME3	I	0	1	0	112	1913	29	FALSE	1	44
Acidobacteriota-sp-001	ME3	J	0.43977	0.908027	1	150	1913	29	FALSE	1	44
Acidobacteriota-sp-001	ME3	K	1.0814	0.61204	1	61	1913	29	FALSE	1	44
Acidobacteriota-sp-001	ME3	L	0.87954	0.689196	1	75	1913	29	FALSE	1	44
Acidobacteriota-sp-001	ME3	M	0.428348	0.913936	1	154	1913	29	FALSE	1	44
Acidobacteriota-sp-001	ME3	N	0	1	0	40	1913	29	FALSE	1	44
Acidobacteriota-sp-001	ME3	O	0	1	0	144	1913	29	FALSE	1	44
Acidobacteriota-sp-001	ME3	P	1.62878	0.349701	2	81	1913	29	FALSE	1	44
Acidobacteriota-sp-001	ME3	Q	2.06142	0.389118	1	32	1913	29	FALSE	1	44
Acidobacteriota-sp-001	ME3	R	1.33714	0.391843	3	148	1913	29	FALSE	1	44
Acidobacteriota-sp-001	ME3	S	1.29344	0.545926	1	51	1913	29	FALSE	1	44
Acidobacteriota-sp-001	ME3	T	0.851168	0.695425	2	155	1913	29	FALSE	1	44
Acidobacteriota-sp-001	ME3	U	0	1	0	33	1913	29	FALSE	1	44
Acidobacteriota-sp-001	ME3	V	0.929092	0.668811	1	71	1913	29	FALSE	1	44
Acidobacteriota-sp-001	ME3	W	NaN	NaN	0	0	1913	29	NaN	NaN	44
Acidobacteriota-sp-001	ME3	X	0	1	0	10	1913	29	FALSE	1	44
Acidobacteriota-sp-001	ME3	Y	NaN	NaN	0	0	1913	29	NaN	NaN	44
Acidobacteriota-sp-001	ME3	Z	0	1	0	1	1913	29	FALSE	1	44
Acidobacteriota-sp-001	ME4	A	NaN	NaN	0	0	1913	23	NaN	NaN	40
Acidobacteriota-sp-001	ME4	B	NaN	NaN	0	0	1913	23	NaN	NaN	40
Acidobacteriota-sp-001	ME4	C	0.687388	0.779494	1	121	1913	23	FALSE	1	40
Acidobacteriota-sp-001	ME4	D	0	1	0	45	1913	23	FALSE	1	40
Acidobacteriota-sp-001	ME4	E	1.83472	0.221332	3	136	1913	23	FALSE	1	40
Acidobacteriota-sp-001	ME4	F	1.2796	0.550568	1	65	1913	23	FALSE	1	40
Acidobacteriota-sp-001	ME4	G	1.15519	0.58835	1	72	1913	23	FALSE	1	40
Acidobacteriota-sp-001	ME4	H	1.06633	0.57143	2	156	1913	23	FALSE	1	40
Acidobacteriota-sp-001	ME4	I	0.742624	0.752389	1	112	1913	23	FALSE	1	40
Acidobacteriota-sp-001	ME4	J	0	1	0	150	1913	23	FALSE	1	40
Acidobacteriota-sp-001	ME4	K	0	1	0	61	1913	23	FALSE	1	40
Acidobacteriota-sp-001	ME4	L	0	1	0	75	1913	23	FALSE	1	40
Acidobacteriota-sp-001	ME4	M	0.54009	0.856583	1	154	1913	23	FALSE	1	40
Acidobacteriota-sp-001	ME4	N	0	1	0	40	1913	23	FALSE	1	40
Acidobacteriota-sp-001	ME4	O	0.577597	0.836476	1	144	1913	23	FALSE	1	40
Acidobacteriota-sp-001	ME4	P	5.13419	0.00221766	5	81	1913	23	TRUE	0.0487886	40
Acidobacteriota-sp-001	ME4	Q	2.59918	0.323118	1	32	1913	23	FALSE	1	40
Acidobacteriota-sp-001	ME4	R	1.12397	0.541769	2	148	1913	23	FALSE	1	40
Acidobacteriota-sp-001	ME4	S	0	1	0	51	1913	23	FALSE	1	40
Acidobacteriota-sp-001	ME4	T	0.536606	0.858459	1	155	1913	23	FALSE	1	40
Acidobacteriota-sp-001	ME4	U	0	1	0	33	1913	23	FALSE	1	40
Acidobacteriota-sp-001	ME4	V	2.34293	0.20912	2	71	1913	23	FALSE	1	40
Acidobacteriota-sp-001	ME4	W	NaN	NaN	0	0	1913	23	NaN	NaN	40
Acidobacteriota-sp-001	ME4	X	8.31739	0.114184	1	10	1913	23	FALSE	1	40
Acidobacteriota-sp-001	ME4	Y	NaN	NaN	0	0	1913	23	NaN	NaN	40
Acidobacteriota-sp-001	ME4	Z	0	1	0	1	1913	23	FALSE	1	40
Acidobacteriota-sp-001	ME5	A	NaN	NaN	0	0	1913	1036	NaN	NaN	46
Acidobacteriota-sp-001	ME5	B	NaN	NaN	0	0	1913	1036	NaN	NaN	46
Acidobacteriota-sp-001	ME5	C	0.747766	0.999329	49	121	1913	1036	FALSE	1	46
Acidobacteriota-sp-001	ME5	D	0.984813	0.605165	24	45	1913	1036	FALSE	1	46
Acidobacteriota-sp-001	ME5	E	1.2627	0.000327445	93	136	1913	1036	TRUE	0.00720379	46
Acidobacteriota-sp-001	ME5	F	1.07951	0.281113	38	65	1913	1036	FALSE	0.883497	46
Acidobacteriota-sp-001	ME5	G	1.17972	0.0574911	46	72	1913	1036	FALSE	0.316201	46
Acidobacteriota-sp-001	ME5	H	0.911426	0.909458	77	156	1913	1036	FALSE	1	46
Acidobacteriota-sp-001	ME5	I	1.17057	0.0265317	71	112	1913	1036	FALSE	0.194566	46
Acidobacteriota-sp-001	ME5	J	0.874022	0.96634	71	150	1913	1036	FALSE	1	46
Acidobacteriota-sp-001	ME5	K	0.877856	0.881717	29	61	1913	1036	FALSE	1	46
Acidobacteriota-sp-001	ME5	L	1.05867	0.329098	43	75	1913	1036	FALSE	0.905019	46
Acidobacteriota-sp-001	ME5	M	1.21103	0.00181371	101	154	1913	1036	TRUE	0.0199508	46
Acidobacteriota-sp-001	ME5	N	0.830936	0.908825	18	40	1913	1036	FALSE	1	46
Acidobacteriota-sp-001	ME5	O	0.846324	0.984908	66	144	1913	1036	FALSE	1	46
Acidobacteriota-sp-001	ME5	P	0.820678	0.971514	36	81	1913	1036	FALSE	1	46
Acidobacteriota-sp-001	ME5	Q	0.807855	0.914502	14	32	1913	1036	FALSE	1	46
Acidobacteriota-sp-001	ME5	R	0.998122	0.54525	80	148	1913	1036	FALSE	1	46
Acidobacteriota-sp-001	ME5	S	0.941366	0.727581	26	51	1913	1036	FALSE	1	46
Acidobacteriota-sp-001	ME5	T	1.08409	0.134926	91	155	1913	1036	FALSE	0.593672	46
Acidobacteriota-sp-001	ME5	U	1.06315	0.414324	19	33	1913	1036	FALSE	1	46
Acidobacteriota-sp-001	ME5	V	1.09231	0.230146	42	71	1913	1036	FALSE	0.84387	46
Acidobacteriota-sp-001	ME5	W	NaN	NaN	0	0	1913	1036	NaN	NaN	46
Acidobacteriota-sp-001	ME5	X	0.369305	0.994842	2	10	1913	1036	FALSE	1	46
Acidobacteriota-sp-001	ME5	Y	NaN	NaN	0	0	1913	1036	NaN	NaN	46
Acidobacteriota-sp-001	ME5	Z	0	1	0	1	1913	1036	FALSE	1	46
Acidobacteriota-sp-001	ME6	A	NaN	NaN	0	0	1913	10	NaN	NaN	33
Acidobacteriota-sp-001	ME6	B	NaN	NaN	0	0	1913	10	NaN	NaN	33
Acidobacteriota-sp-001	ME6	C	0	1	0	121	1913	10	FALSE	1	33
Acidobacteriota-sp-001	ME6	D	0	1	0	45	1913	10	FALSE	1	33
Acidobacteriota-sp-001	ME6	E	0	1	0	136	1913	10	FALSE	1	33
Acidobacteriota-sp-001	ME6	F	0	1	0	65	1913	10	FALSE	1	33
Acidobacteriota-sp-001	ME6	G	0	1	0	72	1913	10	FALSE	1	33
Acidobacteriota-sp-001	ME6	H	0	1	0	156	1913	10	FALSE	1	33
Acidobacteriota-sp-001	ME6	I	1.70804	0.453802	1	112	1913	10	FALSE	1	33
Acidobacteriota-sp-001	ME6	J	0	1	0	150	1913	10	FALSE	1	33
Acidobacteriota-sp-001	ME6	K	0	1	0	61	1913	10	FALSE	1	33
Acidobacteriota-sp-001	ME6	L	0	1	0	75	1913	10	FALSE	1	33
Acidobacteriota-sp-001	ME6	M	0	1	0	154	1913	10	FALSE	1	33
Acidobacteriota-sp-001	ME6	N	0	1	0	40	1913	10	FALSE	1	33
Acidobacteriota-sp-001	ME6	O	5.31389	0.0045215	4	144	1913	10	TRUE	0.0497365	33
Acidobacteriota-sp-001	ME6	P	0	1	0	81	1913	10	FALSE	1	33
Acidobacteriota-sp-001	ME6	Q	0	1	0	32	1913	10	FALSE	1	33
Acidobacteriota-sp-001	ME6	R	0	1	0	148	1913	10	FALSE	1	33
Acidobacteriota-sp-001	ME6	S	0	1	0	51	1913	10	FALSE	1	33
Acidobacteriota-sp-001	ME6	T	1.23419	0.571318	1	155	1913	10	FALSE	1	33
Acidobacteriota-sp-001	ME6	U	0	1	0	33	1913	10	FALSE	1	33
Acidobacteriota-sp-001	ME6	V	5.38873	0.0504117	2	71	1913	10	FALSE	0.369686	33
Acidobacteriota-sp-001	ME6	W	NaN	NaN	0	0	1913	10	NaN	NaN	33
Acidobacteriota-sp-001	ME6	X	38.26	0.00108278	2	10	1913	10	TRUE	0.0238212	33
Acidobacteriota-sp-001	ME6	Y	NaN	NaN	0	0	1913	10	NaN	NaN	33
Acidobacteriota-sp-001	ME6	Z	0	1	0	1	1913	10	FALSE	1	33
Acidobacteriota-sp-001	ME7	A	NaN	NaN	0	0	1913	16	NaN	NaN	53
Acidobacteriota-sp-001	ME7	B	NaN	NaN	0	0	1913	16	NaN	NaN	53
Acidobacteriota-sp-001	ME7	C	0.98812	0.649959	1	121	1913	16	FALSE	1	53
Acidobacteriota-sp-001	ME7	D	0	1	0	45	1913	16	FALSE	1	53
Acidobacteriota-sp-001	ME7	E	0	1	0	136	1913	16	FALSE	1	53
Acidobacteriota-sp-001	ME7	F	3.67885	0.100499	2	65	1913	16	FALSE	0.581752	53
Acidobacteriota-sp-001	ME7	G	3.32118	0.11941	2	72	1913	16	FALSE	0.581752	53
Acidobacteriota-sp-001	ME7	H	0	1	0	156	1913	16	FALSE	1	53
Acidobacteriota-sp-001	ME7	I	0	1	0	112	1913	16	FALSE	1	53
Acidobacteriota-sp-001	ME7	J	0	1	0	150	1913	16	FALSE	1	53
Acidobacteriota-sp-001	ME7	K	3.92008	0.0901401	2	61	1913	16	FALSE	0.581752	53
Acidobacteriota-sp-001	ME7	L	0	1	0	75	1913	16	FALSE	1	53
Acidobacteriota-sp-001	ME7	M	2.32914	0.132216	3	154	1913	16	FALSE	0.581752	53
Acidobacteriota-sp-001	ME7	N	0	1	0	40	1913	16	FALSE	1	53
Acidobacteriota-sp-001	ME7	O	0.830295	0.71557	1	144	1913	16	FALSE	1	53
Acidobacteriota-sp-001	ME7	P	1.47608	0.500935	1	81	1913	16	FALSE	1	53
Acidobacteriota-sp-001	ME7	Q	0	1	0	32	1913	16	FALSE	1	53
Acidobacteriota-sp-001	ME7	R	1.61571	0.354603	2	148	1913	16	FALSE	1	53
Acidobacteriota-sp-001	ME7	S	0	1	0	51	1913	16	FALSE	1	53
Acidobacteriota-sp-001	ME7	T	0	1	0	155	1913	16	FALSE	1	53
Acidobacteriota-sp-001	ME7	U	0	1	0	33	1913	16	FALSE	1	53
Acidobacteriota-sp-001	ME7	V	3.36796	0.116652	2	71	1913	16	FALSE	0.581752	53
Acidobacteriota-sp-001	ME7	W	NaN	NaN	0	0	1913	16	NaN	NaN	53
Acidobacteriota-sp-001	ME7	X	0	1	0	10	1913	16	FALSE	1	53
Acidobacteriota-sp-001	ME7	Y	NaN	NaN	0	0	1913	16	NaN	NaN	53
Acidobacteriota-sp-001	ME7	Z	0	1	0	1	1913	16	FALSE	1	53
Acidobacteriota-sp-001	ME8	A	NaN	NaN	0	0	1913	16	NaN	NaN	29
Acidobacteriota-sp-001	ME8	B	NaN	NaN	0	0	1913	16	NaN	NaN	29
Acidobacteriota-sp-001	ME8	C	0	1	0	121	1913	16	FALSE	1	29
Acidobacteriota-sp-001	ME8	D	2.65694	0.31777	1	45	1913	16	FALSE	1	29
Acidobacteriota-sp-001	ME8	E	2.63741	0.0996103	3	136	1913	16	FALSE	0.637871	29
Acidobacteriota-sp-001	ME8	F	0	1	0	65	1913	16	FALSE	1	29
Acidobacteriota-sp-001	ME8	G	1.66059	0.460055	1	72	1913	16	FALSE	1	29
Acidobacteriota-sp-001	ME8	H	0.766426	0.745038	1	156	1913	16	FALSE	1	29
Acidobacteriota-sp-001	ME8	I	0	1	0	112	1913	16	FALSE	1	29
Acidobacteriota-sp-001	ME8	J	0	1	0	150	1913	16	FALSE	1	29
Acidobacteriota-sp-001	ME8	K	0	1	0	61	1913	16	FALSE	1	29
Acidobacteriota-sp-001	ME8	L	3.18833	0.127788	2	75	1913	16	FALSE	0.637871	29
Acidobacteriota-sp-001	ME8	M	0.77638	0.740334	1	154	1913	16	FALSE	1	29
Acidobacteriota-sp-001	ME8	N	0	1	0	40	1913	16	FALSE	1	29
Acidobacteriota-sp-001	ME8	O	0	1	0	144	1913	16	FALSE	1	29
Acidobacteriota-sp-001	ME8	P	2.95216	0.144971	2	81	1913	16	FALSE	0.637871	29
Acidobacteriota-sp-001	ME8	Q	0	1	0	32	1913	16	FALSE	1	29
Acidobacteriota-sp-001	ME8	R	2.42356	0.120927	3	148	1913	16	FALSE	0.637871	29
Acidobacteriota-sp-001	ME8	S	0	1	0	51	1913	16	FALSE	1	29
Acidobacteriota-sp-001	ME8	T	0	1	0	155	1913	16	FALSE	1	29
Acidobacteriota-sp-001	ME8	U	0	1	0	33	1913	16	FALSE	1	29
Acidobacteriota-sp-001	ME8	V	3.36796	0.116652	2	71	1913	16	FALSE	0.637871	29
Acidobacteriota-sp-001	ME8	W	NaN	NaN	0	0	1913	16	NaN	NaN	29
Acidobacteriota-sp-001	ME8	X	0	1	0	10	1913	16	FALSE	1	29
Acidobacteriota-sp-001	ME8	Y	NaN	NaN	0	0	1913	16	NaN	NaN	29
Acidobacteriota-sp-001	ME8	Z	0	1	0	1	1913	16	FALSE	1	29
Acidobacteriota-sp-001	ME9	A	NaN	NaN	0	0	1913	47	NaN	NaN	10
Acidobacteriota-sp-001	ME9	B	NaN	NaN	0	0	1913	47	NaN	NaN	10
Acidobacteriota-sp-001	ME9	C	3.70019	0.000102213	11	121	1913	47	TRUE	0.00224869	10
Acidobacteriota-sp-001	ME9	D	0	1	0	45	1913	47	FALSE	1	10
Acidobacteriota-sp-001	ME9	E	0.29928	0.970105	1	136	1913	47	FALSE	1	10
Acidobacteriota-sp-001	ME9	F	0	1	0	65	1913	47	FALSE	1	10
Acidobacteriota-sp-001	ME9	G	0.565307	0.838874	1	72	1913	47	FALSE	1	10
Acidobacteriota-sp-001	ME9	H	3.13093	0.000239995	12	156	1913	47	TRUE	0.00263994	10
Acidobacteriota-sp-001	ME9	I	0.363412	0.943374	1	112	1913	47	FALSE	1	10
Acidobacteriota-sp-001	ME9	J	0.271348	0.979488	1	150	1913	47	FALSE	1	10
Acidobacteriota-sp-001	ME9	K	0.667248	0.786054	1	61	1913	47	FALSE	1	10
Acidobacteriota-sp-001	ME9	L	0.542695	0.850909	1	75	1913	47	FALSE	1	10
Acidobacteriota-sp-001	ME9	M	0.528599	0.903806	2	154	1913	47	FALSE	1	10
Acidobacteriota-sp-001	ME9	N	0	1	0	40	1913	47	FALSE	1	10
Acidobacteriota-sp-001	ME9	O	0.847961	0.70045	3	144	1913	47	FALSE	1	10
Acidobacteriota-sp-001	ME9	P	1.00499	0.600402	2	81	1913	47	FALSE	1	10
Acidobacteriota-sp-001	ME9	Q	0	1	0	32	1913	47	FALSE	1	10
Acidobacteriota-sp-001	ME9	R	1.9251	0.0658016	7	148	1913	47	FALSE	0.482545	10
Acidobacteriota-sp-001	ME9	S	1.59616	0.358669	2	51	1913	47	FALSE	1	10
Acidobacteriota-sp-001	ME9	T	0.262594	0.982083	1	155	1913	47	FALSE	1	10
Acidobacteriota-sp-001	ME9	U	0	1	0	33	1913	47	FALSE	1	10
Acidobacteriota-sp-001	ME9	V	0	1	0	71	1913	47	FALSE	1	10
Acidobacteriota-sp-001	ME9	W	NaN	NaN	0	0	1913	47	NaN	NaN	10
Acidobacteriota-sp-001	ME9	X	4.07021	0.220693	1	10	1913	47	FALSE	1	10
Acidobacteriota-sp-001	ME9	Y	NaN	NaN	0	0	1913	47	NaN	NaN	10
Acidobacteriota-sp-001	ME9	Z	0	1	0	1	1913	47	FALSE	1	10
Acidobacteriota-sp-001	ME10	A	NaN	NaN	0	0	1913	15	NaN	NaN	36
Acidobacteriota-sp-001	ME10	B	NaN	NaN	0	0	1913	15	NaN	NaN	36
Acidobacteriota-sp-001	ME10	C	1.05399	0.626124	1	121	1913	15	FALSE	1	36
Acidobacteriota-sp-001	ME10	D	5.66815	0.046786	2	45	1913	15	FALSE	0.343097	36
Acidobacteriota-sp-001	ME10	E	0	1	0	136	1913	15	FALSE	1	36
Acidobacteriota-sp-001	ME10	F	0	1	0	65	1913	15	FALSE	1	36
Acidobacteriota-sp-001	ME10	G	1.7713	0.438764	1	72	1913	15	FALSE	1	36
Acidobacteriota-sp-001	ME10	H	0	1	0	156	1913	15	FALSE	1	36
Acidobacteriota-sp-001	ME10	I	0	1	0	112	1913	15	FALSE	1	36
Acidobacteriota-sp-001	ME10	J	1.70044	0.331375	2	150	1913	15	FALSE	1	36
Acidobacteriota-sp-001	ME10	K	0	1	0	61	1913	15	FALSE	1	36
Acidobacteriota-sp-001	ME10	L	0	1	0	75	1913	15	FALSE	1	36
Acidobacteriota-sp-001	ME10	M	4.96883	0.000671397	6	154	1913	15	TRUE	0.0147707	36
Acidobacteriota-sp-001	ME10	N	0	1	0	40	1913	15	FALSE	1	36
Acidobacteriota-sp-001	ME10	O	0	1	0	144	1913	15	FALSE	1	36
Acidobacteriota-sp-001	ME10	P	0	1	0	81	1913	15	FALSE	1	36
Acidobacteriota-sp-001	ME10	Q	0	1	0	32	1913	15	FALSE	1	36
Acidobacteriota-sp-001	ME10	R	0	1	0	148	1913	15	FALSE	1	36
Acidobacteriota-sp-001	ME10	S	0	1	0	51	1913	15	FALSE	1	36
Acidobacteriota-sp-001	ME10	T	0	1	0	155	1913	15	FALSE	1	36
Acidobacteriota-sp-001	ME10	U	0	1	0	33	1913	15	FALSE	1	36
Acidobacteriota-sp-001	ME10	V	5.38873	0.0161754	3	71	1913	15	FALSE	0.17793	36
Acidobacteriota-sp-001	ME10	W	NaN	NaN	0	0	1913	15	NaN	NaN	36
Acidobacteriota-sp-001	ME10	X	0	1	0	10	1913	15	FALSE	1	36
Acidobacteriota-sp-001	ME10	Y	NaN	NaN	0	0	1913	15	NaN	NaN	36
Acidobacteriota-sp-001	ME10	Z	0	1	0	1	1913	15	FALSE	1	36
Acidobacteriota-sp-001	ME11	A	NaN	NaN	0	0	1913	0	NaN	NaN	12
Acidobacteriota-sp-001	ME11	B	NaN	NaN	0	0	1913	0	NaN	NaN	12
Acidobacteriota-sp-001	ME11	C	NaN	NaN	0	121	1913	0	NaN	NaN	12
Acidobacteriota-sp-001	ME11	D	NaN	NaN	0	45	1913	0	NaN	NaN	12
Acidobacteriota-sp-001	ME11	E	NaN	NaN	0	136	1913	0	NaN	NaN	12
Acidobacteriota-sp-001	ME11	F	NaN	NaN	0	65	1913	0	NaN	NaN	12
Acidobacteriota-sp-001	ME11	G	NaN	NaN	0	72	1913	0	NaN	NaN	12
Acidobacteriota-sp-001	ME11	H	NaN	NaN	0	156	1913	0	NaN	NaN	12
Acidobacteriota-sp-001	ME11	I	NaN	NaN	0	112	1913	0	NaN	NaN	12
Acidobacteriota-sp-001	ME11	J	NaN	NaN	0	150	1913	0	NaN	NaN	12
Acidobacteriota-sp-001	ME11	K	NaN	NaN	0	61	1913	0	NaN	NaN	12
Acidobacteriota-sp-001	ME11	L	NaN	NaN	0	75	1913	0	NaN	NaN	12
Acidobacteriota-sp-001	ME11	M	NaN	NaN	0	154	1913	0	NaN	NaN	12
Acidobacteriota-sp-001	ME11	N	NaN	NaN	0	40	1913	0	NaN	NaN	12
Acidobacteriota-sp-001	ME11	O	NaN	NaN	0	144	1913	0	NaN	NaN	12
Acidobacteriota-sp-001	ME11	P	NaN	NaN	0	81	1913	0	NaN	NaN	12
Acidobacteriota-sp-001	ME11	Q	NaN	NaN	0	32	1913	0	NaN	NaN	12
Acidobacteriota-sp-001	ME11	R	NaN	NaN	0	148	1913	0	NaN	NaN	12
Acidobacteriota-sp-001	ME11	S	NaN	NaN	0	51	1913	0	NaN	NaN	12
Acidobacteriota-sp-001	ME11	T	NaN	NaN	0	155	1913	0	NaN	NaN	12
Acidobacteriota-sp-001	ME11	U	NaN	NaN	0	33	1913	0	NaN	NaN	12
Acidobacteriota-sp-001	ME11	V	NaN	NaN	0	71	1913	0	NaN	NaN	12
Acidobacteriota-sp-001	ME11	W	NaN	NaN	0	0	1913	0	NaN	NaN	12
Acidobacteriota-sp-001	ME11	X	NaN	NaN	0	10	1913	0	NaN	NaN	12
Acidobacteriota-sp-001	ME11	Y	NaN	NaN	0	0	1913	0	NaN	NaN	12
Acidobacteriota-sp-001	ME11	Z	NaN	NaN	0	1	1913	0	NaN	NaN	12
Acidobacteriota-sp-001	ME12	A	NaN	NaN	0	0	1913	1	NaN	NaN	49
Acidobacteriota-sp-001	ME12	B	NaN	NaN	0	0	1913	1	NaN	NaN	49
Acidobacteriota-sp-001	ME12	C	15.8099	0.0632514	1	121	1913	1	FALSE	1	49
Acidobacteriota-sp-001	ME12	D	0	1	0	45	1913	1	FALSE	1	49
Acidobacteriota-sp-001	ME12	E	0	1	0	136	1913	1	FALSE	1	49
Acidobacteriota-sp-001	ME12	F	0	1	0	65	1913	1	FALSE	1	49
Acidobacteriota-sp-001	ME12	G	0	1	0	72	1913	1	FALSE	1	49
Acidobacteriota-sp-001	ME12	H	0	1	0	156	1913	1	FALSE	1	49
Acidobacteriota-sp-001	ME12	I	0	1	0	112	1913	1	FALSE	1	49
Acidobacteriota-sp-001	ME12	J	0	1	0	150	1913	1	FALSE	1	49
Acidobacteriota-sp-001	ME12	K	0	1	0	61	1913	1	FALSE	1	49
Acidobacteriota-sp-001	ME12	L	0	1	0	75	1913	1	FALSE	1	49
Acidobacteriota-sp-001	ME12	M	0	1	0	154	1913	1	FALSE	1	49
Acidobacteriota-sp-001	ME12	N	0	1	0	40	1913	1	FALSE	1	49
Acidobacteriota-sp-001	ME12	O	0	1	0	144	1913	1	FALSE	1	49
Acidobacteriota-sp-001	ME12	P	0	1	0	81	1913	1	FALSE	1	49
Acidobacteriota-sp-001	ME12	Q	0	1	0	32	1913	1	FALSE	1	49
Acidobacteriota-sp-001	ME12	R	0	1	0	148	1913	1	FALSE	1	49
Acidobacteriota-sp-001	ME12	S	0	1	0	51	1913	1	FALSE	1	49
Acidobacteriota-sp-001	ME12	T	0	1	0	155	1913	1	FALSE	1	49
Acidobacteriota-sp-001	ME12	U	0	1	0	33	1913	1	FALSE	1	49
Acidobacteriota-sp-001	ME12	V	0	1	0	71	1913	1	FALSE	1	49
Acidobacteriota-sp-001	ME12	W	NaN	NaN	0	0	1913	1	NaN	NaN	49
Acidobacteriota-sp-001	ME12	X	0	1	0	10	1913	1	FALSE	1	49
Acidobacteriota-sp-001	ME12	Y	NaN	NaN	0	0	1913	1	NaN	NaN	49
Acidobacteriota-sp-001	ME12	Z	0	1	0	1	1913	1	FALSE	1	49
Acidobacteriota-sp-001	ME13	A	NaN	NaN	0	0	1913	9	NaN	NaN	22
Acidobacteriota-sp-001	ME13	B	NaN	NaN	0	0	1913	9	NaN	NaN	22
Acidobacteriota-sp-001	ME13	C	0	1	0	121	1913	9	FALSE	1	22
Acidobacteriota-sp-001	ME13	D	4.72346	0.193212	1	45	1913	9	FALSE	1	22
Acidobacteriota-sp-001	ME13	E	1.56291	0.485809	1	136	1913	9	FALSE	1	22
Acidobacteriota-sp-001	ME13	F	0	1	0	65	1913	9	FALSE	1	22
Acidobacteriota-sp-001	ME13	G	0	1	0	72	1913	9	FALSE	1	22
Acidobacteriota-sp-001	ME13	H	0	1	0	156	1913	9	FALSE	1	22
Acidobacteriota-sp-001	ME13	I	0	1	0	112	1913	9	FALSE	1	22
Acidobacteriota-sp-001	ME13	J	1.41704	0.521217	1	150	1913	9	FALSE	1	22
Acidobacteriota-sp-001	ME13	K	3.48452	0.253441	1	61	1913	9	FALSE	1	22
Acidobacteriota-sp-001	ME13	L	2.83407	0.302827	1	75	1913	9	FALSE	1	22
Acidobacteriota-sp-001	ME13	M	0	1	0	154	1913	9	FALSE	1	22
Acidobacteriota-sp-001	ME13	N	0	1	0	40	1913	9	FALSE	1	22
Acidobacteriota-sp-001	ME13	O	0	1	0	144	1913	9	FALSE	1	22
Acidobacteriota-sp-001	ME13	P	0	1	0	81	1913	9	FALSE	1	22
Acidobacteriota-sp-001	ME13	Q	0	1	0	32	1913	9	FALSE	1	22
Acidobacteriota-sp-001	ME13	R	0	1	0	148	1913	9	FALSE	1	22
Acidobacteriota-sp-001	ME13	S	0	1	0	51	1913	9	FALSE	1	22
Acidobacteriota-sp-001	ME13	T	1.37133	0.533327	1	155	1913	9	FALSE	1	22
Acidobacteriota-sp-001	ME13	U	0	1	0	33	1913	9	FALSE	1	22
Acidobacteriota-sp-001	ME13	V	5.98748	0.0413045	2	71	1913	9	FALSE	0.507862	22
Acidobacteriota-sp-001	ME13	W	NaN	NaN	0	0	1913	9	NaN	NaN	22
Acidobacteriota-sp-001	ME13	X	21.2556	0.0461693	1	10	1913	9	FALSE	0.507862	22
Acidobacteriota-sp-001	ME13	Y	NaN	NaN	0	0	1913	9	NaN	NaN	22
Acidobacteriota-sp-001	ME13	Z	0	1	0	1	1913	9	FALSE	1	22
Acidobacteriota-sp-001	ME14	A	NaN	NaN	0	0	1913	1	NaN	NaN	2
Acidobacteriota-sp-001	ME14	B	NaN	NaN	0	0	1913	1	NaN	NaN	2
Acidobacteriota-sp-001	ME14	C	0	1	0	121	1913	1	FALSE	1	2
Acidobacteriota-sp-001	ME14	D	0	1	0	45	1913	1	FALSE	1	2
Acidobacteriota-sp-001	ME14	E	0	1	0	136	1913	1	FALSE	1	2
Acidobacteriota-sp-001	ME14	F	0	1	0	65	1913	1	FALSE	1	2
Acidobacteriota-sp-001	ME14	G	0	1	0	72	1913	1	FALSE	1	2
Acidobacteriota-sp-001	ME14	H	0	1	0	156	1913	1	FALSE	1	2
Acidobacteriota-sp-001	ME14	I	0	1	0	112	1913	1	FALSE	1	2
Acidobacteriota-sp-001	ME14	J	0	1	0	150	1913	1	FALSE	1	2
Acidobacteriota-sp-001	ME14	K	0	1	0	61	1913	1	FALSE	1	2
Acidobacteriota-sp-001	ME14	L	0	1	0	75	1913	1	FALSE	1	2
Acidobacteriota-sp-001	ME14	M	0	1	0	154	1913	1	FALSE	1	2
Acidobacteriota-sp-001	ME14	N	47.825	0.0209096	1	40	1913	1	FALSE	0.46001	2
Acidobacteriota-sp-001	ME14	O	0	1	0	144	1913	1	FALSE	1	2
Acidobacteriota-sp-001	ME14	P	0	1	0	81	1913	1	FALSE	1	2
Acidobacteriota-sp-001	ME14	Q	0	1	0	32	1913	1	FALSE	1	2
Acidobacteriota-sp-001	ME14	R	0	1	0	148	1913	1	FALSE	1	2
Acidobacteriota-sp-001	ME14	S	0	1	0	51	1913	1	FALSE	1	2
Acidobacteriota-sp-001	ME14	T	0	1	0	155	1913	1	FALSE	1	2
Acidobacteriota-sp-001	ME14	U	0	1	0	33	1913	1	FALSE	1	2
Acidobacteriota-sp-001	ME14	V	0	1	0	71	1913	1	FALSE	1	2
Acidobacteriota-sp-001	ME14	W	NaN	NaN	0	0	1913	1	NaN	NaN	2
Acidobacteriota-sp-001	ME14	X	0	1	0	10	1913	1	FALSE	1	2
Acidobacteriota-sp-001	ME14	Y	NaN	NaN	0	0	1913	1	NaN	NaN	2
Acidobacteriota-sp-001	ME14	Z	0	1	0	1	1913	1	FALSE	1	2
Acidobacteriota-sp-001	ME15	A	NaN	NaN	0	0	1913	7	NaN	NaN	30
Acidobacteriota-sp-001	ME15	B	NaN	NaN	0	0	1913	7	NaN	NaN	30
Acidobacteriota-sp-001	ME15	C	0	1	0	121	1913	7	FALSE	1	30
Acidobacteriota-sp-001	ME15	D	0	1	0	45	1913	7	FALSE	1	30
Acidobacteriota-sp-001	ME15	E	0	1	0	136	1913	7	FALSE	1	30
Acidobacteriota-sp-001	ME15	F	0	1	0	65	1913	7	FALSE	1	30
Acidobacteriota-sp-001	ME15	G	0	1	0	72	1913	7	FALSE	1	30
Acidobacteriota-sp-001	ME15	H	5.25549	0.0145746	3	156	1913	7	FALSE	0.320641	30
Acidobacteriota-sp-001	ME15	I	0	1	0	112	1913	7	FALSE	1	30
Acidobacteriota-sp-001	ME15	J	0	1	0	150	1913	7	FALSE	1	30
Acidobacteriota-sp-001	ME15	K	0	1	0	61	1913	7	FALSE	1	30
Acidobacteriota-sp-001	ME15	L	0	1	0	75	1913	7	FALSE	1	30
Acidobacteriota-sp-001	ME15	M	0	1	0	154	1913	7	FALSE	1	30
Acidobacteriota-sp-001	ME15	N	0	1	0	40	1913	7	FALSE	1	30
Acidobacteriota-sp-001	ME15	O	1.89782	0.422302	1	144	1913	7	FALSE	1	30
Acidobacteriota-sp-001	ME15	P	6.7478	0.0323815	2	81	1913	7	FALSE	0.356197	30
Acidobacteriota-sp-001	ME15	Q	0	1	0	32	1913	7	FALSE	1	30
Acidobacteriota-sp-001	ME15	R	0	1	0	148	1913	7	FALSE	1	30
Acidobacteriota-sp-001	ME15	S	0	1	0	51	1913	7	FALSE	1	30
Acidobacteriota-sp-001	ME15	T	0	1	0	155	1913	7	FALSE	1	30
Acidobacteriota-sp-001	ME15	U	0	1	0	33	1913	7	FALSE	1	30
Acidobacteriota-sp-001	ME15	V	3.84909	0.232924	1	71	1913	7	FALSE	1	30
Acidobacteriota-sp-001	ME15	W	NaN	NaN	0	0	1913	7	NaN	NaN	30
Acidobacteriota-sp-001	ME15	X	0	1	0	10	1913	7	FALSE	1	30
Acidobacteriota-sp-001	ME15	Y	NaN	NaN	0	0	1913	7	NaN	NaN	30
Acidobacteriota-sp-001	ME15	Z	0	1	0	1	1913	7	FALSE	1	30
Acidobacteriota-sp-001	ME16	A	NaN	NaN	0	0	1913	0	NaN	NaN	39
Acidobacteriota-sp-001	ME16	B	NaN	NaN	0	0	1913	0	NaN	NaN	39
Acidobacteriota-sp-001	ME16	C	NaN	NaN	0	121	1913	0	NaN	NaN	39
Acidobacteriota-sp-001	ME16	D	NaN	NaN	0	45	1913	0	NaN	NaN	39
Acidobacteriota-sp-001	ME16	E	NaN	NaN	0	136	1913	0	NaN	NaN	39
Acidobacteriota-sp-001	ME16	F	NaN	NaN	0	65	1913	0	NaN	NaN	39
Acidobacteriota-sp-001	ME16	G	NaN	NaN	0	72	1913	0	NaN	NaN	39
Acidobacteriota-sp-001	ME16	H	NaN	NaN	0	156	1913	0	NaN	NaN	39
Acidobacteriota-sp-001	ME16	I	NaN	NaN	0	112	1913	0	NaN	NaN	39
Acidobacteriota-sp-001	ME16	J	NaN	NaN	0	150	1913	0	NaN	NaN	39
Acidobacteriota-sp-001	ME16	K	NaN	NaN	0	61	1913	0	NaN	NaN	39
Acidobacteriota-sp-001	ME16	L	NaN	NaN	0	75	1913	0	NaN	NaN	39
Acidobacteriota-sp-001	ME16	M	NaN	NaN	0	154	1913	0	NaN	NaN	39
Acidobacteriota-sp-001	ME16	N	NaN	NaN	0	40	1913	0	NaN	NaN	39
Acidobacteriota-sp-001	ME16	O	NaN	NaN	0	144	1913	0	NaN	NaN	39
Acidobacteriota-sp-001	ME16	P	NaN	NaN	0	81	1913	0	NaN	NaN	39
Acidobacteriota-sp-001	ME16	Q	NaN	NaN	0	32	1913	0	NaN	NaN	39
Acidobacteriota-sp-001	ME16	R	NaN	NaN	0	148	1913	0	NaN	NaN	39
Acidobacteriota-sp-001	ME16	S	NaN	NaN	0	51	1913	0	NaN	NaN	39
Acidobacteriota-sp-001	ME16	T	NaN	NaN	0	155	1913	0	NaN	NaN	39
Acidobacteriota-sp-001	ME16	U	NaN	NaN	0	33	1913	0	NaN	NaN	39
Acidobacteriota-sp-001	ME16	V	NaN	NaN	0	71	1913	0	NaN	NaN	39
Acidobacteriota-sp-001	ME16	W	NaN	NaN	0	0	1913	0	NaN	NaN	39
Acidobacteriota-sp-001	ME16	X	NaN	NaN	0	10	1913	0	NaN	NaN	39
Acidobacteriota-sp-001	ME16	Y	NaN	NaN	0	0	1913	0	NaN	NaN	39
Acidobacteriota-sp-001	ME16	Z	NaN	NaN	0	1	1913	0	NaN	NaN	39
Acidobacteriota-sp-001	ME17	A	NaN	NaN	0	0	1913	30	NaN	NaN	1
Acidobacteriota-sp-001	ME17	B	NaN	NaN	0	0	1913	30	NaN	NaN	1
Acidobacteriota-sp-001	ME17	C	3.68898	0.002043	7	121	1913	30	TRUE	0.022473	1
Acidobacteriota-sp-001	ME17	D	0	1	0	45	1913	30	FALSE	1	1
Acidobacteriota-sp-001	ME17	E	0.468873	0.892469	1	136	1913	30	FALSE	1	1
Acidobacteriota-sp-001	ME17	F	0	1	0	65	1913	30	FALSE	1	1
Acidobacteriota-sp-001	ME17	G	0	1	0	72	1913	30	FALSE	1	1
Acidobacteriota-sp-001	ME17	H	3.27009	0.00202387	8	156	1913	30	TRUE	0.022473	1
Acidobacteriota-sp-001	ME17	I	1.13869	0.532719	2	112	1913	30	FALSE	1	1
Acidobacteriota-sp-001	ME17	J	0	1	0	150	1913	30	FALSE	1	1
Acidobacteriota-sp-001	ME17	K	0	1	0	61	1913	30	FALSE	1	1
Acidobacteriota-sp-001	ME17	L	0	1	0	75	1913	30	FALSE	1	1
Acidobacteriota-sp-001	ME17	M	0	1	0	154	1913	30	FALSE	1	1
Acidobacteriota-sp-001	ME17	N	1.59417	0.472098	1	40	1913	30	FALSE	1	1
Acidobacteriota-sp-001	ME17	O	0	1	0	144	1913	30	FALSE	1	1
Acidobacteriota-sp-001	ME17	P	0.787243	0.729665	1	81	1913	30	FALSE	1	1
Acidobacteriota-sp-001	ME17	Q	0	1	0	32	1913	30	FALSE	1	1
Acidobacteriota-sp-001	ME17	R	1.72342	0.197834	4	148	1913	30	FALSE	1	1
Acidobacteriota-sp-001	ME17	S	1.25033	0.558218	1	51	1913	30	FALSE	1	1
Acidobacteriota-sp-001	ME17	T	1.64559	0.221285	4	155	1913	30	FALSE	1	1
Acidobacteriota-sp-001	ME17	U	1.93232	0.409072	1	33	1913	30	FALSE	1	1
Acidobacteriota-sp-001	ME17	V	0	1	0	71	1913	30	FALSE	1	1
Acidobacteriota-sp-001	ME17	W	NaN	NaN	0	0	1913	30	NaN	NaN	1
Acidobacteriota-sp-001	ME17	X	0	1	0	10	1913	30	FALSE	1	1
Acidobacteriota-sp-001	ME17	Y	NaN	NaN	0	0	1913	30	NaN	NaN	1
Acidobacteriota-sp-001	ME17	Z	0	1	0	1	1913	30	FALSE	1	1
Acidobacteriota-sp-001	ME18	A	NaN	NaN	0	0	1913	4	NaN	NaN	18
Acidobacteriota-sp-001	ME18	B	NaN	NaN	0	0	1913	4	NaN	NaN	18
Acidobacteriota-sp-001	ME18	C	0	1	0	121	1913	4	FALSE	1	18
Acidobacteriota-sp-001	ME18	D	0	1	0	45	1913	4	FALSE	1	18
Acidobacteriota-sp-001	ME18	E	0	1	0	136	1913	4	FALSE	1	18
Acidobacteriota-sp-001	ME18	F	0	1	0	65	1913	4	FALSE	1	18
Acidobacteriota-sp-001	ME18	G	6.64236	0.142366	1	72	1913	4	FALSE	1	18
Acidobacteriota-sp-001	ME18	H	0	1	0	156	1913	4	FALSE	1	18
Acidobacteriota-sp-001	ME18	I	0	1	0	112	1913	4	FALSE	1	18
Acidobacteriota-sp-001	ME18	J	0	1	0	150	1913	4	FALSE	1	18
Acidobacteriota-sp-001	ME18	K	0	1	0	61	1913	4	FALSE	1	18
Acidobacteriota-sp-001	ME18	L	0	1	0	75	1913	4	FALSE	1	18
Acidobacteriota-sp-001	ME18	M	3.10552	0.285365	1	154	1913	4	FALSE	1	18
Acidobacteriota-sp-001	ME18	N	0	1	0	40	1913	4	FALSE	1	18
Acidobacteriota-sp-001	ME18	O	0	1	0	144	1913	4	FALSE	1	18
Acidobacteriota-sp-001	ME18	P	5.90432	0.159028	1	81	1913	4	FALSE	1	18
Acidobacteriota-sp-001	ME18	Q	0	1	0	32	1913	4	FALSE	1	18
Acidobacteriota-sp-001	ME18	R	0	1	0	148	1913	4	FALSE	1	18
Acidobacteriota-sp-001	ME18	S	0	1	0	51	1913	4	FALSE	1	18
Acidobacteriota-sp-001	ME18	T	3.08548	0.28699	1	155	1913	4	FALSE	1	18
Acidobacteriota-sp-001	ME18	U	0	1	0	33	1913	4	FALSE	1	18
Acidobacteriota-sp-001	ME18	V	0	1	0	71	1913	4	FALSE	1	18
Acidobacteriota-sp-001	ME18	W	NaN	NaN	0	0	1913	4	NaN	NaN	18
Acidobacteriota-sp-001	ME18	X	0	1	0	10	1913	4	FALSE	1	18
Acidobacteriota-sp-001	ME18	Y	NaN	NaN	0	0	1913	4	NaN	NaN	18
Acidobacteriota-sp-001	ME18	Z	0	1	0	1	1913	4	FALSE	1	18
Acidobacteriota-sp-001	ME19	A	NaN	NaN	0	0	1913	6	NaN	NaN	54
Acidobacteriota-sp-001	ME19	B	NaN	NaN	0	0	1913	6	NaN	NaN	54
Acidobacteriota-sp-001	ME19	C	0	1	0	121	1913	6	FALSE	1	54
Acidobacteriota-sp-001	ME19	D	0	1	0	45	1913	6	FALSE	1	54
Acidobacteriota-sp-001	ME19	E	0	1	0	136	1913	6	FALSE	1	54
Acidobacteriota-sp-001	ME19	F	0	1	0	65	1913	6	FALSE	1	54
Acidobacteriota-sp-001	ME19	G	0	1	0	72	1913	6	FALSE	1	54
Acidobacteriota-sp-001	ME19	H	4.08761	0.0796925	2	156	1913	6	FALSE	0.876618	54
Acidobacteriota-sp-001	ME19	I	0	1	0	112	1913	6	FALSE	1	54
Acidobacteriota-sp-001	ME19	J	0	1	0	150	1913	6	FALSE	1	54
Acidobacteriota-sp-001	ME19	K	0	1	0	61	1913	6	FALSE	1	54
Acidobacteriota-sp-001	ME19	L	8.50222	0.0205383	2	75	1913	6	FALSE	0.451843	54
Acidobacteriota-sp-001	ME19	M	2.07035	0.396042	1	154	1913	6	FALSE	1	54
Acidobacteriota-sp-001	ME19	N	0	1	0	40	1913	6	FALSE	1	54
Acidobacteriota-sp-001	ME19	O	0	1	0	144	1913	6	FALSE	1	54
Acidobacteriota-sp-001	ME19	P	0	1	0	81	1913	6	FALSE	1	54
Acidobacteriota-sp-001	ME19	Q	0	1	0	32	1913	6	FALSE	1	54
Acidobacteriota-sp-001	ME19	R	0	1	0	148	1913	6	FALSE	1	54
Acidobacteriota-sp-001	ME19	S	0	1	0	51	1913	6	FALSE	1	54
Acidobacteriota-sp-001	ME19	T	2.05699	0.398102	1	155	1913	6	FALSE	1	54
Acidobacteriota-sp-001	ME19	U	0	1	0	33	1913	6	FALSE	1	54
Acidobacteriota-sp-001	ME19	V	0	1	0	71	1913	6	FALSE	1	54
Acidobacteriota-sp-001	ME19	W	NaN	NaN	0	0	1913	6	NaN	NaN	54
Acidobacteriota-sp-001	ME19	X	0	1	0	10	1913	6	FALSE	1	54
Acidobacteriota-sp-001	ME19	Y	NaN	NaN	0	0	1913	6	NaN	NaN	54
Acidobacteriota-sp-001	ME19	Z	0	1	0	1	1913	6	FALSE	1	54
Acidobacteriota-sp-001	ME20	A	NaN	NaN	0	0	1913	0	NaN	NaN	50
Acidobacteriota-sp-001	ME20	B	NaN	NaN	0	0	1913	0	NaN	NaN	50
Acidobacteriota-sp-001	ME20	C	NaN	NaN	0	121	1913	0	NaN	NaN	50
Acidobacteriota-sp-001	ME20	D	NaN	NaN	0	45	1913	0	NaN	NaN	50
Acidobacteriota-sp-001	ME20	E	NaN	NaN	0	136	1913	0	NaN	NaN	50
Acidobacteriota-sp-001	ME20	F	NaN	NaN	0	65	1913	0	NaN	NaN	50
Acidobacteriota-sp-001	ME20	G	NaN	NaN	0	72	1913	0	NaN	NaN	50
Acidobacteriota-sp-001	ME20	H	NaN	NaN	0	156	1913	0	NaN	NaN	50
Acidobacteriota-sp-001	ME20	I	NaN	NaN	0	112	1913	0	NaN	NaN	50
Acidobacteriota-sp-001	ME20	J	NaN	NaN	0	150	1913	0	NaN	NaN	50
Acidobacteriota-sp-001	ME20	K	NaN	NaN	0	61	1913	0	NaN	NaN	50
Acidobacteriota-sp-001	ME20	L	NaN	NaN	0	75	1913	0	NaN	NaN	50
Acidobacteriota-sp-001	ME20	M	NaN	NaN	0	154	1913	0	NaN	NaN	50
Acidobacteriota-sp-001	ME20	N	NaN	NaN	0	40	1913	0	NaN	NaN	50
Acidobacteriota-sp-001	ME20	O	NaN	NaN	0	144	1913	0	NaN	NaN	50
Acidobacteriota-sp-001	ME20	P	NaN	NaN	0	81	1913	0	NaN	NaN	50
Acidobacteriota-sp-001	ME20	Q	NaN	NaN	0	32	1913	0	NaN	NaN	50
Acidobacteriota-sp-001	ME20	R	NaN	NaN	0	148	1913	0	NaN	NaN	50
Acidobacteriota-sp-001	ME20	S	NaN	NaN	0	51	1913	0	NaN	NaN	50
Acidobacteriota-sp-001	ME20	T	NaN	NaN	0	155	1913	0	NaN	NaN	50
Acidobacteriota-sp-001	ME20	U	NaN	NaN	0	33	1913	0	NaN	NaN	50
Acidobacteriota-sp-001	ME20	V	NaN	NaN	0	71	1913	0	NaN	NaN	50
Acidobacteriota-sp-001	ME20	W	NaN	NaN	0	0	1913	0	NaN	NaN	50
Acidobacteriota-sp-001	ME20	X	NaN	NaN	0	10	1913	0	NaN	NaN	50
Acidobacteriota-sp-001	ME20	Y	NaN	NaN	0	0	1913	0	NaN	NaN	50
Acidobacteriota-sp-001	ME20	Z	NaN	NaN	0	1	1913	0	NaN	NaN	50
Acidobacteriota-sp-001	ME21	A	NaN	NaN	0	0	1913	0	NaN	NaN	23
Acidobacteriota-sp-001	ME21	B	NaN	NaN	0	0	1913	0	NaN	NaN	23
Acidobacteriota-sp-001	ME21	C	NaN	NaN	0	121	1913	0	NaN	NaN	23
Acidobacteriota-sp-001	ME21	D	NaN	NaN	0	45	1913	0	NaN	NaN	23
Acidobacteriota-sp-001	ME21	E	NaN	NaN	0	136	1913	0	NaN	NaN	23
Acidobacteriota-sp-001	ME21	F	NaN	NaN	0	65	1913	0	NaN	NaN	23
Acidobacteriota-sp-001	ME21	G	NaN	NaN	0	72	1913	0	NaN	NaN	23
Acidobacteriota-sp-001	ME21	H	NaN	NaN	0	156	1913	0	NaN	NaN	23
Acidobacteriota-sp-001	ME21	I	NaN	NaN	0	112	1913	0	NaN	NaN	23
Acidobacteriota-sp-001	ME21	J	NaN	NaN	0	150	1913	0	NaN	NaN	23
Acidobacteriota-sp-001	ME21	K	NaN	NaN	0	61	1913	0	NaN	NaN	23
Acidobacteriota-sp-001	ME21	L	NaN	NaN	0	75	1913	0	NaN	NaN	23
Acidobacteriota-sp-001	ME21	M	NaN	NaN	0	154	1913	0	NaN	NaN	23
Acidobacteriota-sp-001	ME21	N	NaN	NaN	0	40	1913	0	NaN	NaN	23
Acidobacteriota-sp-001	ME21	O	NaN	NaN	0	144	1913	0	NaN	NaN	23
Acidobacteriota-sp-001	ME21	P	NaN	NaN	0	81	1913	0	NaN	NaN	23
Acidobacteriota-sp-001	ME21	Q	NaN	NaN	0	32	1913	0	NaN	NaN	23
Acidobacteriota-sp-001	ME21	R	NaN	NaN	0	148	1913	0	NaN	NaN	23
Acidobacteriota-sp-001	ME21	S	NaN	NaN	0	51	1913	0	NaN	NaN	23
Acidobacteriota-sp-001	ME21	T	NaN	NaN	0	155	1913	0	NaN	NaN	23
Acidobacteriota-sp-001	ME21	U	NaN	NaN	0	33	1913	0	NaN	NaN	23
Acidobacteriota-sp-001	ME21	V	NaN	NaN	0	71	1913	0	NaN	NaN	23
Acidobacteriota-sp-001	ME21	W	NaN	NaN	0	0	1913	0	NaN	NaN	23
Acidobacteriota-sp-001	ME21	X	NaN	NaN	0	10	1913	0	NaN	NaN	23
Acidobacteriota-sp-001	ME21	Y	NaN	NaN	0	0	1913	0	NaN	NaN	23
Acidobacteriota-sp-001	ME21	Z	NaN	NaN	0	1	1913	0	NaN	NaN	23
Acidobacteriota-sp-001	ME22	A	NaN	NaN	0	0	1913	5	NaN	NaN	21
Acidobacteriota-sp-001	ME22	B	NaN	NaN	0	0	1913	5	NaN	NaN	21
Acidobacteriota-sp-001	ME22	C	0	1	0	121	1913	5	FALSE	1	21
Acidobacteriota-sp-001	ME22	D	0	1	0	45	1913	5	FALSE	1	21
Acidobacteriota-sp-001	ME22	E	0	1	0	136	1913	5	FALSE	1	21
Acidobacteriota-sp-001	ME22	F	0	1	0	65	1913	5	FALSE	1	21
Acidobacteriota-sp-001	ME22	G	0	1	0	72	1913	5	FALSE	1	21
Acidobacteriota-sp-001	ME22	H	0	1	0	156	1913	5	FALSE	1	21
Acidobacteriota-sp-001	ME22	I	0	1	0	112	1913	5	FALSE	1	21
Acidobacteriota-sp-001	ME22	J	0	1	0	150	1913	5	FALSE	1	21
Acidobacteriota-sp-001	ME22	K	12.5443	0.00940249	2	61	1913	5	FALSE	0.206855	21
Acidobacteriota-sp-001	ME22	L	0	1	0	75	1913	5	FALSE	1	21
Acidobacteriota-sp-001	ME22	M	0	1	0	154	1913	5	FALSE	1	21
Acidobacteriota-sp-001	ME22	N	0	1	0	40	1913	5	FALSE	1	21
Acidobacteriota-sp-001	ME22	O	0	1	0	144	1913	5	FALSE	1	21
Acidobacteriota-sp-001	ME22	P	0	1	0	81	1913	5	FALSE	1	21
Acidobacteriota-sp-001	ME22	Q	11.9563	0.0809684	1	32	1913	5	FALSE	0.593768	21
Acidobacteriota-sp-001	ME22	R	0	1	0	148	1913	5	FALSE	1	21
Acidobacteriota-sp-001	ME22	S	7.50196	0.126503	1	51	1913	5	FALSE	0.695768	21
Acidobacteriota-sp-001	ME22	T	0	1	0	155	1913	5	FALSE	1	21
Acidobacteriota-sp-001	ME22	U	0	1	0	33	1913	5	FALSE	1	21
Acidobacteriota-sp-001	ME22	V	0	1	0	71	1913	5	FALSE	1	21
Acidobacteriota-sp-001	ME22	W	NaN	NaN	0	0	1913	5	NaN	NaN	21
Acidobacteriota-sp-001	ME22	X	38.26	0.0258919	1	10	1913	5	FALSE	0.284811	21
Acidobacteriota-sp-001	ME22	Y	NaN	NaN	0	0	1913	5	NaN	NaN	21
Acidobacteriota-sp-001	ME22	Z	0	1	0	1	1913	5	FALSE	1	21
Acidobacteriota-sp-001	ME23	A	NaN	NaN	0	0	1913	133	NaN	NaN	47
Acidobacteriota-sp-001	ME23	B	NaN	NaN	0	0	1913	133	NaN	NaN	47
Acidobacteriota-sp-001	ME23	C	0.475486	0.975527	4	121	1913	133	FALSE	1	47
Acidobacteriota-sp-001	ME23	D	0.958897	0.616519	3	45	1913	133	FALSE	1	47
Acidobacteriota-sp-001	ME23	E	0.846086	0.745417	8	136	1913	133	FALSE	1	47
Acidobacteriota-sp-001	ME23	F	1.10642	0.476568	5	65	1913	133	FALSE	1	47
Acidobacteriota-sp-001	ME23	G	0.399541	0.966733	2	72	1913	133	FALSE	1	47
Acidobacteriota-sp-001	ME23	H	0.461008	0.988544	5	156	1913	133	FALSE	1	47
Acidobacteriota-sp-001	ME23	I	1.15581	0.375273	9	112	1913	133	FALSE	1	47
Acidobacteriota-sp-001	ME23	J	0.671228	0.911925	7	150	1913	133	FALSE	1	47
Acidobacteriota-sp-001	ME23	K	1.65056	0.126328	7	61	1913	133	FALSE	0.761734	47
Acidobacteriota-sp-001	ME23	L	1.15068	0.4234	6	75	1913	133	FALSE	1	47
Acidobacteriota-sp-001	ME23	M	0.933991	0.642053	10	154	1913	133	FALSE	1	47
Acidobacteriota-sp-001	ME23	N	1.07876	0.534625	3	40	1913	133	FALSE	1	47
Acidobacteriota-sp-001	ME23	O	1.79793	0.0086422	18	144	1913	133	FALSE	0.190128	47
Acidobacteriota-sp-001	ME23	P	0.177574	0.997439	1	81	1913	133	FALSE	1	47
Acidobacteriota-sp-001	ME23	Q	1.34845	0.386383	3	32	1913	133	FALSE	1	47
Acidobacteriota-sp-001	ME23	R	1.26341	0.222901	13	148	1913	133	FALSE	0.980765	47
Acidobacteriota-sp-001	ME23	S	1.69217	0.138497	6	51	1913	133	FALSE	0.761734	47
Acidobacteriota-sp-001	ME23	T	1.67034	0.0180511	18	155	1913	133	FALSE	0.198562	47
Acidobacteriota-sp-001	ME23	U	0.871725	0.681127	2	33	1913	133	FALSE	1	47
Acidobacteriota-sp-001	ME23	V	0.405168	0.964584	2	71	1913	133	FALSE	1	47
Acidobacteriota-sp-001	ME23	W	NaN	NaN	0	0	1913	133	NaN	NaN	47
Acidobacteriota-sp-001	ME23	X	1.43835	0.514394	1	10	1913	133	FALSE	1	47
Acidobacteriota-sp-001	ME23	Y	NaN	NaN	0	0	1913	133	NaN	NaN	47
Acidobacteriota-sp-001	ME23	Z	0	1	0	1	1913	133	FALSE	1	47
Acidobacteriota-sp-001	ME24	A	NaN	NaN	0	0	1913	0	NaN	NaN	17
Acidobacteriota-sp-001	ME24	B	NaN	NaN	0	0	1913	0	NaN	NaN	17
Acidobacteriota-sp-001	ME24	C	NaN	NaN	0	121	1913	0	NaN	NaN	17
Acidobacteriota-sp-001	ME24	D	NaN	NaN	0	45	1913	0	NaN	NaN	17
Acidobacteriota-sp-001	ME24	E	NaN	NaN	0	136	1913	0	NaN	NaN	17
Acidobacteriota-sp-001	ME24	F	NaN	NaN	0	65	1913	0	NaN	NaN	17
Acidobacteriota-sp-001	ME24	G	NaN	NaN	0	72	1913	0	NaN	NaN	17
Acidobacteriota-sp-001	ME24	H	NaN	NaN	0	156	1913	0	NaN	NaN	17
Acidobacteriota-sp-001	ME24	I	NaN	NaN	0	112	1913	0	NaN	NaN	17
Acidobacteriota-sp-001	ME24	J	NaN	NaN	0	150	1913	0	NaN	NaN	17
Acidobacteriota-sp-001	ME24	K	NaN	NaN	0	61	1913	0	NaN	NaN	17
Acidobacteriota-sp-001	ME24	L	NaN	NaN	0	75	1913	0	NaN	NaN	17
Acidobacteriota-sp-001	ME24	M	NaN	NaN	0	154	1913	0	NaN	NaN	17
Acidobacteriota-sp-001	ME24	N	NaN	NaN	0	40	1913	0	NaN	NaN	17
Acidobacteriota-sp-001	ME24	O	NaN	NaN	0	144	1913	0	NaN	NaN	17
Acidobacteriota-sp-001	ME24	P	NaN	NaN	0	81	1913	0	NaN	NaN	17
Acidobacteriota-sp-001	ME24	Q	NaN	NaN	0	32	1913	0	NaN	NaN	17
Acidobacteriota-sp-001	ME24	R	NaN	NaN	0	148	1913	0	NaN	NaN	17
Acidobacteriota-sp-001	ME24	S	NaN	NaN	0	51	1913	0	NaN	NaN	17
Acidobacteriota-sp-001	ME24	T	NaN	NaN	0	155	1913	0	NaN	NaN	17
Acidobacteriota-sp-001	ME24	U	NaN	NaN	0	33	1913	0	NaN	NaN	17
Acidobacteriota-sp-001	ME24	V	NaN	NaN	0	71	1913	0	NaN	NaN	17
Acidobacteriota-sp-001	ME24	W	NaN	NaN	0	0	1913	0	NaN	NaN	17
Acidobacteriota-sp-001	ME24	X	NaN	NaN	0	10	1913	0	NaN	NaN	17
Acidobacteriota-sp-001	ME24	Y	NaN	NaN	0	0	1913	0	NaN	NaN	17
Acidobacteriota-sp-001	ME24	Z	NaN	NaN	0	1	1913	0	NaN	NaN	17
Acidobacteriota-sp-001	ME25	A	NaN	NaN	0	0	1913	0	NaN	NaN	5
Acidobacteriota-sp-001	ME25	B	NaN	NaN	0	0	1913	0	NaN	NaN	5
Acidobacteriota-sp-001	ME25	C	NaN	NaN	0	121	1913	0	NaN	NaN	5
Acidobacteriota-sp-001	ME25	D	NaN	NaN	0	45	1913	0	NaN	NaN	5
Acidobacteriota-sp-001	ME25	E	NaN	NaN	0	136	1913	0	NaN	NaN	5
Acidobacteriota-sp-001	ME25	F	NaN	NaN	0	65	1913	0	NaN	NaN	5
Acidobacteriota-sp-001	ME25	G	NaN	NaN	0	72	1913	0	NaN	NaN	5
Acidobacteriota-sp-001	ME25	H	NaN	NaN	0	156	1913	0	NaN	NaN	5
Acidobacteriota-sp-001	ME25	I	NaN	NaN	0	112	1913	0	NaN	NaN	5
Acidobacteriota-sp-001	ME25	J	NaN	NaN	0	150	1913	0	NaN	NaN	5
Acidobacteriota-sp-001	ME25	K	NaN	NaN	0	61	1913	0	NaN	NaN	5
Acidobacteriota-sp-001	ME25	L	NaN	NaN	0	75	1913	0	NaN	NaN	5
Acidobacteriota-sp-001	ME25	M	NaN	NaN	0	154	1913	0	NaN	NaN	5
Acidobacteriota-sp-001	ME25	N	NaN	NaN	0	40	1913	0	NaN	NaN	5
Acidobacteriota-sp-001	ME25	O	NaN	NaN	0	144	1913	0	NaN	NaN	5
Acidobacteriota-sp-001	ME25	P	NaN	NaN	0	81	1913	0	NaN	NaN	5
Acidobacteriota-sp-001	ME25	Q	NaN	NaN	0	32	1913	0	NaN	NaN	5
Acidobacteriota-sp-001	ME25	R	NaN	NaN	0	148	1913	0	NaN	NaN	5
Acidobacteriota-sp-001	ME25	S	NaN	NaN	0	51	1913	0	NaN	NaN	5
Acidobacteriota-sp-001	ME25	T	NaN	NaN	0	155	1913	0	NaN	NaN	5
Acidobacteriota-sp-001	ME25	U	NaN	NaN	0	33	1913	0	NaN	NaN	5
Acidobacteriota-sp-001	ME25	V	NaN	NaN	0	71	1913	0	NaN	NaN	5
Acidobacteriota-sp-001	ME25	W	NaN	NaN	0	0	1913	0	NaN	NaN	5
Acidobacteriota-sp-001	ME25	X	NaN	NaN	0	10	1913	0	NaN	NaN	5
Acidobacteriota-sp-001	ME25	Y	NaN	NaN	0	0	1913	0	NaN	NaN	5
Acidobacteriota-sp-001	ME25	Z	NaN	NaN	0	1	1913	0	NaN	NaN	5
Acidobacteriota-sp-001	ME26	A	NaN	NaN	0	0	1913	5	NaN	NaN	25
Acidobacteriota-sp-001	ME26	B	NaN	NaN	0	0	1913	5	NaN	NaN	25
Acidobacteriota-sp-001	ME26	C	0	1	0	121	1913	5	FALSE	1	25
Acidobacteriota-sp-001	ME26	D	0	1	0	45	1913	5	FALSE	1	25
Acidobacteriota-sp-001	ME26	E	2.81324	0.308665	1	136	1913	5	FALSE	1	25
Acidobacteriota-sp-001	ME26	F	0	1	0	65	1913	5	FALSE	1	25
Acidobacteriota-sp-001	ME26	G	0	1	0	72	1913	5	FALSE	1	25
Acidobacteriota-sp-001	ME26	H	4.90513	0.0560797	2	156	1913	5	FALSE	0.927691	25
Acidobacteriota-sp-001	ME26	I	0	1	0	112	1913	5	FALSE	1	25
Acidobacteriota-sp-001	ME26	J	0	1	0	150	1913	5	FALSE	1	25
Acidobacteriota-sp-001	ME26	K	0	1	0	61	1913	5	FALSE	1	25
Acidobacteriota-sp-001	ME26	L	0	1	0	75	1913	5	FALSE	1	25
Acidobacteriota-sp-001	ME26	M	0	1	0	154	1913	5	FALSE	1	25
Acidobacteriota-sp-001	ME26	N	9.565	0.100367	1	40	1913	5	FALSE	0.927691	25
Acidobacteriota-sp-001	ME26	O	0	1	0	144	1913	5	FALSE	1	25
Acidobacteriota-sp-001	ME26	P	0	1	0	81	1913	5	FALSE	1	25
Acidobacteriota-sp-001	ME26	Q	0	1	0	32	1913	5	FALSE	1	25
Acidobacteriota-sp-001	ME26	R	0	1	0	148	1913	5	FALSE	1	25
Acidobacteriota-sp-001	ME26	S	7.50196	0.126503	1	51	1913	5	FALSE	0.927691	25
Acidobacteriota-sp-001	ME26	T	0	1	0	155	1913	5	FALSE	1	25
Acidobacteriota-sp-001	ME26	U	0	1	0	33	1913	5	FALSE	1	25
Acidobacteriota-sp-001	ME26	V	0	1	0	71	1913	5	FALSE	1	25
Acidobacteriota-sp-001	ME26	W	NaN	NaN	0	0	1913	5	NaN	NaN	25
Acidobacteriota-sp-001	ME26	X	0	1	0	10	1913	5	FALSE	1	25
Acidobacteriota-sp-001	ME26	Y	NaN	NaN	0	0	1913	5	NaN	NaN	25
Acidobacteriota-sp-001	ME26	Z	0	1	0	1	1913	5	FALSE	1	25
Acidobacteriota-sp-001	ME27	A	NaN	NaN	0	0	1913	2	NaN	NaN	6
Acidobacteriota-sp-001	ME27	B	NaN	NaN	0	0	1913	2	NaN	NaN	6
Acidobacteriota-sp-001	ME27	C	7.90496	0.122533	1	121	1913	2	FALSE	1	6
Acidobacteriota-sp-001	ME27	D	0	1	0	45	1913	2	FALSE	1	6
Acidobacteriota-sp-001	ME27	E	0	1	0	136	1913	2	FALSE	1	6
Acidobacteriota-sp-001	ME27	F	0	1	0	65	1913	2	FALSE	1	6
Acidobacteriota-sp-001	ME27	G	0	1	0	72	1913	2	FALSE	1	6
Acidobacteriota-sp-001	ME27	H	0	1	0	156	1913	2	FALSE	1	6
Acidobacteriota-sp-001	ME27	I	0	1	0	112	1913	2	FALSE	1	6
Acidobacteriota-sp-001	ME27	J	0	1	0	150	1913	2	FALSE	1	6
Acidobacteriota-sp-001	ME27	K	0	1	0	61	1913	2	FALSE	1	6
Acidobacteriota-sp-001	ME27	L	0	1	0	75	1913	2	FALSE	1	6
Acidobacteriota-sp-001	ME27	M	0	1	0	154	1913	2	FALSE	1	6
Acidobacteriota-sp-001	ME27	N	0	1	0	40	1913	2	FALSE	1	6
Acidobacteriota-sp-001	ME27	O	0	1	0	144	1913	2	FALSE	1	6
Acidobacteriota-sp-001	ME27	P	0	1	0	81	1913	2	FALSE	1	6
Acidobacteriota-sp-001	ME27	Q	0	1	0	32	1913	2	FALSE	1	6
Acidobacteriota-sp-001	ME27	R	0	1	0	148	1913	2	FALSE	1	6
Acidobacteriota-sp-001	ME27	S	0	1	0	51	1913	2	FALSE	1	6
Acidobacteriota-sp-001	ME27	T	0	1	0	155	1913	2	FALSE	1	6
Acidobacteriota-sp-001	ME27	U	0	1	0	33	1913	2	FALSE	1	6
Acidobacteriota-sp-001	ME27	V	13.4718	0.0728702	1	71	1913	2	FALSE	1	6
Acidobacteriota-sp-001	ME27	W	NaN	NaN	0	0	1913	2	NaN	NaN	6
Acidobacteriota-sp-001	ME27	X	0	1	0	10	1913	2	FALSE	1	6
Acidobacteriota-sp-001	ME27	Y	NaN	NaN	0	0	1913	2	NaN	NaN	6
Acidobacteriota-sp-001	ME27	Z	0	1	0	1	1913	2	FALSE	1	6
Acidobacteriota-sp-001	ME28	A	NaN	NaN	0	0	1913	0	NaN	NaN	9
Acidobacteriota-sp-001	ME28	B	NaN	NaN	0	0	1913	0	NaN	NaN	9
Acidobacteriota-sp-001	ME28	C	NaN	NaN	0	121	1913	0	NaN	NaN	9
Acidobacteriota-sp-001	ME28	D	NaN	NaN	0	45	1913	0	NaN	NaN	9
Acidobacteriota-sp-001	ME28	E	NaN	NaN	0	136	1913	0	NaN	NaN	9
Acidobacteriota-sp-001	ME28	F	NaN	NaN	0	65	1913	0	NaN	NaN	9
Acidobacteriota-sp-001	ME28	G	NaN	NaN	0	72	1913	0	NaN	NaN	9
Acidobacteriota-sp-001	ME28	H	NaN	NaN	0	156	1913	0	NaN	NaN	9
Acidobacteriota-sp-001	ME28	I	NaN	NaN	0	112	1913	0	NaN	NaN	9
Acidobacteriota-sp-001	ME28	J	NaN	NaN	0	150	1913	0	NaN	NaN	9
Acidobacteriota-sp-001	ME28	K	NaN	NaN	0	61	1913	0	NaN	NaN	9
Acidobacteriota-sp-001	ME28	L	NaN	NaN	0	75	1913	0	NaN	NaN	9
Acidobacteriota-sp-001	ME28	M	NaN	NaN	0	154	1913	0	NaN	NaN	9
Acidobacteriota-sp-001	ME28	N	NaN	NaN	0	40	1913	0	NaN	NaN	9
Acidobacteriota-sp-001	ME28	O	NaN	NaN	0	144	1913	0	NaN	NaN	9
Acidobacteriota-sp-001	ME28	P	NaN	NaN	0	81	1913	0	NaN	NaN	9
Acidobacteriota-sp-001	ME28	Q	NaN	NaN	0	32	1913	0	NaN	NaN	9
Acidobacteriota-sp-001	ME28	R	NaN	NaN	0	148	1913	0	NaN	NaN	9
Acidobacteriota-sp-001	ME28	S	NaN	NaN	0	51	1913	0	NaN	NaN	9
Acidobacteriota-sp-001	ME28	T	NaN	NaN	0	155	1913	0	NaN	NaN	9
Acidobacteriota-sp-001	ME28	U	NaN	NaN	0	33	1913	0	NaN	NaN	9
Acidobacteriota-sp-001	ME28	V	NaN	NaN	0	71	1913	0	NaN	NaN	9
Acidobacteriota-sp-001	ME28	W	NaN	NaN	0	0	1913	0	NaN	NaN	9
Acidobacteriota-sp-001	ME28	X	NaN	NaN	0	10	1913	0	NaN	NaN	9
Acidobacteriota-sp-001	ME28	Y	NaN	NaN	0	0	1913	0	NaN	NaN	9
Acidobacteriota-sp-001	ME28	Z	NaN	NaN	0	1	1913	0	NaN	NaN	9
Acidobacteriota-sp-001	ME29	A	NaN	NaN	0	0	1913	0	NaN	NaN	27
Acidobacteriota-sp-001	ME29	B	NaN	NaN	0	0	1913	0	NaN	NaN	27
Acidobacteriota-sp-001	ME29	C	NaN	NaN	0	121	1913	0	NaN	NaN	27
Acidobacteriota-sp-001	ME29	D	NaN	NaN	0	45	1913	0	NaN	NaN	27
Acidobacteriota-sp-001	ME29	E	NaN	NaN	0	136	1913	0	NaN	NaN	27
Acidobacteriota-sp-001	ME29	F	NaN	NaN	0	65	1913	0	NaN	NaN	27
Acidobacteriota-sp-001	ME29	G	NaN	NaN	0	72	1913	0	NaN	NaN	27
Acidobacteriota-sp-001	ME29	H	NaN	NaN	0	156	1913	0	NaN	NaN	27
Acidobacteriota-sp-001	ME29	I	NaN	NaN	0	112	1913	0	NaN	NaN	27
Acidobacteriota-sp-001	ME29	J	NaN	NaN	0	150	1913	0	NaN	NaN	27
Acidobacteriota-sp-001	ME29	K	NaN	NaN	0	61	1913	0	NaN	NaN	27
Acidobacteriota-sp-001	ME29	L	NaN	NaN	0	75	1913	0	NaN	NaN	27
Acidobacteriota-sp-001	ME29	M	NaN	NaN	0	154	1913	0	NaN	NaN	27
Acidobacteriota-sp-001	ME29	N	NaN	NaN	0	40	1913	0	NaN	NaN	27
Acidobacteriota-sp-001	ME29	O	NaN	NaN	0	144	1913	0	NaN	NaN	27
Acidobacteriota-sp-001	ME29	P	NaN	NaN	0	81	1913	0	NaN	NaN	27
Acidobacteriota-sp-001	ME29	Q	NaN	NaN	0	32	1913	0	NaN	NaN	27
Acidobacteriota-sp-001	ME29	R	NaN	NaN	0	148	1913	0	NaN	NaN	27
Acidobacteriota-sp-001	ME29	S	NaN	NaN	0	51	1913	0	NaN	NaN	27
Acidobacteriota-sp-001	ME29	T	NaN	NaN	0	155	1913	0	NaN	NaN	27
Acidobacteriota-sp-001	ME29	U	NaN	NaN	0	33	1913	0	NaN	NaN	27
Acidobacteriota-sp-001	ME29	V	NaN	NaN	0	71	1913	0	NaN	NaN	27
Acidobacteriota-sp-001	ME29	W	NaN	NaN	0	0	1913	0	NaN	NaN	27
Acidobacteriota-sp-001	ME29	X	NaN	NaN	0	10	1913	0	NaN	NaN	27
Acidobacteriota-sp-001	ME29	Y	NaN	NaN	0	0	1913	0	NaN	NaN	27
Acidobacteriota-sp-001	ME29	Z	NaN	NaN	0	1	1913	0	NaN	NaN	27
Acidobacteriota-sp-001	ME30	A	NaN	NaN	0	0	1913	0	NaN	NaN	35
Acidobacteriota-sp-001	ME30	B	NaN	NaN	0	0	1913	0	NaN	NaN	35
Acidobacteriota-sp-001	ME30	C	NaN	NaN	0	121	1913	0	NaN	NaN	35
Acidobacteriota-sp-001	ME30	D	NaN	NaN	0	45	1913	0	NaN	NaN	35
Acidobacteriota-sp-001	ME30	E	NaN	NaN	0	136	1913	0	NaN	NaN	35
Acidobacteriota-sp-001	ME30	F	NaN	NaN	0	65	1913	0	NaN	NaN	35
Acidobacteriota-sp-001	ME30	G	NaN	NaN	0	72	1913	0	NaN	NaN	35
Acidobacteriota-sp-001	ME30	H	NaN	NaN	0	156	1913	0	NaN	NaN	35
Acidobacteriota-sp-001	ME30	I	NaN	NaN	0	112	1913	0	NaN	NaN	35
Acidobacteriota-sp-001	ME30	J	NaN	NaN	0	150	1913	0	NaN	NaN	35
Acidobacteriota-sp-001	ME30	K	NaN	NaN	0	61	1913	0	NaN	NaN	35
Acidobacteriota-sp-001	ME30	L	NaN	NaN	0	75	1913	0	NaN	NaN	35
Acidobacteriota-sp-001	ME30	M	NaN	NaN	0	154	1913	0	NaN	NaN	35
Acidobacteriota-sp-001	ME30	N	NaN	NaN	0	40	1913	0	NaN	NaN	35
Acidobacteriota-sp-001	ME30	O	NaN	NaN	0	144	1913	0	NaN	NaN	35
Acidobacteriota-sp-001	ME30	P	NaN	NaN	0	81	1913	0	NaN	NaN	35
Acidobacteriota-sp-001	ME30	Q	NaN	NaN	0	32	1913	0	NaN	NaN	35
Acidobacteriota-sp-001	ME30	R	NaN	NaN	0	148	1913	0	NaN	NaN	35
Acidobacteriota-sp-001	ME30	S	NaN	NaN	0	51	1913	0	NaN	NaN	35
Acidobacteriota-sp-001	ME30	T	NaN	NaN	0	155	1913	0	NaN	NaN	35
Acidobacteriota-sp-001	ME30	U	NaN	NaN	0	33	1913	0	NaN	NaN	35
Acidobacteriota-sp-001	ME30	V	NaN	NaN	0	71	1913	0	NaN	NaN	35
Acidobacteriota-sp-001	ME30	W	NaN	NaN	0	0	1913	0	NaN	NaN	35
Acidobacteriota-sp-001	ME30	X	NaN	NaN	0	10	1913	0	NaN	NaN	35
Acidobacteriota-sp-001	ME30	Y	NaN	NaN	0	0	1913	0	NaN	NaN	35
Acidobacteriota-sp-001	ME30	Z	NaN	NaN	0	1	1913	0	NaN	NaN	35
Acidobacteriota-sp-001	ME31	A	NaN	NaN	0	0	1913	0	NaN	NaN	26
Acidobacteriota-sp-001	ME31	B	NaN	NaN	0	0	1913	0	NaN	NaN	26
Acidobacteriota-sp-001	ME31	C	NaN	NaN	0	121	1913	0	NaN	NaN	26
Acidobacteriota-sp-001	ME31	D	NaN	NaN	0	45	1913	0	NaN	NaN	26
Acidobacteriota-sp-001	ME31	E	NaN	NaN	0	136	1913	0	NaN	NaN	26
Acidobacteriota-sp-001	ME31	F	NaN	NaN	0	65	1913	0	NaN	NaN	26
Acidobacteriota-sp-001	ME31	G	NaN	NaN	0	72	1913	0	NaN	NaN	26
Acidobacteriota-sp-001	ME31	H	NaN	NaN	0	156	1913	0	NaN	NaN	26
Acidobacteriota-sp-001	ME31	I	NaN	NaN	0	112	1913	0	NaN	NaN	26
Acidobacteriota-sp-001	ME31	J	NaN	NaN	0	150	1913	0	NaN	NaN	26
Acidobacteriota-sp-001	ME31	K	NaN	NaN	0	61	1913	0	NaN	NaN	26
Acidobacteriota-sp-001	ME31	L	NaN	NaN	0	75	1913	0	NaN	NaN	26
Acidobacteriota-sp-001	ME31	M	NaN	NaN	0	154	1913	0	NaN	NaN	26
Acidobacteriota-sp-001	ME31	N	NaN	NaN	0	40	1913	0	NaN	NaN	26
Acidobacteriota-sp-001	ME31	O	NaN	NaN	0	144	1913	0	NaN	NaN	26
Acidobacteriota-sp-001	ME31	P	NaN	NaN	0	81	1913	0	NaN	NaN	26
Acidobacteriota-sp-001	ME31	Q	NaN	NaN	0	32	1913	0	NaN	NaN	26
Acidobacteriota-sp-001	ME31	R	NaN	NaN	0	148	1913	0	NaN	NaN	26
Acidobacteriota-sp-001	ME31	S	NaN	NaN	0	51	1913	0	NaN	NaN	26
Acidobacteriota-sp-001	ME31	T	NaN	NaN	0	155	1913	0	NaN	NaN	26
Acidobacteriota-sp-001	ME31	U	NaN	NaN	0	33	1913	0	NaN	NaN	26
Acidobacteriota-sp-001	ME31	V	NaN	NaN	0	71	1913	0	NaN	NaN	26
Acidobacteriota-sp-001	ME31	W	NaN	NaN	0	0	1913	0	NaN	NaN	26
Acidobacteriota-sp-001	ME31	X	NaN	NaN	0	10	1913	0	NaN	NaN	26
Acidobacteriota-sp-001	ME31	Y	NaN	NaN	0	0	1913	0	NaN	NaN	26
Acidobacteriota-sp-001	ME31	Z	NaN	NaN	0	1	1913	0	NaN	NaN	26
Acidobacteriota-sp-001	ME32	A	NaN	NaN	0	0	1913	2	NaN	NaN	48
Acidobacteriota-sp-001	ME32	B	NaN	NaN	0	0	1913	2	NaN	NaN	48
Acidobacteriota-sp-001	ME32	C	0	1	0	121	1913	2	FALSE	1	48
Acidobacteriota-sp-001	ME32	D	0	1	0	45	1913	2	FALSE	1	48
Acidobacteriota-sp-001	ME32	E	0	1	0	136	1913	2	FALSE	1	48
Acidobacteriota-sp-001	ME32	F	0	1	0	65	1913	2	FALSE	1	48
Acidobacteriota-sp-001	ME32	G	0	1	0	72	1913	2	FALSE	1	48
Acidobacteriota-sp-001	ME32	H	0	1	0	156	1913	2	FALSE	1	48
Acidobacteriota-sp-001	ME32	I	0	1	0	112	1913	2	FALSE	1	48
Acidobacteriota-sp-001	ME32	J	0	1	0	150	1913	2	FALSE	1	48
Acidobacteriota-sp-001	ME32	K	0	1	0	61	1913	2	FALSE	1	48
Acidobacteriota-sp-001	ME32	L	12.7533	0.0768935	1	75	1913	2	FALSE	0.845829	48
Acidobacteriota-sp-001	ME32	M	0	1	0	154	1913	2	FALSE	1	48
Acidobacteriota-sp-001	ME32	N	0	1	0	40	1913	2	FALSE	1	48
Acidobacteriota-sp-001	ME32	O	0	1	0	144	1913	2	FALSE	1	48
Acidobacteriota-sp-001	ME32	P	0	1	0	81	1913	2	FALSE	1	48
Acidobacteriota-sp-001	ME32	Q	0	1	0	32	1913	2	FALSE	1	48
Acidobacteriota-sp-001	ME32	R	0	1	0	148	1913	2	FALSE	1	48
Acidobacteriota-sp-001	ME32	S	0	1	0	51	1913	2	FALSE	1	48
Acidobacteriota-sp-001	ME32	T	0	1	0	155	1913	2	FALSE	1	48
Acidobacteriota-sp-001	ME32	U	0	1	0	33	1913	2	FALSE	1	48
Acidobacteriota-sp-001	ME32	V	13.4718	0.0728702	1	71	1913	2	FALSE	0.845829	48
Acidobacteriota-sp-001	ME32	W	NaN	NaN	0	0	1913	2	NaN	NaN	48
Acidobacteriota-sp-001	ME32	X	0	1	0	10	1913	2	FALSE	1	48
Acidobacteriota-sp-001	ME32	Y	NaN	NaN	0	0	1913	2	NaN	NaN	48
Acidobacteriota-sp-001	ME32	Z	0	1	0	1	1913	2	FALSE	1	48
Acidobacteriota-sp-001	ME33	A	NaN	NaN	0	0	1913	6	NaN	NaN	37
Acidobacteriota-sp-001	ME33	B	NaN	NaN	0	0	1913	6	NaN	NaN	37
Acidobacteriota-sp-001	ME33	C	0	1	0	121	1913	6	FALSE	1	37
Acidobacteriota-sp-001	ME33	D	0	1	0	45	1913	6	FALSE	1	37
Acidobacteriota-sp-001	ME33	E	2.34436	0.357943	1	136	1913	6	FALSE	1	37
Acidobacteriota-sp-001	ME33	F	4.90513	0.18754	1	65	1913	6	FALSE	1	37
Acidobacteriota-sp-001	ME33	G	4.42824	0.205856	1	72	1913	6	FALSE	1	37
Acidobacteriota-sp-001	ME33	H	0	1	0	156	1913	6	FALSE	1	37
Acidobacteriota-sp-001	ME33	I	0	1	0	112	1913	6	FALSE	1	37
Acidobacteriota-sp-001	ME33	J	2.12556	0.387743	1	150	1913	6	FALSE	1	37
Acidobacteriota-sp-001	ME33	K	0	1	0	61	1913	6	FALSE	1	37
Acidobacteriota-sp-001	ME33	L	0	1	0	75	1913	6	FALSE	1	37
Acidobacteriota-sp-001	ME33	M	2.07035	0.396042	1	154	1913	6	FALSE	1	37
Acidobacteriota-sp-001	ME33	N	0	1	0	40	1913	6	FALSE	1	37
Acidobacteriota-sp-001	ME33	O	0	1	0	144	1913	6	FALSE	1	37
Acidobacteriota-sp-001	ME33	P	0	1	0	81	1913	6	FALSE	1	37
Acidobacteriota-sp-001	ME33	Q	9.96354	0.0963819	1	32	1913	6	FALSE	1	37
Acidobacteriota-sp-001	ME33	R	0	1	0	148	1913	6	FALSE	1	37
Acidobacteriota-sp-001	ME33	S	0	1	0	51	1913	6	FALSE	1	37
Acidobacteriota-sp-001	ME33	T	0	1	0	155	1913	6	FALSE	1	37
Acidobacteriota-sp-001	ME33	U	0	1	0	33	1913	6	FALSE	1	37
Acidobacteriota-sp-001	ME33	V	0	1	0	71	1913	6	FALSE	1	37
Acidobacteriota-sp-001	ME33	W	NaN	NaN	0	0	1913	6	NaN	NaN	37
Acidobacteriota-sp-001	ME33	X	0	1	0	10	1913	6	FALSE	1	37
Acidobacteriota-sp-001	ME33	Y	NaN	NaN	0	0	1913	6	NaN	NaN	37
Acidobacteriota-sp-001	ME33	Z	0	1	0	1	1913	6	FALSE	1	37
Acidobacteriota-sp-001	ME34	A	NaN	NaN	0	0	1913	79	NaN	NaN	19
Acidobacteriota-sp-001	ME34	B	NaN	NaN	0	0	1913	79	NaN	NaN	19
Acidobacteriota-sp-001	ME34	C	0.800502	0.749516	4	121	1913	79	FALSE	1	19
Acidobacteriota-sp-001	ME34	D	2.15246	0.111838	4	45	1913	79	FALSE	0.615109	19
Acidobacteriota-sp-001	ME34	E	0.356106	0.980969	2	136	1913	79	FALSE	1	19
Acidobacteriota-sp-001	ME34	F	0.745083	0.760197	2	65	1913	79	FALSE	1	19
Acidobacteriota-sp-001	ME34	G	0.672644	0.808757	2	72	1913	79	FALSE	1	19
Acidobacteriota-sp-001	ME34	H	0.776128	0.787394	5	156	1913	79	FALSE	1	19
Acidobacteriota-sp-001	ME34	I	0.648621	0.853859	3	112	1913	79	FALSE	1	19
Acidobacteriota-sp-001	ME34	J	0.968608	0.59644	6	150	1913	79	FALSE	1	19
Acidobacteriota-sp-001	ME34	K	1.19091	0.465885	3	61	1913	79	FALSE	1	19
Acidobacteriota-sp-001	ME34	L	0.645738	0.826787	2	75	1913	79	FALSE	1	19
Acidobacteriota-sp-001	ME34	M	1.10069	0.454592	7	154	1913	79	FALSE	1	19
Acidobacteriota-sp-001	ME34	N	0	1	0	40	1913	79	FALSE	1	19
Acidobacteriota-sp-001	ME34	O	1.68161	0.068117	10	144	1913	79	FALSE	0.499524	19
Acidobacteriota-sp-001	ME34	P	2.09267	0.0463672	7	81	1913	79	FALSE	0.499524	19
Acidobacteriota-sp-001	ME34	Q	3.78362	0.00886133	5	32	1913	79	FALSE	0.194949	19
Acidobacteriota-sp-001	ME34	R	0.818081	0.746242	5	148	1913	79	FALSE	1	19
Acidobacteriota-sp-001	ME34	S	1.89923	0.156445	4	51	1913	79	FALSE	0.688357	19
Acidobacteriota-sp-001	ME34	T	0.781135	0.782541	5	155	1913	79	FALSE	1	19
Acidobacteriota-sp-001	ME34	U	0.733794	0.754326	1	33	1913	79	FALSE	1	19
Acidobacteriota-sp-001	ME34	V	0.682118	0.802391	2	71	1913	79	FALSE	1	19
Acidobacteriota-sp-001	ME34	W	NaN	NaN	0	0	1913	79	NaN	NaN	19
Acidobacteriota-sp-001	ME34	X	0	1	0	10	1913	79	FALSE	1	19
Acidobacteriota-sp-001	ME34	Y	NaN	NaN	0	0	1913	79	NaN	NaN	19
Acidobacteriota-sp-001	ME34	Z	0	1	0	1	1913	79	FALSE	1	19
Acidobacteriota-sp-001	ME35	A	NaN	NaN	0	0	1913	0	NaN	NaN	3
Acidobacteriota-sp-001	ME35	B	NaN	NaN	0	0	1913	0	NaN	NaN	3
Acidobacteriota-sp-001	ME35	C	NaN	NaN	0	121	1913	0	NaN	NaN	3
Acidobacteriota-sp-001	ME35	D	NaN	NaN	0	45	1913	0	NaN	NaN	3
Acidobacteriota-sp-001	ME35	E	NaN	NaN	0	136	1913	0	NaN	NaN	3
Acidobacteriota-sp-001	ME35	F	NaN	NaN	0	65	1913	0	NaN	NaN	3
Acidobacteriota-sp-001	ME35	G	NaN	NaN	0	72	1913	0	NaN	NaN	3
Acidobacteriota-sp-001	ME35	H	NaN	NaN	0	156	1913	0	NaN	NaN	3
Acidobacteriota-sp-001	ME35	I	NaN	NaN	0	112	1913	0	NaN	NaN	3
Acidobacteriota-sp-001	ME35	J	NaN	NaN	0	150	1913	0	NaN	NaN	3
Acidobacteriota-sp-001	ME35	K	NaN	NaN	0	61	1913	0	NaN	NaN	3
Acidobacteriota-sp-001	ME35	L	NaN	NaN	0	75	1913	0	NaN	NaN	3
Acidobacteriota-sp-001	ME35	M	NaN	NaN	0	154	1913	0	NaN	NaN	3
Acidobacteriota-sp-001	ME35	N	NaN	NaN	0	40	1913	0	NaN	NaN	3
Acidobacteriota-sp-001	ME35	O	NaN	NaN	0	144	1913	0	NaN	NaN	3
Acidobacteriota-sp-001	ME35	P	NaN	NaN	0	81	1913	0	NaN	NaN	3
Acidobacteriota-sp-001	ME35	Q	NaN	NaN	0	32	1913	0	NaN	NaN	3
Acidobacteriota-sp-001	ME35	R	NaN	NaN	0	148	1913	0	NaN	NaN	3
Acidobacteriota-sp-001	ME35	S	NaN	NaN	0	51	1913	0	NaN	NaN	3
Acidobacteriota-sp-001	ME35	T	NaN	NaN	0	155	1913	0	NaN	NaN	3
Acidobacteriota-sp-001	ME35	U	NaN	NaN	0	33	1913	0	NaN	NaN	3
Acidobacteriota-sp-001	ME35	V	NaN	NaN	0	71	1913	0	NaN	NaN	3
Acidobacteriota-sp-001	ME35	W	NaN	NaN	0	0	1913	0	NaN	NaN	3
Acidobacteriota-sp-001	ME35	X	NaN	NaN	0	10	1913	0	NaN	NaN	3
Acidobacteriota-sp-001	ME35	Y	NaN	NaN	0	0	1913	0	NaN	NaN	3
Acidobacteriota-sp-001	ME35	Z	NaN	NaN	0	1	1913	0	NaN	NaN	3
Acidobacteriota-sp-001	ME36	A	NaN	NaN	0	0	1913	14	NaN	NaN	51
Acidobacteriota-sp-001	ME36	B	NaN	NaN	0	0	1913	14	NaN	NaN	51
Acidobacteriota-sp-001	ME36	C	0	1	0	121	1913	14	FALSE	1	51
Acidobacteriota-sp-001	ME36	D	0	1	0	45	1913	14	FALSE	1	51
Acidobacteriota-sp-001	ME36	E	0	1	0	136	1913	14	FALSE	1	51
Acidobacteriota-sp-001	ME36	F	2.1022	0.384699	1	65	1913	14	FALSE	1	51
Acidobacteriota-sp-001	ME36	G	3.79563	0.0949728	2	72	1913	14	FALSE	0.696467	51
Acidobacteriota-sp-001	ME36	H	0.875916	0.697342	1	156	1913	14	FALSE	1	51
Acidobacteriota-sp-001	ME36	I	0	1	0	112	1913	14	FALSE	1	51
Acidobacteriota-sp-001	ME36	J	2.73286	0.0907376	3	150	1913	14	FALSE	0.696467	51
Acidobacteriota-sp-001	ME36	K	0	1	0	61	1913	14	FALSE	1	51
Acidobacteriota-sp-001	ME36	L	5.46571	0.015429	3	75	1913	14	FALSE	0.339438	51
Acidobacteriota-sp-001	ME36	M	0	1	0	154	1913	14	FALSE	1	51
Acidobacteriota-sp-001	ME36	N	0	1	0	40	1913	14	FALSE	1	51
Acidobacteriota-sp-001	ME36	O	0	1	0	144	1913	14	FALSE	1	51
Acidobacteriota-sp-001	ME36	P	1.68695	0.455461	1	81	1913	14	FALSE	1	51
Acidobacteriota-sp-001	ME36	Q	0	1	0	32	1913	14	FALSE	1	51
Acidobacteriota-sp-001	ME36	R	0.923263	0.677392	1	148	1913	14	FALSE	1	51
Acidobacteriota-sp-001	ME36	S	0	1	0	51	1913	14	FALSE	1	51
Acidobacteriota-sp-001	ME36	T	1.76313	0.31552	2	155	1913	14	FALSE	1	51
Acidobacteriota-sp-001	ME36	U	0	1	0	33	1913	14	FALSE	1	51
Acidobacteriota-sp-001	ME36	V	0	1	0	71	1913	14	FALSE	1	51
Acidobacteriota-sp-001	ME36	W	NaN	NaN	0	0	1913	14	NaN	NaN	51
Acidobacteriota-sp-001	ME36	X	0	1	0	10	1913	14	FALSE	1	51
Acidobacteriota-sp-001	ME36	Y	NaN	NaN	0	0	1913	14	NaN	NaN	51
Acidobacteriota-sp-001	ME36	Z	0	1	0	1	1913	14	FALSE	1	51
Acidobacteriota-sp-001	ME37	A	NaN	NaN	0	0	1913	1	NaN	NaN	15
Acidobacteriota-sp-001	ME37	B	NaN	NaN	0	0	1913	1	NaN	NaN	15
Acidobacteriota-sp-001	ME37	C	0	1	0	121	1913	1	FALSE	1	15
Acidobacteriota-sp-001	ME37	D	0	1	0	45	1913	1	FALSE	1	15
Acidobacteriota-sp-001	ME37	E	0	1	0	136	1913	1	FALSE	1	15
Acidobacteriota-sp-001	ME37	F	0	1	0	65	1913	1	FALSE	1	15
Acidobacteriota-sp-001	ME37	G	0	1	0	72	1913	1	FALSE	1	15
Acidobacteriota-sp-001	ME37	H	12.2628	0.0815473	1	156	1913	1	FALSE	1	15
Acidobacteriota-sp-001	ME37	I	0	1	0	112	1913	1	FALSE	1	15
Acidobacteriota-sp-001	ME37	J	0	1	0	150	1913	1	FALSE	1	15
Acidobacteriota-sp-001	ME37	K	0	1	0	61	1913	1	FALSE	1	15
Acidobacteriota-sp-001	ME37	L	0	1	0	75	1913	1	FALSE	1	15
Acidobacteriota-sp-001	ME37	M	0	1	0	154	1913	1	FALSE	1	15
Acidobacteriota-sp-001	ME37	N	0	1	0	40	1913	1	FALSE	1	15
Acidobacteriota-sp-001	ME37	O	0	1	0	144	1913	1	FALSE	1	15
Acidobacteriota-sp-001	ME37	P	0	1	0	81	1913	1	FALSE	1	15
Acidobacteriota-sp-001	ME37	Q	0	1	0	32	1913	1	FALSE	1	15
Acidobacteriota-sp-001	ME37	R	0	1	0	148	1913	1	FALSE	1	15
Acidobacteriota-sp-001	ME37	S	0	1	0	51	1913	1	FALSE	1	15
Acidobacteriota-sp-001	ME37	T	0	1	0	155	1913	1	FALSE	1	15
Acidobacteriota-sp-001	ME37	U	0	1	0	33	1913	1	FALSE	1	15
Acidobacteriota-sp-001	ME37	V	0	1	0	71	1913	1	FALSE	1	15
Acidobacteriota-sp-001	ME37	W	NaN	NaN	0	0	1913	1	NaN	NaN	15
Acidobacteriota-sp-001	ME37	X	0	1	0	10	1913	1	FALSE	1	15
Acidobacteriota-sp-001	ME37	Y	NaN	NaN	0	0	1913	1	NaN	NaN	15
Acidobacteriota-sp-001	ME37	Z	0	1	0	1	1913	1	FALSE	1	15
Acidobacteriota-sp-001	ME38	A	NaN	NaN	0	0	1913	0	NaN	NaN	16
Acidobacteriota-sp-001	ME38	B	NaN	NaN	0	0	1913	0	NaN	NaN	16
Acidobacteriota-sp-001	ME38	C	NaN	NaN	0	121	1913	0	NaN	NaN	16
Acidobacteriota-sp-001	ME38	D	NaN	NaN	0	45	1913	0	NaN	NaN	16
Acidobacteriota-sp-001	ME38	E	NaN	NaN	0	136	1913	0	NaN	NaN	16
Acidobacteriota-sp-001	ME38	F	NaN	NaN	0	65	1913	0	NaN	NaN	16
Acidobacteriota-sp-001	ME38	G	NaN	NaN	0	72	1913	0	NaN	NaN	16
Acidobacteriota-sp-001	ME38	H	NaN	NaN	0	156	1913	0	NaN	NaN	16
Acidobacteriota-sp-001	ME38	I	NaN	NaN	0	112	1913	0	NaN	NaN	16
Acidobacteriota-sp-001	ME38	J	NaN	NaN	0	150	1913	0	NaN	NaN	16
Acidobacteriota-sp-001	ME38	K	NaN	NaN	0	61	1913	0	NaN	NaN	16
Acidobacteriota-sp-001	ME38	L	NaN	NaN	0	75	1913	0	NaN	NaN	16
Acidobacteriota-sp-001	ME38	M	NaN	NaN	0	154	1913	0	NaN	NaN	16
Acidobacteriota-sp-001	ME38	N	NaN	NaN	0	40	1913	0	NaN	NaN	16
Acidobacteriota-sp-001	ME38	O	NaN	NaN	0	144	1913	0	NaN	NaN	16
Acidobacteriota-sp-001	ME38	P	NaN	NaN	0	81	1913	0	NaN	NaN	16
Acidobacteriota-sp-001	ME38	Q	NaN	NaN	0	32	1913	0	NaN	NaN	16
Acidobacteriota-sp-001	ME38	R	NaN	NaN	0	148	1913	0	NaN	NaN	16
Acidobacteriota-sp-001	ME38	S	NaN	NaN	0	51	1913	0	NaN	NaN	16
Acidobacteriota-sp-001	ME38	T	NaN	NaN	0	155	1913	0	NaN	NaN	16
Acidobacteriota-sp-001	ME38	U	NaN	NaN	0	33	1913	0	NaN	NaN	16
Acidobacteriota-sp-001	ME38	V	NaN	NaN	0	71	1913	0	NaN	NaN	16
Acidobacteriota-sp-001	ME38	W	NaN	NaN	0	0	1913	0	NaN	NaN	16
Acidobacteriota-sp-001	ME38	X	NaN	NaN	0	10	1913	0	NaN	NaN	16
Acidobacteriota-sp-001	ME38	Y	NaN	NaN	0	0	1913	0	NaN	NaN	16
Acidobacteriota-sp-001	ME38	Z	NaN	NaN	0	1	1913	0	NaN	NaN	16
Acidobacteriota-sp-001	ME39	A	NaN	NaN	0	0	1913	0	NaN	NaN	41
Acidobacteriota-sp-001	ME39	B	NaN	NaN	0	0	1913	0	NaN	NaN	41
Acidobacteriota-sp-001	ME39	C	NaN	NaN	0	121	1913	0	NaN	NaN	41
Acidobacteriota-sp-001	ME39	D	NaN	NaN	0	45	1913	0	NaN	NaN	41
Acidobacteriota-sp-001	ME39	E	NaN	NaN	0	136	1913	0	NaN	NaN	41
Acidobacteriota-sp-001	ME39	F	NaN	NaN	0	65	1913	0	NaN	NaN	41
Acidobacteriota-sp-001	ME39	G	NaN	NaN	0	72	1913	0	NaN	NaN	41
Acidobacteriota-sp-001	ME39	H	NaN	NaN	0	156	1913	0	NaN	NaN	41
Acidobacteriota-sp-001	ME39	I	NaN	NaN	0	112	1913	0	NaN	NaN	41
Acidobacteriota-sp-001	ME39	J	NaN	NaN	0	150	1913	0	NaN	NaN	41
Acidobacteriota-sp-001	ME39	K	NaN	NaN	0	61	1913	0	NaN	NaN	41
Acidobacteriota-sp-001	ME39	L	NaN	NaN	0	75	1913	0	NaN	NaN	41
Acidobacteriota-sp-001	ME39	M	NaN	NaN	0	154	1913	0	NaN	NaN	41
Acidobacteriota-sp-001	ME39	N	NaN	NaN	0	40	1913	0	NaN	NaN	41
Acidobacteriota-sp-001	ME39	O	NaN	NaN	0	144	1913	0	NaN	NaN	41
Acidobacteriota-sp-001	ME39	P	NaN	NaN	0	81	1913	0	NaN	NaN	41
Acidobacteriota-sp-001	ME39	Q	NaN	NaN	0	32	1913	0	NaN	NaN	41
Acidobacteriota-sp-001	ME39	R	NaN	NaN	0	148	1913	0	NaN	NaN	41
Acidobacteriota-sp-001	ME39	S	NaN	NaN	0	51	1913	0	NaN	NaN	41
Acidobacteriota-sp-001	ME39	T	NaN	NaN	0	155	1913	0	NaN	NaN	41
Acidobacteriota-sp-001	ME39	U	NaN	NaN	0	33	1913	0	NaN	NaN	41
Acidobacteriota-sp-001	ME39	V	NaN	NaN	0	71	1913	0	NaN	NaN	41
Acidobacteriota-sp-001	ME39	W	NaN	NaN	0	0	1913	0	NaN	NaN	41
Acidobacteriota-sp-001	ME39	X	NaN	NaN	0	10	1913	0	NaN	NaN	41
Acidobacteriota-sp-001	ME39	Y	NaN	NaN	0	0	1913	0	NaN	NaN	41
Acidobacteriota-sp-001	ME39	Z	NaN	NaN	0	1	1913	0	NaN	NaN	41
Acidobacteriota-sp-001	ME40	A	NaN	NaN	0	0	1913	2	NaN	NaN	0
Acidobacteriota-sp-001	ME40	B	NaN	NaN	0	0	1913	2	NaN	NaN	0
Acidobacteriota-sp-001	ME40	C	0	1	0	121	1913	2	FALSE	1	0
Acidobacteriota-sp-001	ME40	D	0	1	0	45	1913	2	FALSE	1	0
Acidobacteriota-sp-001	ME40	E	0	1	0	136	1913	2	FALSE	1	0
Acidobacteriota-sp-001	ME40	F	0	1	0	65	1913	2	FALSE	1	0
Acidobacteriota-sp-001	ME40	G	0	1	0	72	1913	2	FALSE	1	0
Acidobacteriota-sp-001	ME40	H	0	1	0	156	1913	2	FALSE	1	0
Acidobacteriota-sp-001	ME40	I	0	1	0	112	1913	2	FALSE	1	0
Acidobacteriota-sp-001	ME40	J	0	1	0	150	1913	2	FALSE	1	0
Acidobacteriota-sp-001	ME40	K	15.6803	0.0627735	1	61	1913	2	FALSE	0.912033	0
Acidobacteriota-sp-001	ME40	L	0	1	0	75	1913	2	FALSE	1	0
Acidobacteriota-sp-001	ME40	M	0	1	0	154	1913	2	FALSE	1	0
Acidobacteriota-sp-001	ME40	N	0	1	0	40	1913	2	FALSE	1	0
Acidobacteriota-sp-001	ME40	O	0	1	0	144	1913	2	FALSE	1	0
Acidobacteriota-sp-001	ME40	P	11.8086	0.0829121	1	81	1913	2	FALSE	0.912033	0
Acidobacteriota-sp-001	ME40	Q	0	1	0	32	1913	2	FALSE	1	0
Acidobacteriota-sp-001	ME40	R	0	1	0	148	1913	2	FALSE	1	0
Acidobacteriota-sp-001	ME40	S	0	1	0	51	1913	2	FALSE	1	0
Acidobacteriota-sp-001	ME40	T	0	1	0	155	1913	2	FALSE	1	0
Acidobacteriota-sp-001	ME40	U	0	1	0	33	1913	2	FALSE	1	0
Acidobacteriota-sp-001	ME40	V	0	1	0	71	1913	2	FALSE	1	0
Acidobacteriota-sp-001	ME40	W	NaN	NaN	0	0	1913	2	NaN	NaN	0
Acidobacteriota-sp-001	ME40	X	0	1	0	10	1913	2	FALSE	1	0
Acidobacteriota-sp-001	ME40	Y	NaN	NaN	0	0	1913	2	NaN	NaN	0
Acidobacteriota-sp-001	ME40	Z	0	1	0	1	1913	2	FALSE	1	0
Acidobacteriota-sp-001	ME41	A	NaN	NaN	0	0	1913	0	NaN	NaN	7
Acidobacteriota-sp-001	ME41	B	NaN	NaN	0	0	1913	0	NaN	NaN	7
Acidobacteriota-sp-001	ME41	C	NaN	NaN	0	121	1913	0	NaN	NaN	7
Acidobacteriota-sp-001	ME41	D	NaN	NaN	0	45	1913	0	NaN	NaN	7
Acidobacteriota-sp-001	ME41	E	NaN	NaN	0	136	1913	0	NaN	NaN	7
Acidobacteriota-sp-001	ME41	F	NaN	NaN	0	65	1913	0	NaN	NaN	7
Acidobacteriota-sp-001	ME41	G	NaN	NaN	0	72	1913	0	NaN	NaN	7
Acidobacteriota-sp-001	ME41	H	NaN	NaN	0	156	1913	0	NaN	NaN	7
Acidobacteriota-sp-001	ME41	I	NaN	NaN	0	112	1913	0	NaN	NaN	7
Acidobacteriota-sp-001	ME41	J	NaN	NaN	0	150	1913	0	NaN	NaN	7
Acidobacteriota-sp-001	ME41	K	NaN	NaN	0	61	1913	0	NaN	NaN	7
Acidobacteriota-sp-001	ME41	L	NaN	NaN	0	75	1913	0	NaN	NaN	7
Acidobacteriota-sp-001	ME41	M	NaN	NaN	0	154	1913	0	NaN	NaN	7
Acidobacteriota-sp-001	ME41	N	NaN	NaN	0	40	1913	0	NaN	NaN	7
Acidobacteriota-sp-001	ME41	O	NaN	NaN	0	144	1913	0	NaN	NaN	7
Acidobacteriota-sp-001	ME41	P	NaN	NaN	0	81	1913	0	NaN	NaN	7
Acidobacteriota-sp-001	ME41	Q	NaN	NaN	0	32	1913	0	NaN	NaN	7
Acidobacteriota-sp-001	ME41	R	NaN	NaN	0	148	1913	0	NaN	NaN	7
Acidobacteriota-sp-001	ME41	S	NaN	NaN	0	51	1913	0	NaN	NaN	7
Acidobacteriota-sp-001	ME41	T	NaN	NaN	0	155	1913	0	NaN	NaN	7
Acidobacteriota-sp-001	ME41	U	NaN	NaN	0	33	1913	0	NaN	NaN	7
Acidobacteriota-sp-001	ME41	V	NaN	NaN	0	71	1913	0	NaN	NaN	7
Acidobacteriota-sp-001	ME41	W	NaN	NaN	0	0	1913	0	NaN	NaN	7
Acidobacteriota-sp-001	ME41	X	NaN	NaN	0	10	1913	0	NaN	NaN	7
Acidobacteriota-sp-001	ME41	Y	NaN	NaN	0	0	1913	0	NaN	NaN	7
Acidobacteriota-sp-001	ME41	Z	NaN	NaN	0	1	1913	0	NaN	NaN	7
Acidobacteriota-sp-001	ME42	A	NaN	NaN	0	0	1913	0	NaN	NaN	42
Acidobacteriota-sp-001	ME42	B	NaN	NaN	0	0	1913	0	NaN	NaN	42
Acidobacteriota-sp-001	ME42	C	NaN	NaN	0	121	1913	0	NaN	NaN	42
Acidobacteriota-sp-001	ME42	D	NaN	NaN	0	45	1913	0	NaN	NaN	42
Acidobacteriota-sp-001	ME42	E	NaN	NaN	0	136	1913	0	NaN	NaN	42
Acidobacteriota-sp-001	ME42	F	NaN	NaN	0	65	1913	0	NaN	NaN	42
Acidobacteriota-sp-001	ME42	G	NaN	NaN	0	72	1913	0	NaN	NaN	42
Acidobacteriota-sp-001	ME42	H	NaN	NaN	0	156	1913	0	NaN	NaN	42
Acidobacteriota-sp-001	ME42	I	NaN	NaN	0	112	1913	0	NaN	NaN	42
Acidobacteriota-sp-001	ME42	J	NaN	NaN	0	150	1913	0	NaN	NaN	42
Acidobacteriota-sp-001	ME42	K	NaN	NaN	0	61	1913	0	NaN	NaN	42
Acidobacteriota-sp-001	ME42	L	NaN	NaN	0	75	1913	0	NaN	NaN	42
Acidobacteriota-sp-001	ME42	M	NaN	NaN	0	154	1913	0	NaN	NaN	42
Acidobacteriota-sp-001	ME42	N	NaN	NaN	0	40	1913	0	NaN	NaN	42
Acidobacteriota-sp-001	ME42	O	NaN	NaN	0	144	1913	0	NaN	NaN	42
Acidobacteriota-sp-001	ME42	P	NaN	NaN	0	81	1913	0	NaN	NaN	42
Acidobacteriota-sp-001	ME42	Q	NaN	NaN	0	32	1913	0	NaN	NaN	42
Acidobacteriota-sp-001	ME42	R	NaN	NaN	0	148	1913	0	NaN	NaN	42
Acidobacteriota-sp-001	ME42	S	NaN	NaN	0	51	1913	0	NaN	NaN	42
Acidobacteriota-sp-001	ME42	T	NaN	NaN	0	155	1913	0	NaN	NaN	42
Acidobacteriota-sp-001	ME42	U	NaN	NaN	0	33	1913	0	NaN	NaN	42
Acidobacteriota-sp-001	ME42	V	NaN	NaN	0	71	1913	0	NaN	NaN	42
Acidobacteriota-sp-001	ME42	W	NaN	NaN	0	0	1913	0	NaN	NaN	42
Acidobacteriota-sp-001	ME42	X	NaN	NaN	0	10	1913	0	NaN	NaN	42
Acidobacteriota-sp-001	ME42	Y	NaN	NaN	0	0	1913	0	NaN	NaN	42
Acidobacteriota-sp-001	ME42	Z	NaN	NaN	0	1	1913	0	NaN	NaN	42
Acidobacteriota-sp-001	ME43	A	NaN	NaN	0	0	1913	0	NaN	NaN	28
Acidobacteriota-sp-001	ME43	B	NaN	NaN	0	0	1913	0	NaN	NaN	28
Acidobacteriota-sp-001	ME43	C	NaN	NaN	0	121	1913	0	NaN	NaN	28
Acidobacteriota-sp-001	ME43	D	NaN	NaN	0	45	1913	0	NaN	NaN	28
Acidobacteriota-sp-001	ME43	E	NaN	NaN	0	136	1913	0	NaN	NaN	28
Acidobacteriota-sp-001	ME43	F	NaN	NaN	0	65	1913	0	NaN	NaN	28
Acidobacteriota-sp-001	ME43	G	NaN	NaN	0	72	1913	0	NaN	NaN	28
Acidobacteriota-sp-001	ME43	H	NaN	NaN	0	156	1913	0	NaN	NaN	28
Acidobacteriota-sp-001	ME43	I	NaN	NaN	0	112	1913	0	NaN	NaN	28
Acidobacteriota-sp-001	ME43	J	NaN	NaN	0	150	1913	0	NaN	NaN	28
Acidobacteriota-sp-001	ME43	K	NaN	NaN	0	61	1913	0	NaN	NaN	28
Acidobacteriota-sp-001	ME43	L	NaN	NaN	0	75	1913	0	NaN	NaN	28
Acidobacteriota-sp-001	ME43	M	NaN	NaN	0	154	1913	0	NaN	NaN	28
Acidobacteriota-sp-001	ME43	N	NaN	NaN	0	40	1913	0	NaN	NaN	28
Acidobacteriota-sp-001	ME43	O	NaN	NaN	0	144	1913	0	NaN	NaN	28
Acidobacteriota-sp-001	ME43	P	NaN	NaN	0	81	1913	0	NaN	NaN	28
Acidobacteriota-sp-001	ME43	Q	NaN	NaN	0	32	1913	0	NaN	NaN	28
Acidobacteriota-sp-001	ME43	R	NaN	NaN	0	148	1913	0	NaN	NaN	28
Acidobacteriota-sp-001	ME43	S	NaN	NaN	0	51	1913	0	NaN	NaN	28
Acidobacteriota-sp-001	ME43	T	NaN	NaN	0	155	1913	0	NaN	NaN	28
Acidobacteriota-sp-001	ME43	U	NaN	NaN	0	33	1913	0	NaN	NaN	28
Acidobacteriota-sp-001	ME43	V	NaN	NaN	0	71	1913	0	NaN	NaN	28
Acidobacteriota-sp-001	ME43	W	NaN	NaN	0	0	1913	0	NaN	NaN	28
Acidobacteriota-sp-001	ME43	X	NaN	NaN	0	10	1913	0	NaN	NaN	28
Acidobacteriota-sp-001	ME43	Y	NaN	NaN	0	0	1913	0	NaN	NaN	28
Acidobacteriota-sp-001	ME43	Z	NaN	NaN	0	1	1913	0	NaN	NaN	28
Acidobacteriota-sp-001	ME44	A	NaN	NaN	0	0	1913	0	NaN	NaN	31
Acidobacteriota-sp-001	ME44	B	NaN	NaN	0	0	1913	0	NaN	NaN	31
Acidobacteriota-sp-001	ME44	C	NaN	NaN	0	121	1913	0	NaN	NaN	31
Acidobacteriota-sp-001	ME44	D	NaN	NaN	0	45	1913	0	NaN	NaN	31
Acidobacteriota-sp-001	ME44	E	NaN	NaN	0	136	1913	0	NaN	NaN	31
Acidobacteriota-sp-001	ME44	F	NaN	NaN	0	65	1913	0	NaN	NaN	31
Acidobacteriota-sp-001	ME44	G	NaN	NaN	0	72	1913	0	NaN	NaN	31
Acidobacteriota-sp-001	ME44	H	NaN	NaN	0	156	1913	0	NaN	NaN	31
Acidobacteriota-sp-001	ME44	I	NaN	NaN	0	112	1913	0	NaN	NaN	31
Acidobacteriota-sp-001	ME44	J	NaN	NaN	0	150	1913	0	NaN	NaN	31
Acidobacteriota-sp-001	ME44	K	NaN	NaN	0	61	1913	0	NaN	NaN	31
Acidobacteriota-sp-001	ME44	L	NaN	NaN	0	75	1913	0	NaN	NaN	31
Acidobacteriota-sp-001	ME44	M	NaN	NaN	0	154	1913	0	NaN	NaN	31
Acidobacteriota-sp-001	ME44	N	NaN	NaN	0	40	1913	0	NaN	NaN	31
Acidobacteriota-sp-001	ME44	O	NaN	NaN	0	144	1913	0	NaN	NaN	31
Acidobacteriota-sp-001	ME44	P	NaN	NaN	0	81	1913	0	NaN	NaN	31
Acidobacteriota-sp-001	ME44	Q	NaN	NaN	0	32	1913	0	NaN	NaN	31
Acidobacteriota-sp-001	ME44	R	NaN	NaN	0	148	1913	0	NaN	NaN	31
Acidobacteriota-sp-001	ME44	S	NaN	NaN	0	51	1913	0	NaN	NaN	31
Acidobacteriota-sp-001	ME44	T	NaN	NaN	0	155	1913	0	NaN	NaN	31
Acidobacteriota-sp-001	ME44	U	NaN	NaN	0	33	1913	0	NaN	NaN	31
Acidobacteriota-sp-001	ME44	V	NaN	NaN	0	71	1913	0	NaN	NaN	31
Acidobacteriota-sp-001	ME44	W	NaN	NaN	0	0	1913	0	NaN	NaN	31
Acidobacteriota-sp-001	ME44	X	NaN	NaN	0	10	1913	0	NaN	NaN	31
Acidobacteriota-sp-001	ME44	Y	NaN	NaN	0	0	1913	0	NaN	NaN	31
Acidobacteriota-sp-001	ME44	Z	NaN	NaN	0	1	1913	0	NaN	NaN	31
Acidobacteriota-sp-001	ME45	A	NaN	NaN	0	0	1913	1	NaN	NaN	24
Acidobacteriota-sp-001	ME45	B	NaN	NaN	0	0	1913	1	NaN	NaN	24
Acidobacteriota-sp-001	ME45	C	0	1	0	121	1913	1	FALSE	1	24
Acidobacteriota-sp-001	ME45	D	0	1	0	45	1913	1	FALSE	1	24
Acidobacteriota-sp-001	ME45	E	0	1	0	136	1913	1	FALSE	1	24
Acidobacteriota-sp-001	ME45	F	0	1	0	65	1913	1	FALSE	1	24
Acidobacteriota-sp-001	ME45	G	0	1	0	72	1913	1	FALSE	1	24
Acidobacteriota-sp-001	ME45	H	0	1	0	156	1913	1	FALSE	1	24
Acidobacteriota-sp-001	ME45	I	0	1	0	112	1913	1	FALSE	1	24
Acidobacteriota-sp-001	ME45	J	12.7533	0.0784109	1	150	1913	1	FALSE	1	24
Acidobacteriota-sp-001	ME45	K	0	1	0	61	1913	1	FALSE	1	24
Acidobacteriota-sp-001	ME45	L	0	1	0	75	1913	1	FALSE	1	24
Acidobacteriota-sp-001	ME45	M	0	1	0	154	1913	1	FALSE	1	24
Acidobacteriota-sp-001	ME45	N	0	1	0	40	1913	1	FALSE	1	24
Acidobacteriota-sp-001	ME45	O	0	1	0	144	1913	1	FALSE	1	24
Acidobacteriota-sp-001	ME45	P	0	1	0	81	1913	1	FALSE	1	24
Acidobacteriota-sp-001	ME45	Q	0	1	0	32	1913	1	FALSE	1	24
Acidobacteriota-sp-001	ME45	R	0	1	0	148	1913	1	FALSE	1	24
Acidobacteriota-sp-001	ME45	S	0	1	0	51	1913	1	FALSE	1	24
Acidobacteriota-sp-001	ME45	T	0	1	0	155	1913	1	FALSE	1	24
Acidobacteriota-sp-001	ME45	U	0	1	0	33	1913	1	FALSE	1	24
Acidobacteriota-sp-001	ME45	V	0	1	0	71	1913	1	FALSE	1	24
Acidobacteriota-sp-001	ME45	W	NaN	NaN	0	0	1913	1	NaN	NaN	24
Acidobacteriota-sp-001	ME45	X	0	1	0	10	1913	1	FALSE	1	24
Acidobacteriota-sp-001	ME45	Y	NaN	NaN	0	0	1913	1	NaN	NaN	24
Acidobacteriota-sp-001	ME45	Z	0	1	0	1	1913	1	FALSE	1	24
Acidobacteriota-sp-001	ME46	A	NaN	NaN	0	0	1913	28	NaN	NaN	45
Acidobacteriota-sp-001	ME46	B	NaN	NaN	0	0	1913	28	NaN	NaN	45
Acidobacteriota-sp-001	ME46	C	0.56464	0.841659	1	121	1913	28	FALSE	1	45
Acidobacteriota-sp-001	ME46	D	0	1	0	45	1913	28	FALSE	1	45
Acidobacteriota-sp-001	ME46	E	1.50709	0.320386	3	136	1913	28	FALSE	1	45
Acidobacteriota-sp-001	ME46	F	1.0511	0.622786	1	65	1913	28	FALSE	1	45
Acidobacteriota-sp-001	ME46	G	0.948909	0.66108	1	72	1913	28	FALSE	1	45
Acidobacteriota-sp-001	ME46	H	2.18979	0.0718223	5	156	1913	28	FALSE	1	45
Acidobacteriota-sp-001	ME46	I	1.83004	0.22304	3	112	1913	28	FALSE	1	45
Acidobacteriota-sp-001	ME46	J	0.455476	0.900076	1	150	1913	28	FALSE	1	45
Acidobacteriota-sp-001	ME46	K	1.12002	0.599065	1	61	1913	28	FALSE	1	45
Acidobacteriota-sp-001	ME46	L	0.910952	0.676318	1	75	1913	28	FALSE	1	45
Acidobacteriota-sp-001	ME46	M	0	1	0	154	1913	28	FALSE	1	45
Acidobacteriota-sp-001	ME46	N	0	1	0	40	1913	28	FALSE	1	45
Acidobacteriota-sp-001	ME46	O	0	1	0	144	1913	28	FALSE	1	45
Acidobacteriota-sp-001	ME46	P	0.843474	0.704837	1	81	1913	28	FALSE	1	45
Acidobacteriota-sp-001	ME46	Q	2.13504	0.378569	1	32	1913	28	FALSE	1	45
Acidobacteriota-sp-001	ME46	R	1.84653	0.165954	4	148	1913	28	FALSE	1	45
Acidobacteriota-sp-001	ME46	S	2.67927	0.170112	2	51	1913	28	FALSE	1	45
Acidobacteriota-sp-001	ME46	T	0.440783	0.907771	1	155	1913	28	FALSE	1	45
Acidobacteriota-sp-001	ME46	U	0	1	0	33	1913	28	FALSE	1	45
Acidobacteriota-sp-001	ME46	V	1.92455	0.278893	2	71	1913	28	FALSE	1	45
Acidobacteriota-sp-001	ME46	W	NaN	NaN	0	0	1913	28	NaN	NaN	45
Acidobacteriota-sp-001	ME46	X	0	1	0	10	1913	28	FALSE	1	45
Acidobacteriota-sp-001	ME46	Y	NaN	NaN	0	0	1913	28	NaN	NaN	45
Acidobacteriota-sp-001	ME46	Z	0	1	0	1	1913	28	FALSE	1	45
Acidobacteriota-sp-001	ME47	A	NaN	NaN	0	0	1913	0	NaN	NaN	13
Acidobacteriota-sp-001	ME47	B	NaN	NaN	0	0	1913	0	NaN	NaN	13
Acidobacteriota-sp-001	ME47	C	NaN	NaN	0	121	1913	0	NaN	NaN	13
Acidobacteriota-sp-001	ME47	D	NaN	NaN	0	45	1913	0	NaN	NaN	13
Acidobacteriota-sp-001	ME47	E	NaN	NaN	0	136	1913	0	NaN	NaN	13
Acidobacteriota-sp-001	ME47	F	NaN	NaN	0	65	1913	0	NaN	NaN	13
Acidobacteriota-sp-001	ME47	G	NaN	NaN	0	72	1913	0	NaN	NaN	13
Acidobacteriota-sp-001	ME47	H	NaN	NaN	0	156	1913	0	NaN	NaN	13
Acidobacteriota-sp-001	ME47	I	NaN	NaN	0	112	1913	0	NaN	NaN	13
Acidobacteriota-sp-001	ME47	J	NaN	NaN	0	150	1913	0	NaN	NaN	13
Acidobacteriota-sp-001	ME47	K	NaN	NaN	0	61	1913	0	NaN	NaN	13
Acidobacteriota-sp-001	ME47	L	NaN	NaN	0	75	1913	0	NaN	NaN	13
Acidobacteriota-sp-001	ME47	M	NaN	NaN	0	154	1913	0	NaN	NaN	13
Acidobacteriota-sp-001	ME47	N	NaN	NaN	0	40	1913	0	NaN	NaN	13
Acidobacteriota-sp-001	ME47	O	NaN	NaN	0	144	1913	0	NaN	NaN	13
Acidobacteriota-sp-001	ME47	P	NaN	NaN	0	81	1913	0	NaN	NaN	13
Acidobacteriota-sp-001	ME47	Q	NaN	NaN	0	32	1913	0	NaN	NaN	13
Acidobacteriota-sp-001	ME47	R	NaN	NaN	0	148	1913	0	NaN	NaN	13
Acidobacteriota-sp-001	ME47	S	NaN	NaN	0	51	1913	0	NaN	NaN	13
Acidobacteriota-sp-001	ME47	T	NaN	NaN	0	155	1913	0	NaN	NaN	13
Acidobacteriota-sp-001	ME47	U	NaN	NaN	0	33	1913	0	NaN	NaN	13
Acidobacteriota-sp-001	ME47	V	NaN	NaN	0	71	1913	0	NaN	NaN	13
Acidobacteriota-sp-001	ME47	W	NaN	NaN	0	0	1913	0	NaN	NaN	13
Acidobacteriota-sp-001	ME47	X	NaN	NaN	0	10	1913	0	NaN	NaN	13
Acidobacteriota-sp-001	ME47	Y	NaN	NaN	0	0	1913	0	NaN	NaN	13
Acidobacteriota-sp-001	ME47	Z	NaN	NaN	0	1	1913	0	NaN	NaN	13
Acidobacteriota-sp-001	ME48	A	NaN	NaN	0	0	1913	29	NaN	NaN	20
Acidobacteriota-sp-001	ME48	B	NaN	NaN	0	0	1913	29	NaN	NaN	20
Acidobacteriota-sp-001	ME48	C	0	1	0	121	1913	29	FALSE	1	20
Acidobacteriota-sp-001	ME48	D	4.3977	0.0290028	3	45	1913	29	FALSE	0.638061	20
Acidobacteriota-sp-001	ME48	E	0	1	0	136	1913	29	FALSE	1	20
Acidobacteriota-sp-001	ME48	F	1.01485	0.635793	1	65	1913	29	FALSE	1	20
Acidobacteriota-sp-001	ME48	G	0.916188	0.674025	1	72	1913	29	FALSE	1	20
Acidobacteriota-sp-001	ME48	H	0.845712	0.698928	2	156	1913	29	FALSE	1	20
Acidobacteriota-sp-001	ME48	I	1.17796	0.514204	2	112	1913	29	FALSE	1	20
Acidobacteriota-sp-001	ME48	J	1.75908	0.187868	4	150	1913	29	FALSE	1	20
Acidobacteriota-sp-001	ME48	K	1.0814	0.61204	1	61	1913	29	FALSE	1	20
Acidobacteriota-sp-001	ME48	L	1.75908	0.315717	2	75	1913	29	FALSE	1	20
Acidobacteriota-sp-001	ME48	M	0.856695	0.69189	2	154	1913	29	FALSE	1	20
Acidobacteriota-sp-001	ME48	N	3.29828	0.121542	2	40	1913	29	FALSE	1	20
Acidobacteriota-sp-001	ME48	O	1.37428	0.374774	3	144	1913	29	FALSE	1	20
Acidobacteriota-sp-001	ME48	P	0.814389	0.71752	1	81	1913	29	FALSE	1	20
Acidobacteriota-sp-001	ME48	Q	0	1	0	32	1913	29	FALSE	1	20
Acidobacteriota-sp-001	ME48	R	0.891426	0.670012	2	148	1913	29	FALSE	1	20
Acidobacteriota-sp-001	ME48	S	0	1	0	51	1913	29	FALSE	1	20
Acidobacteriota-sp-001	ME48	T	1.27675	0.421497	3	155	1913	29	FALSE	1	20
Acidobacteriota-sp-001	ME48	U	0	1	0	33	1913	29	FALSE	1	20
Acidobacteriota-sp-001	ME48	V	0	1	0	71	1913	29	FALSE	1	20
Acidobacteriota-sp-001	ME48	W	NaN	NaN	0	0	1913	29	NaN	NaN	20
Acidobacteriota-sp-001	ME48	X	0	1	0	10	1913	29	FALSE	1	20
Acidobacteriota-sp-001	ME48	Y	NaN	NaN	0	0	1913	29	NaN	NaN	20
Acidobacteriota-sp-001	ME48	Z	0	1	0	1	1913	29	FALSE	1	20
Acidobacteriota-sp-001	ME49	A	NaN	NaN	0	0	1913	0	NaN	NaN	8
Acidobacteriota-sp-001	ME49	B	NaN	NaN	0	0	1913	0	NaN	NaN	8
Acidobacteriota-sp-001	ME49	C	NaN	NaN	0	121	1913	0	NaN	NaN	8
Acidobacteriota-sp-001	ME49	D	NaN	NaN	0	45	1913	0	NaN	NaN	8
Acidobacteriota-sp-001	ME49	E	NaN	NaN	0	136	1913	0	NaN	NaN	8
Acidobacteriota-sp-001	ME49	F	NaN	NaN	0	65	1913	0	NaN	NaN	8
Acidobacteriota-sp-001	ME49	G	NaN	NaN	0	72	1913	0	NaN	NaN	8
Acidobacteriota-sp-001	ME49	H	NaN	NaN	0	156	1913	0	NaN	NaN	8
Acidobacteriota-sp-001	ME49	I	NaN	NaN	0	112	1913	0	NaN	NaN	8
Acidobacteriota-sp-001	ME49	J	NaN	NaN	0	150	1913	0	NaN	NaN	8
Acidobacteriota-sp-001	ME49	K	NaN	NaN	0	61	1913	0	NaN	NaN	8
Acidobacteriota-sp-001	ME49	L	NaN	NaN	0	75	1913	0	NaN	NaN	8
Acidobacteriota-sp-001	ME49	M	NaN	NaN	0	154	1913	0	NaN	NaN	8
Acidobacteriota-sp-001	ME49	N	NaN	NaN	0	40	1913	0	NaN	NaN	8
Acidobacteriota-sp-001	ME49	O	NaN	NaN	0	144	1913	0	NaN	NaN	8
Acidobacteriota-sp-001	ME49	P	NaN	NaN	0	81	1913	0	NaN	NaN	8
Acidobacteriota-sp-001	ME49	Q	NaN	NaN	0	32	1913	0	NaN	NaN	8
Acidobacteriota-sp-001	ME49	R	NaN	NaN	0	148	1913	0	NaN	NaN	8
Acidobacteriota-sp-001	ME49	S	NaN	NaN	0	51	1913	0	NaN	NaN	8
Acidobacteriota-sp-001	ME49	T	NaN	NaN	0	155	1913	0	NaN	NaN	8
Acidobacteriota-sp-001	ME49	U	NaN	NaN	0	33	1913	0	NaN	NaN	8
Acidobacteriota-sp-001	ME49	V	NaN	NaN	0	71	1913	0	NaN	NaN	8
Acidobacteriota-sp-001	ME49	W	NaN	NaN	0	0	1913	0	NaN	NaN	8
Acidobacteriota-sp-001	ME49	X	NaN	NaN	0	10	1913	0	NaN	NaN	8
Acidobacteriota-sp-001	ME49	Y	NaN	NaN	0	0	1913	0	NaN	NaN	8
Acidobacteriota-sp-001	ME49	Z	NaN	NaN	0	1	1913	0	NaN	NaN	8
Acidobacteriota-sp-001	ME50	A	NaN	NaN	0	0	1913	0	NaN	NaN	14
Acidobacteriota-sp-001	ME50	B	NaN	NaN	0	0	1913	0	NaN	NaN	14
Acidobacteriota-sp-001	ME50	C	NaN	NaN	0	121	1913	0	NaN	NaN	14
Acidobacteriota-sp-001	ME50	D	NaN	NaN	0	45	1913	0	NaN	NaN	14
Acidobacteriota-sp-001	ME50	E	NaN	NaN	0	136	1913	0	NaN	NaN	14
Acidobacteriota-sp-001	ME50	F	NaN	NaN	0	65	1913	0	NaN	NaN	14
Acidobacteriota-sp-001	ME50	G	NaN	NaN	0	72	1913	0	NaN	NaN	14
Acidobacteriota-sp-001	ME50	H	NaN	NaN	0	156	1913	0	NaN	NaN	14
Acidobacteriota-sp-001	ME50	I	NaN	NaN	0	112	1913	0	NaN	NaN	14
Acidobacteriota-sp-001	ME50	J	NaN	NaN	0	150	1913	0	NaN	NaN	14
Acidobacteriota-sp-001	ME50	K	NaN	NaN	0	61	1913	0	NaN	NaN	14
Acidobacteriota-sp-001	ME50	L	NaN	NaN	0	75	1913	0	NaN	NaN	14
Acidobacteriota-sp-001	ME50	M	NaN	NaN	0	154	1913	0	NaN	NaN	14
Acidobacteriota-sp-001	ME50	N	NaN	NaN	0	40	1913	0	NaN	NaN	14
Acidobacteriota-sp-001	ME50	O	NaN	NaN	0	144	1913	0	NaN	NaN	14
Acidobacteriota-sp-001	ME50	P	NaN	NaN	0	81	1913	0	NaN	NaN	14
Acidobacteriota-sp-001	ME50	Q	NaN	NaN	0	32	1913	0	NaN	NaN	14
Acidobacteriota-sp-001	ME50	R	NaN	NaN	0	148	1913	0	NaN	NaN	14
Acidobacteriota-sp-001	ME50	S	NaN	NaN	0	51	1913	0	NaN	NaN	14
Acidobacteriota-sp-001	ME50	T	NaN	NaN	0	155	1913	0	NaN	NaN	14
Acidobacteriota-sp-001	ME50	U	NaN	NaN	0	33	1913	0	NaN	NaN	14
Acidobacteriota-sp-001	ME50	V	NaN	NaN	0	71	1913	0	NaN	NaN	14
Acidobacteriota-sp-001	ME50	W	NaN	NaN	0	0	1913	0	NaN	NaN	14
Acidobacteriota-sp-001	ME50	X	NaN	NaN	0	10	1913	0	NaN	NaN	14
Acidobacteriota-sp-001	ME50	Y	NaN	NaN	0	0	1913	0	NaN	NaN	14
Acidobacteriota-sp-001	ME50	Z	NaN	NaN	0	1	1913	0	NaN	NaN	14
Acidobacteriota-sp-001	ME51	A	NaN	NaN	0	0	1913	3	NaN	NaN	52
Acidobacteriota-sp-001	ME51	B	NaN	NaN	0	0	1913	3	NaN	NaN	52
Acidobacteriota-sp-001	ME51	C	5.26997	0.178092	1	121	1913	3	FALSE	1	52
Acidobacteriota-sp-001	ME51	D	0	1	0	45	1913	3	FALSE	1	52
Acidobacteriota-sp-001	ME51	E	0	1	0	136	1913	3	FALSE	1	52
Acidobacteriota-sp-001	ME51	F	0	1	0	65	1913	3	FALSE	1	52
Acidobacteriota-sp-001	ME51	G	0	1	0	72	1913	3	FALSE	1	52
Acidobacteriota-sp-001	ME51	H	0	1	0	156	1913	3	FALSE	1	52
Acidobacteriota-sp-001	ME51	I	5.69345	0.165639	1	112	1913	3	FALSE	1	52
Acidobacteriota-sp-001	ME51	J	0	1	0	150	1913	3	FALSE	1	52
Acidobacteriota-sp-001	ME51	K	0	1	0	61	1913	3	FALSE	1	52
Acidobacteriota-sp-001	ME51	L	0	1	0	75	1913	3	FALSE	1	52
Acidobacteriota-sp-001	ME51	M	0	1	0	154	1913	3	FALSE	1	52
Acidobacteriota-sp-001	ME51	N	0	1	0	40	1913	3	FALSE	1	52
Acidobacteriota-sp-001	ME51	O	0	1	0	144	1913	3	FALSE	1	52
Acidobacteriota-sp-001	ME51	P	7.87243	0.121784	1	81	1913	3	FALSE	1	52
Acidobacteriota-sp-001	ME51	Q	0	1	0	32	1913	3	FALSE	1	52
Acidobacteriota-sp-001	ME51	R	0	1	0	148	1913	3	FALSE	1	52
Acidobacteriota-sp-001	ME51	S	0	1	0	51	1913	3	FALSE	1	52
Acidobacteriota-sp-001	ME51	T	0	1	0	155	1913	3	FALSE	1	52
Acidobacteriota-sp-001	ME51	U	0	1	0	33	1913	3	FALSE	1	52
Acidobacteriota-sp-001	ME51	V	0	1	0	71	1913	3	FALSE	1	52
Acidobacteriota-sp-001	ME51	W	NaN	NaN	0	0	1913	3	NaN	NaN	52
Acidobacteriota-sp-001	ME51	X	0	1	0	10	1913	3	FALSE	1	52
Acidobacteriota-sp-001	ME51	Y	NaN	NaN	0	0	1913	3	NaN	NaN	52
Acidobacteriota-sp-001	ME51	Z	0	1	0	1	1913	3	FALSE	1	52
Acidobacteriota-sp-001	ME52	A	NaN	NaN	0	0	1913	0	NaN	NaN	38
Acidobacteriota-sp-001	ME52	B	NaN	NaN	0	0	1913	0	NaN	NaN	38
Acidobacteriota-sp-001	ME52	C	NaN	NaN	0	121	1913	0	NaN	NaN	38
Acidobacteriota-sp-001	ME52	D	NaN	NaN	0	45	1913	0	NaN	NaN	38
Acidobacteriota-sp-001	ME52	E	NaN	NaN	0	136	1913	0	NaN	NaN	38
Acidobacteriota-sp-001	ME52	F	NaN	NaN	0	65	1913	0	NaN	NaN	38
Acidobacteriota-sp-001	ME52	G	NaN	NaN	0	72	1913	0	NaN	NaN	38
Acidobacteriota-sp-001	ME52	H	NaN	NaN	0	156	1913	0	NaN	NaN	38
Acidobacteriota-sp-001	ME52	I	NaN	NaN	0	112	1913	0	NaN	NaN	38
Acidobacteriota-sp-001	ME52	J	NaN	NaN	0	150	1913	0	NaN	NaN	38
Acidobacteriota-sp-001	ME52	K	NaN	NaN	0	61	1913	0	NaN	NaN	38
Acidobacteriota-sp-001	ME52	L	NaN	NaN	0	75	1913	0	NaN	NaN	38
Acidobacteriota-sp-001	ME52	M	NaN	NaN	0	154	1913	0	NaN	NaN	38
Acidobacteriota-sp-001	ME52	N	NaN	NaN	0	40	1913	0	NaN	NaN	38
Acidobacteriota-sp-001	ME52	O	NaN	NaN	0	144	1913	0	NaN	NaN	38
Acidobacteriota-sp-001	ME52	P	NaN	NaN	0	81	1913	0	NaN	NaN	38
Acidobacteriota-sp-001	ME52	Q	NaN	NaN	0	32	1913	0	NaN	NaN	38
Acidobacteriota-sp-001	ME52	R	NaN	NaN	0	148	1913	0	NaN	NaN	38
Acidobacteriota-sp-001	ME52	S	NaN	NaN	0	51	1913	0	NaN	NaN	38
Acidobacteriota-sp-001	ME52	T	NaN	NaN	0	155	1913	0	NaN	NaN	38
Acidobacteriota-sp-001	ME52	U	NaN	NaN	0	33	1913	0	NaN	NaN	38
Acidobacteriota-sp-001	ME52	V	NaN	NaN	0	71	1913	0	NaN	NaN	38
Acidobacteriota-sp-001	ME52	W	NaN	NaN	0	0	1913	0	NaN	NaN	38
Acidobacteriota-sp-001	ME52	X	NaN	NaN	0	10	1913	0	NaN	NaN	38
Acidobacteriota-sp-001	ME52	Y	NaN	NaN	0	0	1913	0	NaN	NaN	38
Acidobacteriota-sp-001	ME52	Z	NaN	NaN	0	1	1913	0	NaN	NaN	38
Acidobacteriota-sp-001	ME53	A	NaN	NaN	0	0	1913	0	NaN	NaN	32
Acidobacteriota-sp-001	ME53	B	NaN	NaN	0	0	1913	0	NaN	NaN	32
Acidobacteriota-sp-001	ME53	C	NaN	NaN	0	121	1913	0	NaN	NaN	32
Acidobacteriota-sp-001	ME53	D	NaN	NaN	0	45	1913	0	NaN	NaN	32
Acidobacteriota-sp-001	ME53	E	NaN	NaN	0	136	1913	0	NaN	NaN	32
Acidobacteriota-sp-001	ME53	F	NaN	NaN	0	65	1913	0	NaN	NaN	32
Acidobacteriota-sp-001	ME53	G	NaN	NaN	0	72	1913	0	NaN	NaN	32
Acidobacteriota-sp-001	ME53	H	NaN	NaN	0	156	1913	0	NaN	NaN	32
Acidobacteriota-sp-001	ME53	I	NaN	NaN	0	112	1913	0	NaN	NaN	32
Acidobacteriota-sp-001	ME53	J	NaN	NaN	0	150	1913	0	NaN	NaN	32
Acidobacteriota-sp-001	ME53	K	NaN	NaN	0	61	1913	0	NaN	NaN	32
Acidobacteriota-sp-001	ME53	L	NaN	NaN	0	75	1913	0	NaN	NaN	32
Acidobacteriota-sp-001	ME53	M	NaN	NaN	0	154	1913	0	NaN	NaN	32
Acidobacteriota-sp-001	ME53	N	NaN	NaN	0	40	1913	0	NaN	NaN	32
Acidobacteriota-sp-001	ME53	O	NaN	NaN	0	144	1913	0	NaN	NaN	32
Acidobacteriota-sp-001	ME53	P	NaN	NaN	0	81	1913	0	NaN	NaN	32
Acidobacteriota-sp-001	ME53	Q	NaN	NaN	0	32	1913	0	NaN	NaN	32
Acidobacteriota-sp-001	ME53	R	NaN	NaN	0	148	1913	0	NaN	NaN	32
Acidobacteriota-sp-001	ME53	S	NaN	NaN	0	51	1913	0	NaN	NaN	32
Acidobacteriota-sp-001	ME53	T	NaN	NaN	0	155	1913	0	NaN	NaN	32
Acidobacteriota-sp-001	ME53	U	NaN	NaN	0	33	1913	0	NaN	NaN	32
Acidobacteriota-sp-001	ME53	V	NaN	NaN	0	71	1913	0	NaN	NaN	32
Acidobacteriota-sp-001	ME53	W	NaN	NaN	0	0	1913	0	NaN	NaN	32
Acidobacteriota-sp-001	ME53	X	NaN	NaN	0	10	1913	0	NaN	NaN	32
Acidobacteriota-sp-001	ME53	Y	NaN	NaN	0	0	1913	0	NaN	NaN	32
Acidobacteriota-sp-001	ME53	Z	NaN	NaN	0	1	1913	0	NaN	NaN	32
Acidobacteriota-sp-001	ME54	A	NaN	NaN	0	0	1913	0	NaN	NaN	34
Acidobacteriota-sp-001	ME54	B	NaN	NaN	0	0	1913	0	NaN	NaN	34
Acidobacteriota-sp-001	ME54	C	NaN	NaN	0	121	1913	0	NaN	NaN	34
Acidobacteriota-sp-001	ME54	D	NaN	NaN	0	45	1913	0	NaN	NaN	34
Acidobacteriota-sp-001	ME54	E	NaN	NaN	0	136	1913	0	NaN	NaN	34
Acidobacteriota-sp-001	ME54	F	NaN	NaN	0	65	1913	0	NaN	NaN	34
Acidobacteriota-sp-001	ME54	G	NaN	NaN	0	72	1913	0	NaN	NaN	34
Acidobacteriota-sp-001	ME54	H	NaN	NaN	0	156	1913	0	NaN	NaN	34
Acidobacteriota-sp-001	ME54	I	NaN	NaN	0	112	1913	0	NaN	NaN	34
Acidobacteriota-sp-001	ME54	J	NaN	NaN	0	150	1913	0	NaN	NaN	34
Acidobacteriota-sp-001	ME54	K	NaN	NaN	0	61	1913	0	NaN	NaN	34
Acidobacteriota-sp-001	ME54	L	NaN	NaN	0	75	1913	0	NaN	NaN	34
Acidobacteriota-sp-001	ME54	M	NaN	NaN	0	154	1913	0	NaN	NaN	34
Acidobacteriota-sp-001	ME54	N	NaN	NaN	0	40	1913	0	NaN	NaN	34
Acidobacteriota-sp-001	ME54	O	NaN	NaN	0	144	1913	0	NaN	NaN	34
Acidobacteriota-sp-001	ME54	P	NaN	NaN	0	81	1913	0	NaN	NaN	34
Acidobacteriota-sp-001	ME54	Q	NaN	NaN	0	32	1913	0	NaN	NaN	34
Acidobacteriota-sp-001	ME54	R	NaN	NaN	0	148	1913	0	NaN	NaN	34
Acidobacteriota-sp-001	ME54	S	NaN	NaN	0	51	1913	0	NaN	NaN	34
Acidobacteriota-sp-001	ME54	T	NaN	NaN	0	155	1913	0	NaN	NaN	34
Acidobacteriota-sp-001	ME54	U	NaN	NaN	0	33	1913	0	NaN	NaN	34
Acidobacteriota-sp-001	ME54	V	NaN	NaN	0	71	1913	0	NaN	NaN	34
Acidobacteriota-sp-001	ME54	W	NaN	NaN	0	0	1913	0	NaN	NaN	34
Acidobacteriota-sp-001	ME54	X	NaN	NaN	0	10	1913	0	NaN	NaN	34
Acidobacteriota-sp-001	ME54	Y	NaN	NaN	0	0	1913	0	NaN	NaN	34
Acidobacteriota-sp-001	ME54	Z	NaN	NaN	0	1	1913	0	NaN	NaN	34
Acidobacteriota-sp-004	ME0	A	NaN	NaN	0	0	4	0	NaN	NaN	4
Acidobacteriota-sp-004	ME0	B	NaN	NaN	0	0	4	0	NaN	NaN	4
Acidobacteriota-sp-004	ME0	C	NaN	NaN	0	0	4	0	NaN	NaN	4
Acidobacteriota-sp-004	ME0	D	NaN	NaN	0	0	4	0	NaN	NaN	4
Acidobacteriota-sp-004	ME0	E	NaN	NaN	0	0	4	0	NaN	NaN	4
Acidobacteriota-sp-004	ME0	F	NaN	NaN	0	0	4	0	NaN	NaN	4
Acidobacteriota-sp-004	ME0	G	NaN	NaN	0	0	4	0	NaN	NaN	4
Acidobacteriota-sp-004	ME0	H	NaN	NaN	0	1	4	0	NaN	NaN	4
Acidobacteriota-sp-004	ME0	I	NaN	NaN	0	0	4	0	NaN	NaN	4
Acidobacteriota-sp-004	ME0	J	NaN	NaN	0	0	4	0	NaN	NaN	4
Acidobacteriota-sp-004	ME0	K	NaN	NaN	0	0	4	0	NaN	NaN	4
Acidobacteriota-sp-004	ME0	L	NaN	NaN	0	1	4	0	NaN	NaN	4
Acidobacteriota-sp-004	ME0	M	NaN	NaN	0	0	4	0	NaN	NaN	4
Acidobacteriota-sp-004	ME0	N	NaN	NaN	0	1	4	0	NaN	NaN	4
Acidobacteriota-sp-004	ME0	O	NaN	NaN	0	0	4	0	NaN	NaN	4
Acidobacteriota-sp-004	ME0	P	NaN	NaN	0	0	4	0	NaN	NaN	4
Acidobacteriota-sp-004	ME0	Q	NaN	NaN	0	0	4	0	NaN	NaN	4
Acidobacteriota-sp-004	ME0	R	NaN	NaN	0	0	4	0	NaN	NaN	4
Acidobacteriota-sp-004	ME0	S	NaN	NaN	0	0	4	0	NaN	NaN	4
Acidobacteriota-sp-004	ME0	T	NaN	NaN	0	0	4	0	NaN	NaN	4
Acidobacteriota-sp-004	ME0	U	NaN	NaN	0	0	4	0	NaN	NaN	4
Acidobacteriota-sp-004	ME0	V	NaN	NaN	0	0	4	0	NaN	NaN	4
Acidobacteriota-sp-004	ME0	W	NaN	NaN	0	0	4	0	NaN	NaN	4
Acidobacteriota-sp-004	ME0	X	NaN	NaN	0	1	4	0	NaN	NaN	4
Acidobacteriota-sp-004	ME0	Y	NaN	NaN	0	0	4	0	NaN	NaN	4
Acidobacteriota-sp-004	ME0	Z	NaN	NaN	0	0	4	0	NaN	NaN	4
Acidobacteriota-sp-004	ME1	A	NaN	NaN	0	0	4	0	NaN	NaN	43
Acidobacteriota-sp-004	ME1	B	NaN	NaN	0	0	4	0	NaN	NaN	43
Acidobacteriota-sp-004	ME1	C	NaN	NaN	0	0	4	0	NaN	NaN	43
Acidobacteriota-sp-004	ME1	D	NaN	NaN	0	0	4	0	NaN	NaN	43
Acidobacteriota-sp-004	ME1	E	NaN	NaN	0	0	4	0	NaN	NaN	43
Acidobacteriota-sp-004	ME1	F	NaN	NaN	0	0	4	0	NaN	NaN	43
Acidobacteriota-sp-004	ME1	G	NaN	NaN	0	0	4	0	NaN	NaN	43
Acidobacteriota-sp-004	ME1	H	NaN	NaN	0	1	4	0	NaN	NaN	43
Acidobacteriota-sp-004	ME1	I	NaN	NaN	0	0	4	0	NaN	NaN	43
Acidobacteriota-sp-004	ME1	J	NaN	NaN	0	0	4	0	NaN	NaN	43
Acidobacteriota-sp-004	ME1	K	NaN	NaN	0	0	4	0	NaN	NaN	43
Acidobacteriota-sp-004	ME1	L	NaN	NaN	0	1	4	0	NaN	NaN	43
Acidobacteriota-sp-004	ME1	M	NaN	NaN	0	0	4	0	NaN	NaN	43
Acidobacteriota-sp-004	ME1	N	NaN	NaN	0	1	4	0	NaN	NaN	43
Acidobacteriota-sp-004	ME1	O	NaN	NaN	0	0	4	0	NaN	NaN	43
Acidobacteriota-sp-004	ME1	P	NaN	NaN	0	0	4	0	NaN	NaN	43
Acidobacteriota-sp-004	ME1	Q	NaN	NaN	0	0	4	0	NaN	NaN	43
Acidobacteriota-sp-004	ME1	R	NaN	NaN	0	0	4	0	NaN	NaN	43
Acidobacteriota-sp-004	ME1	S	NaN	NaN	0	0	4	0	NaN	NaN	43
Acidobacteriota-sp-004	ME1	T	NaN	NaN	0	0	4	0	NaN	NaN	43
Acidobacteriota-sp-004	ME1	U	NaN	NaN	0	0	4	0	NaN	NaN	43
Acidobacteriota-sp-004	ME1	V	NaN	NaN	0	0	4	0	NaN	NaN	43
Acidobacteriota-sp-004	ME1	W	NaN	NaN	0	0	4	0	NaN	NaN	43
Acidobacteriota-sp-004	ME1	X	NaN	NaN	0	1	4	0	NaN	NaN	43
Acidobacteriota-sp-004	ME1	Y	NaN	NaN	0	0	4	0	NaN	NaN	43
Acidobacteriota-sp-004	ME1	Z	NaN	NaN	0	0	4	0	NaN	NaN	43
Acidobacteriota-sp-004	ME2	A	NaN	NaN	0	0	4	0	NaN	NaN	11
Acidobacteriota-sp-004	ME2	B	NaN	NaN	0	0	4	0	NaN	NaN	11
Acidobacteriota-sp-004	ME2	C	NaN	NaN	0	0	4	0	NaN	NaN	11
Acidobacteriota-sp-004	ME2	D	NaN	NaN	0	0	4	0	NaN	NaN	11
Acidobacteriota-sp-004	ME2	E	NaN	NaN	0	0	4	0	NaN	NaN	11
Acidobacteriota-sp-004	ME2	F	NaN	NaN	0	0	4	0	NaN	NaN	11
Acidobacteriota-sp-004	ME2	G	NaN	NaN	0	0	4	0	NaN	NaN	11
Acidobacteriota-sp-004	ME2	H	NaN	NaN	0	1	4	0	NaN	NaN	11
Acidobacteriota-sp-004	ME2	I	NaN	NaN	0	0	4	0	NaN	NaN	11
Acidobacteriota-sp-004	ME2	J	NaN	NaN	0	0	4	0	NaN	NaN	11
Acidobacteriota-sp-004	ME2	K	NaN	NaN	0	0	4	0	NaN	NaN	11
Acidobacteriota-sp-004	ME2	L	NaN	NaN	0	1	4	0	NaN	NaN	11
Acidobacteriota-sp-004	ME2	M	NaN	NaN	0	0	4	0	NaN	NaN	11
Acidobacteriota-sp-004	ME2	N	NaN	NaN	0	1	4	0	NaN	NaN	11
Acidobacteriota-sp-004	ME2	O	NaN	NaN	0	0	4	0	NaN	NaN	11
Acidobacteriota-sp-004	ME2	P	NaN	NaN	0	0	4	0	NaN	NaN	11
Acidobacteriota-sp-004	ME2	Q	NaN	NaN	0	0	4	0	NaN	NaN	11
Acidobacteriota-sp-004	ME2	R	NaN	NaN	0	0	4	0	NaN	NaN	11
Acidobacteriota-sp-004	ME2	S	NaN	NaN	0	0	4	0	NaN	NaN	11
Acidobacteriota-sp-004	ME2	T	NaN	NaN	0	0	4	0	NaN	NaN	11
Acidobacteriota-sp-004	ME2	U	NaN	NaN	0	0	4	0	NaN	NaN	11
Acidobacteriota-sp-004	ME2	V	NaN	NaN	0	0	4	0	NaN	NaN	11
Acidobacteriota-sp-004	ME2	W	NaN	NaN	0	0	4	0	NaN	NaN	11
Acidobacteriota-sp-004	ME2	X	NaN	NaN	0	1	4	0	NaN	NaN	11
Acidobacteriota-sp-004	ME2	Y	NaN	NaN	0	0	4	0	NaN	NaN	11
Acidobacteriota-sp-004	ME2	Z	NaN	NaN	0	0	4	0	NaN	NaN	11
Acidobacteriota-sp-004	ME3	A	NaN	NaN	0	0	4	0	NaN	NaN	44
Acidobacteriota-sp-004	ME3	B	NaN	NaN	0	0	4	0	NaN	NaN	44
Acidobacteriota-sp-004	ME3	C	NaN	NaN	0	0	4	0	NaN	NaN	44
Acidobacteriota-sp-004	ME3	D	NaN	NaN	0	0	4	0	NaN	NaN	44
Acidobacteriota-sp-004	ME3	E	NaN	NaN	0	0	4	0	NaN	NaN	44
Acidobacteriota-sp-004	ME3	F	NaN	NaN	0	0	4	0	NaN	NaN	44
Acidobacteriota-sp-004	ME3	G	NaN	NaN	0	0	4	0	NaN	NaN	44
Acidobacteriota-sp-004	ME3	H	NaN	NaN	0	1	4	0	NaN	NaN	44
Acidobacteriota-sp-004	ME3	I	NaN	NaN	0	0	4	0	NaN	NaN	44
Acidobacteriota-sp-004	ME3	J	NaN	NaN	0	0	4	0	NaN	NaN	44
Acidobacteriota-sp-004	ME3	K	NaN	NaN	0	0	4	0	NaN	NaN	44
Acidobacteriota-sp-004	ME3	L	NaN	NaN	0	1	4	0	NaN	NaN	44
Acidobacteriota-sp-004	ME3	M	NaN	NaN	0	0	4	0	NaN	NaN	44
Acidobacteriota-sp-004	ME3	N	NaN	NaN	0	1	4	0	NaN	NaN	44
Acidobacteriota-sp-004	ME3	O	NaN	NaN	0	0	4	0	NaN	NaN	44
Acidobacteriota-sp-004	ME3	P	NaN	NaN	0	0	4	0	NaN	NaN	44
Acidobacteriota-sp-004	ME3	Q	NaN	NaN	0	0	4	0	NaN	NaN	44
Acidobacteriota-sp-004	ME3	R	NaN	NaN	0	0	4	0	NaN	NaN	44
Acidobacteriota-sp-004	ME3	S	NaN	NaN	0	0	4	0	NaN	NaN	44
Acidobacteriota-sp-004	ME3	T	NaN	NaN	0	0	4	0	NaN	NaN	44
Acidobacteriota-sp-004	ME3	U	NaN	NaN	0	0	4	0	NaN	NaN	44
Acidobacteriota-sp-004	ME3	V	NaN	NaN	0	0	4	0	NaN	NaN	44
Acidobacteriota-sp-004	ME3	W	NaN	NaN	0	0	4	0	NaN	NaN	44
Acidobacteriota-sp-004	ME3	X	NaN	NaN	0	1	4	0	NaN	NaN	44
Acidobacteriota-sp-004	ME3	Y	NaN	NaN	0	0	4	0	NaN	NaN	44
Acidobacteriota-sp-004	ME3	Z	NaN	NaN	0	0	4	0	NaN	NaN	44
Acidobacteriota-sp-004	ME4	A	NaN	NaN	0	0	4	0	NaN	NaN	40
Acidobacteriota-sp-004	ME4	B	NaN	NaN	0	0	4	0	NaN	NaN	40
Acidobacteriota-sp-004	ME4	C	NaN	NaN	0	0	4	0	NaN	NaN	40
Acidobacteriota-sp-004	ME4	D	NaN	NaN	0	0	4	0	NaN	NaN	40
Acidobacteriota-sp-004	ME4	E	NaN	NaN	0	0	4	0	NaN	NaN	40
Acidobacteriota-sp-004	ME4	F	NaN	NaN	0	0	4	0	NaN	NaN	40
Acidobacteriota-sp-004	ME4	G	NaN	NaN	0	0	4	0	NaN	NaN	40
Acidobacteriota-sp-004	ME4	H	NaN	NaN	0	1	4	0	NaN	NaN	40
Acidobacteriota-sp-004	ME4	I	NaN	NaN	0	0	4	0	NaN	NaN	40
Acidobacteriota-sp-004	ME4	J	NaN	NaN	0	0	4	0	NaN	NaN	40
Acidobacteriota-sp-004	ME4	K	NaN	NaN	0	0	4	0	NaN	NaN	40
Acidobacteriota-sp-004	ME4	L	NaN	NaN	0	1	4	0	NaN	NaN	40
Acidobacteriota-sp-004	ME4	M	NaN	NaN	0	0	4	0	NaN	NaN	40
Acidobacteriota-sp-004	ME4	N	NaN	NaN	0	1	4	0	NaN	NaN	40
Acidobacteriota-sp-004	ME4	O	NaN	NaN	0	0	4	0	NaN	NaN	40
Acidobacteriota-sp-004	ME4	P	NaN	NaN	0	0	4	0	NaN	NaN	40
Acidobacteriota-sp-004	ME4	Q	NaN	NaN	0	0	4	0	NaN	NaN	40
Acidobacteriota-sp-004	ME4	R	NaN	NaN	0	0	4	0	NaN	NaN	40
Acidobacteriota-sp-004	ME4	S	NaN	NaN	0	0	4	0	NaN	NaN	40
Acidobacteriota-sp-004	ME4	T	NaN	NaN	0	0	4	0	NaN	NaN	40
Acidobacteriota-sp-004	ME4	U	NaN	NaN	0	0	4	0	NaN	NaN	40
Acidobacteriota-sp-004	ME4	V	NaN	NaN	0	0	4	0	NaN	NaN	40
Acidobacteriota-sp-004	ME4	W	NaN	NaN	0	0	4	0	NaN	NaN	40
Acidobacteriota-sp-004	ME4	X	NaN	NaN	0	1	4	0	NaN	NaN	40
Acidobacteriota-sp-004	ME4	Y	NaN	NaN	0	0	4	0	NaN	NaN	40
Acidobacteriota-sp-004	ME4	Z	NaN	NaN	0	0	4	0	NaN	NaN	40
Acidobacteriota-sp-004	ME5	A	NaN	NaN	0	0	4	0	NaN	NaN	46
Acidobacteriota-sp-004	ME5	B	NaN	NaN	0	0	4	0	NaN	NaN	46
Acidobacteriota-sp-004	ME5	C	NaN	NaN	0	0	4	0	NaN	NaN	46
Acidobacteriota-sp-004	ME5	D	NaN	NaN	0	0	4	0	NaN	NaN	46
Acidobacteriota-sp-004	ME5	E	NaN	NaN	0	0	4	0	NaN	NaN	46
Acidobacteriota-sp-004	ME5	F	NaN	NaN	0	0	4	0	NaN	NaN	46
Acidobacteriota-sp-004	ME5	G	NaN	NaN	0	0	4	0	NaN	NaN	46
Acidobacteriota-sp-004	ME5	H	NaN	NaN	0	1	4	0	NaN	NaN	46
Acidobacteriota-sp-004	ME5	I	NaN	NaN	0	0	4	0	NaN	NaN	46
Acidobacteriota-sp-004	ME5	J	NaN	NaN	0	0	4	0	NaN	NaN	46
Acidobacteriota-sp-004	ME5	K	NaN	NaN	0	0	4	0	NaN	NaN	46
Acidobacteriota-sp-004	ME5	L	NaN	NaN	0	1	4	0	NaN	NaN	46
Acidobacteriota-sp-004	ME5	M	NaN	NaN	0	0	4	0	NaN	NaN	46
Acidobacteriota-sp-004	ME5	N	NaN	NaN	0	1	4	0	NaN	NaN	46
Acidobacteriota-sp-004	ME5	O	NaN	NaN	0	0	4	0	NaN	NaN	46
Acidobacteriota-sp-004	ME5	P	NaN	NaN	0	0	4	0	NaN	NaN	46
Acidobacteriota-sp-004	ME5	Q	NaN	NaN	0	0	4	0	NaN	NaN	46
Acidobacteriota-sp-004	ME5	R	NaN	NaN	0	0	4	0	NaN	NaN	46
Acidobacteriota-sp-004	ME5	S	NaN	NaN	0	0	4	0	NaN	NaN	46
Acidobacteriota-sp-004	ME5	T	NaN	NaN	0	0	4	0	NaN	NaN	46
Acidobacteriota-sp-004	ME5	U	NaN	NaN	0	0	4	0	NaN	NaN	46
Acidobacteriota-sp-004	ME5	V	NaN	NaN	0	0	4	0	NaN	NaN	46
Acidobacteriota-sp-004	ME5	W	NaN	NaN	0	0	4	0	NaN	NaN	46
Acidobacteriota-sp-004	ME5	X	NaN	NaN	0	1	4	0	NaN	NaN	46
Acidobacteriota-sp-004	ME5	Y	NaN	NaN	0	0	4	0	NaN	NaN	46
Acidobacteriota-sp-004	ME5	Z	NaN	NaN	0	0	4	0	NaN	NaN	46
Acidobacteriota-sp-004	ME6	A	NaN	NaN	0	0	4	1	NaN	NaN	33
Acidobacteriota-sp-004	ME6	B	NaN	NaN	0	0	4	1	NaN	NaN	33
Acidobacteriota-sp-004	ME6	C	NaN	NaN	0	0	4	1	NaN	NaN	33
Acidobacteriota-sp-004	ME6	D	NaN	NaN	0	0	4	1	NaN	NaN	33
Acidobacteriota-sp-004	ME6	E	NaN	NaN	0	0	4	1	NaN	NaN	33
Acidobacteriota-sp-004	ME6	F	NaN	NaN	0	0	4	1	NaN	NaN	33
Acidobacteriota-sp-004	ME6	G	NaN	NaN	0	0	4	1	NaN	NaN	33
Acidobacteriota-sp-004	ME6	H	4	0.25	1	1	4	1	FALSE	1	33
Acidobacteriota-sp-004	ME6	I	NaN	NaN	0	0	4	1	NaN	NaN	33
Acidobacteriota-sp-004	ME6	J	NaN	NaN	0	0	4	1	NaN	NaN	33
Acidobacteriota-sp-004	ME6	K	NaN	NaN	0	0	4	1	NaN	NaN	33
Acidobacteriota-sp-004	ME6	L	0	1	0	1	4	1	FALSE	1	33
Acidobacteriota-sp-004	ME6	M	NaN	NaN	0	0	4	1	NaN	NaN	33
Acidobacteriota-sp-004	ME6	N	0	1	0	1	4	1	FALSE	1	33
Acidobacteriota-sp-004	ME6	O	NaN	NaN	0	0	4	1	NaN	NaN	33
Acidobacteriota-sp-004	ME6	P	NaN	NaN	0	0	4	1	NaN	NaN	33
Acidobacteriota-sp-004	ME6	Q	NaN	NaN	0	0	4	1	NaN	NaN	33
Acidobacteriota-sp-004	ME6	R	NaN	NaN	0	0	4	1	NaN	NaN	33
Acidobacteriota-sp-004	ME6	S	NaN	NaN	0	0	4	1	NaN	NaN	33
Acidobacteriota-sp-004	ME6	T	NaN	NaN	0	0	4	1	NaN	NaN	33
Acidobacteriota-sp-004	ME6	U	NaN	NaN	0	0	4	1	NaN	NaN	33
Acidobacteriota-sp-004	ME6	V	NaN	NaN	0	0	4	1	NaN	NaN	33
Acidobacteriota-sp-004	ME6	W	NaN	NaN	0	0	4	1	NaN	NaN	33
Acidobacteriota-sp-004	ME6	X	0	1	0	1	4	1	FALSE	1	33
Acidobacteriota-sp-004	ME6	Y	NaN	NaN	0	0	4	1	NaN	NaN	33
Acidobacteriota-sp-004	ME6	Z	NaN	NaN	0	0	4	1	NaN	NaN	33
Acidobacteriota-sp-004	ME7	A	NaN	NaN	0	0	4	0	NaN	NaN	53
Acidobacteriota-sp-004	ME7	B	NaN	NaN	0	0	4	0	NaN	NaN	53
Acidobacteriota-sp-004	ME7	C	NaN	NaN	0	0	4	0	NaN	NaN	53
Acidobacteriota-sp-004	ME7	D	NaN	NaN	0	0	4	0	NaN	NaN	53
Acidobacteriota-sp-004	ME7	E	NaN	NaN	0	0	4	0	NaN	NaN	53
Acidobacteriota-sp-004	ME7	F	NaN	NaN	0	0	4	0	NaN	NaN	53
Acidobacteriota-sp-004	ME7	G	NaN	NaN	0	0	4	0	NaN	NaN	53
Acidobacteriota-sp-004	ME7	H	NaN	NaN	0	1	4	0	NaN	NaN	53
Acidobacteriota-sp-004	ME7	I	NaN	NaN	0	0	4	0	NaN	NaN	53
Acidobacteriota-sp-004	ME7	J	NaN	NaN	0	0	4	0	NaN	NaN	53
Acidobacteriota-sp-004	ME7	K	NaN	NaN	0	0	4	0	NaN	NaN	53
Acidobacteriota-sp-004	ME7	L	NaN	NaN	0	1	4	0	NaN	NaN	53
Acidobacteriota-sp-004	ME7	M	NaN	NaN	0	0	4	0	NaN	NaN	53
Acidobacteriota-sp-004	ME7	N	NaN	NaN	0	1	4	0	NaN	NaN	53
Acidobacteriota-sp-004	ME7	O	NaN	NaN	0	0	4	0	NaN	NaN	53
Acidobacteriota-sp-004	ME7	P	NaN	NaN	0	0	4	0	NaN	NaN	53
Acidobacteriota-sp-004	ME7	Q	NaN	NaN	0	0	4	0	NaN	NaN	53
Acidobacteriota-sp-004	ME7	R	NaN	NaN	0	0	4	0	NaN	NaN	53
Acidobacteriota-sp-004	ME7	S	NaN	NaN	0	0	4	0	NaN	NaN	53
Acidobacteriota-sp-004	ME7	T	NaN	NaN	0	0	4	0	NaN	NaN	53
Acidobacteriota-sp-004	ME7	U	NaN	NaN	0	0	4	0	NaN	NaN	53
Acidobacteriota-sp-004	ME7	V	NaN	NaN	0	0	4	0	NaN	NaN	53
Acidobacteriota-sp-004	ME7	W	NaN	NaN	0	0	4	0	NaN	NaN	53
Acidobacteriota-sp-004	ME7	X	NaN	NaN	0	1	4	0	NaN	NaN	53
Acidobacteriota-sp-004	ME7	Y	NaN	NaN	0	0	4	0	NaN	NaN	53
Acidobacteriota-sp-004	ME7	Z	NaN	NaN	0	0	4	0	NaN	NaN	53
Acidobacteriota-sp-004	ME8	A	NaN	NaN	0	0	4	1	NaN	NaN	29
Acidobacteriota-sp-004	ME8	B	NaN	NaN	0	0	4	1	NaN	NaN	29
Acidobacteriota-sp-004	ME8	C	NaN	NaN	0	0	4	1	NaN	NaN	29
Acidobacteriota-sp-004	ME8	D	NaN	NaN	0	0	4	1	NaN	NaN	29
Acidobacteriota-sp-004	ME8	E	NaN	NaN	0	0	4	1	NaN	NaN	29
Acidobacteriota-sp-004	ME8	F	NaN	NaN	0	0	4	1	NaN	NaN	29
Acidobacteriota-sp-004	ME8	G	NaN	NaN	0	0	4	1	NaN	NaN	29
Acidobacteriota-sp-004	ME8	H	0	1	0	1	4	1	FALSE	1	29
Acidobacteriota-sp-004	ME8	I	NaN	NaN	0	0	4	1	NaN	NaN	29
Acidobacteriota-sp-004	ME8	J	NaN	NaN	0	0	4	1	NaN	NaN	29
Acidobacteriota-sp-004	ME8	K	NaN	NaN	0	0	4	1	NaN	NaN	29
Acidobacteriota-sp-004	ME8	L	4	0.25	1	1	4	1	FALSE	1	29
Acidobacteriota-sp-004	ME8	M	NaN	NaN	0	0	4	1	NaN	NaN	29
Acidobacteriota-sp-004	ME8	N	0	1	0	1	4	1	FALSE	1	29
Acidobacteriota-sp-004	ME8	O	NaN	NaN	0	0	4	1	NaN	NaN	29
Acidobacteriota-sp-004	ME8	P	NaN	NaN	0	0	4	1	NaN	NaN	29
Acidobacteriota-sp-004	ME8	Q	NaN	NaN	0	0	4	1	NaN	NaN	29
Acidobacteriota-sp-004	ME8	R	NaN	NaN	0	0	4	1	NaN	NaN	29
Acidobacteriota-sp-004	ME8	S	NaN	NaN	0	0	4	1	NaN	NaN	29
Acidobacteriota-sp-004	ME8	T	NaN	NaN	0	0	4	1	NaN	NaN	29
Acidobacteriota-sp-004	ME8	U	NaN	NaN	0	0	4	1	NaN	NaN	29
Acidobacteriota-sp-004	ME8	V	NaN	NaN	0	0	4	1	NaN	NaN	29
Acidobacteriota-sp-004	ME8	W	NaN	NaN	0	0	4	1	NaN	NaN	29
Acidobacteriota-sp-004	ME8	X	0	1	0	1	4	1	FALSE	1	29
Acidobacteriota-sp-004	ME8	Y	NaN	NaN	0	0	4	1	NaN	NaN	29
Acidobacteriota-sp-004	ME8	Z	NaN	NaN	0	0	4	1	NaN	NaN	29
Acidobacteriota-sp-004	ME9	A	NaN	NaN	0	0	4	0	NaN	NaN	10
Acidobacteriota-sp-004	ME9	B	NaN	NaN	0	0	4	0	NaN	NaN	10
Acidobacteriota-sp-004	ME9	C	NaN	NaN	0	0	4	0	NaN	NaN	10
Acidobacteriota-sp-004	ME9	D	NaN	NaN	0	0	4	0	NaN	NaN	10
Acidobacteriota-sp-004	ME9	E	NaN	NaN	0	0	4	0	NaN	NaN	10
Acidobacteriota-sp-004	ME9	F	NaN	NaN	0	0	4	0	NaN	NaN	10
Acidobacteriota-sp-004	ME9	G	NaN	NaN	0	0	4	0	NaN	NaN	10
Acidobacteriota-sp-004	ME9	H	NaN	NaN	0	1	4	0	NaN	NaN	10
Acidobacteriota-sp-004	ME9	I	NaN	NaN	0	0	4	0	NaN	NaN	10
Acidobacteriota-sp-004	ME9	J	NaN	NaN	0	0	4	0	NaN	NaN	10
Acidobacteriota-sp-004	ME9	K	NaN	NaN	0	0	4	0	NaN	NaN	10
Acidobacteriota-sp-004	ME9	L	NaN	NaN	0	1	4	0	NaN	NaN	10
Acidobacteriota-sp-004	ME9	M	NaN	NaN	0	0	4	0	NaN	NaN	10
Acidobacteriota-sp-004	ME9	N	NaN	NaN	0	1	4	0	NaN	NaN	10
Acidobacteriota-sp-004	ME9	O	NaN	NaN	0	0	4	0	NaN	NaN	10
Acidobacteriota-sp-004	ME9	P	NaN	NaN	0	0	4	0	NaN	NaN	10
Acidobacteriota-sp-004	ME9	Q	NaN	NaN	0	0	4	0	NaN	NaN	10
Acidobacteriota-sp-004	ME9	R	NaN	NaN	0	0	4	0	NaN	NaN	10
Acidobacteriota-sp-004	ME9	S	NaN	NaN	0	0	4	0	NaN	NaN	10
Acidobacteriota-sp-004	ME9	T	NaN	NaN	0	0	4	0	NaN	NaN	10
Acidobacteriota-sp-004	ME9	U	NaN	NaN	0	0	4	0	NaN	NaN	10
Acidobacteriota-sp-004	ME9	V	NaN	NaN	0	0	4	0	NaN	NaN	10
Acidobacteriota-sp-004	ME9	W	NaN	NaN	0	0	4	0	NaN	NaN	10
Acidobacteriota-sp-004	ME9	X	NaN	NaN	0	1	4	0	NaN	NaN	10
Acidobacteriota-sp-004	ME9	Y	NaN	NaN	0	0	4	0	NaN	NaN	10
Acidobacteriota-sp-004	ME9	Z	NaN	NaN	0	0	4	0	NaN	NaN	10
Acidobacteriota-sp-004	ME10	A	NaN	NaN	0	0	4	0	NaN	NaN	36
Acidobacteriota-sp-004	ME10	B	NaN	NaN	0	0	4	0	NaN	NaN	36
Acidobacteriota-sp-004	ME10	C	NaN	NaN	0	0	4	0	NaN	NaN	36
Acidobacteriota-sp-004	ME10	D	NaN	NaN	0	0	4	0	NaN	NaN	36
Acidobacteriota-sp-004	ME10	E	NaN	NaN	0	0	4	0	NaN	NaN	36
Acidobacteriota-sp-004	ME10	F	NaN	NaN	0	0	4	0	NaN	NaN	36
Acidobacteriota-sp-004	ME10	G	NaN	NaN	0	0	4	0	NaN	NaN	36
Acidobacteriota-sp-004	ME10	H	NaN	NaN	0	1	4	0	NaN	NaN	36
Acidobacteriota-sp-004	ME10	I	NaN	NaN	0	0	4	0	NaN	NaN	36
Acidobacteriota-sp-004	ME10	J	NaN	NaN	0	0	4	0	NaN	NaN	36
Acidobacteriota-sp-004	ME10	K	NaN	NaN	0	0	4	0	NaN	NaN	36
Acidobacteriota-sp-004	ME10	L	NaN	NaN	0	1	4	0	NaN	NaN	36
Acidobacteriota-sp-004	ME10	M	NaN	NaN	0	0	4	0	NaN	NaN	36
Acidobacteriota-sp-004	ME10	N	NaN	NaN	0	1	4	0	NaN	NaN	36
Acidobacteriota-sp-004	ME10	O	NaN	NaN	0	0	4	0	NaN	NaN	36
Acidobacteriota-sp-004	ME10	P	NaN	NaN	0	0	4	0	NaN	NaN	36
Acidobacteriota-sp-004	ME10	Q	NaN	NaN	0	0	4	0	NaN	NaN	36
Acidobacteriota-sp-004	ME10	R	NaN	NaN	0	0	4	0	NaN	NaN	36
Acidobacteriota-sp-004	ME10	S	NaN	NaN	0	0	4	0	NaN	NaN	36
Acidobacteriota-sp-004	ME10	T	NaN	NaN	0	0	4	0	NaN	NaN	36
Acidobacteriota-sp-004	ME10	U	NaN	NaN	0	0	4	0	NaN	NaN	36
Acidobacteriota-sp-004	ME10	V	NaN	NaN	0	0	4	0	NaN	NaN	36
Acidobacteriota-sp-004	ME10	W	NaN	NaN	0	0	4	0	NaN	NaN	36
Acidobacteriota-sp-004	ME10	X	NaN	NaN	0	1	4	0	NaN	NaN	36
Acidobacteriota-sp-004	ME10	Y	NaN	NaN	0	0	4	0	NaN	NaN	36
Acidobacteriota-sp-004	ME10	Z	NaN	NaN	0	0	4	0	NaN	NaN	36
Acidobacteriota-sp-004	ME11	A	NaN	NaN	0	0	4	0	NaN	NaN	12
Acidobacteriota-sp-004	ME11	B	NaN	NaN	0	0	4	0	NaN	NaN	12
Acidobacteriota-sp-004	ME11	C	NaN	NaN	0	0	4	0	NaN	NaN	12
Acidobacteriota-sp-004	ME11	D	NaN	NaN	0	0	4	0	NaN	NaN	12
Acidobacteriota-sp-004	ME11	E	NaN	NaN	0	0	4	0	NaN	NaN	12
Acidobacteriota-sp-004	ME11	F	NaN	NaN	0	0	4	0	NaN	NaN	12
Acidobacteriota-sp-004	ME11	G	NaN	NaN	0	0	4	0	NaN	NaN	12
Acidobacteriota-sp-004	ME11	H	NaN	NaN	0	1	4	0	NaN	NaN	12
Acidobacteriota-sp-004	ME11	I	NaN	NaN	0	0	4	0	NaN	NaN	12
Acidobacteriota-sp-004	ME11	J	NaN	NaN	0	0	4	0	NaN	NaN	12
Acidobacteriota-sp-004	ME11	K	NaN	NaN	0	0	4	0	NaN	NaN	12
Acidobacteriota-sp-004	ME11	L	NaN	NaN	0	1	4	0	NaN	NaN	12
Acidobacteriota-sp-004	ME11	M	NaN	NaN	0	0	4	0	NaN	NaN	12
Acidobacteriota-sp-004	ME11	N	NaN	NaN	0	1	4	0	NaN	NaN	12
Acidobacteriota-sp-004	ME11	O	NaN	NaN	0	0	4	0	NaN	NaN	12
Acidobacteriota-sp-004	ME11	P	NaN	NaN	0	0	4	0	NaN	NaN	12
Acidobacteriota-sp-004	ME11	Q	NaN	NaN	0	0	4	0	NaN	NaN	12
Acidobacteriota-sp-004	ME11	R	NaN	NaN	0	0	4	0	NaN	NaN	12
Acidobacteriota-sp-004	ME11	S	NaN	NaN	0	0	4	0	NaN	NaN	12
Acidobacteriota-sp-004	ME11	T	NaN	NaN	0	0	4	0	NaN	NaN	12
Acidobacteriota-sp-004	ME11	U	NaN	NaN	0	0	4	0	NaN	NaN	12
Acidobacteriota-sp-004	ME11	V	NaN	NaN	0	0	4	0	NaN	NaN	12
Acidobacteriota-sp-004	ME11	W	NaN	NaN	0	0	4	0	NaN	NaN	12
Acidobacteriota-sp-004	ME11	X	NaN	NaN	0	1	4	0	NaN	NaN	12
Acidobacteriota-sp-004	ME11	Y	NaN	NaN	0	0	4	0	NaN	NaN	12
Acidobacteriota-sp-004	ME11	Z	NaN	NaN	0	0	4	0	NaN	NaN	12
Acidobacteriota-sp-004	ME12	A	NaN	NaN	0	0	4	0	NaN	NaN	49
Acidobacteriota-sp-004	ME12	B	NaN	NaN	0	0	4	0	NaN	NaN	49
Acidobacteriota-sp-004	ME12	C	NaN	NaN	0	0	4	0	NaN	NaN	49
Acidobacteriota-sp-004	ME12	D	NaN	NaN	0	0	4	0	NaN	NaN	49
Acidobacteriota-sp-004	ME12	E	NaN	NaN	0	0	4	0	NaN	NaN	49
Acidobacteriota-sp-004	ME12	F	NaN	NaN	0	0	4	0	NaN	NaN	49
Acidobacteriota-sp-004	ME12	G	NaN	NaN	0	0	4	0	NaN	NaN	49
Acidobacteriota-sp-004	ME12	H	NaN	NaN	0	1	4	0	NaN	NaN	49
Acidobacteriota-sp-004	ME12	I	NaN	NaN	0	0	4	0	NaN	NaN	49
Acidobacteriota-sp-004	ME12	J	NaN	NaN	0	0	4	0	NaN	NaN	49
Acidobacteriota-sp-004	ME12	K	NaN	NaN	0	0	4	0	NaN	NaN	49
Acidobacteriota-sp-004	ME12	L	NaN	NaN	0	1	4	0	NaN	NaN	49
Acidobacteriota-sp-004	ME12	M	NaN	NaN	0	0	4	0	NaN	NaN	49
Acidobacteriota-sp-004	ME12	N	NaN	NaN	0	1	4	0	NaN	NaN	49
Acidobacteriota-sp-004	ME12	O	NaN	NaN	0	0	4	0	NaN	NaN	49
Acidobacteriota-sp-004	ME12	P	NaN	NaN	0	0	4	0	NaN	NaN	49
Acidobacteriota-sp-004	ME12	Q	NaN	NaN	0	0	4	0	NaN	NaN	49
Acidobacteriota-sp-004	ME12	R	NaN	NaN	0	0	4	0	NaN	NaN	49
Acidobacteriota-sp-004	ME12	S	NaN	NaN	0	0	4	0	NaN	NaN	49
Acidobacteriota-sp-004	ME12	T	NaN	NaN	0	0	4	0	NaN	NaN	49
Acidobacteriota-sp-004	ME12	U	NaN	NaN	0	0	4	0	NaN	NaN	49
Acidobacteriota-sp-004	ME12	V	NaN	NaN	0	0	4	0	NaN	NaN	49
Acidobacteriota-sp-004	ME12	W	NaN	NaN	0	0	4	0	NaN	NaN	49
Acidobacteriota-sp-004	ME12	X	NaN	NaN	0	1	4	0	NaN	NaN	49
Acidobacteriota-sp-004	ME12	Y	NaN	NaN	0	0	4	0	NaN	NaN	49
Acidobacteriota-sp-004	ME12	Z	NaN	NaN	0	0	4	0	NaN	NaN	49
Acidobacteriota-sp-004	ME13	A	NaN	NaN	0	0	4	1	NaN	NaN	22
Acidobacteriota-sp-004	ME13	B	NaN	NaN	0	0	4	1	NaN	NaN	22
Acidobacteriota-sp-004	ME13	C	NaN	NaN	0	0	4	1	NaN	NaN	22
Acidobacteriota-sp-004	ME13	D	NaN	NaN	0	0	4	1	NaN	NaN	22
Acidobacteriota-sp-004	ME13	E	NaN	NaN	0	0	4	1	NaN	NaN	22
Acidobacteriota-sp-004	ME13	F	NaN	NaN	0	0	4	1	NaN	NaN	22
Acidobacteriota-sp-004	ME13	G	NaN	NaN	0	0	4	1	NaN	NaN	22
Acidobacteriota-sp-004	ME13	H	0	1	0	1	4	1	FALSE	1	22
Acidobacteriota-sp-004	ME13	I	NaN	NaN	0	0	4	1	NaN	NaN	22
Acidobacteriota-sp-004	ME13	J	NaN	NaN	0	0	4	1	NaN	NaN	22
Acidobacteriota-sp-004	ME13	K	NaN	NaN	0	0	4	1	NaN	NaN	22
Acidobacteriota-sp-004	ME13	L	0	1	0	1	4	1	FALSE	1	22
Acidobacteriota-sp-004	ME13	M	NaN	NaN	0	0	4	1	NaN	NaN	22
Acidobacteriota-sp-004	ME13	N	0	1	0	1	4	1	FALSE	1	22
Acidobacteriota-sp-004	ME13	O	NaN	NaN	0	0	4	1	NaN	NaN	22
Acidobacteriota-sp-004	ME13	P	NaN	NaN	0	0	4	1	NaN	NaN	22
Acidobacteriota-sp-004	ME13	Q	NaN	NaN	0	0	4	1	NaN	NaN	22
Acidobacteriota-sp-004	ME13	R	NaN	NaN	0	0	4	1	NaN	NaN	22
Acidobacteriota-sp-004	ME13	S	NaN	NaN	0	0	4	1	NaN	NaN	22
Acidobacteriota-sp-004	ME13	T	NaN	NaN	0	0	4	1	NaN	NaN	22
Acidobacteriota-sp-004	ME13	U	NaN	NaN	0	0	4	1	NaN	NaN	22
Acidobacteriota-sp-004	ME13	V	NaN	NaN	0	0	4	1	NaN	NaN	22
Acidobacteriota-sp-004	ME13	W	NaN	NaN	0	0	4	1	NaN	NaN	22
Acidobacteriota-sp-004	ME13	X	4	0.25	1	1	4	1	FALSE	1	22
Acidobacteriota-sp-004	ME13	Y	NaN	NaN	0	0	4	1	NaN	NaN	22
Acidobacteriota-sp-004	ME13	Z	NaN	NaN	0	0	4	1	NaN	NaN	22
Acidobacteriota-sp-004	ME14	A	NaN	NaN	0	0	4	0	NaN	NaN	2
Acidobacteriota-sp-004	ME14	B	NaN	NaN	0	0	4	0	NaN	NaN	2
Acidobacteriota-sp-004	ME14	C	NaN	NaN	0	0	4	0	NaN	NaN	2
Acidobacteriota-sp-004	ME14	D	NaN	NaN	0	0	4	0	NaN	NaN	2
Acidobacteriota-sp-004	ME14	E	NaN	NaN	0	0	4	0	NaN	NaN	2
Acidobacteriota-sp-004	ME14	F	NaN	NaN	0	0	4	0	NaN	NaN	2
Acidobacteriota-sp-004	ME14	G	NaN	NaN	0	0	4	0	NaN	NaN	2
Acidobacteriota-sp-004	ME14	H	NaN	NaN	0	1	4	0	NaN	NaN	2
Acidobacteriota-sp-004	ME14	I	NaN	NaN	0	0	4	0	NaN	NaN	2
Acidobacteriota-sp-004	ME14	J	NaN	NaN	0	0	4	0	NaN	NaN	2
Acidobacteriota-sp-004	ME14	K	NaN	NaN	0	0	4	0	NaN	NaN	2
Acidobacteriota-sp-004	ME14	L	NaN	NaN	0	1	4	0	NaN	NaN	2
Acidobacteriota-sp-004	ME14	M	NaN	NaN	0	0	4	0	NaN	NaN	2
Acidobacteriota-sp-004	ME14	N	NaN	NaN	0	1	4	0	NaN	NaN	2
Acidobacteriota-sp-004	ME14	O	NaN	NaN	0	0	4	0	NaN	NaN	2
Acidobacteriota-sp-004	ME14	P	NaN	NaN	0	0	4	0	NaN	NaN	2
Acidobacteriota-sp-004	ME14	Q	NaN	NaN	0	0	4	0	NaN	NaN	2
Acidobacteriota-sp-004	ME14	R	NaN	NaN	0	0	4	0	NaN	NaN	2
Acidobacteriota-sp-004	ME14	S	NaN	NaN	0	0	4	0	NaN	NaN	2
Acidobacteriota-sp-004	ME14	T	NaN	NaN	0	0	4	0	NaN	NaN	2
Acidobacteriota-sp-004	ME14	U	NaN	NaN	0	0	4	0	NaN	NaN	2
Acidobacteriota-sp-004	ME14	V	NaN	NaN	0	0	4	0	NaN	NaN	2
Acidobacteriota-sp-004	ME14	W	NaN	NaN	0	0	4	0	NaN	NaN	2
Acidobacteriota-sp-004	ME14	X	NaN	NaN	0	1	4	0	NaN	NaN	2
Acidobacteriota-sp-004	ME14	Y	NaN	NaN	0	0	4	0	NaN	NaN	2
Acidobacteriota-sp-004	ME14	Z	NaN	NaN	0	0	4	0	NaN	NaN	2
Acidobacteriota-sp-004	ME15	A	NaN	NaN	0	0	4	1	NaN	NaN	30
Acidobacteriota-sp-004	ME15	B	NaN	NaN	0	0	4	1	NaN	NaN	30
Acidobacteriota-sp-004	ME15	C	NaN	NaN	0	0	4	1	NaN	NaN	30
Acidobacteriota-sp-004	ME15	D	NaN	NaN	0	0	4	1	NaN	NaN	30
Acidobacteriota-sp-004	ME15	E	NaN	NaN	0	0	4	1	NaN	NaN	30
Acidobacteriota-sp-004	ME15	F	NaN	NaN	0	0	4	1	NaN	NaN	30
Acidobacteriota-sp-004	ME15	G	NaN	NaN	0	0	4	1	NaN	NaN	30
Acidobacteriota-sp-004	ME15	H	0	1	0	1	4	1	FALSE	1	30
Acidobacteriota-sp-004	ME15	I	NaN	NaN	0	0	4	1	NaN	NaN	30
Acidobacteriota-sp-004	ME15	J	NaN	NaN	0	0	4	1	NaN	NaN	30
Acidobacteriota-sp-004	ME15	K	NaN	NaN	0	0	4	1	NaN	NaN	30
Acidobacteriota-sp-004	ME15	L	0	1	0	1	4	1	FALSE	1	30
Acidobacteriota-sp-004	ME15	M	NaN	NaN	0	0	4	1	NaN	NaN	30
Acidobacteriota-sp-004	ME15	N	4	0.25	1	1	4	1	FALSE	1	30
Acidobacteriota-sp-004	ME15	O	NaN	NaN	0	0	4	1	NaN	NaN	30
Acidobacteriota-sp-004	ME15	P	NaN	NaN	0	0	4	1	NaN	NaN	30
Acidobacteriota-sp-004	ME15	Q	NaN	NaN	0	0	4	1	NaN	NaN	30
Acidobacteriota-sp-004	ME15	R	NaN	NaN	0	0	4	1	NaN	NaN	30
Acidobacteriota-sp-004	ME15	S	NaN	NaN	0	0	4	1	NaN	NaN	30
Acidobacteriota-sp-004	ME15	T	NaN	NaN	0	0	4	1	NaN	NaN	30
Acidobacteriota-sp-004	ME15	U	NaN	NaN	0	0	4	1	NaN	NaN	30
Acidobacteriota-sp-004	ME15	V	NaN	NaN	0	0	4	1	NaN	NaN	30
Acidobacteriota-sp-004	ME15	W	NaN	NaN	0	0	4	1	NaN	NaN	30
Acidobacteriota-sp-004	ME15	X	0	1	0	1	4	1	FALSE	1	30
Acidobacteriota-sp-004	ME15	Y	NaN	NaN	0	0	4	1	NaN	NaN	30
Acidobacteriota-sp-004	ME15	Z	NaN	NaN	0	0	4	1	NaN	NaN	30
Acidobacteriota-sp-004	ME16	A	NaN	NaN	0	0	4	0	NaN	NaN	39
Acidobacteriota-sp-004	ME16	B	NaN	NaN	0	0	4	0	NaN	NaN	39
Acidobacteriota-sp-004	ME16	C	NaN	NaN	0	0	4	0	NaN	NaN	39
Acidobacteriota-sp-004	ME16	D	NaN	NaN	0	0	4	0	NaN	NaN	39
Acidobacteriota-sp-004	ME16	E	NaN	NaN	0	0	4	0	NaN	NaN	39
Acidobacteriota-sp-004	ME16	F	NaN	NaN	0	0	4	0	NaN	NaN	39
Acidobacteriota-sp-004	ME16	G	NaN	NaN	0	0	4	0	NaN	NaN	39
Acidobacteriota-sp-004	ME16	H	NaN	NaN	0	1	4	0	NaN	NaN	39
Acidobacteriota-sp-004	ME16	I	NaN	NaN	0	0	4	0	NaN	NaN	39
Acidobacteriota-sp-004	ME16	J	NaN	NaN	0	0	4	0	NaN	NaN	39
Acidobacteriota-sp-004	ME16	K	NaN	NaN	0	0	4	0	NaN	NaN	39
Acidobacteriota-sp-004	ME16	L	NaN	NaN	0	1	4	0	NaN	NaN	39
Acidobacteriota-sp-004	ME16	M	NaN	NaN	0	0	4	0	NaN	NaN	39
Acidobacteriota-sp-004	ME16	N	NaN	NaN	0	1	4	0	NaN	NaN	39
Acidobacteriota-sp-004	ME16	O	NaN	NaN	0	0	4	0	NaN	NaN	39
Acidobacteriota-sp-004	ME16	P	NaN	NaN	0	0	4	0	NaN	NaN	39
Acidobacteriota-sp-004	ME16	Q	NaN	NaN	0	0	4	0	NaN	NaN	39
Acidobacteriota-sp-004	ME16	R	NaN	NaN	0	0	4	0	NaN	NaN	39
Acidobacteriota-sp-004	ME16	S	NaN	NaN	0	0	4	0	NaN	NaN	39
Acidobacteriota-sp-004	ME16	T	NaN	NaN	0	0	4	0	NaN	NaN	39
Acidobacteriota-sp-004	ME16	U	NaN	NaN	0	0	4	0	NaN	NaN	39
Acidobacteriota-sp-004	ME16	V	NaN	NaN	0	0	4	0	NaN	NaN	39
Acidobacteriota-sp-004	ME16	W	NaN	NaN	0	0	4	0	NaN	NaN	39
Acidobacteriota-sp-004	ME16	X	NaN	NaN	0	1	4	0	NaN	NaN	39
Acidobacteriota-sp-004	ME16	Y	NaN	NaN	0	0	4	0	NaN	NaN	39
Acidobacteriota-sp-004	ME16	Z	NaN	NaN	0	0	4	0	NaN	NaN	39
Acidobacteriota-sp-004	ME17	A	NaN	NaN	0	0	4	0	NaN	NaN	1
Acidobacteriota-sp-004	ME17	B	NaN	NaN	0	0	4	0	NaN	NaN	1
Acidobacteriota-sp-004	ME17	C	NaN	NaN	0	0	4	0	NaN	NaN	1
Acidobacteriota-sp-004	ME17	D	NaN	NaN	0	0	4	0	NaN	NaN	1
Acidobacteriota-sp-004	ME17	E	NaN	NaN	0	0	4	0	NaN	NaN	1
Acidobacteriota-sp-004	ME17	F	NaN	NaN	0	0	4	0	NaN	NaN	1
Acidobacteriota-sp-004	ME17	G	NaN	NaN	0	0	4	0	NaN	NaN	1
Acidobacteriota-sp-004	ME17	H	NaN	NaN	0	1	4	0	NaN	NaN	1
Acidobacteriota-sp-004	ME17	I	NaN	NaN	0	0	4	0	NaN	NaN	1
Acidobacteriota-sp-004	ME17	J	NaN	NaN	0	0	4	0	NaN	NaN	1
Acidobacteriota-sp-004	ME17	K	NaN	NaN	0	0	4	0	NaN	NaN	1
Acidobacteriota-sp-004	ME17	L	NaN	NaN	0	1	4	0	NaN	NaN	1
Acidobacteriota-sp-004	ME17	M	NaN	NaN	0	0	4	0	NaN	NaN	1
Acidobacteriota-sp-004	ME17	N	NaN	NaN	0	1	4	0	NaN	NaN	1
Acidobacteriota-sp-004	ME17	O	NaN	NaN	0	0	4	0	NaN	NaN	1
Acidobacteriota-sp-004	ME17	P	NaN	NaN	0	0	4	0	NaN	NaN	1
Acidobacteriota-sp-004	ME17	Q	NaN	NaN	0	0	4	0	NaN	NaN	1
Acidobacteriota-sp-004	ME17	R	NaN	NaN	0	0	4	0	NaN	NaN	1
Acidobacteriota-sp-004	ME17	S	NaN	NaN	0	0	4	0	NaN	NaN	1
Acidobacteriota-sp-004	ME17	T	NaN	NaN	0	0	4	0	NaN	NaN	1
Acidobacteriota-sp-004	ME17	U	NaN	NaN	0	0	4	0	NaN	NaN	1
Acidobacteriota-sp-004	ME17	V	NaN	NaN	0	0	4	0	NaN	NaN	1
Acidobacteriota-sp-004	ME17	W	NaN	NaN	0	0	4	0	NaN	NaN	1
Acidobacteriota-sp-004	ME17	X	NaN	NaN	0	1	4	0	NaN	NaN	1
Acidobacteriota-sp-004	ME17	Y	NaN	NaN	0	0	4	0	NaN	NaN	1
Acidobacteriota-sp-004	ME17	Z	NaN	NaN	0	0	4	0	NaN	NaN	1
Acidobacteriota-sp-004	ME18	A	NaN	NaN	0	0	4	0	NaN	NaN	18
Acidobacteriota-sp-004	ME18	B	NaN	NaN	0	0	4	0	NaN	NaN	18
Acidobacteriota-sp-004	ME18	C	NaN	NaN	0	0	4	0	NaN	NaN	18
Acidobacteriota-sp-004	ME18	D	NaN	NaN	0	0	4	0	NaN	NaN	18
Acidobacteriota-sp-004	ME18	E	NaN	NaN	0	0	4	0	NaN	NaN	18
Acidobacteriota-sp-004	ME18	F	NaN	NaN	0	0	4	0	NaN	NaN	18
Acidobacteriota-sp-004	ME18	G	NaN	NaN	0	0	4	0	NaN	NaN	18
Acidobacteriota-sp-004	ME18	H	NaN	NaN	0	1	4	0	NaN	NaN	18
Acidobacteriota-sp-004	ME18	I	NaN	NaN	0	0	4	0	NaN	NaN	18
Acidobacteriota-sp-004	ME18	J	NaN	NaN	0	0	4	0	NaN	NaN	18
Acidobacteriota-sp-004	ME18	K	NaN	NaN	0	0	4	0	NaN	NaN	18
Acidobacteriota-sp-004	ME18	L	NaN	NaN	0	1	4	0	NaN	NaN	18
Acidobacteriota-sp-004	ME18	M	NaN	NaN	0	0	4	0	NaN	NaN	18
Acidobacteriota-sp-004	ME18	N	NaN	NaN	0	1	4	0	NaN	NaN	18
Acidobacteriota-sp-004	ME18	O	NaN	NaN	0	0	4	0	NaN	NaN	18
Acidobacteriota-sp-004	ME18	P	NaN	NaN	0	0	4	0	NaN	NaN	18
Acidobacteriota-sp-004	ME18	Q	NaN	NaN	0	0	4	0	NaN	NaN	18
Acidobacteriota-sp-004	ME18	R	NaN	NaN	0	0	4	0	NaN	NaN	18
Acidobacteriota-sp-004	ME18	S	NaN	NaN	0	0	4	0	NaN	NaN	18
Acidobacteriota-sp-004	ME18	T	NaN	NaN	0	0	4	0	NaN	NaN	18
Acidobacteriota-sp-004	ME18	U	NaN	NaN	0	0	4	0	NaN	NaN	18
Acidobacteriota-sp-004	ME18	V	NaN	NaN	0	0	4	0	NaN	NaN	18
Acidobacteriota-sp-004	ME18	W	NaN	NaN	0	0	4	0	NaN	NaN	18
Acidobacteriota-sp-004	ME18	X	NaN	NaN	0	1	4	0	NaN	NaN	18
Acidobacteriota-sp-004	ME18	Y	NaN	NaN	0	0	4	0	NaN	NaN	18
Acidobacteriota-sp-004	ME18	Z	NaN	NaN	0	0	4	0	NaN	NaN	18
Acidobacteriota-sp-004	ME19	A	NaN	NaN	0	0	4	0	NaN	NaN	54
Acidobacteriota-sp-004	ME19	B	NaN	NaN	0	0	4	0	NaN	NaN	54
Acidobacteriota-sp-004	ME19	C	NaN	NaN	0	0	4	0	NaN	NaN	54
Acidobacteriota-sp-004	ME19	D	NaN	NaN	0	0	4	0	NaN	NaN	54
Acidobacteriota-sp-004	ME19	E	NaN	NaN	0	0	4	0	NaN	NaN	54
Acidobacteriota-sp-004	ME19	F	NaN	NaN	0	0	4	0	NaN	NaN	54
Acidobacteriota-sp-004	ME19	G	NaN	NaN	0	0	4	0	NaN	NaN	54
Acidobacteriota-sp-004	ME19	H	NaN	NaN	0	1	4	0	NaN	NaN	54
Acidobacteriota-sp-004	ME19	I	NaN	NaN	0	0	4	0	NaN	NaN	54
Acidobacteriota-sp-004	ME19	J	NaN	NaN	0	0	4	0	NaN	NaN	54
Acidobacteriota-sp-004	ME19	K	NaN	NaN	0	0	4	0	NaN	NaN	54
Acidobacteriota-sp-004	ME19	L	NaN	NaN	0	1	4	0	NaN	NaN	54
Acidobacteriota-sp-004	ME19	M	NaN	NaN	0	0	4	0	NaN	NaN	54
Acidobacteriota-sp-004	ME19	N	NaN	NaN	0	1	4	0	NaN	NaN	54
Acidobacteriota-sp-004	ME19	O	NaN	NaN	0	0	4	0	NaN	NaN	54
Acidobacteriota-sp-004	ME19	P	NaN	NaN	0	0	4	0	NaN	NaN	54
Acidobacteriota-sp-004	ME19	Q	NaN	NaN	0	0	4	0	NaN	NaN	54
Acidobacteriota-sp-004	ME19	R	NaN	NaN	0	0	4	0	NaN	NaN	54
Acidobacteriota-sp-004	ME19	S	NaN	NaN	0	0	4	0	NaN	NaN	54
Acidobacteriota-sp-004	ME19	T	NaN	NaN	0	0	4	0	NaN	NaN	54
Acidobacteriota-sp-004	ME19	U	NaN	NaN	0	0	4	0	NaN	NaN	54
Acidobacteriota-sp-004	ME19	V	NaN	NaN	0	0	4	0	NaN	NaN	54
Acidobacteriota-sp-004	ME19	W	NaN	NaN	0	0	4	0	NaN	NaN	54
Acidobacteriota-sp-004	ME19	X	NaN	NaN	0	1	4	0	NaN	NaN	54
Acidobacteriota-sp-004	ME19	Y	NaN	NaN	0	0	4	0	NaN	NaN	54
Acidobacteriota-sp-004	ME19	Z	NaN	NaN	0	0	4	0	NaN	NaN	54
Acidobacteriota-sp-004	ME20	A	NaN	NaN	0	0	4	0	NaN	NaN	50
Acidobacteriota-sp-004	ME20	B	NaN	NaN	0	0	4	0	NaN	NaN	50
Acidobacteriota-sp-004	ME20	C	NaN	NaN	0	0	4	0	NaN	NaN	50
Acidobacteriota-sp-004	ME20	D	NaN	NaN	0	0	4	0	NaN	NaN	50
Acidobacteriota-sp-004	ME20	E	NaN	NaN	0	0	4	0	NaN	NaN	50
Acidobacteriota-sp-004	ME20	F	NaN	NaN	0	0	4	0	NaN	NaN	50
Acidobacteriota-sp-004	ME20	G	NaN	NaN	0	0	4	0	NaN	NaN	50
Acidobacteriota-sp-004	ME20	H	NaN	NaN	0	1	4	0	NaN	NaN	50
Acidobacteriota-sp-004	ME20	I	NaN	NaN	0	0	4	0	NaN	NaN	50
Acidobacteriota-sp-004	ME20	J	NaN	NaN	0	0	4	0	NaN	NaN	50
Acidobacteriota-sp-004	ME20	K	NaN	NaN	0	0	4	0	NaN	NaN	50
Acidobacteriota-sp-004	ME20	L	NaN	NaN	0	1	4	0	NaN	NaN	50
Acidobacteriota-sp-004	ME20	M	NaN	NaN	0	0	4	0	NaN	NaN	50
Acidobacteriota-sp-004	ME20	N	NaN	NaN	0	1	4	0	NaN	NaN	50
Acidobacteriota-sp-004	ME20	O	NaN	NaN	0	0	4	0	NaN	NaN	50
Acidobacteriota-sp-004	ME20	P	NaN	NaN	0	0	4	0	NaN	NaN	50
Acidobacteriota-sp-004	ME20	Q	NaN	NaN	0	0	4	0	NaN	NaN	50
Acidobacteriota-sp-004	ME20	R	NaN	NaN	0	0	4	0	NaN	NaN	50
Acidobacteriota-sp-004	ME20	S	NaN	NaN	0	0	4	0	NaN	NaN	50
Acidobacteriota-sp-004	ME20	T	NaN	NaN	0	0	4	0	NaN	NaN	50
Acidobacteriota-sp-004	ME20	U	NaN	NaN	0	0	4	0	NaN	NaN	50
Acidobacteriota-sp-004	ME20	V	NaN	NaN	0	0	4	0	NaN	NaN	50
Acidobacteriota-sp-004	ME20	W	NaN	NaN	0	0	4	0	NaN	NaN	50
Acidobacteriota-sp-004	ME20	X	NaN	NaN	0	1	4	0	NaN	NaN	50
Acidobacteriota-sp-004	ME20	Y	NaN	NaN	0	0	4	0	NaN	NaN	50
Acidobacteriota-sp-004	ME20	Z	NaN	NaN	0	0	4	0	NaN	NaN	50
Acidobacteriota-sp-004	ME21	A	NaN	NaN	0	0	4	0	NaN	NaN	23
Acidobacteriota-sp-004	ME21	B	NaN	NaN	0	0	4	0	NaN	NaN	23
Acidobacteriota-sp-004	ME21	C	NaN	NaN	0	0	4	0	NaN	NaN	23
Acidobacteriota-sp-004	ME21	D	NaN	NaN	0	0	4	0	NaN	NaN	23
Acidobacteriota-sp-004	ME21	E	NaN	NaN	0	0	4	0	NaN	NaN	23
Acidobacteriota-sp-004	ME21	F	NaN	NaN	0	0	4	0	NaN	NaN	23
Acidobacteriota-sp-004	ME21	G	NaN	NaN	0	0	4	0	NaN	NaN	23
Acidobacteriota-sp-004	ME21	H	NaN	NaN	0	1	4	0	NaN	NaN	23
Acidobacteriota-sp-004	ME21	I	NaN	NaN	0	0	4	0	NaN	NaN	23
Acidobacteriota-sp-004	ME21	J	NaN	NaN	0	0	4	0	NaN	NaN	23
Acidobacteriota-sp-004	ME21	K	NaN	NaN	0	0	4	0	NaN	NaN	23
Acidobacteriota-sp-004	ME21	L	NaN	NaN	0	1	4	0	NaN	NaN	23
Acidobacteriota-sp-004	ME21	M	NaN	NaN	0	0	4	0	NaN	NaN	23
Acidobacteriota-sp-004	ME21	N	NaN	NaN	0	1	4	0	NaN	NaN	23
Acidobacteriota-sp-004	ME21	O	NaN	NaN	0	0	4	0	NaN	NaN	23
Acidobacteriota-sp-004	ME21	P	NaN	NaN	0	0	4	0	NaN	NaN	23
Acidobacteriota-sp-004	ME21	Q	NaN	NaN	0	0	4	0	NaN	NaN	23
Acidobacteriota-sp-004	ME21	R	NaN	NaN	0	0	4	0	NaN	NaN	23
Acidobacteriota-sp-004	ME21	S	NaN	NaN	0	0	4	0	NaN	NaN	23
Acidobacteriota-sp-004	ME21	T	NaN	NaN	0	0	4	0	NaN	NaN	23
Acidobacteriota-sp-004	ME21	U	NaN	NaN	0	0	4	0	NaN	NaN	23
Acidobacteriota-sp-004	ME21	V	NaN	NaN	0	0	4	0	NaN	NaN	23
Acidobacteriota-sp-004	ME21	W	NaN	NaN	0	0	4	0	NaN	NaN	23
[truncated: 69,501 more rows]
