# Supplementary material for: Abundant and active community members respond to diel cycles in hot spring phototrophic mats
Source: ISME J. 2025 Jan 8;19(1):wraf001. doi: 10.1093/ismejo/wraf001 (PMC11788075; doi:10.1093/ismejo/wraf001)
Supplement: SupplementaryData16_wraf001 [file supplementarydata16_wraf001.xlsx]

## Sheet: dbCAN2results
Gene ID (JGI-IMG accession)	EC#	HMMER	dbCAN_sub	DIAMOND	Signalp	#ofTools	bin	Consensus Genome Designation	Lineage Designation
Ga0308410_100006628	-	GH109(1-177)	GH109_e7	N	N	2	matcore_51	Armatimonadota-sp-002	ArmatimonadotaOTU3like
Ga0308410_100007418	N	GH109(1-143)	N	N	N	1	matcore_51	Armatimonadota-sp-002	ArmatimonadotaOTU3like
Ga0308410_10000747	-	GH2(34-421)	GH2_e123	GH0	N	3	matcore_51	Armatimonadota-sp-002	ArmatimonadotaOTU3like
Ga0308410_10000833	-	GT2(188-284)	GT2	N	N	2	matcore_51	Armatimonadota-sp-002	ArmatimonadotaOTU3like
Ga0308410_100012910	-	GH109(2-153)	GH109_e7	N	N	2	matcore_51	Armatimonadota-sp-002	ArmatimonadotaOTU3like
Ga0308410_100012918	-	GH140(45-455)	GH140_e15	GH140	N	3	matcore_51	Armatimonadota-sp-002	ArmatimonadotaOTU3like
Ga0308410_100012927	3.2.1.6|3.2.1.4|-	CBM8(24-164)+GH51(212-632)	CBM8_e1+GH51_e50	CBM8+GH51	Y(1-18)	3	matcore_51	Armatimonadota-sp-002	ArmatimonadotaOTU3like
Ga0308410_100018223	-	GH109(1-158)	GH109_e7	N	N	2	matcore_51	Armatimonadota-sp-002	ArmatimonadotaOTU3like
Ga0308410_100025910	-	GH13_7(156-505)	GH13_e111	GH13	N	3	matcore_51	Armatimonadota-sp-002	ArmatimonadotaOTU3like
Ga0308410_10002597	-	GT4(205-353)	GT4_e459	N	N	2	matcore_51	Armatimonadota-sp-002	ArmatimonadotaOTU3like
Ga0308410_100029410	-	GH50(48-675)	GH50_e16	GH50	N	3	matcore_51	Armatimonadota-sp-002	ArmatimonadotaOTU3like
Ga0308410_10003578	-	GH84(112-411)	GH84_e8	N	N	2	matcore_51	Armatimonadota-sp-002	ArmatimonadotaOTU3like
Ga0308410_100038713	-	GH109(31-184)	GH109_e2	N	Y(1-29)	2	matcore_51	Armatimonadota-sp-002	ArmatimonadotaOTU3like
Ga0308410_100044721	-	GT2(6-235)	GT2	N	N	2	matcore_51	Armatimonadota-sp-002	ArmatimonadotaOTU3like
Ga0308410_10006088	-	GT9(77-305)	GT9_e224	N	N	2	matcore_51	Armatimonadota-sp-002	ArmatimonadotaOTU3like
Ga0308410_100064811	-	CE7(46-285)	CE7_e36	N	N	2	matcore_51	Armatimonadota-sp-002	ArmatimonadotaOTU3like
Ga0308410_10006486	-	GT2(7-112)	GT2	N	N	2	matcore_51	Armatimonadota-sp-002	ArmatimonadotaOTU3like
Ga0308410_10006488	-	GT2(8-125)	GT2	N	N	2	matcore_51	Armatimonadota-sp-002	ArmatimonadotaOTU3like
Ga0308410_10006807	2.4.1.339	GH130(3-348)	GH130_e0	N	N	2	matcore_51	Armatimonadota-sp-002	ArmatimonadotaOTU3like
Ga0308410_100068210	2.4.99.-	GT30(33-213)	GT30_e0	N	N	2	matcore_51	Armatimonadota-sp-002	ArmatimonadotaOTU3like
Ga0308410_100073212	N	AA12(46-393)	N	N	N	1	matcore_51	Armatimonadota-sp-002	ArmatimonadotaOTU3like
Ga0308410_100073220	-	GT83(3-502)	GT83_e95	N	N	2	matcore_51	Armatimonadota-sp-002	ArmatimonadotaOTU3like
Ga0308410_10007642	3.2.1.21	GH1(2-440)	GH1_e69	GH1	N	3	matcore_51	Armatimonadota-sp-002	ArmatimonadotaOTU3like
Ga0308410_10010017	-	GT2(5-126)	GT2	N	N	2	matcore_51	Armatimonadota-sp-002	ArmatimonadotaOTU3like
Ga0308410_100117310	N	GH109(34-180)	N	N	N	1	matcore_51	Armatimonadota-sp-002	ArmatimonadotaOTU3like
Ga0308410_100117311	N	GT83(109-399)	N	N	N	1	matcore_51	Armatimonadota-sp-002	ArmatimonadotaOTU3like
Ga0308410_10011732	-	CE4(58-181)	CE4_e21	N	N	2	matcore_51	Armatimonadota-sp-002	ArmatimonadotaOTU3like
Ga0308410_10011734	3.2.1.54|3.2.1.133|3.2.1.135|-	GH13_20(270-563)	CBM48_e59+GH13_e225	CBM34+CBM48+GH13_20	N	3	matcore_51	Armatimonadota-sp-002	ArmatimonadotaOTU3like
Ga0308410_10012901	-	GH5_36(19-301)	GH5_e166	N	N	2	matcore_51	Armatimonadota-sp-002	ArmatimonadotaOTU3like
Ga0308410_100143813	-	GH109(57-211)	GH109_e2	N	N	2	matcore_51	Armatimonadota-sp-002	ArmatimonadotaOTU3like
Ga0308410_10018898	-	GT2(7-121)	GT2	N	N	2	matcore_51	Armatimonadota-sp-002	ArmatimonadotaOTU3like
Ga0308410_10018921	-	GH51(5-601)	GH51_e33	GH51	N	3	matcore_51	Armatimonadota-sp-002	ArmatimonadotaOTU3like
Ga0308410_100189813	2.4.1.109	GT105(81-199)	GT105_e5	N	N	2	matcore_51	Armatimonadota-sp-002	ArmatimonadotaOTU3like
Ga0308410_100243811	-	GT4(195-345)	GT4_e2727	N	N	2	matcore_51	Armatimonadota-sp-002	ArmatimonadotaOTU3like
Ga0308410_100255410	-	GT2(7-166)	GT2	N	N	2	matcore_51	Armatimonadota-sp-002	ArmatimonadotaOTU3like
Ga0308410_10029095	-	GH167(309-998)	GH167_e1	N	Y(1-21)	2	matcore_51	Armatimonadota-sp-002	ArmatimonadotaOTU3like
Ga0308410_10029992	-	GT2(8-131)	GT2	N	N	2	matcore_51	Armatimonadota-sp-002	ArmatimonadotaOTU3like
Ga0308410_10029993	-	GT4(196-345)	GT4_e2727	N	N	2	matcore_51	Armatimonadota-sp-002	ArmatimonadotaOTU3like
Ga0308410_10029997	2.4.1.18|3.2.1.1	GH57(9-448)	GH57_e46	GH57	N	3	matcore_51	Armatimonadota-sp-002	ArmatimonadotaOTU3like
Ga0308410_10030099	3.2.1.54|3.2.1.133|3.2.1.135|-	GH13_20(262-555)	CBM48_e59+GH13_e225	CBM34+CBM48+GH13_20	N	3	matcore_51	Armatimonadota-sp-002	ArmatimonadotaOTU3like
Ga0308410_100302210	-	PL12_3(103-235)	PL12_e38	N	N	2	matcore_51	Armatimonadota-sp-002	ArmatimonadotaOTU3like
Ga0308410_10030593	-	CE9(10-382)	CE9_e68	N	N	2	matcore_51	Armatimonadota-sp-002	ArmatimonadotaOTU3like
Ga0308410_10031485	-	GT4(202-348)	GT4_e2592	N	N	2	matcore_51	Armatimonadota-sp-002	ArmatimonadotaOTU3like
Ga0308410_10031971	-	GH163(191-357)	GH163_e8	N	N	2	matcore_51	Armatimonadota-sp-002	ArmatimonadotaOTU3like
Ga0308410_10031973	-	GT4(175-327)	GT4_e2664	N	N	2	matcore_51	Armatimonadota-sp-002	ArmatimonadotaOTU3like
Ga0308410_10039095	-	GH23(75-178)	GH23_e958	N	N	2	matcore_51	Armatimonadota-sp-002	ArmatimonadotaOTU3like
Ga0308410_10043742	N	GT83(39-461)	N	N	N	1	matcore_51	Armatimonadota-sp-002	ArmatimonadotaOTU3like
Ga0308410_10045332	2.4.1.339	GH130(104-349)	GH130_e0	N	N	2	matcore_51	Armatimonadota-sp-002	ArmatimonadotaOTU3like
Ga0308410_10049302	-	GT4(206-355)	GT4_e2727	N	N	2	matcore_51	Armatimonadota-sp-002	ArmatimonadotaOTU3like
Ga0308410_10049304	-	GT4(211-358)	GT4_e2727	N	N	2	matcore_51	Armatimonadota-sp-002	ArmatimonadotaOTU3like
Ga0308410_10049306	-	GT2(8-136)	GT2	N	N	2	matcore_51	Armatimonadota-sp-002	ArmatimonadotaOTU3like
Ga0308410_10050491	-	GH163(2-134)	GH163_e15	N	N	2	matcore_51	Armatimonadota-sp-002	ArmatimonadotaOTU3like
Ga0308410_10050796	-	GT4(193-333)	GT4_e1984	N	N	2	matcore_51	Armatimonadota-sp-002	ArmatimonadotaOTU3like
Ga0308410_10052585	-	GT4(208-356)	GT4_e3552	N	N	2	matcore_51	Armatimonadota-sp-002	ArmatimonadotaOTU3like
Ga0308410_10052586	-	GT4(198-349)	GT4_e1634	GT4	N	3	matcore_51	Armatimonadota-sp-002	ArmatimonadotaOTU3like
Ga0308410_10054922	-	AA4(11-241)	AA4_e1	N	N	2	matcore_51	Armatimonadota-sp-002	ArmatimonadotaOTU3like
Ga0308410_10058225	-	GH23(178-294)	GH23_e958	N	N	2	matcore_51	Armatimonadota-sp-002	ArmatimonadotaOTU3like
Ga0308410_10059045	3.2.1.6|3.2.1.4|-	CBM8(24-164)+GH51(211-632)	CBM8_e4+GH51_e50	CBM8+GH51	Y(1-18)	3	matcore_51	Armatimonadota-sp-002	ArmatimonadotaOTU3like
Ga0308410_10063004	N	CE14(56-211)	N	N	N	1	matcore_51	Armatimonadota-sp-002	ArmatimonadotaOTU3like
Ga0308410_10067472	-	GT94(217-388)	GT4_e3429	N	N	2	matcore_51	Armatimonadota-sp-002	ArmatimonadotaOTU3like
Ga0308410_10067475	-	GT4(186-322)	GT4_e1899	N	N	2	matcore_51	Armatimonadota-sp-002	ArmatimonadotaOTU3like
Ga0308410_10070651	-	GH109(5-385)	GH109_e7	N	N	2	matcore_51	Armatimonadota-sp-002	ArmatimonadotaOTU3like
Ga0308410_10072085	N	CE1(282-451)	N	N	N	1	matcore_51	Armatimonadota-sp-002	ArmatimonadotaOTU3like
Ga0308410_10083373	-	GT19(6-363)	GT19_e42	N	N	2	matcore_51	Armatimonadota-sp-002	ArmatimonadotaOTU3like
Ga0308410_10083376	-	CE11(9-122)+CE11(220-315)	CE11_e21	N	N	2	matcore_51	Armatimonadota-sp-002	ArmatimonadotaOTU3like
Ga0308410_10084404	-	GT4(193-332)	GT4_e1984	N	N	2	matcore_51	Armatimonadota-sp-002	ArmatimonadotaOTU3like
Ga0308410_10092182	N	GH109(9-161)	N	N	N	1	matcore_51	Armatimonadota-sp-002	ArmatimonadotaOTU3like
Ga0308410_10092186	-	GH109(2-144)	GH109_e7	N	N	2	matcore_51	Armatimonadota-sp-002	ArmatimonadotaOTU3like
Ga0308410_10092763	-	GT2(9-177)	GT2	N	N	2	matcore_51	Armatimonadota-sp-002	ArmatimonadotaOTU3like
Ga0308410_10097453	3.2.1.8	GH10(51-351)	GH10_e77	GH10	N	3	matcore_51	Armatimonadota-sp-002	ArmatimonadotaOTU3like
Ga0308410_10107574	-	GH5_36(19-301)	GH5_e166	N	N	2	matcore_51	Armatimonadota-sp-002	ArmatimonadotaOTU3like
Ga0308410_10111953	N	CBM9(38-186)	N	N	Y(1-19)	1	matcore_51	Armatimonadota-sp-002	ArmatimonadotaOTU3like
Ga0308410_10114834	N	GH109(9-161)	N	N	N	1	matcore_51	Armatimonadota-sp-002	ArmatimonadotaOTU3like
Ga0308410_10120164	-	GT26(82-248)	GT26_e125	N	N	2	matcore_51	Armatimonadota-sp-002	ArmatimonadotaOTU3like
Ga0308410_10125175	N	GT83(34-492)	N	N	N	1	matcore_51	Armatimonadota-sp-002	ArmatimonadotaOTU3like
Ga0308410_10126143	-	GT9(82-333)	GT9_e93	N	N	2	matcore_51	Armatimonadota-sp-002	ArmatimonadotaOTU3like
Ga0308410_10129535	2.4.1.109	GT105(9-127)	GT105_e5	N	N	2	matcore_51	Armatimonadota-sp-002	ArmatimonadotaOTU3like
Ga0308410_10131472	-	GH141(10-520)	GH141_e24	GH141	N	3	matcore_51	Armatimonadota-sp-002	ArmatimonadotaOTU3like
Ga0308410_10133851	-	GT2(4-232)	GT2	N	N	2	matcore_51	Armatimonadota-sp-002	ArmatimonadotaOTU3like
Ga0308410_10134621	-	AA4(10-240)	AA4_e1	N	N	2	matcore_51	Armatimonadota-sp-002	ArmatimonadotaOTU3like
Ga0308410_10135931	-	GT4(168-319)	GT4_e2664	N	N	2	matcore_51	Armatimonadota-sp-002	ArmatimonadotaOTU3like
Ga0308410_10138674	-	GT2(8-163)	GT2	N	N	2	matcore_51	Armatimonadota-sp-002	ArmatimonadotaOTU3like
Ga0308410_10140123	-	GH33(19-350)	GH33_e94	GH33	N	3	matcore_51	Armatimonadota-sp-002	ArmatimonadotaOTU3like
Ga0308410_10141774	-	GT51(77-251)	GT51_e132	N	N	2	matcore_51	Armatimonadota-sp-002	ArmatimonadotaOTU3like
Ga0308410_10141872	3.2.1.6|3.2.1.4|-	CBM8(24-164)+GH51(211-633)	CBM8_e1+GH51_e50	CBM8+GH51	Y(1-18)	3	matcore_51	Armatimonadota-sp-002	ArmatimonadotaOTU3like
Ga0308410_10155903	-	GT2(40-157)	GT2	N	N	2	matcore_51	Armatimonadota-sp-002	ArmatimonadotaOTU3like
Ga0308410_10157621	-	GT2(15-134)	GT2	N	N	2	matcore_51	Armatimonadota-sp-002	ArmatimonadotaOTU3like
Ga0308410_10162861	-	GT2(166-278)	GT2	N	N	2	matcore_51	Armatimonadota-sp-002	ArmatimonadotaOTU3like
Ga0308410_10164514	-	GT9(95-347)	GT9_e93	N	N	2	matcore_51	Armatimonadota-sp-002	ArmatimonadotaOTU3like
Ga0308410_10166142	-	GT4(190-340)	GT4_e564	N	N	2	matcore_51	Armatimonadota-sp-002	ArmatimonadotaOTU3like
Ga0308410_10166801	-	GT4(2-147)	GT4_e2664	N	N	2	matcore_51	Armatimonadota-sp-002	ArmatimonadotaOTU3like
Ga0308410_10167812	-	GT4(192-335)	GT4_e2219	N	N	2	matcore_51	Armatimonadota-sp-002	ArmatimonadotaOTU3like
Ga0308410_10167992	-	GH172(74-360)	GH172_e10	N	N	2	matcore_51	Armatimonadota-sp-002	ArmatimonadotaOTU3like
Ga0308410_10168702	N	GH109(3-145)	N	N	N	1	matcore_51	Armatimonadota-sp-002	ArmatimonadotaOTU3like
Ga0308410_10169413	3.2.1.21	GH1(2-440)	GH1_e69	GH1	N	3	matcore_51	Armatimonadota-sp-002	ArmatimonadotaOTU3like
Ga0308410_10170761	-	GH109(3-152)	GH109_e7	N	N	2	matcore_51	Armatimonadota-sp-002	ArmatimonadotaOTU3like
Ga0308410_10175963	-	CE4(56-180)	CE4_e201	N	N	2	matcore_51	Armatimonadota-sp-002	ArmatimonadotaOTU3like
Ga0308410_10025545	3.2.1.151|3.2.1.150	N	GH74_e1	N	Y(1-19)	1	matcore_51	Armatimonadota-sp-002	ArmatimonadotaOTU3like
Ga0308410_10052584	-	N	GT4_e94	N	N	1	matcore_51	Armatimonadota-sp-002	ArmatimonadotaOTU3like
Ga0308410_10067473	-	N	GT4_e351	N	N	1	matcore_51	Armatimonadota-sp-002	ArmatimonadotaOTU3like
Ga0308410_10157623	-	N	GT4_e1663	N	N	1	matcore_51	Armatimonadota-sp-002	ArmatimonadotaOTU3like
Ga0308410_100063717	-	N	GT4_e3610	N	N	1	matcore_51	Armatimonadota-sp-002	ArmatimonadotaOTU3like
Ga0308410_10018899	3.2.1.151|-	N	GH74_e0+GH74_e4	N	N	1	matcore_51	Armatimonadota-sp-002	ArmatimonadotaOTU3like
Ga0308410_10138672	-	N	GT4_e2875	N	N	1	matcore_51	Armatimonadota-sp-002	ArmatimonadotaOTU3like
Ga0308410_100007425	N	N	N	CE8	N	1	matcore_51	Armatimonadota-sp-002	ArmatimonadotaOTU3like
Ga0308410_10003875	N	N	N	GT2	N	1	matcore_51	Armatimonadota-sp-002	ArmatimonadotaOTU3like
Ga0308410_10006823	N	N	N	GH13	N	1	matcore_51	Armatimonadota-sp-002	ArmatimonadotaOTU3like
Ga0308410_10007417	N	N	N	GT58	N	1	matcore_51	Armatimonadota-sp-002	ArmatimonadotaOTU3like
Ga0308410_10010013	N	N	N	GH28	N	1	matcore_51	Armatimonadota-sp-002	ArmatimonadotaOTU3like
Ga0308410_10020702	N	N	N	GH13	N	1	matcore_51	Armatimonadota-sp-002	ArmatimonadotaOTU3like
Ga0308410_10025543	N	N	N	GH13_23	N	1	matcore_51	Armatimonadota-sp-002	ArmatimonadotaOTU3like
Ga0308410_10028886	N	N	N	GT83	N	1	matcore_51	Armatimonadota-sp-002	ArmatimonadotaOTU3like
Ga0308410_10033824	N	N	N	GT2	N	1	matcore_51	Armatimonadota-sp-002	ArmatimonadotaOTU3like
Ga0308410_10039262	N	N	N	GH1	N	1	matcore_51	Armatimonadota-sp-002	ArmatimonadotaOTU3like
Ga0308410_10040615	N	N	N	GT0	N	1	matcore_51	Armatimonadota-sp-002	ArmatimonadotaOTU3like
Ga0308410_10048883	N	N	N	GT4	N	1	matcore_51	Armatimonadota-sp-002	ArmatimonadotaOTU3like
Ga0308410_10048884	N	N	N	GH0	N	1	matcore_51	Armatimonadota-sp-002	ArmatimonadotaOTU3like
Ga0308410_10050493	N	N	N	GT2	N	1	matcore_51	Armatimonadota-sp-002	ArmatimonadotaOTU3like
Ga0308410_10053144	N	N	N	CBM50+GH25	N	1	matcore_51	Armatimonadota-sp-002	ArmatimonadotaOTU3like
Ga0308410_10079301	N	N	N	GT58	N	1	matcore_51	Armatimonadota-sp-002	ArmatimonadotaOTU3like
Ga0308410_10080754	N	N	N	GH13	N	1	matcore_51	Armatimonadota-sp-002	ArmatimonadotaOTU3like
Ga0308410_10084873	N	N	N	GH9	N	1	matcore_51	Armatimonadota-sp-002	ArmatimonadotaOTU3like
Ga0308410_10086593	N	N	N	GH28	N	1	matcore_51	Armatimonadota-sp-002	ArmatimonadotaOTU3like
Ga0308410_10107612	N	N	N	GH38	N	1	matcore_51	Armatimonadota-sp-002	ArmatimonadotaOTU3like
Ga0308410_10136893	N	N	N	GH13_30	N	1	matcore_51	Armatimonadota-sp-002	ArmatimonadotaOTU3like
Ga0308410_10141262	N	N	N	GH28	N	1	matcore_51	Armatimonadota-sp-002	ArmatimonadotaOTU3like
Ga0308394_100029911	-	GH109(31-184)	GH109_e2	N	N	2	me2_12	Armatimonadota-sp-002	ArmatimonadotaOTU3like
Ga0308394_100061410	3.2.1.6|3.2.1.4|-	CBM8(24-164)+GH51(212-461)	CBM8_e1+GH51_e50	CBM8+GH51	Y(1-18)	3	me2_12	Armatimonadota-sp-002	ArmatimonadotaOTU3like
Ga0308394_100061419	-	GH140(45-455)	GH140_e15	GH140	N	3	me2_12	Armatimonadota-sp-002	ArmatimonadotaOTU3like
Ga0308394_100097111	3.2.1.21	GH1(2-440)	GH1_e69	GH1	N	3	me2_12	Armatimonadota-sp-002	ArmatimonadotaOTU3like
Ga0308394_100097210	-	CE7(46-285)	CE7_e36	N	N	2	me2_12	Armatimonadota-sp-002	ArmatimonadotaOTU3like
Ga0308394_10009725	-	GT2(7-112)	GT2	N	N	2	me2_12	Armatimonadota-sp-002	ArmatimonadotaOTU3like
Ga0308394_10009727	-	GT2(8-125)	GT2	N	N	2	me2_12	Armatimonadota-sp-002	ArmatimonadotaOTU3like
Ga0308394_10009749	-	GH109(1-177)	GH109_e7	N	N	2	me2_12	Armatimonadota-sp-002	ArmatimonadotaOTU3like
Ga0308394_10012719	2.4.1.339	GH130(3-349)	GH130_e0	N	N	2	me2_12	Armatimonadota-sp-002	ArmatimonadotaOTU3like
Ga0308394_10015331	-	GH109(1-158)	GH109_e7	N	N	2	me2_12	Armatimonadota-sp-002	ArmatimonadotaOTU3like
Ga0308394_10016085	-	GH2(34-421)	GH2_e123	GH0	N	3	me2_12	Armatimonadota-sp-002	ArmatimonadotaOTU3like
Ga0308394_10016669	-	GH84(112-411)	GH84_e8	N	N	2	me2_12	Armatimonadota-sp-002	ArmatimonadotaOTU3like
Ga0308394_10017283	N	GH109(1-143)	N	N	N	1	me2_12	Armatimonadota-sp-002	ArmatimonadotaOTU3like
Ga0308394_10018171	-	GH51(1-326)	GH51_e33	N	N	2	me2_12	Armatimonadota-sp-002	ArmatimonadotaOTU3like
Ga0308394_10019194	-	GT2(5-126)	GT2	N	N	2	me2_12	Armatimonadota-sp-002	ArmatimonadotaOTU3like
Ga0308394_10021381	3.2.1.23	GH2(26-387)	GH2_e112	N	Y(1-23)	2	me2_12	Armatimonadota-sp-002	ArmatimonadotaOTU3like
Ga0308394_10024955	-	GH23(75-178)	GH23_e958	N	N	2	me2_12	Armatimonadota-sp-002	ArmatimonadotaOTU3like
Ga0308394_10025901	-	GH163(191-350)	GH163_e14	N	N	2	me2_12	Armatimonadota-sp-002	ArmatimonadotaOTU3like
Ga0308394_10025903	-	GT4(191-343)	GT4_e2664	N	N	2	me2_12	Armatimonadota-sp-002	ArmatimonadotaOTU3like
Ga0308394_10026343	N	AA12(46-393)	N	N	N	1	me2_12	Armatimonadota-sp-002	ArmatimonadotaOTU3like
Ga0308394_10028293	-	GH23(233-349)	GH23_e958	N	N	2	me2_12	Armatimonadota-sp-002	ArmatimonadotaOTU3like
Ga0308394_10030037	-	GT105(81-199)	GT105_e6	N	N	2	me2_12	Armatimonadota-sp-002	ArmatimonadotaOTU3like
Ga0308394_10030488	-	GT2(5-86)	GT2	N	N	2	me2_12	Armatimonadota-sp-002	ArmatimonadotaOTU3like
Ga0308394_10034824	-	GH13_7(156-505)	GH13_e111	GH13	N	3	me2_12	Armatimonadota-sp-002	ArmatimonadotaOTU3like
Ga0308394_10035866	-	GH13_20(2-166)	GH13_e126	N	N	2	me2_12	Armatimonadota-sp-002	ArmatimonadotaOTU3like
Ga0308394_10036615	N	CE14(56-211)	N	N	N	1	me2_12	Armatimonadota-sp-002	ArmatimonadotaOTU3like
Ga0308394_10039902	-	GH109(5-386)	GH109_e7	N	N	2	me2_12	Armatimonadota-sp-002	ArmatimonadotaOTU3like
Ga0308394_10041294	-	GT83(3-526)	GT83_e95	N	N	2	me2_12	Armatimonadota-sp-002	ArmatimonadotaOTU3like
Ga0308394_10041522	-	GT4(198-346)	GT4_e2727	N	N	2	me2_12	Armatimonadota-sp-002	ArmatimonadotaOTU3like
Ga0308394_10044015	-	GT4(213-317)	GT4_e3636	N	N	2	me2_12	Armatimonadota-sp-002	ArmatimonadotaOTU3like
Ga0308394_10046924	-	GH167(47-736)	GH167_e1	N	N	2	me2_12	Armatimonadota-sp-002	ArmatimonadotaOTU3like
Ga0308394_10049701	-	GT4(7-157)	GT4_e2727	N	N	2	me2_12	Armatimonadota-sp-002	ArmatimonadotaOTU3like
Ga0308394_10049703	-	GT4(219-370)	GT4_e2727	N	N	2	me2_12	Armatimonadota-sp-002	ArmatimonadotaOTU3like
Ga0308394_10050004	N	CE1(282-451)	N	N	N	1	me2_12	Armatimonadota-sp-002	ArmatimonadotaOTU3like
Ga0308394_10052412	-	GH141(24-534)	GH141_e24	GH141	Y(1-18)	3	me2_12	Armatimonadota-sp-002	ArmatimonadotaOTU3like
Ga0308394_10057322	-	CE7(46-285)	CE7_e36	N	Y(1-23)	2	me2_12	Armatimonadota-sp-002	ArmatimonadotaOTU3like
Ga0308394_10057772	-	GT26(82-248)	GT26_e125	N	N	2	me2_12	Armatimonadota-sp-002	ArmatimonadotaOTU3like
Ga0308394_10058174	-	GT4(176-327)	GT4_e2664	N	N	2	me2_12	Armatimonadota-sp-002	ArmatimonadotaOTU3like
Ga0308394_10062561	N	CBM9(37-178)	N	N	Y(1-19)	1	me2_12	Armatimonadota-sp-002	ArmatimonadotaOTU3like
Ga0308394_10062984	-	GT9(77-305)	GT9_e224	N	N	2	me2_12	Armatimonadota-sp-002	ArmatimonadotaOTU3like
Ga0308394_10063761	2.4.99.-	GT30(33-213)	GT30_e0	N	N	2	me2_12	Armatimonadota-sp-002	ArmatimonadotaOTU3like
Ga0308394_10064382	-	GT4(202-348)	GT4_e2592	N	N	2	me2_12	Armatimonadota-sp-002	ArmatimonadotaOTU3like
Ga0308394_10067505	3.2.1.6|3.2.1.4|-	CBM8(24-164)+GH51(211-633)	CBM8_e4+GH51_e50	CBM8+GH51	Y(1-18)	3	me2_12	Armatimonadota-sp-002	ArmatimonadotaOTU3like
Ga0308394_10068502	-	GT9(73-311)	GT9_e103	N	N	2	me2_12	Armatimonadota-sp-002	ArmatimonadotaOTU3like
Ga0308394_10070501	-	GT4(132-284)	GT4_e2664	N	N	2	me2_12	Armatimonadota-sp-002	ArmatimonadotaOTU3like
Ga0308394_10073902	3.1.1.72	CE7(11-292)	CE7_e23	N	N	2	me2_12	Armatimonadota-sp-002	ArmatimonadotaOTU3like
Ga0308394_10077333	-	GT2(9-126)	GT2	N	N	2	me2_12	Armatimonadota-sp-002	ArmatimonadotaOTU3like
Ga0308394_10077954	-	GT4(72-224)	GT4_e2664	N	N	2	me2_12	Armatimonadota-sp-002	ArmatimonadotaOTU3like
Ga0308394_10080281	-	GH5_36(2-239)	GH5_e166	N	N	2	me2_12	Armatimonadota-sp-002	ArmatimonadotaOTU3like
Ga0308394_10084282	-	GT4(193-332)	GT4_e1984	N	N	2	me2_12	Armatimonadota-sp-002	ArmatimonadotaOTU3like
Ga0308394_10085341	2.4.1.109	GT105(81-198)	GT105_e5	N	N	2	me2_12	Armatimonadota-sp-002	ArmatimonadotaOTU3like
Ga0308394_10085802	-	GH109(3-152)	GH109_e7	N	N	2	me2_12	Armatimonadota-sp-002	ArmatimonadotaOTU3like
Ga0308394_10086822	3.2.1.52|3.2.1.169	GH84(112-412)	GH84_e15	N	N	2	me2_12	Armatimonadota-sp-002	ArmatimonadotaOTU3like
Ga0308394_10087812	-	GT2(188-286)	GT2	N	N	2	me2_12	Armatimonadota-sp-002	ArmatimonadotaOTU3like
Ga0308394_10087835	-	GH109(2-153)	GH109_e7	N	N	2	me2_12	Armatimonadota-sp-002	ArmatimonadotaOTU3like
Ga0308394_10088382	-	GH51(200-798)	GH51_e33	GH51	Y(1-38)	3	me2_12	Armatimonadota-sp-002	ArmatimonadotaOTU3like
Ga0308394_10092021	2.4.1.109	GT105(41-168)	GT105_e5	N	N	2	me2_12	Armatimonadota-sp-002	ArmatimonadotaOTU3like
Ga0308394_10092211	3.2.1.40	GH78(3-410)	GH78_e71	CBM67+GH78	N	3	me2_12	Armatimonadota-sp-002	ArmatimonadotaOTU3like
Ga0308394_10094291	-	GT4(6-110)	GT4_e1928	N	N	2	me2_12	Armatimonadota-sp-002	ArmatimonadotaOTU3like
Ga0308394_10095623	-	AA4(10-240)	AA4_e1	N	N	2	me2_12	Armatimonadota-sp-002	ArmatimonadotaOTU3like
Ga0308394_10097212	-	GT4(202-348)	GT4_e3394	N	N	2	me2_12	Armatimonadota-sp-002	ArmatimonadotaOTU3like
Ga0308394_10098682	-	GT28(186-349)	GT28_e19	N	N	2	me2_12	Armatimonadota-sp-002	ArmatimonadotaOTU3like
Ga0308394_10100872	-	GT2(5-130)	GT2	N	N	2	me2_12	Armatimonadota-sp-002	ArmatimonadotaOTU3like
Ga0308394_10101131	-	GT4(108-260)	GT4_e2664	N	N	2	me2_12	Armatimonadota-sp-002	ArmatimonadotaOTU3like
Ga0308394_10105143	-	GT2(9-143)	GT2	N	N	2	me2_12	Armatimonadota-sp-002	ArmatimonadotaOTU3like
Ga0308394_10105522	-	GH23(225-341)	GH23_e958	N	N	2	me2_12	Armatimonadota-sp-002	ArmatimonadotaOTU3like
Ga0308394_10106672	-	GT4(198-349)	GT4_e1634	GT4	N	3	me2_12	Armatimonadota-sp-002	ArmatimonadotaOTU3like
Ga0308394_10106673	-	GT4(208-319)	GT4_e223	N	N	2	me2_12	Armatimonadota-sp-002	ArmatimonadotaOTU3like
Ga0308394_10106862	-	GH5_36(19-301)	GH5_e166	N	N	2	me2_12	Armatimonadota-sp-002	ArmatimonadotaOTU3like
Ga0308394_10107581	3.2.1.6|3.2.1.4	GH51(119-540)	GH51_e50	CBM8+GH51	N	3	me2_12	Armatimonadota-sp-002	ArmatimonadotaOTU3like
Ga0308394_10107582	-	GT9(83-225)	GT9_e93	N	N	2	me2_12	Armatimonadota-sp-002	ArmatimonadotaOTU3like
Ga0308394_10110013	-	GT5(7-481)	GT5_e40	GT5	N	3	me2_12	Armatimonadota-sp-002	ArmatimonadotaOTU3like
Ga0308394_10028682	-	N	GT4_e3610	N	N	1	me2_12	Armatimonadota-sp-002	ArmatimonadotaOTU3like
Ga0308394_10060715	-	N	GH140_e15	N	N	1	me2_12	Armatimonadota-sp-002	ArmatimonadotaOTU3like
Ga0308394_10064715	3.2.1.151|3.2.1.150	N	GH74_e1	N	Y(1-19)	1	me2_12	Armatimonadota-sp-002	ArmatimonadotaOTU3like
Ga0308394_10093352	-	N	GH16_e73	N	N	1	me2_12	Armatimonadota-sp-002	ArmatimonadotaOTU3like
Ga0308394_10096021	-	N	GH20_e41	N	Y(1-37)	1	me2_12	Armatimonadota-sp-002	ArmatimonadotaOTU3like
Ga0308394_100029919	N	N	N	GT2	N	1	me2_12	Armatimonadota-sp-002	ArmatimonadotaOTU3like
Ga0308394_10010556	N	N	N	GH0	N	1	me2_12	Armatimonadota-sp-002	ArmatimonadotaOTU3like
Ga0308394_10010557	N	N	N	GT4	N	1	me2_12	Armatimonadota-sp-002	ArmatimonadotaOTU3like
Ga0308394_10019305	N	N	N	GT58	N	1	me2_12	Armatimonadota-sp-002	ArmatimonadotaOTU3like
Ga0308394_10020135	N	N	N	GH1	N	1	me2_12	Armatimonadota-sp-002	ArmatimonadotaOTU3like
Ga0308394_10027004	N	N	N	GT2	N	1	me2_12	Armatimonadota-sp-002	ArmatimonadotaOTU3like
Ga0308394_10043054	N	N	N	GT0	N	1	me2_12	Armatimonadota-sp-002	ArmatimonadotaOTU3like
Ga0308394_10044234	N	N	N	GH13	N	1	me2_12	Armatimonadota-sp-002	ArmatimonadotaOTU3like
Ga0308394_10046983	N	N	N	GH1	N	1	me2_12	Armatimonadota-sp-002	ArmatimonadotaOTU3like
Ga0308394_10053762	N	N	N	GT1	N	1	me2_12	Armatimonadota-sp-002	ArmatimonadotaOTU3like
Ga0308394_10063713	N	N	N	GH13	N	1	me2_12	Armatimonadota-sp-002	ArmatimonadotaOTU3like
Ga0308394_10066541	N	N	N	GH13_30	N	1	me2_12	Armatimonadota-sp-002	ArmatimonadotaOTU3like
Ga0308394_10066762	N	N	N	CE14	N	1	me2_12	Armatimonadota-sp-002	ArmatimonadotaOTU3like
Ga0308394_10068722	N	N	N	GH0	Y(1-19)	1	me2_12	Armatimonadota-sp-002	ArmatimonadotaOTU3like
Ga0308394_10069933	N	N	N	GT83	N	1	me2_12	Armatimonadota-sp-002	ArmatimonadotaOTU3like
Ga0308394_10072773	N	N	N	GT2	N	1	me2_12	Armatimonadota-sp-002	ArmatimonadotaOTU3like
Ga0308394_10083052	N	N	N	CE8	N	1	me2_12	Armatimonadota-sp-002	ArmatimonadotaOTU3like
Ga0308394_10083972	N	N	N	GH38	N	1	me2_12	Armatimonadota-sp-002	ArmatimonadotaOTU3like
Ga0308394_10100712	N	N	N	CBM47	N	1	me2_12	Armatimonadota-sp-002	ArmatimonadotaOTU3like
Ga0308394_10109443	N	N	N	GH28	N	1	me2_12	Armatimonadota-sp-002	ArmatimonadotaOTU3like
Ga0308420_100059715	-	GH2(34-421)	GH2_e123	GH0	N	3	MS55_51	Armatimonadota-sp-002	ArmatimonadotaOTU3like
Ga0308420_10005974	N	GH109(1-143)	N	N	N	1	MS55_51	Armatimonadota-sp-002	ArmatimonadotaOTU3like
Ga0308420_100086711	-	GH109(31-184)	GH109_e2	N	Y(1-29)	2	MS55_51	Armatimonadota-sp-002	ArmatimonadotaOTU3like
Ga0308420_10015945	2.4.1.339	GH130(3-349)	GH130_e0	N	N	2	MS55_51	Armatimonadota-sp-002	ArmatimonadotaOTU3like
Ga0308420_10029763	3.1.1.72	CE7(11-294)	CE7_e23	N	N	2	MS55_51	Armatimonadota-sp-002	ArmatimonadotaOTU3like
Ga0308420_10034176	-	GH84(112-411)	GH84_e8	N	N	2	MS55_51	Armatimonadota-sp-002	ArmatimonadotaOTU3like
Ga0308420_10035794	-	GT9(77-304)	GT9_e224	N	N	2	MS55_51	Armatimonadota-sp-002	ArmatimonadotaOTU3like
Ga0308420_10035945	-	GH23(75-178)	GH23_e958	N	N	2	MS55_51	Armatimonadota-sp-002	ArmatimonadotaOTU3like
Ga0308420_10035971	-	GH140(45-222)	GH140_e15	N	N	2	MS55_51	Armatimonadota-sp-002	ArmatimonadotaOTU3like
Ga0308420_10035979	-	GH109(2-153)	GH109_e7	N	N	2	MS55_51	Armatimonadota-sp-002	ArmatimonadotaOTU3like
Ga0308420_10038837	2.4.99.-	GT30(33-213)	GT30_e0	N	N	2	MS55_51	Armatimonadota-sp-002	ArmatimonadotaOTU3like
Ga0308420_10039133	-	GH109(1-158)	GH109_e7	N	N	2	MS55_51	Armatimonadota-sp-002	ArmatimonadotaOTU3like
Ga0308420_10039957	N	GH109(9-161)	N	N	N	1	MS55_51	Armatimonadota-sp-002	ArmatimonadotaOTU3like
Ga0308420_10041063	-	GT4(218-370)	GT4_e2727	N	N	2	MS55_51	Armatimonadota-sp-002	ArmatimonadotaOTU3like
Ga0308420_10041065	-	GT4(195-345)	GT4_e2727	N	N	2	MS55_51	Armatimonadota-sp-002	ArmatimonadotaOTU3like
Ga0308420_10042443	-	GH163(193-447)	GH163_e14	GH163	N	3	MS55_51	Armatimonadota-sp-002	ArmatimonadotaOTU3like
Ga0308420_10042677	N	AA12(46-393)	N	N	N	1	MS55_51	Armatimonadota-sp-002	ArmatimonadotaOTU3like
Ga0308420_10044581	3.2.1.6|3.2.1.4|-	CBM8(5-97)+GH51(145-394)	CBM8_e4+GH51_e50	CBM8+GH51	N	3	MS55_51	Armatimonadota-sp-002	ArmatimonadotaOTU3like
Ga0308420_10045912	-	GT105(81-199)	GT105_e6	N	N	2	MS55_51	Armatimonadota-sp-002	ArmatimonadotaOTU3like
Ga0308420_10047065	-	GT4(205-353)	GT4_e459	N	N	2	MS55_51	Armatimonadota-sp-002	ArmatimonadotaOTU3like
Ga0308420_10047836	-	GT4(208-357)	GT4_e3552	N	N	2	MS55_51	Armatimonadota-sp-002	ArmatimonadotaOTU3like
Ga0308420_10047837	-	GT4(220-371)	GT4_e1634	GT4	N	3	MS55_51	Armatimonadota-sp-002	ArmatimonadotaOTU3like
Ga0308420_10052021	-	GH33(19-318)	GH33_e94	N	N	2	MS55_51	Armatimonadota-sp-002	ArmatimonadotaOTU3like
Ga0308420_10052022	-	GH109(1-143)	GH109_e2	N	N	2	MS55_51	Armatimonadota-sp-002	ArmatimonadotaOTU3like
Ga0308420_10052481	-	GH2(17-401)	GH2_e123	N	N	2	MS55_51	Armatimonadota-sp-002	ArmatimonadotaOTU3like
Ga0308420_10055564	N	CE14(56-211)	N	N	N	1	MS55_51	Armatimonadota-sp-002	ArmatimonadotaOTU3like
Ga0308420_10058295	-	GH23(178-294)	GH23_e958	N	N	2	MS55_51	Armatimonadota-sp-002	ArmatimonadotaOTU3like
Ga0308420_10058365	-	GT2(7-112)	GT2	N	N	2	MS55_51	Armatimonadota-sp-002	ArmatimonadotaOTU3like
Ga0308420_10058367	-	GT2(8-125)	GT2	N	N	2	MS55_51	Armatimonadota-sp-002	ArmatimonadotaOTU3like
Ga0308420_10060975	-	GH109(5-386)	GH109_e7	N	N	2	MS55_51	Armatimonadota-sp-002	ArmatimonadotaOTU3like
Ga0308420_10064032	-	GT4(197-346)	GT4_e2727	N	N	2	MS55_51	Armatimonadota-sp-002	ArmatimonadotaOTU3like
Ga0308420_10064035	-	GT4(190-337)	GT4_e1928	N	N	2	MS55_51	Armatimonadota-sp-002	ArmatimonadotaOTU3like
Ga0308420_10067355	-	GT2(7-131)	GT2	N	N	2	MS55_51	Armatimonadota-sp-002	ArmatimonadotaOTU3like
Ga0308420_10069542	-	GH171(21-372)	GH171_e8	GH171	N	3	MS55_51	Armatimonadota-sp-002	ArmatimonadotaOTU3like
Ga0308420_10071231	-	GH109(17-159)	GH109_e7	N	N	2	MS55_51	Armatimonadota-sp-002	ArmatimonadotaOTU3like
Ga0308420_10071234	-	GH141(10-520)	GH141_e24	GH141	N	3	MS55_51	Armatimonadota-sp-002	ArmatimonadotaOTU3like
Ga0308420_10075116	3.2.1.21	GH1(2-440)	GH1_e69	GH1	N	3	MS55_51	Armatimonadota-sp-002	ArmatimonadotaOTU3like
Ga0308420_10076315	-	GH109(36-189)	GH109_e2	N	N	2	MS55_51	Armatimonadota-sp-002	ArmatimonadotaOTU3like
Ga0308420_10082283	-	GT4(193-332)	GT4_e1984	N	N	2	MS55_51	Armatimonadota-sp-002	ArmatimonadotaOTU3like
Ga0308420_10082342	-	GT4(191-343)	GT4_e2664	N	N	2	MS55_51	Armatimonadota-sp-002	ArmatimonadotaOTU3like
Ga0308420_10082344	-	GH163(191-341)	GH163_e8	N	N	2	MS55_51	Armatimonadota-sp-002	ArmatimonadotaOTU3like
Ga0308420_10086064	-	GH109(1-177)	GH109_e7	N	N	2	MS55_51	Armatimonadota-sp-002	ArmatimonadotaOTU3like
Ga0308420_10089192	-	GT26(68-236)	GT26_e111	N	N	2	MS55_51	Armatimonadota-sp-002	ArmatimonadotaOTU3like
Ga0308420_10089214	-	CE11(8-124)+CE11(221-323)	CE11_e21	N	N	2	MS55_51	Armatimonadota-sp-002	ArmatimonadotaOTU3like
Ga0308420_10093242	-	GH13_7(161-510)	GH13_e111	GH13	Y(1-33)	3	MS55_51	Armatimonadota-sp-002	ArmatimonadotaOTU3like
Ga0308420_10095161	-	CE19(3-224)	CE19_e3	N	N	2	MS55_51	Armatimonadota-sp-002	ArmatimonadotaOTU3like
Ga0308420_10100383	-	GT2(5-126)	GT2	N	N	2	MS55_51	Armatimonadota-sp-002	ArmatimonadotaOTU3like
Ga0308420_10103944	-	GT2(46-159)	GT2	N	N	2	MS55_51	Armatimonadota-sp-002	ArmatimonadotaOTU3like
Ga0308420_10111491	-	GH167(3-465)	GH167_e1	N	N	2	MS55_51	Armatimonadota-sp-002	ArmatimonadotaOTU3like
Ga0308420_10116425	-	GT4(95-247)	GT4_e2664	N	N	2	MS55_51	Armatimonadota-sp-002	ArmatimonadotaOTU3like
Ga0308420_10118781	-	GT2(188-263)	GT2	N	N	2	MS55_51	Armatimonadota-sp-002	ArmatimonadotaOTU3like
Ga0308420_10119521	-	GT26(82-248)	GT26_e125	N	N	2	MS55_51	Armatimonadota-sp-002	ArmatimonadotaOTU3like
Ga0308420_10122302	-	GH109(1-147)	GH109_e7	N	N	2	MS55_51	Armatimonadota-sp-002	ArmatimonadotaOTU3like
Ga0308420_10124291	-	GH109(1-147)	GH109_e7	N	N	2	MS55_51	Armatimonadota-sp-002	ArmatimonadotaOTU3like
Ga0308420_10125691	-	AA4(10-240)	AA4_e1	N	N	2	MS55_51	Armatimonadota-sp-002	ArmatimonadotaOTU3like
Ga0308420_10130383	N	GH109(3-145)	N	N	N	1	MS55_51	Armatimonadota-sp-002	ArmatimonadotaOTU3like
Ga0308420_10132451	-	GT4(1-132)	GT4_e3816	N	N	2	MS55_51	Armatimonadota-sp-002	ArmatimonadotaOTU3like
Ga0308420_10138472	-	GT4(199-343)	GT4_e879	N	N	2	MS55_51	Armatimonadota-sp-002	ArmatimonadotaOTU3like
Ga0308420_10138473	-	GT4(211-356)	GT4_e3636	GT4	N	3	MS55_51	Armatimonadota-sp-002	ArmatimonadotaOTU3like
Ga0308420_10141481	N	CBM9(38-186)	N	N	Y(1-19)	1	MS55_51	Armatimonadota-sp-002	ArmatimonadotaOTU3like
Ga0308420_10143501	-	CE9(2-277)	CE9_e68	N	N	2	MS55_51	Armatimonadota-sp-002	ArmatimonadotaOTU3like
Ga0308420_10143701	-	GT2(7-108)	GT2	N	N	2	MS55_51	Armatimonadota-sp-002	ArmatimonadotaOTU3like
Ga0308420_10144742	N	CE14(56-211)	N	N	N	1	MS55_51	Armatimonadota-sp-002	ArmatimonadotaOTU3like
Ga0308420_10144854	-	GT4(11-116)	GT4_e1933	N	N	2	MS55_51	Armatimonadota-sp-002	ArmatimonadotaOTU3like
Ga0308420_10146762	3.2.1.52|3.2.1.169	GH84(112-412)	GH84_e15	N	N	2	MS55_51	Armatimonadota-sp-002	ArmatimonadotaOTU3like
Ga0308420_10148021	-	GT2(8-134)	GT2	N	N	2	MS55_51	Armatimonadota-sp-002	ArmatimonadotaOTU3like
Ga0308420_10148023	-	GT4(175-301)	GT4_e2727	N	N	2	MS55_51	Armatimonadota-sp-002	ArmatimonadotaOTU3like
Ga0308420_10149061	-	GT4(185-337)	GT4_e2664	N	N	2	MS55_51	Armatimonadota-sp-002	ArmatimonadotaOTU3like
Ga0308420_10154773	-	GT4(65-217)	GT4_e2664	N	N	2	MS55_51	Armatimonadota-sp-002	ArmatimonadotaOTU3like
Ga0308420_10157273	N	CE1(282-451)	N	N	N	1	MS55_51	Armatimonadota-sp-002	ArmatimonadotaOTU3like
Ga0308420_10159875	-	GT2(5-124)	GT2	N	N	2	MS55_51	Armatimonadota-sp-002	ArmatimonadotaOTU3like
Ga0308420_10166684	-	GH23(226-342)	GH23_e958	N	N	2	MS55_51	Armatimonadota-sp-002	ArmatimonadotaOTU3like
Ga0308420_10176023	-	GT4(190-340)	GT4_e564	N	N	2	MS55_51	Armatimonadota-sp-002	ArmatimonadotaOTU3like
Ga0308420_10177553	-	GT2(193-289)	GT2	N	N	2	MS55_51	Armatimonadota-sp-002	ArmatimonadotaOTU3like
Ga0308420_10181351	-	GH172(74-190)	GH172_e4	N	N	2	MS55_51	Armatimonadota-sp-002	ArmatimonadotaOTU3like
Ga0308420_10181434	-	GT4(3-74)	GT4_e2600	N	N	2	MS55_51	Armatimonadota-sp-002	ArmatimonadotaOTU3like
Ga0308420_10047835	-	N	GT4_e94	N	N	1	MS55_51	Armatimonadota-sp-002	ArmatimonadotaOTU3like
Ga0308420_10102404	-	N	GH16_e73	N	N	1	MS55_51	Armatimonadota-sp-002	ArmatimonadotaOTU3like
Ga0308420_10114043	3.2.1.151|3.2.1.150	N	GH74_e1	N	N	1	MS55_51	Armatimonadota-sp-002	ArmatimonadotaOTU3like
Ga0308420_10123154	3.2.1.4|3.2.1.8	N	GH51_e9	N	N	1	MS55_51	Armatimonadota-sp-002	ArmatimonadotaOTU3like
Ga0308420_10150403	2.4.1.339	N	GH130_e0	N	N	1	MS55_51	Armatimonadota-sp-002	ArmatimonadotaOTU3like
Ga0308420_10008659	N	N	N	CE8	N	1	MS55_51	Armatimonadota-sp-002	ArmatimonadotaOTU3like
Ga0308420_10032254	N	N	N	GT58	N	1	MS55_51	Armatimonadota-sp-002	ArmatimonadotaOTU3like
Ga0308420_10039736	N	N	N	GH1	N	1	MS55_51	Armatimonadota-sp-002	ArmatimonadotaOTU3like
Ga0308420_10046801	N	N	N	GT2	N	1	MS55_51	Armatimonadota-sp-002	ArmatimonadotaOTU3like
Ga0308420_10054872	N	N	N	GH0	N	1	MS55_51	Armatimonadota-sp-002	ArmatimonadotaOTU3like
Ga0308420_10054873	N	N	N	GT4	N	1	MS55_51	Armatimonadota-sp-002	ArmatimonadotaOTU3like
Ga0308420_10058695	N	N	N	GT2	N	1	MS55_51	Armatimonadota-sp-002	ArmatimonadotaOTU3like
Ga0308420_10077244	N	N	N	GT2	N	1	MS55_51	Armatimonadota-sp-002	ArmatimonadotaOTU3like
Ga0308420_10106372	N	N	N	GH1	N	1	MS55_51	Armatimonadota-sp-002	ArmatimonadotaOTU3like
Ga0308420_10106511	N	N	N	GH39	N	1	MS55_51	Armatimonadota-sp-002	ArmatimonadotaOTU3like
Ga0308420_10122301	N	N	N	GH36	N	1	MS55_51	Armatimonadota-sp-002	ArmatimonadotaOTU3like
Ga0308420_10139622	N	N	N	GH38	N	1	MS55_51	Armatimonadota-sp-002	ArmatimonadotaOTU3like
Ga0308420_10142921	N	N	N	GT2	N	1	MS55_51	Armatimonadota-sp-002	ArmatimonadotaOTU3like
Ga0308420_10174322	N	N	N	GH13	N	1	MS55_51	Armatimonadota-sp-002	ArmatimonadotaOTU3like
Ga0308420_10180712	N	N	N	GH28	N	1	MS55_51	Armatimonadota-sp-002	ArmatimonadotaOTU3like
Ga0308421_100003017	-	GT2(188-284)	GT2	N	N	2	MS60_15	Armatimonadota-sp-002	ArmatimonadotaOTU3like
Ga0308421_100003841	-	GH109(31-184)	GH109_e2	N	Y(1-29)	2	MS60_15	Armatimonadota-sp-002	ArmatimonadotaOTU3like
Ga0308421_100004722	-	GH109(2-153)	GH109_e7	N	N	2	MS60_15	Armatimonadota-sp-002	ArmatimonadotaOTU3like
Ga0308421_100004730	-	GH140(45-455)	GH140_e15	GH140	N	3	MS60_15	Armatimonadota-sp-002	ArmatimonadotaOTU3like
Ga0308421_100004739	3.2.1.6|3.2.1.4|-	CBM8(24-164)+GH51(212-461)	CBM8_e1+GH51_e50	CBM8+GH51	Y(1-18)	3	MS60_15	Armatimonadota-sp-002	ArmatimonadotaOTU3like
Ga0308421_100004750	-	GH51(199-797)	GH51_e33	GH51	N	3	MS60_15	Armatimonadota-sp-002	ArmatimonadotaOTU3like
Ga0308421_100007929	-	GH5_36(19-301)	GH5_e166	N	N	2	MS60_15	Armatimonadota-sp-002	ArmatimonadotaOTU3like
Ga0308421_10000795	-	GT4(191-343)	GT4_e2664	N	N	2	MS60_15	Armatimonadota-sp-002	ArmatimonadotaOTU3like
Ga0308421_10000797	-	GH163(191-444)	GH163_e14	GH163	N	3	MS60_15	Armatimonadota-sp-002	ArmatimonadotaOTU3like
Ga0308421_100008019	-	GH2(34-421)	GH2_e123	GH0	N	3	MS60_15	Armatimonadota-sp-002	ArmatimonadotaOTU3like
Ga0308421_100008030	N	GH109(1-143)	N	N	N	1	MS60_15	Armatimonadota-sp-002	ArmatimonadotaOTU3like
Ga0308421_100013016	3.2.1.21	GH1(2-440)	GH1_e69	GH1	N	3	MS60_15	Armatimonadota-sp-002	ArmatimonadotaOTU3like
Ga0308421_100017818	-	GH167(309-998)	GH167_e1	N	Y(1-21)	2	MS60_15	Armatimonadota-sp-002	ArmatimonadotaOTU3like
Ga0308421_10001782	-	GH109(57-211)	GH109_e2	N	N	2	MS60_15	Armatimonadota-sp-002	ArmatimonadotaOTU3like
Ga0308421_100017822	-	GT4(192-339)	GT4_e564	N	N	2	MS60_15	Armatimonadota-sp-002	ArmatimonadotaOTU3like
Ga0308421_100017829	N	CE14(56-211)	N	N	N	1	MS60_15	Armatimonadota-sp-002	ArmatimonadotaOTU3like
Ga0308421_100019810	-	GT4(205-353)	GT4_e459	N	N	2	MS60_15	Armatimonadota-sp-002	ArmatimonadotaOTU3like
Ga0308421_100019813	-	GH13_7(156-505)	GH13_e111	GH13	N	3	MS60_15	Armatimonadota-sp-002	ArmatimonadotaOTU3like
Ga0308421_100020837	-	GH109(5-386)	GH109_e7	N	N	2	MS60_15	Armatimonadota-sp-002	ArmatimonadotaOTU3like
Ga0308421_100021411	-	GH109(1-158)	GH109_e7	N	N	2	MS60_15	Armatimonadota-sp-002	ArmatimonadotaOTU3like
Ga0308421_100021422	3.2.1.23	GH2(20-575)	GH2_e112	GH2	N	3	MS60_15	Armatimonadota-sp-002	ArmatimonadotaOTU3like
Ga0308421_10002213	2.4.1.18|3.2.1.1	GH57(10-456)	GH57_e46	GH57	N	3	MS60_15	Armatimonadota-sp-002	ArmatimonadotaOTU3like
Ga0308421_10002593	-	CE9(9-382)	CE9_e68	N	N	2	MS60_15	Armatimonadota-sp-002	ArmatimonadotaOTU3like
Ga0308421_100028012	-	GT9(73-311)	GT9_e103	N	N	2	MS60_15	Armatimonadota-sp-002	ArmatimonadotaOTU3like
Ga0308421_100028018	-	GH109(2-143)	GH109_e7	N	N	2	MS60_15	Armatimonadota-sp-002	ArmatimonadotaOTU3like
Ga0308421_10003162	-	GT2(9-177)	GT2	N	N	2	MS60_15	Armatimonadota-sp-002	ArmatimonadotaOTU3like
Ga0308421_100031623	N	GH109(9-161)	N	N	N	1	MS60_15	Armatimonadota-sp-002	ArmatimonadotaOTU3like
Ga0308421_100031631	-	GT2(6-235)	GT2	N	N	2	MS60_15	Armatimonadota-sp-002	ArmatimonadotaOTU3like
Ga0308421_100036015	-	GT2(7-112)	GT2	N	N	2	MS60_15	Armatimonadota-sp-002	ArmatimonadotaOTU3like
Ga0308421_100036017	-	GT2(8-125)	GT2	N	N	2	MS60_15	Armatimonadota-sp-002	ArmatimonadotaOTU3like
Ga0308421_100036020	-	CE7(46-285)	CE7_e36	N	N	2	MS60_15	Armatimonadota-sp-002	ArmatimonadotaOTU3like
Ga0308421_100036030	-	GT2(8-128)	GT2	N	N	2	MS60_15	Armatimonadota-sp-002	ArmatimonadotaOTU3like
Ga0308421_100039313	-	GH50(48-675)	GH50_e16	GH50	N	3	MS60_15	Armatimonadota-sp-002	ArmatimonadotaOTU3like
Ga0308421_100042019	-	GT9(77-305)	GT9_e224	N	N	2	MS60_15	Armatimonadota-sp-002	ArmatimonadotaOTU3like
Ga0308421_100045917	-	GT2(6-167)	GT2	N	N	2	MS60_15	Armatimonadota-sp-002	ArmatimonadotaOTU3like
Ga0308421_100045920	-	GT51(77-251)	GT51_e132	GT51	N	3	MS60_15	Armatimonadota-sp-002	ArmatimonadotaOTU3like
Ga0308421_10004597	-	GH84(112-411)	GH84_e8	N	N	2	MS60_15	Armatimonadota-sp-002	ArmatimonadotaOTU3like
Ga0308421_100048116	-	GT4(195-345)	GT4_e2727	N	N	2	MS60_15	Armatimonadota-sp-002	ArmatimonadotaOTU3like
Ga0308421_100048118	-	GT2(15-141)	GT2	N	N	2	MS60_15	Armatimonadota-sp-002	ArmatimonadotaOTU3like
Ga0308421_100048120	-	GT4(195-345)	GT4_e2727	N	N	2	MS60_15	Armatimonadota-sp-002	ArmatimonadotaOTU3like
Ga0308421_100053811	3.1.1.72	CE7(11-292)	CE7_e23	N	N	2	MS60_15	Armatimonadota-sp-002	ArmatimonadotaOTU3like
Ga0308421_100066217	3.1.1.72	CE7(11-292)	CE7_e23	N	N	2	MS60_15	Armatimonadota-sp-002	ArmatimonadotaOTU3like
Ga0308421_100073513	2.4.1.339	GH130(3-349)	GH130_e0	N	N	2	MS60_15	Armatimonadota-sp-002	ArmatimonadotaOTU3like
Ga0308421_10007633	-	GH172(74-360)	GH172_e10	N	N	2	MS60_15	Armatimonadota-sp-002	ArmatimonadotaOTU3like
Ga0308421_100079211	2.4.99.-	GT30(33-213)	GT30_e0	N	N	2	MS60_15	Armatimonadota-sp-002	ArmatimonadotaOTU3like
Ga0308421_100081118	-	CE11(9-121)+CE11(205-300)	CE11_e21	N	N	2	MS60_15	Armatimonadota-sp-002	ArmatimonadotaOTU3like
Ga0308421_100081121	-	GT19(6-363)	GT19_e42	N	N	2	MS60_15	Armatimonadota-sp-002	ArmatimonadotaOTU3like
Ga0308421_10008788	-	GH109(1-177)	GH109_e7	N	N	2	MS60_15	Armatimonadota-sp-002	ArmatimonadotaOTU3like
Ga0308421_100097912	-	GH23(233-349)	GH23_e958	N	N	2	MS60_15	Armatimonadota-sp-002	ArmatimonadotaOTU3like
Ga0308421_100099011	-	GT105(81-199)	GT105_e6	N	N	2	MS60_15	Armatimonadota-sp-002	ArmatimonadotaOTU3like
Ga0308421_10009904	-	CE19(21-313)	CE19_e3	N	N	2	MS60_15	Armatimonadota-sp-002	ArmatimonadotaOTU3like
Ga0308421_10009938	-	GH23(75-178)	GH23_e958	N	N	2	MS60_15	Armatimonadota-sp-002	ArmatimonadotaOTU3like
Ga0308421_10010361	N	GT83(109-428)	N	N	N	1	MS60_15	Armatimonadota-sp-002	ArmatimonadotaOTU3like
Ga0308421_100103610	-	CE4(57-180)	CE4_e151	N	N	2	MS60_15	Armatimonadota-sp-002	ArmatimonadotaOTU3like
Ga0308421_10010362	N	GH109(34-180)	N	N	N	1	MS60_15	Armatimonadota-sp-002	ArmatimonadotaOTU3like
Ga0308421_10010368	3.2.1.54|3.2.1.133|3.2.1.135|-	GH13_20(270-563)	CBM48_e59+GH13_e225	CBM34+CBM48+GH13_20	N	3	MS60_15	Armatimonadota-sp-002	ArmatimonadotaOTU3like
Ga0308421_10011015	-	GT2(5-126)	GT2	N	N	2	MS60_15	Armatimonadota-sp-002	ArmatimonadotaOTU3like
Ga0308421_10011072	-	GT2(9-126)	GT2	N	N	2	MS60_15	Armatimonadota-sp-002	ArmatimonadotaOTU3like
Ga0308421_10011227	N	AA12(46-393)	N	N	N	1	MS60_15	Armatimonadota-sp-002	ArmatimonadotaOTU3like
Ga0308421_10011364	-	GT4(190-337)	GT4_e1928	N	N	2	MS60_15	Armatimonadota-sp-002	ArmatimonadotaOTU3like
Ga0308421_10011367	-	GT4(198-346)	GT4_e2727	N	N	2	MS60_15	Armatimonadota-sp-002	ArmatimonadotaOTU3like
Ga0308421_10016501	-	GT4(3-127)	GT4_e2276	N	N	2	MS60_15	Armatimonadota-sp-002	ArmatimonadotaOTU3like
Ga0308421_10016502	-	GT4(145-290)+GT4(583-732)	GT4_e657+GT4_e657	GT4	N	3	MS60_15	Armatimonadota-sp-002	ArmatimonadotaOTU3like
Ga0308421_10016505	-	GT26(82-248)	GT26_e125	N	N	2	MS60_15	Armatimonadota-sp-002	ArmatimonadotaOTU3like
Ga0308421_10017742	-	AA4(10-240)	AA4_e1	N	N	2	MS60_15	Armatimonadota-sp-002	ArmatimonadotaOTU3like
Ga0308421_10019476	-	GT4(208-357)	GT4_e3552	N	N	2	MS60_15	Armatimonadota-sp-002	ArmatimonadotaOTU3like
Ga0308421_10019477	-	GT4(220-371)	GT4_e1634	GT4	N	3	MS60_15	Armatimonadota-sp-002	ArmatimonadotaOTU3like
Ga0308421_10019479	-	GT4(226-375)	GT4_e1648	GT4	N	3	MS60_15	Armatimonadota-sp-002	ArmatimonadotaOTU3like
Ga0308421_10020744	N	CE1(282-451)	N	N	N	1	MS60_15	Armatimonadota-sp-002	ArmatimonadotaOTU3like
Ga0308421_10021899	-	GT9(86-347)	GT9_e261	N	N	2	MS60_15	Armatimonadota-sp-002	ArmatimonadotaOTU3like
Ga0308421_100236110	-	PL12_3(107-239)	PL12_e38	N	N	2	MS60_15	Armatimonadota-sp-002	ArmatimonadotaOTU3like
Ga0308421_10026274	3.2.1.6|3.2.1.4|-	CBM8(24-164)+GH51(211-633)	CBM8_e4+GH51_e50	CBM8+GH51	Y(1-18)	3	MS60_15	Armatimonadota-sp-002	ArmatimonadotaOTU3like
Ga0308421_10030293	-	GT4(199-343)	GT4_e879	N	N	2	MS60_15	Armatimonadota-sp-002	ArmatimonadotaOTU3like
Ga0308421_10030294	-	GT4(211-356)	GT4_e3636	GT4	N	3	MS60_15	Armatimonadota-sp-002	ArmatimonadotaOTU3like
Ga0308421_10030296	-	GT4(8-146)	GT4_e2566	N	N	2	MS60_15	Armatimonadota-sp-002	ArmatimonadotaOTU3like
Ga0308421_10035063	-	GT2(7-121)	GT2	N	N	2	MS60_15	Armatimonadota-sp-002	ArmatimonadotaOTU3like
Ga0308421_10035085	-	GT4(202-348)	GT4_e2592	N	N	2	MS60_15	Armatimonadota-sp-002	ArmatimonadotaOTU3like
Ga0308421_10036574	-	GH109(1-147)	GH109_e7	N	N	2	MS60_15	Armatimonadota-sp-002	ArmatimonadotaOTU3like
Ga0308421_10038177	-	GT2(7-153)	GT2	N	N	2	MS60_15	Armatimonadota-sp-002	ArmatimonadotaOTU3like
Ga0308421_10039247	-	GT2(4-232)	GT2	N	N	2	MS60_15	Armatimonadota-sp-002	ArmatimonadotaOTU3like
Ga0308421_10049035	-	GT4(193-332)	GT4_e1984	N	N	2	MS60_15	Armatimonadota-sp-002	ArmatimonadotaOTU3like
Ga0308421_10049644	N	GT83(34-465)	N	N	N	1	MS60_15	Armatimonadota-sp-002	ArmatimonadotaOTU3like
Ga0308421_10050433	-	GH127(12-532)	GH127_e1	GH127	N	3	MS60_15	Armatimonadota-sp-002	ArmatimonadotaOTU3like
Ga0308421_10050543	-	GT4(199-348)	GT4_e2592	N	N	2	MS60_15	Armatimonadota-sp-002	ArmatimonadotaOTU3like
Ga0308421_10052021	-	GH5_36(19-301)	GH5_e166	GH5_36	N	3	MS60_15	Armatimonadota-sp-002	ArmatimonadotaOTU3like
Ga0308421_10053912	-	CE11(9-126)+CE11(235-330)	CE11_e21	N	N	2	MS60_15	Armatimonadota-sp-002	ArmatimonadotaOTU3like
Ga0308421_10053915	-	GT19(5-362)	GT19_e21	N	N	2	MS60_15	Armatimonadota-sp-002	ArmatimonadotaOTU3like
Ga0308421_10062902	-	GH2(25-419)	GH2_e123	GH0	N	3	MS60_15	Armatimonadota-sp-002	ArmatimonadotaOTU3like
Ga0308421_10066855	-	GT2(8-128)	GT2	N	N	2	MS60_15	Armatimonadota-sp-002	ArmatimonadotaOTU3like
Ga0308421_10067875	-	GT2(8-128)	GT2	N	N	2	MS60_15	Armatimonadota-sp-002	ArmatimonadotaOTU3like
Ga0308421_10069681	-	GT51(88-157)	GT51_e132	N	N	2	MS60_15	Armatimonadota-sp-002	ArmatimonadotaOTU3like
Ga0308421_10074543	-	GH5_36(19-301)	GH5_e166	N	N	2	MS60_15	Armatimonadota-sp-002	ArmatimonadotaOTU3like
Ga0308421_10074872	-	GT4(198-350)	GT4_e2727	N	N	2	MS60_15	Armatimonadota-sp-002	ArmatimonadotaOTU3like
Ga0308421_10080454	3.2.1.21	GH1(2-422)	GH1_e69	GH1	N	3	MS60_15	Armatimonadota-sp-002	ArmatimonadotaOTU3like
Ga0308421_10081302	-	GT4(192-335)	GT4_e2219	N	N	2	MS60_15	Armatimonadota-sp-002	ArmatimonadotaOTU3like
Ga0308421_10081304	-	GT4(7-157)	GT4_e2727	N	N	2	MS60_15	Armatimonadota-sp-002	ArmatimonadotaOTU3like
Ga0308421_10086612	-	GH127(12-532)	GH127_e1	GH127	N	3	MS60_15	Armatimonadota-sp-002	ArmatimonadotaOTU3like
Ga0308421_10086784	-	GH140(2-355)	GH140_e15	GH140	N	3	MS60_15	Armatimonadota-sp-002	ArmatimonadotaOTU3like
Ga0308421_10087072	3.2.1.52|3.2.1.169	GH84(112-412)	GH84_e15	N	N	2	MS60_15	Armatimonadota-sp-002	ArmatimonadotaOTU3like
Ga0308421_10087991	-	GH141(24-534)	GH141_e24	GH141	Y(1-18)	3	MS60_15	Armatimonadota-sp-002	ArmatimonadotaOTU3like
Ga0308421_10090664	-	GT4(45-193)	GT4_e1928	N	N	2	MS60_15	Armatimonadota-sp-002	ArmatimonadotaOTU3like
Ga0308421_10099993	-	GT9(65-266)	GT9_e110	N	N	2	MS60_15	Armatimonadota-sp-002	ArmatimonadotaOTU3like
Ga0308421_10100192	-	GT2(6-167)	GT2	N	N	2	MS60_15	Armatimonadota-sp-002	ArmatimonadotaOTU3like
Ga0308421_10101111	-	GH20(454-645)	GH20_e41	N	N	2	MS60_15	Armatimonadota-sp-002	ArmatimonadotaOTU3like
Ga0308421_10104341	-	GT51(2-151)	GT51_e132	GT51	N	3	MS60_15	Armatimonadota-sp-002	ArmatimonadotaOTU3like
Ga0308421_10104521	-	GT4(214-360)	GT4_e3636	GT4	N	3	MS60_15	Armatimonadota-sp-002	ArmatimonadotaOTU3like
Ga0308421_10104522	-	GT4(197-346)	GT4_e2566	N	N	2	MS60_15	Armatimonadota-sp-002	ArmatimonadotaOTU3like
Ga0308421_10104842	-	GH109(31-182)	GH109_e2	N	Y(1-31)	2	MS60_15	Armatimonadota-sp-002	ArmatimonadotaOTU3like
Ga0308421_10108122	-	GT28(185-348)	GT28_e19	N	N	2	MS60_15	Armatimonadota-sp-002	ArmatimonadotaOTU3like
Ga0308421_10109682	-	GT4(201-351)	GT4_e2727	N	N	2	MS60_15	Armatimonadota-sp-002	ArmatimonadotaOTU3like
Ga0308421_10110042	-	CE9(9-382)	CE9_e68	N	N	2	MS60_15	Armatimonadota-sp-002	ArmatimonadotaOTU3like
Ga0308421_10110773	-	GT2(188-286)	GT2	N	N	2	MS60_15	Armatimonadota-sp-002	ArmatimonadotaOTU3like
Ga0308421_10112284	-	GT4(193-333)	GT4_e1984	N	N	2	MS60_15	Armatimonadota-sp-002	ArmatimonadotaOTU3like
Ga0308421_10112543	-	GT51(77-251)	GT51_e132	GT51	N	3	MS60_15	Armatimonadota-sp-002	ArmatimonadotaOTU3like
Ga0308421_10115222	-	GT2(6-235)	GT2	N	N	2	MS60_15	Armatimonadota-sp-002	ArmatimonadotaOTU3like
Ga0308421_10115362	-	GT26(68-236)	GT26_e125	N	N	2	MS60_15	Armatimonadota-sp-002	ArmatimonadotaOTU3like
Ga0308421_10115513	N	GT83(33-510)	N	N	N	1	MS60_15	Armatimonadota-sp-002	ArmatimonadotaOTU3like
Ga0308421_10116532	-	GH109(31-182)	GH109_e2	N	Y(1-31)	2	MS60_15	Armatimonadota-sp-002	ArmatimonadotaOTU3like
Ga0308421_10120342	3.1.1.72	CE7(12-293)	CE7_e23	N	N	2	MS60_15	Armatimonadota-sp-002	ArmatimonadotaOTU3like
Ga0308421_10122221	3.2.1.4	GH148(24-118)	GH148_e5	N	N	2	MS60_15	Armatimonadota-sp-002	ArmatimonadotaOTU3like
Ga0308421_10123292	-	GH51(199-548)	GH51_e33	GH51	Y(1-38)	3	MS60_15	Armatimonadota-sp-002	ArmatimonadotaOTU3like
Ga0308421_10124843	3.2.1.21	GH1(2-285)	GH1_e69	N	N	2	MS60_15	Armatimonadota-sp-002	ArmatimonadotaOTU3like
Ga0308421_10125683	-	GT4(27-177)	GT4_e2727	N	N	2	MS60_15	Armatimonadota-sp-002	ArmatimonadotaOTU3like
Ga0308421_10127611	-	GH109(31-182)	GH109_e2	N	Y(1-29)	2	MS60_15	Armatimonadota-sp-002	ArmatimonadotaOTU3like
Ga0308421_100028528	-	N	GT4_e3610	N	N	1	MS60_15	Armatimonadota-sp-002	ArmatimonadotaOTU3like
Ga0308421_10009791	-	N	GT2	N	N	1	MS60_15	Armatimonadota-sp-002	ArmatimonadotaOTU3like
Ga0308421_10035064	-	N	GH74_e4	N	N	1	MS60_15	Armatimonadota-sp-002	ArmatimonadotaOTU3like
Ga0308421_10043612	-	N	GH74_e4	N	Y(1-21)	1	MS60_15	Armatimonadota-sp-002	ArmatimonadotaOTU3like
Ga0308421_10086474	-	N	GH16_e73	N	N	1	MS60_15	Armatimonadota-sp-002	ArmatimonadotaOTU3like
Ga0308421_10099041	3.2.1.151|3.2.1.150	N	GH74_e1	N	Y(1-21)	1	MS60_15	Armatimonadota-sp-002	ArmatimonadotaOTU3like
Ga0308421_10019475	-	N	GT4_e94	N	N	1	MS60_15	Armatimonadota-sp-002	ArmatimonadotaOTU3like
Ga0308421_10038173	3.2.1.151|3.2.1.150	N	GH74_e1	N	N	1	MS60_15	Armatimonadota-sp-002	ArmatimonadotaOTU3like
Ga0308421_10108794	-	N	GH16_e73	N	N	1	MS60_15	Armatimonadota-sp-002	ArmatimonadotaOTU3like
Ga0308421_10112382	3.2.1.151|3.2.1.150	N	GH74_e1	N	N	1	MS60_15	Armatimonadota-sp-002	ArmatimonadotaOTU3like
Ga0308421_10113204	-	N	CE19_e3	N	N	1	MS60_15	Armatimonadota-sp-002	ArmatimonadotaOTU3like
Ga0308421_10126452	3.2.1.151|3.2.1.150	N	GH74_e1	N	N	1	MS60_15	Armatimonadota-sp-002	ArmatimonadotaOTU3like
Ga0308421_100003849	N	N	N	GT2	N	1	MS60_15	Armatimonadota-sp-002	ArmatimonadotaOTU3like
Ga0308421_100004749	N	N	N	GH0	N	1	MS60_15	Armatimonadota-sp-002	ArmatimonadotaOTU3like
Ga0308421_10000799	N	N	N	GT2	N	1	MS60_15	Armatimonadota-sp-002	ArmatimonadotaOTU3like
Ga0308421_100008037	N	N	N	CE8	N	1	MS60_15	Armatimonadota-sp-002	ArmatimonadotaOTU3like
Ga0308421_100009134	N	N	N	GT58	N	1	MS60_15	Armatimonadota-sp-002	ArmatimonadotaOTU3like
Ga0308421_10001781	N	N	N	GH1	N	1	MS60_15	Armatimonadota-sp-002	ArmatimonadotaOTU3like
Ga0308421_10001985	N	N	N	GH1	N	1	MS60_15	Armatimonadota-sp-002	ArmatimonadotaOTU3like
Ga0308421_10002215	N	N	N	GT4	N	1	MS60_15	Armatimonadota-sp-002	ArmatimonadotaOTU3like
Ga0308421_100022118	N	N	N	GT83	N	1	MS60_15	Armatimonadota-sp-002	ArmatimonadotaOTU3like
Ga0308421_100042118	N	N	N	GT2	N	1	MS60_15	Armatimonadota-sp-002	ArmatimonadotaOTU3like
Ga0308421_100053823	N	N	N	GH38	N	1	MS60_15	Armatimonadota-sp-002	ArmatimonadotaOTU3like
Ga0308421_100055914	N	N	N	GH1	N	1	MS60_15	Armatimonadota-sp-002	ArmatimonadotaOTU3like
Ga0308421_100056416	N	N	N	CE14	N	1	MS60_15	Armatimonadota-sp-002	ArmatimonadotaOTU3like
Ga0308421_10007002	N	N	N	GH13_30	N	1	MS60_15	Armatimonadota-sp-002	ArmatimonadotaOTU3like
Ga0308421_10007009	N	N	N	GT4	N	1	MS60_15	Armatimonadota-sp-002	ArmatimonadotaOTU3like
Ga0308421_100070010	N	N	N	GH0	N	1	MS60_15	Armatimonadota-sp-002	ArmatimonadotaOTU3like
Ga0308421_10007924	N	N	N	GH13	N	1	MS60_15	Armatimonadota-sp-002	ArmatimonadotaOTU3like
Ga0308421_10008114	N	N	N	GH13	N	1	MS60_15	Armatimonadota-sp-002	ArmatimonadotaOTU3like
Ga0308421_100141815	N	N	N	GH5_11	N	1	MS60_15	Armatimonadota-sp-002	ArmatimonadotaOTU3like
Ga0308421_10016509	N	N	N	GH28	N	1	MS60_15	Armatimonadota-sp-002	ArmatimonadotaOTU3like
Ga0308421_10019478	N	N	N	GT4	N	1	MS60_15	Armatimonadota-sp-002	ArmatimonadotaOTU3like
Ga0308421_10022211	N	N	N	CBM50+GH25	N	1	MS60_15	Armatimonadota-sp-002	ArmatimonadotaOTU3like
Ga0308421_10023675	N	N	N	GT0	N	1	MS60_15	Armatimonadota-sp-002	ArmatimonadotaOTU3like
Ga0308421_10032618	N	N	N	GH28	N	1	MS60_15	Armatimonadota-sp-002	ArmatimonadotaOTU3like
Ga0308421_10036573	N	N	N	GH36	N	1	MS60_15	Armatimonadota-sp-002	ArmatimonadotaOTU3like
Ga0308421_10041402	N	N	N	GH13	N	1	MS60_15	Armatimonadota-sp-002	ArmatimonadotaOTU3like
Ga0308421_10047727	N	N	N	GH13_11	N	1	MS60_15	Armatimonadota-sp-002	ArmatimonadotaOTU3like
Ga0308421_10054773	N	N	N	GT4	N	1	MS60_15	Armatimonadota-sp-002	ArmatimonadotaOTU3like
Ga0308421_10059325	N	N	N	GT58	N	1	MS60_15	Armatimonadota-sp-002	ArmatimonadotaOTU3like
Ga0308421_10070284	N	N	N	GH84	N	1	MS60_15	Armatimonadota-sp-002	ArmatimonadotaOTU3like
Ga0308421_10093541	N	N	N	CBM50	N	1	MS60_15	Armatimonadota-sp-002	ArmatimonadotaOTU3like
Ga0308421_10096131	N	N	N	GT4	N	1	MS60_15	Armatimonadota-sp-002	ArmatimonadotaOTU3like
Ga0308421_10110771	N	N	N	GH28	N	1	MS60_15	Armatimonadota-sp-002	ArmatimonadotaOTU3like
Ga0308421_10118202	N	N	N	GT2	N	1	MS60_15	Armatimonadota-sp-002	ArmatimonadotaOTU3like
Ga0308421_10119231	N	N	N	GT2	N	1	MS60_15	Armatimonadota-sp-002	ArmatimonadotaOTU3like
Ga0308421_10121521	N	N	N	CBM47	N	1	MS60_15	Armatimonadota-sp-002	ArmatimonadotaOTU3like
Ga0308407_100029518	N	GH109(1-143)	N	N	N	1	MSe2_18	Armatimonadota-sp-002	ArmatimonadotaOTU3like
Ga0308407_10002957	-	GH2(34-421)	GH2_e123	GH0	N	3	MSe2_18	Armatimonadota-sp-002	ArmatimonadotaOTU3like
Ga0308407_100034315	-	GH13_7(156-505)	GH13_e111	GH13	N	3	MSe2_18	Armatimonadota-sp-002	ArmatimonadotaOTU3like
Ga0308407_100034318	-	GT4(205-353)	GT4_e459	N	N	2	MSe2_18	Armatimonadota-sp-002	ArmatimonadotaOTU3like
Ga0308407_100049410	3.2.1.6|3.2.1.4|-	CBM8(24-164)+GH51(212-461)	CBM8_e1+GH51_e50	CBM8+GH51	Y(1-18)	3	MSe2_18	Armatimonadota-sp-002	ArmatimonadotaOTU3like
Ga0308407_100049419	-	GH140(45-455)	GH140_e15	GH140	N	3	MSe2_18	Armatimonadota-sp-002	ArmatimonadotaOTU3like
Ga0308407_100049427	-	GH109(2-153)	GH109_e7	N	N	2	MSe2_18	Armatimonadota-sp-002	ArmatimonadotaOTU3like
Ga0308407_100062412	-	GH109(1-158)	GH109_e7	N	N	2	MSe2_18	Armatimonadota-sp-002	ArmatimonadotaOTU3like
Ga0308407_100062423	3.2.1.23	GH2(20-491)	GH2_e112	GH2	N	3	MSe2_18	Armatimonadota-sp-002	ArmatimonadotaOTU3like
Ga0308407_10006294	-	GH5_36(19-301)	GH5_e166	N	N	2	MSe2_18	Armatimonadota-sp-002	ArmatimonadotaOTU3like
Ga0308407_100068017	-	GH109(31-184)	GH109_e2	N	Y(1-29)	2	MSe2_18	Armatimonadota-sp-002	ArmatimonadotaOTU3like
Ga0308407_100081210	-	CE7(46-285)	CE7_e36	N	N	2	MSe2_18	Armatimonadota-sp-002	ArmatimonadotaOTU3like
Ga0308407_10008125	-	GT2(7-112)	GT2	N	N	2	MSe2_18	Armatimonadota-sp-002	ArmatimonadotaOTU3like
Ga0308407_10008127	-	GT2(8-125)	GT2	N	N	2	MSe2_18	Armatimonadota-sp-002	ArmatimonadotaOTU3like
Ga0308407_100083712	N	SLH(24-63)	N	N	Y(1-21)	1	MSe2_18	Armatimonadota-sp-002	ArmatimonadotaOTU3like
Ga0308407_100087410	2.4.99.-	GT30(33-213)	GT30_e0	N	N	2	MSe2_18	Armatimonadota-sp-002	ArmatimonadotaOTU3like
Ga0308407_100104910	-	GH109(1-177)	GH109_e7	N	N	2	MSe2_18	Armatimonadota-sp-002	ArmatimonadotaOTU3like
Ga0308407_10010891	-	GT4(188-338)	GT4_e2727	N	N	2	MSe2_18	Armatimonadota-sp-002	ArmatimonadotaOTU3like
Ga0308407_100117712	N	AA12(46-393)	N	N	N	1	MSe2_18	Armatimonadota-sp-002	ArmatimonadotaOTU3like
Ga0308407_100122013	-	GH50(48-675)	GH50_e16	GH50	N	3	MSe2_18	Armatimonadota-sp-002	ArmatimonadotaOTU3like
Ga0308407_100122810	3.2.1.21	GH1(2-440)	GH1_e69	GH1	N	3	MSe2_18	Armatimonadota-sp-002	ArmatimonadotaOTU3like
Ga0308407_100127310	-	GT4(184-332)	GT4_e1928	N	N	2	MSe2_18	Armatimonadota-sp-002	ArmatimonadotaOTU3like
Ga0308407_100127312	-	GT4(198-349)	GT4_e2727	N	N	2	MSe2_18	Armatimonadota-sp-002	ArmatimonadotaOTU3like
Ga0308407_10012734	-	GT2(5-127)	GT2	N	N	2	MSe2_18	Armatimonadota-sp-002	ArmatimonadotaOTU3like
Ga0308407_10012738	-	PL12_3(387-519)	PL12_e38	N	N	2	MSe2_18	Armatimonadota-sp-002	ArmatimonadotaOTU3like
Ga0308407_10014198	-	GT9(77-305)	GT9_e224	N	N	2	MSe2_18	Armatimonadota-sp-002	ArmatimonadotaOTU3like
Ga0308407_10014895	-	GT2(5-126)	GT2	N	N	2	MSe2_18	Armatimonadota-sp-002	ArmatimonadotaOTU3like
Ga0308407_10015003	-	CE11(9-122)+CE11(230-325)	CE11_e21+CE11_e10	N	N	2	MSe2_18	Armatimonadota-sp-002	ArmatimonadotaOTU3like
Ga0308407_10015006	-	GT19(5-363)	GT19_e21	N	N	2	MSe2_18	Armatimonadota-sp-002	ArmatimonadotaOTU3like
Ga0308407_10015139	2.4.1.339	GH130(3-349)	GH130_e0	N	N	2	MSe2_18	Armatimonadota-sp-002	ArmatimonadotaOTU3like
Ga0308407_10015238	-	GH167(309-998)	GH167_e1	N	Y(1-21)	2	MSe2_18	Armatimonadota-sp-002	ArmatimonadotaOTU3like
Ga0308407_100157910	-	GH51(3-373)	GH51_e33	GH51	N	3	MSe2_18	Armatimonadota-sp-002	ArmatimonadotaOTU3like
Ga0308407_10018079	-	GH84(112-411)	GH84_e8	N	N	2	MSe2_18	Armatimonadota-sp-002	ArmatimonadotaOTU3like
Ga0308407_10018955	-	GH109(3-152)	GH109_e7	N	N	2	MSe2_18	Armatimonadota-sp-002	ArmatimonadotaOTU3like
Ga0308407_10019067	-	GT2(8-128)	GT2	N	N	2	MSe2_18	Armatimonadota-sp-002	ArmatimonadotaOTU3like
Ga0308407_10019255	-	GH23(75-178)	GH23_e958	N	N	2	MSe2_18	Armatimonadota-sp-002	ArmatimonadotaOTU3like
Ga0308407_10019984	-	CE9(9-382)	CE9_e68	N	N	2	MSe2_18	Armatimonadota-sp-002	ArmatimonadotaOTU3like
Ga0308407_10021381	2.4.1.339	GH130(8-329)	GH130_e0	N	N	2	MSe2_18	Armatimonadota-sp-002	ArmatimonadotaOTU3like
Ga0308407_10021849	-	GT105(81-199)	GT105_e6	N	N	2	MSe2_18	Armatimonadota-sp-002	ArmatimonadotaOTU3like
Ga0308407_10022581	3.2.1.54|3.2.1.133|3.2.1.135	GH13_20(33-326)	GH13_e225	CBM34+GH13_20	N	3	MSe2_18	Armatimonadota-sp-002	ArmatimonadotaOTU3like
Ga0308407_10022587	N	GH109(48-194)	N	N	N	1	MSe2_18	Armatimonadota-sp-002	ArmatimonadotaOTU3like
Ga0308407_10022701	-	GT2(46-164)	GT2	N	N	2	MSe2_18	Armatimonadota-sp-002	ArmatimonadotaOTU3like
Ga0308407_10022702	N	GH109(40-232)	N	GH0	N	2	MSe2_18	Armatimonadota-sp-002	ArmatimonadotaOTU3like
Ga0308407_10022934	-	GH23(233-349)	GH23_e958	N	N	2	MSe2_18	Armatimonadota-sp-002	ArmatimonadotaOTU3like
Ga0308407_10023234	3.2.1.21	GH1(2-440)	GH1_e69	GH1	N	3	MSe2_18	Armatimonadota-sp-002	ArmatimonadotaOTU3like
Ga0308407_10025267	-	GH5_36(19-301)	GH5_e166	N	N	2	MSe2_18	Armatimonadota-sp-002	ArmatimonadotaOTU3like
Ga0308407_10025442	-	GT4(192-341)	GT4_e3521	N	N	2	MSe2_18	Armatimonadota-sp-002	ArmatimonadotaOTU3like
Ga0308407_10025735	-	GT4(191-343)	GT4_e2664	N	N	2	MSe2_18	Armatimonadota-sp-002	ArmatimonadotaOTU3like
Ga0308407_10025737	-	GH163(191-357)	GH163_e14	N	N	2	MSe2_18	Armatimonadota-sp-002	ArmatimonadotaOTU3like
Ga0308407_10025903	3.2.1.6|3.2.1.4|-	CBM8(24-164)+GH51(211-633)	CBM8_e4+GH51_e50	CBM8+GH51	Y(1-18)	3	MSe2_18	Armatimonadota-sp-002	ArmatimonadotaOTU3like
Ga0308407_10025973	-	GT2(7-121)	GT2	N	N	2	MSe2_18	Armatimonadota-sp-002	ArmatimonadotaOTU3like
Ga0308407_10027753	-	GT4(197-350)	GT4_e2727	N	N	2	MSe2_18	Armatimonadota-sp-002	ArmatimonadotaOTU3like
Ga0308407_10027754	-	GT4(201-351)	GT4_e2727	N	N	2	MSe2_18	Armatimonadota-sp-002	ArmatimonadotaOTU3like
Ga0308407_10027756	-	GT4(129-280)	GT4_e2727	N	N	2	MSe2_18	Armatimonadota-sp-002	ArmatimonadotaOTU3like
Ga0308407_10027836	-	GT26(82-248)	GT26_e125	N	N	2	MSe2_18	Armatimonadota-sp-002	ArmatimonadotaOTU3like
Ga0308407_10029983	N	GH109(3-145)	N	N	N	1	MSe2_18	Armatimonadota-sp-002	ArmatimonadotaOTU3like
Ga0308407_10030586	N	CE14(56-211)	N	N	N	1	MSe2_18	Armatimonadota-sp-002	ArmatimonadotaOTU3like
Ga0308407_10030725	-	CE4(57-181)	CE4_e209	N	N	2	MSe2_18	Armatimonadota-sp-002	ArmatimonadotaOTU3like
Ga0308407_10030772	-	GT4(220-371)	GT4_e1634	GT4	N	3	MSe2_18	Armatimonadota-sp-002	ArmatimonadotaOTU3like
Ga0308407_10030773	-	GT4(208-357)	GT4_e3552	N	N	2	MSe2_18	Armatimonadota-sp-002	ArmatimonadotaOTU3like
Ga0308407_10030925	-	GH109(5-386)	GH109_e7	N	N	2	MSe2_18	Armatimonadota-sp-002	ArmatimonadotaOTU3like
Ga0308407_10031612	-	GT4(198-346)	GT4_e2727	N	N	2	MSe2_18	Armatimonadota-sp-002	ArmatimonadotaOTU3like
Ga0308407_10031615	-	GT4(190-337)	GT4_e1928	N	N	2	MSe2_18	Armatimonadota-sp-002	ArmatimonadotaOTU3like
Ga0308407_10032122	N	GH109(34-180)	N	N	N	1	MSe2_18	Armatimonadota-sp-002	ArmatimonadotaOTU3like
Ga0308407_10032123	N	GT83(109-360)	N	N	N	1	MSe2_18	Armatimonadota-sp-002	ArmatimonadotaOTU3like
Ga0308407_10033074	-	GT9(78-304)	GT9_e224	N	N	2	MSe2_18	Armatimonadota-sp-002	ArmatimonadotaOTU3like
Ga0308407_10033605	-	GT2(2-229)	GT2	N	N	2	MSe2_18	Armatimonadota-sp-002	ArmatimonadotaOTU3like
Ga0308407_10035023	-	GT4(194-346)	GT4_e2664	N	N	2	MSe2_18	Armatimonadota-sp-002	ArmatimonadotaOTU3like
Ga0308407_10035342	-	GT2(9-126)	GT2	N	N	2	MSe2_18	Armatimonadota-sp-002	ArmatimonadotaOTU3like
Ga0308407_10035963	-	GT2(9-177)	GT2	N	N	2	MSe2_18	Armatimonadota-sp-002	ArmatimonadotaOTU3like
Ga0308407_10036237	-	GT2(7-153)	GT2	N	N	2	MSe2_18	Armatimonadota-sp-002	ArmatimonadotaOTU3like
Ga0308407_10037012	-	GT26(68-236)	GT26_e125	N	N	2	MSe2_18	Armatimonadota-sp-002	ArmatimonadotaOTU3like
Ga0308407_10038532	3.2.1.54|3.2.1.133|3.2.1.135|-	GH13_20(270-563)	CBM48_e59+GH13_e225	CBM34+CBM48+GH13_20	N	3	MSe2_18	Armatimonadota-sp-002	ArmatimonadotaOTU3like
Ga0308407_10038554	-	GT2(7-131)	GT2	N	N	2	MSe2_18	Armatimonadota-sp-002	ArmatimonadotaOTU3like
Ga0308407_100390310	-	GH23(231-347)	GH23_e958	N	N	2	MSe2_18	Armatimonadota-sp-002	ArmatimonadotaOTU3like
Ga0308407_10039312	N	CE1(282-451)	N	N	N	1	MSe2_18	Armatimonadota-sp-002	ArmatimonadotaOTU3like
Ga0308407_10040443	-	GH109(31-182)	GH109_e2	N	Y(1-29)	2	MSe2_18	Armatimonadota-sp-002	ArmatimonadotaOTU3like
Ga0308407_10042531	-	GT2(188-286)	GT2	N	N	2	MSe2_18	Armatimonadota-sp-002	ArmatimonadotaOTU3like
Ga0308407_10044113	-	GH5_36(19-301)	GH5_e166	N	N	2	MSe2_18	Armatimonadota-sp-002	ArmatimonadotaOTU3like
Ga0308407_10044692	2.4.1.109	GT105(68-195)	GT105_e5	N	N	2	MSe2_18	Armatimonadota-sp-002	ArmatimonadotaOTU3like
Ga0308407_10044893	-	GH99(30-317)	GH99_e3	N	N	2	MSe2_18	Armatimonadota-sp-002	ArmatimonadotaOTU3like
Ga0308407_10047124	-	GT4(193-332)	GT4_e1984	N	N	2	MSe2_18	Armatimonadota-sp-002	ArmatimonadotaOTU3like
Ga0308407_10047251	3.1.1.72	CE7(11-173)	CE7_e23	N	N	2	MSe2_18	Armatimonadota-sp-002	ArmatimonadotaOTU3like
Ga0308407_10047323	3.2.1.-	GH148(53-210)+CBM4(265-393)	GH148_e2+CBM4_e25	CBM4+GH148	N	3	MSe2_18	Armatimonadota-sp-002	ArmatimonadotaOTU3like
Ga0308407_10048183	-	GT4(211-356)	GT4_e3636	GT4	N	3	MSe2_18	Armatimonadota-sp-002	ArmatimonadotaOTU3like
Ga0308407_10048184	-	GT4(199-343)	GT4_e879	N	N	2	MSe2_18	Armatimonadota-sp-002	ArmatimonadotaOTU3like
Ga0308407_10049741	-	GH20(500-691)	GH20_e41	N	Y(1-21)	2	MSe2_18	Armatimonadota-sp-002	ArmatimonadotaOTU3like
Ga0308407_10049812	-	GH109(31-182)	GH109_e2	N	Y(1-31)	2	MSe2_18	Armatimonadota-sp-002	ArmatimonadotaOTU3like
Ga0308407_10050524	-	GT2(8-128)	GT2	N	N	2	MSe2_18	Armatimonadota-sp-002	ArmatimonadotaOTU3like
Ga0308407_10050843	-	GT4(218-368)	GT4_e1648	GT4	N	3	MSe2_18	Armatimonadota-sp-002	ArmatimonadotaOTU3like
Ga0308407_10051192	-	AA4(10-240)	AA4_e1	N	N	2	MSe2_18	Armatimonadota-sp-002	ArmatimonadotaOTU3like
Ga0308407_10053594	-	GT2(6-235)	GT2	N	N	2	MSe2_18	Armatimonadota-sp-002	ArmatimonadotaOTU3like
Ga0308407_10054982	-	GT4(202-348)	GT4_e2592	N	N	2	MSe2_18	Armatimonadota-sp-002	ArmatimonadotaOTU3like
Ga0308407_10055712	-	GH123(691-938)	GH123_e13	GH0	N	3	MSe2_18	Armatimonadota-sp-002	ArmatimonadotaOTU3like
Ga0308407_10055943	-	GT2(6-167)	GT2	N	N	2	MSe2_18	Armatimonadota-sp-002	ArmatimonadotaOTU3like
Ga0308407_10056682	-	GT9(73-311)	GT9_e103	N	N	2	MSe2_18	Armatimonadota-sp-002	ArmatimonadotaOTU3like
Ga0308407_10056733	N	CBM9(37-178)	N	N	Y(1-19)	1	MSe2_18	Armatimonadota-sp-002	ArmatimonadotaOTU3like
Ga0308407_10058144	3.2.1.40	GH78(234-746)	GH78_e71	CBM67+GH78	N	3	MSe2_18	Armatimonadota-sp-002	ArmatimonadotaOTU3like
Ga0308407_10058972	-	GT4(194-346)	GT4_e2664	N	N	2	MSe2_18	Armatimonadota-sp-002	ArmatimonadotaOTU3like
Ga0308407_10059161	-	GH51(214-528)	GH51_e33	GH51	N	3	MSe2_18	Armatimonadota-sp-002	ArmatimonadotaOTU3like
Ga0308407_10060238	-	GH5_36(1-212)	GH5_e166	N	N	2	MSe2_18	Armatimonadota-sp-002	ArmatimonadotaOTU3like
Ga0308407_10060265	N	CE14(56-211)	N	N	N	1	MSe2_18	Armatimonadota-sp-002	ArmatimonadotaOTU3like
Ga0308407_10060982	-	GH109(1-147)	GH109_e7	N	N	2	MSe2_18	Armatimonadota-sp-002	ArmatimonadotaOTU3like
Ga0308407_10061252	2.4.99.-	GT30(32-212)	GT30_e0	N	N	2	MSe2_18	Armatimonadota-sp-002	ArmatimonadotaOTU3like
Ga0308407_10063881	-	GH109(1-143)	GH109_e7	N	N	2	MSe2_18	Armatimonadota-sp-002	ArmatimonadotaOTU3like
Ga0308407_10064503	-	GH109(5-184)	GH109_e7	N	N	2	MSe2_18	Armatimonadota-sp-002	ArmatimonadotaOTU3like
Ga0308407_10070244	-	CE11(9-121)	CE11_e21	N	N	2	MSe2_18	Armatimonadota-sp-002	ArmatimonadotaOTU3like
Ga0308407_10071034	-	GT9(82-332)	GT9_e93	N	N	2	MSe2_18	Armatimonadota-sp-002	ArmatimonadotaOTU3like
Ga0308407_10071094	-	GH109(1-171)	GH109_e7	N	N	2	MSe2_18	Armatimonadota-sp-002	ArmatimonadotaOTU3like
Ga0308407_10071662	N	GH109(32-200)	N	GH0	N	2	MSe2_18	Armatimonadota-sp-002	ArmatimonadotaOTU3like
Ga0308407_10072694	-	GT2(46-164)	GT2	N	N	2	MSe2_18	Armatimonadota-sp-002	ArmatimonadotaOTU3like
Ga0308407_10075521	-	GH109(3-151)	GH109_e7	N	N	2	MSe2_18	Armatimonadota-sp-002	ArmatimonadotaOTU3like
Ga0308407_10077301	3.2.1.4	GH148(106-201)	GH148_e5	N	N	2	MSe2_18	Armatimonadota-sp-002	ArmatimonadotaOTU3like
Ga0308407_10077631	N	AA12(56-403)	N	N	Y(1-37)	1	MSe2_18	Armatimonadota-sp-002	ArmatimonadotaOTU3like
Ga0308407_10081252	2.4.1.18|3.2.1.1	GH57(10-456)	GH57_e46	GH57	N	3	MSe2_18	Armatimonadota-sp-002	ArmatimonadotaOTU3like
Ga0308407_10081563	2.4.1.339	GH130(3-349)	GH130_e0	GH130	N	3	MSe2_18	Armatimonadota-sp-002	ArmatimonadotaOTU3like
Ga0308407_10082972	-	GH127(33-553)	GH127_e1	GH127	N	3	MSe2_18	Armatimonadota-sp-002	ArmatimonadotaOTU3like
Ga0308407_10083332	-	CE9(9-382)	CE9_e68	N	N	2	MSe2_18	Armatimonadota-sp-002	ArmatimonadotaOTU3like
Ga0308407_10084131	3.2.1.21	GH1(2-300)	GH1_e69	GH1	N	3	MSe2_18	Armatimonadota-sp-002	ArmatimonadotaOTU3like
Ga0308407_10084252	-	GT4(194-334)	GT4_e2219	N	N	2	MSe2_18	Armatimonadota-sp-002	ArmatimonadotaOTU3like
Ga0308407_10084332	-	GH141(24-534)	GH141_e24	GH141	Y(1-18)	3	MSe2_18	Armatimonadota-sp-002	ArmatimonadotaOTU3like
Ga0308407_10084421	-	GH172(74-360)	GH172_e10	N	N	2	MSe2_18	Armatimonadota-sp-002	ArmatimonadotaOTU3like
Ga0308407_10084562	-	GT4(195-345)	GT4_e2727	N	N	2	MSe2_18	Armatimonadota-sp-002	ArmatimonadotaOTU3like
Ga0308407_10084792	-	GT2(8-122)	GT2	N	N	2	MSe2_18	Armatimonadota-sp-002	ArmatimonadotaOTU3like
Ga0308407_10084932	-	CE19(21-313)	CE19_e3	N	N	2	MSe2_18	Armatimonadota-sp-002	ArmatimonadotaOTU3like
Ga0308407_10086243	N	GH109(1-138)	N	N	N	1	MSe2_18	Armatimonadota-sp-002	ArmatimonadotaOTU3like
Ga0308407_10087642	2.4.99.-	GT30(32-212)	GT30_e0	N	N	2	MSe2_18	Armatimonadota-sp-002	ArmatimonadotaOTU3like
Ga0308407_10089532	-	GH109(36-190)	GH109_e2	N	N	2	MSe2_18	Armatimonadota-sp-002	ArmatimonadotaOTU3like
Ga0308407_10091231	-	GT2(188-284)	GT2	N	N	2	MSe2_18	Armatimonadota-sp-002	ArmatimonadotaOTU3like
Ga0308407_10091582	-	GH109(4-147)	GH109_e2	N	N	2	MSe2_18	Armatimonadota-sp-002	ArmatimonadotaOTU3like
Ga0308407_10030774	-	N	GT4_e94	N	N	1	MSe2_18	Armatimonadota-sp-002	ArmatimonadotaOTU3like
Ga0308407_10031861	-	N	GT2	N	N	1	MSe2_18	Armatimonadota-sp-002	ArmatimonadotaOTU3like
Ga0308407_10036233	3.2.1.151|3.2.1.150	N	GH74_e1	N	N	1	MSe2_18	Armatimonadota-sp-002	ArmatimonadotaOTU3like
Ga0308407_10043955	-	N	GH51_e33	N	N	1	MSe2_18	Armatimonadota-sp-002	ArmatimonadotaOTU3like
Ga0308407_10049293	-	N	GH74_e4	N	Y(1-21)	1	MSe2_18	Armatimonadota-sp-002	ArmatimonadotaOTU3like
Ga0308407_10050841	-	N	GT4_e1634	GT4	N	2	MSe2_18	Armatimonadota-sp-002	ArmatimonadotaOTU3like
Ga0308407_10071035	3.2.1.4|3.2.1.8	N	GH51_e9	N	N	1	MSe2_18	Armatimonadota-sp-002	ArmatimonadotaOTU3like
Ga0308407_10076353	-	N	GH16_e73	N	N	1	MSe2_18	Armatimonadota-sp-002	ArmatimonadotaOTU3like
Ga0308407_10009072	-	N	GT4_e3610	N	N	1	MSe2_18	Armatimonadota-sp-002	ArmatimonadotaOTU3like
Ga0308407_10050533	-	N	GH16_e73	N	N	1	MSe2_18	Armatimonadota-sp-002	ArmatimonadotaOTU3like
Ga0308407_10072512	-	N	GH74_e4	N	N	1	MSe2_18	Armatimonadota-sp-002	ArmatimonadotaOTU3like
Ga0308407_10084791	-	N	GH74_e4	N	Y(1-23)	1	MSe2_18	Armatimonadota-sp-002	ArmatimonadotaOTU3like
Ga0308407_10088701	-	N	GT4_e816	N	N	1	MSe2_18	Armatimonadota-sp-002	ArmatimonadotaOTU3like
Ga0308407_100029525	N	N	N	CE8	N	1	MSe2_18	Armatimonadota-sp-002	ArmatimonadotaOTU3like
Ga0308407_100034323	N	N	N	GH1	N	1	MSe2_18	Armatimonadota-sp-002	ArmatimonadotaOTU3like
Ga0308407_100062924	N	N	N	GT2	N	1	MSe2_18	Armatimonadota-sp-002	ArmatimonadotaOTU3like
Ga0308407_10006809	N	N	N	GT2	N	1	MSe2_18	Armatimonadota-sp-002	ArmatimonadotaOTU3like
Ga0308407_100087417	N	N	N	GH13	N	1	MSe2_18	Armatimonadota-sp-002	ArmatimonadotaOTU3like
Ga0308407_10012168	N	N	N	GT4	N	1	MSe2_18	Armatimonadota-sp-002	ArmatimonadotaOTU3like
Ga0308407_10012169	N	N	N	GH0	N	1	MSe2_18	Armatimonadota-sp-002	ArmatimonadotaOTU3like
Ga0308407_10015687	N	N	N	GT58	N	1	MSe2_18	Armatimonadota-sp-002	ArmatimonadotaOTU3like
Ga0308407_10022606	N	N	N	GT83	N	1	MSe2_18	Armatimonadota-sp-002	ArmatimonadotaOTU3like
Ga0308407_10023604	N	N	N	GT2	N	1	MSe2_18	Armatimonadota-sp-002	ArmatimonadotaOTU3like
Ga0308407_10025112	N	N	N	GH1	N	1	MSe2_18	Armatimonadota-sp-002	ArmatimonadotaOTU3like
Ga0308407_10025974	N	N	N	GT2	N	1	MSe2_18	Armatimonadota-sp-002	ArmatimonadotaOTU3like
Ga0308407_10027595	N	N	N	GT0	N	1	MSe2_18	Armatimonadota-sp-002	ArmatimonadotaOTU3like
Ga0308407_10027832	N	N	N	GH28	N	1	MSe2_18	Armatimonadota-sp-002	ArmatimonadotaOTU3like
Ga0308407_10031104	N	N	N	GH28	N	1	MSe2_18	Armatimonadota-sp-002	ArmatimonadotaOTU3like
Ga0308407_10031863	N	N	N	GH28	N	1	MSe2_18	Armatimonadota-sp-002	ArmatimonadotaOTU3like
Ga0308407_10033604	N	N	N	CBM47	N	1	MSe2_18	Armatimonadota-sp-002	ArmatimonadotaOTU3like
Ga0308407_10033922	N	N	N	CBM50+GH25	N	1	MSe2_18	Armatimonadota-sp-002	ArmatimonadotaOTU3like
Ga0308407_10033925	N	N	N	GH13	N	1	MSe2_18	Armatimonadota-sp-002	ArmatimonadotaOTU3like
Ga0308407_10039261	N	N	N	GT1	N	1	MSe2_18	Armatimonadota-sp-002	ArmatimonadotaOTU3like
Ga0308407_10042533	N	N	N	GH28	N	1	MSe2_18	Armatimonadota-sp-002	ArmatimonadotaOTU3like
Ga0308407_10045411	N	N	N	GT4	N	1	MSe2_18	Armatimonadota-sp-002	ArmatimonadotaOTU3like
Ga0308407_10047422	N	N	N	GH13	N	1	MSe2_18	Armatimonadota-sp-002	ArmatimonadotaOTU3like
Ga0308407_10048643	N	N	N	CE14	N	1	MSe2_18	Armatimonadota-sp-002	ArmatimonadotaOTU3like
Ga0308407_10050842	N	N	N	GT4	N	1	MSe2_18	Armatimonadota-sp-002	ArmatimonadotaOTU3like
Ga0308407_10054876	N	N	N	GH1	N	1	MSe2_18	Armatimonadota-sp-002	ArmatimonadotaOTU3like
Ga0308407_10059162	N	N	N	GH0	N	1	MSe2_18	Armatimonadota-sp-002	ArmatimonadotaOTU3like
Ga0308407_10060981	N	N	N	GH36	N	1	MSe2_18	Armatimonadota-sp-002	ArmatimonadotaOTU3like
Ga0308407_10061782	N	N	N	GH28	N	1	MSe2_18	Armatimonadota-sp-002	ArmatimonadotaOTU3like
Ga0308407_10064061	N	N	N	CE14	N	1	MSe2_18	Armatimonadota-sp-002	ArmatimonadotaOTU3like
Ga0308407_10064913	N	N	N	GH0	N	1	MSe2_18	Armatimonadota-sp-002	ArmatimonadotaOTU3like
Ga0308407_10067481	N	N	N	CBM50	N	1	MSe2_18	Armatimonadota-sp-002	ArmatimonadotaOTU3like
Ga0308407_10067964	N	N	N	CBM50+GH25	N	1	MSe2_18	Armatimonadota-sp-002	ArmatimonadotaOTU3like
Ga0308407_10072321	N	N	N	GH1	N	1	MSe2_18	Armatimonadota-sp-002	ArmatimonadotaOTU3like
Ga0308407_10073582	N	N	N	GH5_11	N	1	MSe2_18	Armatimonadota-sp-002	ArmatimonadotaOTU3like
Ga0308407_10088002	N	N	N	GH13	N	1	MSe2_18	Armatimonadota-sp-002	ArmatimonadotaOTU3like
Ga0308408_100027515	N	GH109(1-143)	N	N	N	1	MSe3_8	Armatimonadota-sp-002	ArmatimonadotaOTU3like
Ga0308408_100027526	-	GH2(34-421)	GH2_e123	GH0	N	3	MSe3_8	Armatimonadota-sp-002	ArmatimonadotaOTU3like
Ga0308408_10006828	-	GH50(48-675)	GH50_e16	GH50	N	3	MSe3_8	Armatimonadota-sp-002	ArmatimonadotaOTU3like
Ga0308408_100071013	-	GH167(308-998)	GH167_e1	N	Y(1-21)	2	MSe3_8	Armatimonadota-sp-002	ArmatimonadotaOTU3like
Ga0308408_10009297	3.2.1.21	GH1(2-440)	GH1_e69	GH1	N	3	MSe3_8	Armatimonadota-sp-002	ArmatimonadotaOTU3like
Ga0308408_10009864	-	GT2(7-112)	GT2	N	N	2	MSe3_8	Armatimonadota-sp-002	ArmatimonadotaOTU3like
Ga0308408_10009866	-	GT2(8-125)	GT2	N	N	2	MSe3_8	Armatimonadota-sp-002	ArmatimonadotaOTU3like
Ga0308408_10009869	-	CE7(46-285)	CE7_e36	N	N	2	MSe3_8	Armatimonadota-sp-002	ArmatimonadotaOTU3like
Ga0308408_10012523	-	GH84(112-411)	GH84_e8	N	N	2	MSe3_8	Armatimonadota-sp-002	ArmatimonadotaOTU3like
Ga0308408_10014123	-	GT4(202-353)	GT4_e2566	N	N	2	MSe3_8	Armatimonadota-sp-002	ArmatimonadotaOTU3like
Ga0308408_10014125	-	GT4(211-356)	GT4_e3636	GT4	N	3	MSe3_8	Armatimonadota-sp-002	ArmatimonadotaOTU3like
Ga0308408_10014126	-	GT4(199-343)	GT4_e879	N	N	2	MSe3_8	Armatimonadota-sp-002	ArmatimonadotaOTU3like
Ga0308408_10014796	-	GT2(5-126)	GT2	N	N	2	MSe3_8	Armatimonadota-sp-002	ArmatimonadotaOTU3like
Ga0308408_10015046	-	GH140(45-455)	GH140_e15	GH140	N	3	MSe3_8	Armatimonadota-sp-002	ArmatimonadotaOTU3like
Ga0308408_10018182	N	AA12(46-393)	N	N	N	1	MSe3_8	Armatimonadota-sp-002	ArmatimonadotaOTU3like
Ga0308408_10018487	2.4.1.339	GH130(3-349)	GH130_e0	N	N	2	MSe3_8	Armatimonadota-sp-002	ArmatimonadotaOTU3like
Ga0308408_10026302	2.4.1.339	GH130(104-349)	GH130_e0	N	N	2	MSe3_8	Armatimonadota-sp-002	ArmatimonadotaOTU3like
Ga0308408_10027711	3.2.1.54|3.2.1.135	GH13_20(2-246)	GH13_e32	N	N	2	MSe3_8	Armatimonadota-sp-002	ArmatimonadotaOTU3like
Ga0308408_10029793	-	GH109(2-142)	GH109_e7	N	N	2	MSe3_8	Armatimonadota-sp-002	ArmatimonadotaOTU3like
Ga0308408_10029796	-	GH141(10-520)	GH141_e24	GH141	N	3	MSe3_8	Armatimonadota-sp-002	ArmatimonadotaOTU3like
Ga0308408_10031658	-	GH109(1-177)	GH109_e7	N	N	2	MSe3_8	Armatimonadota-sp-002	ArmatimonadotaOTU3like
Ga0308408_10032224	3.2.1.21	GH1(2-440)	GH1_e69	GH1	N	3	MSe3_8	Armatimonadota-sp-002	ArmatimonadotaOTU3like
Ga0308408_10033154	-	GT4(202-348)	GT4_e2592	N	N	2	MSe3_8	Armatimonadota-sp-002	ArmatimonadotaOTU3like
Ga0308408_10033855	N	CE14(56-211)	N	N	N	1	MSe3_8	Armatimonadota-sp-002	ArmatimonadotaOTU3like
Ga0308408_10034776	-	GH5_36(19-301)	GH5_e166	N	N	2	MSe3_8	Armatimonadota-sp-002	ArmatimonadotaOTU3like
Ga0308408_10035755	-	GH109(5-386)	GH109_e7	N	N	2	MSe3_8	Armatimonadota-sp-002	ArmatimonadotaOTU3like
Ga0308408_10038551	N	CE1(282-451)	N	N	N	1	MSe3_8	Armatimonadota-sp-002	ArmatimonadotaOTU3like
Ga0308408_10039556	3.1.1.72	CE7(11-292)	CE7_e23	N	N	2	MSe3_8	Armatimonadota-sp-002	ArmatimonadotaOTU3like
Ga0308408_10041172	-	GH109(2-154)	GH109_e7	N	N	2	MSe3_8	Armatimonadota-sp-002	ArmatimonadotaOTU3like
Ga0308408_10041864	3.2.1.6|3.2.1.4|-	CBM8(24-164)+GH51(212-461)	CBM8_e1+GH51_e50	CBM8+GH51	Y(1-18)	3	MSe3_8	Armatimonadota-sp-002	ArmatimonadotaOTU3like
Ga0308408_10042362	-	GH141(10-520)	GH141_e24	GH141	N	3	MSe3_8	Armatimonadota-sp-002	ArmatimonadotaOTU3like
Ga0308408_10044412	-	GT4(190-334)	GT4_e2276	GT4	N	3	MSe3_8	Armatimonadota-sp-002	ArmatimonadotaOTU3like
Ga0308408_10044413	-	GT4(201-349)+GT4(614-761)	GT4_e657+GT4_e657	GT4	N	3	MSe3_8	Armatimonadota-sp-002	ArmatimonadotaOTU3like
Ga0308408_10045143	-	GT2(9-126)	GT2	N	N	2	MSe3_8	Armatimonadota-sp-002	ArmatimonadotaOTU3like
Ga0308408_10045663	-	GT4(219-351)	GT4_e1648	GT4	N	3	MSe3_8	Armatimonadota-sp-002	ArmatimonadotaOTU3like
Ga0308408_10045741	3.2.1.21	GH1(2-440)	GH1_e69	GH1	N	3	MSe3_8	Armatimonadota-sp-002	ArmatimonadotaOTU3like
Ga0308408_10045921	N	GT83(87-386)	N	N	N	1	MSe3_8	Armatimonadota-sp-002	ArmatimonadotaOTU3like
Ga0308408_10045922	N	GH109(34-180)	N	N	N	1	MSe3_8	Armatimonadota-sp-002	ArmatimonadotaOTU3like
Ga0308408_10046912	-	GT2(8-135)	GT2	N	N	2	MSe3_8	Armatimonadota-sp-002	ArmatimonadotaOTU3like
Ga0308408_10046915	-	GT4(1-77)	GT4_e2727	N	N	2	MSe3_8	Armatimonadota-sp-002	ArmatimonadotaOTU3like
Ga0308408_10047952	2.4.1.109	GT105(68-195)	GT105_e5	N	N	2	MSe3_8	Armatimonadota-sp-002	ArmatimonadotaOTU3like
Ga0308408_10048991	N	GH163(191-282)	N	N	N	1	MSe3_8	Armatimonadota-sp-002	ArmatimonadotaOTU3like
Ga0308408_10048993	-	GT4(175-327)	GT4_e2664	N	N	2	MSe3_8	Armatimonadota-sp-002	ArmatimonadotaOTU3like
Ga0308408_10049584	-	GH109(31-184)	GH109_e2	N	Y(1-29)	2	MSe3_8	Armatimonadota-sp-002	ArmatimonadotaOTU3like
Ga0308408_10050402	-	GT4(197-346)	GT4_e2566	N	N	2	MSe3_8	Armatimonadota-sp-002	ArmatimonadotaOTU3like
Ga0308408_10050403	-	GT4(214-360)	GT4_e3636	GT4	N	3	MSe3_8	Armatimonadota-sp-002	ArmatimonadotaOTU3like
Ga0308408_10051651	-	GT2(40-156)	GT2	N	N	2	MSe3_8	Armatimonadota-sp-002	ArmatimonadotaOTU3like
Ga0308408_10051652	N	GH109(39-232)	N	GH0	N	2	MSe3_8	Armatimonadota-sp-002	ArmatimonadotaOTU3like
Ga0308408_10052153	-	GH109(1-147)	GH109_e7	N	N	2	MSe3_8	Armatimonadota-sp-002	ArmatimonadotaOTU3like
Ga0308408_10052711	-	GT4(139-288)	GT4_e2727	N	N	2	MSe3_8	Armatimonadota-sp-002	ArmatimonadotaOTU3like
Ga0308408_10052712	-	GT4(176-326)	GT4_e2727	N	N	2	MSe3_8	Armatimonadota-sp-002	ArmatimonadotaOTU3like
Ga0308408_10052714	-	GT2(5-131)	GT2	N	N	2	MSe3_8	Armatimonadota-sp-002	ArmatimonadotaOTU3like
Ga0308408_10053522	-	GT2(8-131)	GT2	N	N	2	MSe3_8	Armatimonadota-sp-002	ArmatimonadotaOTU3like
Ga0308408_10053523	-	GT4(196-345)	GT4_e2727	N	N	2	MSe3_8	Armatimonadota-sp-002	ArmatimonadotaOTU3like
Ga0308408_10053951	2.4.1.109	GT105(94-212)	GT105_e5	N	N	2	MSe3_8	Armatimonadota-sp-002	ArmatimonadotaOTU3like
Ga0308408_10054922	-	GH23(75-178)	GH23_e958	N	N	2	MSe3_8	Armatimonadota-sp-002	ArmatimonadotaOTU3like
Ga0308408_10055131	N	GH109(36-190)	N	N	N	1	MSe3_8	Armatimonadota-sp-002	ArmatimonadotaOTU3like
Ga0308408_10055132	N	CE1(258-427)	N	N	N	1	MSe3_8	Armatimonadota-sp-002	ArmatimonadotaOTU3like
Ga0308408_10055262	-	GT26(68-236)	GT26_e125	N	N	2	MSe3_8	Armatimonadota-sp-002	ArmatimonadotaOTU3like
Ga0308408_10057192	-	GH109(4-147)	GH109_e2	N	N	2	MSe3_8	Armatimonadota-sp-002	ArmatimonadotaOTU3like
Ga0308408_10060073	-	GT4(202-351)	GT4_e2727	N	N	2	MSe3_8	Armatimonadota-sp-002	ArmatimonadotaOTU3like
Ga0308408_10061894	N	GH109(3-145)	N	N	N	1	MSe3_8	Armatimonadota-sp-002	ArmatimonadotaOTU3like
Ga0308408_10063332	-	GT9(73-316)	GT9_e224	N	N	2	MSe3_8	Armatimonadota-sp-002	ArmatimonadotaOTU3like
Ga0308408_10064011	-	CE9(9-360)	CE9_e68	N	N	2	MSe3_8	Armatimonadota-sp-002	ArmatimonadotaOTU3like
Ga0308408_10064171	2.4.99.-	GT30(33-213)	GT30_e0	N	N	2	MSe3_8	Armatimonadota-sp-002	ArmatimonadotaOTU3like
Ga0308408_10064343	-	CE11(8-123)+CE11(208-319)	CE11_e21	N	N	2	MSe3_8	Armatimonadota-sp-002	ArmatimonadotaOTU3like
Ga0308408_10065203	-	GH109(7-386)	GH109_e7	N	N	2	MSe3_8	Armatimonadota-sp-002	ArmatimonadotaOTU3like
Ga0308408_10065613	3.2.1.23	GH2(26-582)	GH2_e112	GH2	Y(1-23)	3	MSe3_8	Armatimonadota-sp-002	ArmatimonadotaOTU3like
Ga0308408_10065734	-	GH23(78-178)	GH23_e958	N	N	2	MSe3_8	Armatimonadota-sp-002	ArmatimonadotaOTU3like
Ga0308408_10067242	N	CE14(56-211)	N	N	N	1	MSe3_8	Armatimonadota-sp-002	ArmatimonadotaOTU3like
Ga0308408_10068192	-	GH99(30-317)	GH99_e3	N	N	2	MSe3_8	Armatimonadota-sp-002	ArmatimonadotaOTU3like
Ga0308408_10068731	-	GT4(190-342)	GT4_e2664	N	N	2	MSe3_8	Armatimonadota-sp-002	ArmatimonadotaOTU3like
Ga0308408_10069164	-	AA4(10-240)	AA4_e1	N	N	2	MSe3_8	Armatimonadota-sp-002	ArmatimonadotaOTU3like
Ga0308408_10071705	-	GT4(5-100)	GT4_e2219	N	N	2	MSe3_8	Armatimonadota-sp-002	ArmatimonadotaOTU3like
Ga0308408_10073863	-	GH109(36-190)	GH109_e2	N	N	2	MSe3_8	Armatimonadota-sp-002	ArmatimonadotaOTU3like
Ga0308408_10076103	-	GT4(202-348)	GT4_e3394	N	N	2	MSe3_8	Armatimonadota-sp-002	ArmatimonadotaOTU3like
Ga0308408_10077921	-	GT4(96-247)	GT4_e2664	N	N	2	MSe3_8	Armatimonadota-sp-002	ArmatimonadotaOTU3like
Ga0308408_10078941	-	GT4(195-345)	GT4_e2727	N	N	2	MSe3_8	Armatimonadota-sp-002	ArmatimonadotaOTU3like
Ga0308408_10078943	-	GT2(15-125)	GT2	N	N	2	MSe3_8	Armatimonadota-sp-002	ArmatimonadotaOTU3like
Ga0308408_10079541	-	GT4(176-327)	GT4_e1634	GT4	N	3	MSe3_8	Armatimonadota-sp-002	ArmatimonadotaOTU3like
Ga0308408_10079542	-	GT4(208-357)	GT4_e3552	N	N	2	MSe3_8	Armatimonadota-sp-002	ArmatimonadotaOTU3like
Ga0308408_10080001	N	SLH(24-63)	N	N	Y(1-21)	1	MSe3_8	Armatimonadota-sp-002	ArmatimonadotaOTU3like
Ga0308408_10080004	-	CE4(56-180)	CE4_e201	N	N	2	MSe3_8	Armatimonadota-sp-002	ArmatimonadotaOTU3like
Ga0308408_10080712	-	GH5_36(19-301)	GH5_e166	N	N	2	MSe3_8	Armatimonadota-sp-002	ArmatimonadotaOTU3like
Ga0308408_10081482	-	GH109(2-153)	GH109_e7	N	N	2	MSe3_8	Armatimonadota-sp-002	ArmatimonadotaOTU3like
Ga0308408_10081493	-	CE9(10-233)	CE9_e68	N	N	2	MSe3_8	Armatimonadota-sp-002	ArmatimonadotaOTU3like
Ga0308408_10083142	-	GT4(220-371)	GT4_e1634	GT4	N	3	MSe3_8	Armatimonadota-sp-002	ArmatimonadotaOTU3like
Ga0308408_10083143	-	GT4(208-355)	GT4_e3552	N	N	2	MSe3_8	Armatimonadota-sp-002	ArmatimonadotaOTU3like
Ga0308408_10084623	-	GH127(12-532)	GH127_e1	GH127	N	3	MSe3_8	Armatimonadota-sp-002	ArmatimonadotaOTU3like
Ga0308408_10085911	2.4.1.18|3.2.1.1	GH57(10-456)	GH57_e46	GH57	N	3	MSe3_8	Armatimonadota-sp-002	ArmatimonadotaOTU3like
Ga0308408_10086411	N	GH109(2-141)	N	N	N	1	MSe3_8	Armatimonadota-sp-002	ArmatimonadotaOTU3like
Ga0308408_10087161	3.2.1.6|3.2.1.4|-	CBM8(24-164)+GH51(211-633)	CBM8_e1+GH51_e50	CBM8+GH51	Y(1-18)	3	MSe3_8	Armatimonadota-sp-002	ArmatimonadotaOTU3like
Ga0308408_10088833	-	GH23(178-294)	GH23_e958	N	N	2	MSe3_8	Armatimonadota-sp-002	ArmatimonadotaOTU3like
Ga0308408_10090482	N	GT83(35-457)	N	N	N	1	MSe3_8	Armatimonadota-sp-002	ArmatimonadotaOTU3like
Ga0308408_10091992	-	GT4(206-355)	GT4_e2045	N	N	2	MSe3_8	Armatimonadota-sp-002	ArmatimonadotaOTU3like
Ga0308408_10092861	-	GT4(54-203)	GT4_e2566	N	N	2	MSe3_8	Armatimonadota-sp-002	ArmatimonadotaOTU3like
Ga0308408_10092862	-	GT4(199-343)	GT4_e879	N	N	2	MSe3_8	Armatimonadota-sp-002	ArmatimonadotaOTU3like
Ga0308408_10092863	-	GT4(207-350)	GT4_e3636	GT4	N	3	MSe3_8	Armatimonadota-sp-002	ArmatimonadotaOTU3like
Ga0308408_10093861	-	GT4(198-297)	GT4_e2727	N	N	2	MSe3_8	Armatimonadota-sp-002	ArmatimonadotaOTU3like
Ga0308408_10094242	-	GT4(197-347)	GT4_e1933	N	N	2	MSe3_8	Armatimonadota-sp-002	ArmatimonadotaOTU3like
Ga0308408_10094243	-	GT4(186-324)	GT4_e1899	N	N	2	MSe3_8	Armatimonadota-sp-002	ArmatimonadotaOTU3like
Ga0308408_10095102	-	GT2(7-166)	GT2	N	N	2	MSe3_8	Armatimonadota-sp-002	ArmatimonadotaOTU3like
Ga0308408_10095601	-	GT2(7-131)	GT2	N	N	2	MSe3_8	Armatimonadota-sp-002	ArmatimonadotaOTU3like
Ga0308408_10095733	-	GT2(46-164)	GT2	N	N	2	MSe3_8	Armatimonadota-sp-002	ArmatimonadotaOTU3like
Ga0308408_10096013	N	CE7(8-145)	N	N	N	1	MSe3_8	Armatimonadota-sp-002	ArmatimonadotaOTU3like
Ga0308408_10096055	-	GH109(2-143)	GH109_e7	N	N	2	MSe3_8	Armatimonadota-sp-002	ArmatimonadotaOTU3like
Ga0308408_10096102	-	CE19(21-313)	CE19_e3	N	N	2	MSe3_8	Armatimonadota-sp-002	ArmatimonadotaOTU3like
Ga0308408_10098905	3.1.1.72	CE7(11-149)	CE7_e23	N	N	2	MSe3_8	Armatimonadota-sp-002	ArmatimonadotaOTU3like
Ga0308408_10099341	3.2.1.40	CBM67(5-186)+GH78(419-931)	CBM67_e24+GH78_e71	CBM67+GH78	N	3	MSe3_8	Armatimonadota-sp-002	ArmatimonadotaOTU3like
Ga0308408_100072417	-	N	GT4_e3610	N	N	1	MSe3_8	Armatimonadota-sp-002	ArmatimonadotaOTU3like
Ga0308408_10033058	3.2.1.63|3.2.1.51	N	GH29_e63	N	N	1	MSe3_8	Armatimonadota-sp-002	ArmatimonadotaOTU3like
Ga0308408_10053311	3.2.1.151|3.2.1.150|-	N	GH74_e1+GH74_e4	N	N	1	MSe3_8	Armatimonadota-sp-002	ArmatimonadotaOTU3like
Ga0308408_10059023	-	N	GH16_e73	N	N	1	MSe3_8	Armatimonadota-sp-002	ArmatimonadotaOTU3like
Ga0308408_10091993	-	N	GT4_e94	N	N	1	MSe3_8	Armatimonadota-sp-002	ArmatimonadotaOTU3like
Ga0308408_10066904	-	N	GH20_e41	N	N	1	MSe3_8	Armatimonadota-sp-002	ArmatimonadotaOTU3like
Ga0308408_10079543	-	N	GT4_e94	N	N	1	MSe3_8	Armatimonadota-sp-002	ArmatimonadotaOTU3like
Ga0308408_10002758	N	N	N	CE8	N	1	MSe3_8	Armatimonadota-sp-002	ArmatimonadotaOTU3like
Ga0308408_10009118	N	N	N	GT2	N	1	MSe3_8	Armatimonadota-sp-002	ArmatimonadotaOTU3like
Ga0308408_10012955	N	N	N	GT58	N	1	MSe3_8	Armatimonadota-sp-002	ArmatimonadotaOTU3like
Ga0308408_10017592	N	N	N	GT83	N	1	MSe3_8	Armatimonadota-sp-002	ArmatimonadotaOTU3like
Ga0308408_10018712	N	N	N	GH13	N	1	MSe3_8	Armatimonadota-sp-002	ArmatimonadotaOTU3like
Ga0308408_10018715	N	N	N	CBM50+GH25	N	1	MSe3_8	Armatimonadota-sp-002	ArmatimonadotaOTU3like
Ga0308408_10022211	N	N	N	GH13	N	1	MSe3_8	Armatimonadota-sp-002	ArmatimonadotaOTU3like
Ga0308408_10022673	N	N	N	GH28	N	1	MSe3_8	Armatimonadota-sp-002	ArmatimonadotaOTU3like
Ga0308408_10031446	N	N	N	GH13	N	1	MSe3_8	Armatimonadota-sp-002	ArmatimonadotaOTU3like
Ga0308408_10033125	N	N	N	GT58	N	1	MSe3_8	Armatimonadota-sp-002	ArmatimonadotaOTU3like
Ga0308408_10033943	N	N	N	GH0	N	1	MSe3_8	Armatimonadota-sp-002	ArmatimonadotaOTU3like
Ga0308408_10033944	N	N	N	GT4	N	1	MSe3_8	Armatimonadota-sp-002	ArmatimonadotaOTU3like
Ga0308408_10035785	N	N	N	GT4	N	1	MSe3_8	Armatimonadota-sp-002	ArmatimonadotaOTU3like
Ga0308408_10039744	N	N	N	GT2	N	1	MSe3_8	Armatimonadota-sp-002	ArmatimonadotaOTU3like
Ga0308408_10044094	N	N	N	GH28	N	1	MSe3_8	Armatimonadota-sp-002	ArmatimonadotaOTU3like
Ga0308408_10052152	N	N	N	GH36	N	1	MSe3_8	Armatimonadota-sp-002	ArmatimonadotaOTU3like
Ga0308408_10066342	N	N	N	GT1	N	1	MSe3_8	Armatimonadota-sp-002	ArmatimonadotaOTU3like
Ga0308408_10073651	N	N	N	GT2	N	1	MSe3_8	Armatimonadota-sp-002	ArmatimonadotaOTU3like
Ga0308408_10074604	N	N	N	GT2	N	1	MSe3_8	Armatimonadota-sp-002	ArmatimonadotaOTU3like
Ga0308408_10083584	N	N	N	GH28	N	1	MSe3_8	Armatimonadota-sp-002	ArmatimonadotaOTU3like
Ga0308408_10084551	N	N	N	GT1	N	1	MSe3_8	Armatimonadota-sp-002	ArmatimonadotaOTU3like
Ga0308408_10091332	N	N	N	GH13_23	N	1	MSe3_8	Armatimonadota-sp-002	ArmatimonadotaOTU3like
Ga0308408_10093041	N	N	N	GH13_30	N	1	MSe3_8	Armatimonadota-sp-002	ArmatimonadotaOTU3like
Ga0308408_10093165	N	N	N	GH13	N	1	MSe3_8	Armatimonadota-sp-002	ArmatimonadotaOTU3like
Ga0308408_10094671	N	N	N	CE8	N	1	MSe3_8	Armatimonadota-sp-002	ArmatimonadotaOTU3like
Ga0308408_10097231	N	N	N	CBM50+GH25	N	1	MSe3_8	Armatimonadota-sp-002	ArmatimonadotaOTU3like
Ga0308408_10097441	N	N	N	GH13_30	N	1	MSe3_8	Armatimonadota-sp-002	ArmatimonadotaOTU3like
Ga0308409_10018272	-	GT4(199-343)	GT4_e879	N	N	2	MSe4_15	Armatimonadota-sp-002	ArmatimonadotaOTU3like
Ga0308409_10018273	-	GT4(211-356)	GT4_e3636	GT4	N	3	MSe4_15	Armatimonadota-sp-002	ArmatimonadotaOTU3like
Ga0308409_10018275	-	GT4(202-353)	GT4_e2566	N	N	2	MSe4_15	Armatimonadota-sp-002	ArmatimonadotaOTU3like
Ga0308409_10021141	-	GH140(45-356)	GH140_e15	GH140	N	3	MSe4_15	Armatimonadota-sp-002	ArmatimonadotaOTU3like
Ga0308409_10021149	-	GH109(2-153)	GH109_e7	N	N	2	MSe4_15	Armatimonadota-sp-002	ArmatimonadotaOTU3like
Ga0308409_10024723	-	GT2(7-131)	GT2	N	N	2	MSe4_15	Armatimonadota-sp-002	ArmatimonadotaOTU3like
Ga0308409_10027306	-	CE9(9-305)	CE9_e68	N	N	2	MSe4_15	Armatimonadota-sp-002	ArmatimonadotaOTU3like
Ga0308409_10027946	-	GH84(112-411)	GH84_e8	N	N	2	MSe4_15	Armatimonadota-sp-002	ArmatimonadotaOTU3like
Ga0308409_10028567	-	PL12_3(117-247)	PL12_e38	N	N	2	MSe4_15	Armatimonadota-sp-002	ArmatimonadotaOTU3like
Ga0308409_10029044	3.2.1.63|3.2.1.51	GH29(3-310)	GH29_e63	N	N	2	MSe4_15	Armatimonadota-sp-002	ArmatimonadotaOTU3like
Ga0308409_10029352	-	GT105(81-199)	GT105_e6	N	N	2	MSe4_15	Armatimonadota-sp-002	ArmatimonadotaOTU3like
Ga0308409_10030374	-	GT4(184-332)	GT4_e1928	N	N	2	MSe4_15	Armatimonadota-sp-002	ArmatimonadotaOTU3like
Ga0308409_10032554	-	GH109(31-184)	GH109_e2	N	Y(1-29)	2	MSe4_15	Armatimonadota-sp-002	ArmatimonadotaOTU3like
Ga0308409_10033541	-	GH141(24-534)	GH141_e24	GH141	Y(1-18)	3	MSe4_15	Armatimonadota-sp-002	ArmatimonadotaOTU3like
Ga0308409_10033544	-	GH109(2-143)	GH109_e7	N	N	2	MSe4_15	Armatimonadota-sp-002	ArmatimonadotaOTU3like
Ga0308409_10034351	N	AA12(64-273)	N	N	N	1	MSe4_15	Armatimonadota-sp-002	ArmatimonadotaOTU3like
Ga0308409_10035306	N	CE14(56-211)	N	N	N	1	MSe4_15	Armatimonadota-sp-002	ArmatimonadotaOTU3like
Ga0308409_10036571	-	GT2(9-177)	GT2	N	N	2	MSe4_15	Armatimonadota-sp-002	ArmatimonadotaOTU3like
Ga0308409_10036871	-	GH5_36(19-301)	GH5_e166	GH5_36	N	3	MSe4_15	Armatimonadota-sp-002	ArmatimonadotaOTU3like
Ga0308409_10037041	-	GT28(139-302)	GT28_e19	N	N	2	MSe4_15	Armatimonadota-sp-002	ArmatimonadotaOTU3like
Ga0308409_10039345	-	GT2(4-232)	GT2	N	N	2	MSe4_15	Armatimonadota-sp-002	ArmatimonadotaOTU3like
Ga0308409_10040717	-	GT2(7-121)	GT2	N	N	2	MSe4_15	Armatimonadota-sp-002	ArmatimonadotaOTU3like
Ga0308409_10041615	-	GT4(145-290)+GT4(583-728)	GT4_e657+GT4_e657	GT4	N	3	MSe4_15	Armatimonadota-sp-002	ArmatimonadotaOTU3like
Ga0308409_10041616	-	GT4(90-236)	GT4_e2276	N	N	2	MSe4_15	Armatimonadota-sp-002	ArmatimonadotaOTU3like
Ga0308409_10043592	2.4.99.-	GT30(32-212)	GT30_e0	N	N	2	MSe4_15	Armatimonadota-sp-002	ArmatimonadotaOTU3like
Ga0308409_10043724	-	GT4(193-333)	GT4_e1984	N	N	2	MSe4_15	Armatimonadota-sp-002	ArmatimonadotaOTU3like
Ga0308409_10044452	-	GH50(48-675)	GH50_e16	GH50	N	3	MSe4_15	Armatimonadota-sp-002	ArmatimonadotaOTU3like
Ga0308409_10044492	-	GT2(8-135)	GT2	N	N	2	MSe4_15	Armatimonadota-sp-002	ArmatimonadotaOTU3like
Ga0308409_10044495	-	GT4(1-77)	GT4_e2727	N	N	2	MSe4_15	Armatimonadota-sp-002	ArmatimonadotaOTU3like
Ga0308409_10045541	3.2.1.54|3.2.1.133|3.2.1.135	GH13_20(170-463)	GH13_e225	CBM34+CBM48+GH13_20	N	3	MSe4_15	Armatimonadota-sp-002	ArmatimonadotaOTU3like
Ga0308409_10046002	-	GH109(5-386)	GH109_e7	N	N	2	MSe4_15	Armatimonadota-sp-002	ArmatimonadotaOTU3like
Ga0308409_10048062	-	GH51(200-798)	GH51_e33	GH51	Y(1-38)	3	MSe4_15	Armatimonadota-sp-002	ArmatimonadotaOTU3like
Ga0308409_10049514	-	GT4(202-348)	GT4_e2592	N	N	2	MSe4_15	Armatimonadota-sp-002	ArmatimonadotaOTU3like
Ga0308409_10049731	-	GH163(191-430)	GH163_e14	GH163	N	3	MSe4_15	Armatimonadota-sp-002	ArmatimonadotaOTU3like
Ga0308409_10051162	-	GT4(214-360)	GT4_e3636	GT4	N	3	MSe4_15	Armatimonadota-sp-002	ArmatimonadotaOTU3like
Ga0308409_10051163	-	GT4(197-346)	GT4_e2566	N	N	2	MSe4_15	Armatimonadota-sp-002	ArmatimonadotaOTU3like
Ga0308409_10053131	N	GH109(2-143)	N	N	N	1	MSe4_15	Armatimonadota-sp-002	ArmatimonadotaOTU3like
Ga0308409_10055372	N	GH109(32-200)	N	GH0	N	2	MSe4_15	Armatimonadota-sp-002	ArmatimonadotaOTU3like
Ga0308409_10055641	-	GH51(2-589)	GH51_e33	GH51	N	3	MSe4_15	Armatimonadota-sp-002	ArmatimonadotaOTU3like
Ga0308409_10055832	-	GT4(190-337)	GT4_e1928	N	N	2	MSe4_15	Armatimonadota-sp-002	ArmatimonadotaOTU3like
Ga0308409_10055994	-	GH109(2-143)	GH109_e7	N	N	2	MSe4_15	Armatimonadota-sp-002	ArmatimonadotaOTU3like
Ga0308409_10057201	-	GH50(48-675)	GH50_e16	GH50	N	3	MSe4_15	Armatimonadota-sp-002	ArmatimonadotaOTU3like
Ga0308409_10057315	-	GT4(208-357)	GT4_e3552	N	N	2	MSe4_15	Armatimonadota-sp-002	ArmatimonadotaOTU3like
Ga0308409_10057736	3.2.1.6|3.2.1.4|-	CBM8(24-164)+GH51(212-461)	CBM8_e1+GH51_e50	CBM8+GH51	Y(1-18)	3	MSe4_15	Armatimonadota-sp-002	ArmatimonadotaOTU3like
Ga0308409_10058683	3.2.1.6|3.2.1.4|-	CBM8(24-164)+GH51(211-632)	CBM8_e4+GH51_e50	CBM8+GH51	Y(1-18)	3	MSe4_15	Armatimonadota-sp-002	ArmatimonadotaOTU3like
Ga0308409_10058842	-	GT4(197-350)	GT4_e2727	N	N	2	MSe4_15	Armatimonadota-sp-002	ArmatimonadotaOTU3like
Ga0308409_10058913	-	CE9(9-382)	CE9_e68	N	N	2	MSe4_15	Armatimonadota-sp-002	ArmatimonadotaOTU3like
Ga0308409_10059821	3.2.1.54|3.2.1.133|3.2.1.135	GH13_20(46-339)	GH13_e225	CBM34+GH13_20	N	3	MSe4_15	Armatimonadota-sp-002	ArmatimonadotaOTU3like
Ga0308409_10060232	-	GT4(198-346)	GT4_e2727	N	N	2	MSe4_15	Armatimonadota-sp-002	ArmatimonadotaOTU3like
Ga0308409_10061853	3.5.1.104	CE4(57-181)	CE4_e217	N	N	2	MSe4_15	Armatimonadota-sp-002	ArmatimonadotaOTU3like
Ga0308409_10062152	-	GH109(36-190)	GH109_e2	N	N	2	MSe4_15	Armatimonadota-sp-002	ArmatimonadotaOTU3like
Ga0308409_10062712	-	GT2(8-125)	GT2	N	N	2	MSe4_15	Armatimonadota-sp-002	ArmatimonadotaOTU3like
Ga0308409_10062714	-	GT2(7-112)	GT2	N	N	2	MSe4_15	Armatimonadota-sp-002	ArmatimonadotaOTU3like
Ga0308409_10062863	N	SLH(24-63)	N	N	Y(1-21)	1	MSe4_15	Armatimonadota-sp-002	ArmatimonadotaOTU3like
Ga0308409_10064064	-	GT4(141-287)	GT4_e879	N	N	2	MSe4_15	Armatimonadota-sp-002	ArmatimonadotaOTU3like
Ga0308409_10064933	-	GT4(202-351)	GT4_e2727	N	N	2	MSe4_15	Armatimonadota-sp-002	ArmatimonadotaOTU3like
Ga0308409_10064934	-	GT4(2-146)	GT4_e2727	N	N	2	MSe4_15	Armatimonadota-sp-002	ArmatimonadotaOTU3like
Ga0308409_10064993	-	GT2(6-167)	GT2	N	N	2	MSe4_15	Armatimonadota-sp-002	ArmatimonadotaOTU3like
Ga0308409_10066562	-	AA4(10-240)	AA4_e1	N	N	2	MSe4_15	Armatimonadota-sp-002	ArmatimonadotaOTU3like
Ga0308409_10067191	-	GT2(8-128)	GT2	N	N	2	MSe4_15	Armatimonadota-sp-002	ArmatimonadotaOTU3like
Ga0308409_10069953	-	GT4(193-333)	GT4_e1984	N	N	2	MSe4_15	Armatimonadota-sp-002	ArmatimonadotaOTU3like
Ga0308409_10070024	3.2.1.52|3.2.1.169	GH84(112-412)	GH84_e15	N	N	2	MSe4_15	Armatimonadota-sp-002	ArmatimonadotaOTU3like
Ga0308409_10070385	-	GT2(188-286)	GT2	N	N	2	MSe4_15	Armatimonadota-sp-002	ArmatimonadotaOTU3like
Ga0308409_10070733	-	GT9(65-304)	GT9_e186	N	N	2	MSe4_15	Armatimonadota-sp-002	ArmatimonadotaOTU3like
Ga0308409_10070783	-	GT4(202-346)	GT4_e1984	N	N	2	MSe4_15	Armatimonadota-sp-002	ArmatimonadotaOTU3like
Ga0308409_10072792	2.4.99.-	GT30(32-212)	GT30_e0	N	N	2	MSe4_15	Armatimonadota-sp-002	ArmatimonadotaOTU3like
Ga0308409_10074184	-	GH109(2-147)	GH109_e7	N	N	2	MSe4_15	Armatimonadota-sp-002	ArmatimonadotaOTU3like
Ga0308409_10076633	-	GT2(5-127)	GT2	N	N	2	MSe4_15	Armatimonadota-sp-002	ArmatimonadotaOTU3like
Ga0308409_10077031	-	GH163(200-456)	GH163_e14	GH163	N	3	MSe4_15	Armatimonadota-sp-002	ArmatimonadotaOTU3like
Ga0308409_10078732	-	GT4(202-348)	GT4_e3394	N	N	2	MSe4_15	Armatimonadota-sp-002	ArmatimonadotaOTU3like
Ga0308409_10078792	N	GH109(39-207)	N	GH0	N	2	MSe4_15	Armatimonadota-sp-002	ArmatimonadotaOTU3like
Ga0308409_10080714	-	GT4(193-332)	GT4_e1984	N	N	2	MSe4_15	Armatimonadota-sp-002	ArmatimonadotaOTU3like
Ga0308409_10082033	N	GH109(3-145)	N	N	N	1	MSe4_15	Armatimonadota-sp-002	ArmatimonadotaOTU3like
Ga0308409_10082562	N	CE1(258-427)	N	N	N	1	MSe4_15	Armatimonadota-sp-002	ArmatimonadotaOTU3like
Ga0308409_10083913	-	GT2(9-133)	GT2	N	N	2	MSe4_15	Armatimonadota-sp-002	ArmatimonadotaOTU3like
Ga0308409_10084031	3.2.1.-|3.2.1.4	GH148(53-210)+CBM4(265-393)+GH148(489-584)	GH148_e2+CBM4_e25+GH148_e5	CBM4+GH148	N	3	MSe4_15	Armatimonadota-sp-002	ArmatimonadotaOTU3like
Ga0308409_10084151	-	GT4(1-76)	GT4_e3515	N	N	2	MSe4_15	Armatimonadota-sp-002	ArmatimonadotaOTU3like
Ga0308409_10084972	-	GT9(77-304)	GT9_e224	N	N	2	MSe4_15	Armatimonadota-sp-002	ArmatimonadotaOTU3like
Ga0308409_10085512	-	GT2(2-229)	GT2	N	N	2	MSe4_15	Armatimonadota-sp-002	ArmatimonadotaOTU3like
Ga0308409_10085681	-	GT4(75-223)+GT4(488-635)	GT4_e657+GT4_e657	GT4	N	3	MSe4_15	Armatimonadota-sp-002	ArmatimonadotaOTU3like
Ga0308409_10086112	-	GT2(8-128)	GT2	N	N	2	MSe4_15	Armatimonadota-sp-002	ArmatimonadotaOTU3like
Ga0308409_10086282	2.4.1.18|3.2.1.1	GH57(9-449)	GH57_e46	GH57	N	3	MSe4_15	Armatimonadota-sp-002	ArmatimonadotaOTU3like
Ga0308409_10087383	-	GT9(86-346)	GT9_e261	N	N	2	MSe4_15	Armatimonadota-sp-002	ArmatimonadotaOTU3like
Ga0308409_10088212	-	GT2(6-235)	GT2	N	N	2	MSe4_15	Armatimonadota-sp-002	ArmatimonadotaOTU3like
Ga0308409_10088973	-	GT4(196-345)	GT4_e2727	N	N	2	MSe4_15	Armatimonadota-sp-002	ArmatimonadotaOTU3like
Ga0308409_10088974	-	GT2(8-131)	GT2	N	N	2	MSe4_15	Armatimonadota-sp-002	ArmatimonadotaOTU3like
Ga0308409_10090261	N	GH109(34-162)	N	N	N	1	MSe4_15	Armatimonadota-sp-002	ArmatimonadotaOTU3like
Ga0308409_10090262	N	GT83(109-360)	N	N	N	1	MSe4_15	Armatimonadota-sp-002	ArmatimonadotaOTU3like
Ga0308409_10090353	-	GT2(9-133)	GT2	N	N	2	MSe4_15	Armatimonadota-sp-002	ArmatimonadotaOTU3like
Ga0308409_10090362	N	GT83(109-408)	N	N	N	1	MSe4_15	Armatimonadota-sp-002	ArmatimonadotaOTU3like
Ga0308409_10090363	N	GH109(34-180)	N	N	N	1	MSe4_15	Armatimonadota-sp-002	ArmatimonadotaOTU3like
Ga0308409_10090792	2.4.99.-	GT30(33-213)	GT30_e0	N	N	2	MSe4_15	Armatimonadota-sp-002	ArmatimonadotaOTU3like
Ga0308409_10091172	-	GH109(4-147)	GH109_e2	N	N	2	MSe4_15	Armatimonadota-sp-002	ArmatimonadotaOTU3like
Ga0308409_10092123	2.4.1.18|3.2.1.1	GH57(9-316)	GH57_e46	GH57	N	3	MSe4_15	Armatimonadota-sp-002	ArmatimonadotaOTU3like
Ga0308409_10092264	3.2.1.63|3.2.1.51	GH29(3-311)	GH29_e63	N	N	2	MSe4_15	Armatimonadota-sp-002	ArmatimonadotaOTU3like
Ga0308409_10092862	-	GH23(78-178)	GH23_e958	N	N	2	MSe4_15	Armatimonadota-sp-002	ArmatimonadotaOTU3like
Ga0308409_10094313	-	GT4(195-345)	GT4_e2727	N	N	2	MSe4_15	Armatimonadota-sp-002	ArmatimonadotaOTU3like
Ga0308409_10094683	N	GH109(3-145)	N	N	N	1	MSe4_15	Armatimonadota-sp-002	ArmatimonadotaOTU3like
Ga0308409_10095423	-	GT19(5-362)	GT19_e21	N	N	2	MSe4_15	Armatimonadota-sp-002	ArmatimonadotaOTU3like
Ga0308409_10097482	-	GH13_7(166-515)	GH13_e111	GH13	N	3	MSe4_15	Armatimonadota-sp-002	ArmatimonadotaOTU3like
Ga0308409_10097601	N	GH109(35-227)	N	GH0	N	2	MSe4_15	Armatimonadota-sp-002	ArmatimonadotaOTU3like
Ga0308409_10097602	-	GT2(46-164)	GT2	N	N	2	MSe4_15	Armatimonadota-sp-002	ArmatimonadotaOTU3like
Ga0308409_10097703	-	GT4(219-370)	GT4_e2727	N	N	2	MSe4_15	Armatimonadota-sp-002	ArmatimonadotaOTU3like
Ga0308409_10098693	-	GH5_36(19-301)	GH5_e166	N	N	2	MSe4_15	Armatimonadota-sp-002	ArmatimonadotaOTU3like
Ga0308409_10098831	-	GH20(50-241)	GH20_e41	N	N	2	MSe4_15	Armatimonadota-sp-002	ArmatimonadotaOTU3like
Ga0308409_10100223	N	GH109(1-143)	N	N	N	1	MSe4_15	Armatimonadota-sp-002	ArmatimonadotaOTU3like
Ga0308409_10100371	-	GT4(46-194)	GT4_e2592	N	N	2	MSe4_15	Armatimonadota-sp-002	ArmatimonadotaOTU3like
Ga0308409_10100473	3.1.1.72	CE7(11-291)	CE7_e23	N	N	2	MSe4_15	Armatimonadota-sp-002	ArmatimonadotaOTU3like
Ga0308409_10100852	3.2.1.17|4.2.2.n1	GH23(78-178)	GH23_e335	N	N	2	MSe4_15	Armatimonadota-sp-002	ArmatimonadotaOTU3like
Ga0308409_10100854	-	GH2(27-334)	GH2_e123	N	N	2	MSe4_15	Armatimonadota-sp-002	ArmatimonadotaOTU3like
Ga0308409_10101952	-	CE19(21-313)	CE19_e3	N	N	2	MSe4_15	Armatimonadota-sp-002	ArmatimonadotaOTU3like
Ga0308409_10101963	-	GT2(5-126)	GT2	N	N	2	MSe4_15	Armatimonadota-sp-002	ArmatimonadotaOTU3like
Ga0308409_10102693	-	GT4(72-219)	GT4_e2592	N	N	2	MSe4_15	Armatimonadota-sp-002	ArmatimonadotaOTU3like
Ga0308409_10102814	-	GH123(246-496)	GH123_e13	GH0	N	3	MSe4_15	Armatimonadota-sp-002	ArmatimonadotaOTU3like
Ga0308409_10029884	-	N	GH16_e73	N	N	1	MSe4_15	Armatimonadota-sp-002	ArmatimonadotaOTU3like
Ga0308409_10049733	-	N	GT4_e3816	N	N	1	MSe4_15	Armatimonadota-sp-002	ArmatimonadotaOTU3like
Ga0308409_10078731	-	N	GT4_e2616	N	N	1	MSe4_15	Armatimonadota-sp-002	ArmatimonadotaOTU3like
Ga0308409_10057314	-	N	GT4_e94	N	N	1	MSe4_15	Armatimonadota-sp-002	ArmatimonadotaOTU3like
Ga0308409_10057316	-	N	GT4_e1634	N	N	1	MSe4_15	Armatimonadota-sp-002	ArmatimonadotaOTU3like
Ga0308409_10063354	-	N	GH16_e73	N	N	1	MSe4_15	Armatimonadota-sp-002	ArmatimonadotaOTU3like
Ga0308409_10068484	-	N	GH109_e7	N	N	1	MSe4_15	Armatimonadota-sp-002	ArmatimonadotaOTU3like
Ga0308409_10070734	-	N	GT4_e746	N	N	1	MSe4_15	Armatimonadota-sp-002	ArmatimonadotaOTU3like
Ga0308409_10094311	-	N	GT2	N	N	1	MSe4_15	Armatimonadota-sp-002	ArmatimonadotaOTU3like
Ga0308409_10021545	N	N	N	GT2	N	1	MSe4_15	Armatimonadota-sp-002	ArmatimonadotaOTU3like
Ga0308409_10024137	N	N	N	GH1	N	1	MSe4_15	Armatimonadota-sp-002	ArmatimonadotaOTU3like
Ga0308409_10025644	N	N	N	GH28	N	1	MSe4_15	Armatimonadota-sp-002	ArmatimonadotaOTU3like
Ga0308409_10035073	N	N	N	GT58	N	1	MSe4_15	Armatimonadota-sp-002	ArmatimonadotaOTU3like
Ga0308409_10039346	N	N	N	CBM47	N	1	MSe4_15	Armatimonadota-sp-002	ArmatimonadotaOTU3like
Ga0308409_10040716	N	N	N	GT2	N	1	MSe4_15	Armatimonadota-sp-002	ArmatimonadotaOTU3like
Ga0308409_10046323	N	N	N	GT2	N	1	MSe4_15	Armatimonadota-sp-002	ArmatimonadotaOTU3like
Ga0308409_10048562	N	N	N	CBM50+GH25	N	1	MSe4_15	Armatimonadota-sp-002	ArmatimonadotaOTU3like
Ga0308409_10052832	N	N	N	GH13_30	N	1	MSe4_15	Armatimonadota-sp-002	ArmatimonadotaOTU3like
Ga0308409_10054712	N	N	N	GT4	N	1	MSe4_15	Armatimonadota-sp-002	ArmatimonadotaOTU3like
Ga0308409_10062151	N	N	N	GH1	N	1	MSe4_15	Armatimonadota-sp-002	ArmatimonadotaOTU3like
Ga0308409_10067342	N	N	N	GT2	N	1	MSe4_15	Armatimonadota-sp-002	ArmatimonadotaOTU3like
Ga0308409_10070382	N	N	N	GH28	N	1	MSe4_15	Armatimonadota-sp-002	ArmatimonadotaOTU3like
Ga0308409_10071853	N	N	N	GH13	N	1	MSe4_15	Armatimonadota-sp-002	ArmatimonadotaOTU3like
Ga0308409_10078162	N	N	N	CBM50	N	1	MSe4_15	Armatimonadota-sp-002	ArmatimonadotaOTU3like
Ga0308409_10085511	N	N	N	CBM47	N	1	MSe4_15	Armatimonadota-sp-002	ArmatimonadotaOTU3like
Ga0308409_10090101	N	N	N	GH1	N	1	MSe4_15	Armatimonadota-sp-002	ArmatimonadotaOTU3like
Ga0308409_10093093	N	N	N	GH36	N	1	MSe4_15	Armatimonadota-sp-002	ArmatimonadotaOTU3like
Ga0308409_10094152	N	N	N	GH5_11	N	1	MSe4_15	Armatimonadota-sp-002	ArmatimonadotaOTU3like
Ga0308409_10094362	N	N	N	GT4	N	1	MSe4_15	Armatimonadota-sp-002	ArmatimonadotaOTU3like
Ga0308409_10094913	N	N	N	GH38	N	1	MSe4_15	Armatimonadota-sp-002	ArmatimonadotaOTU3like
Ga0308409_10101751	N	N	N	GH0	N	1	MSe4_15	Armatimonadota-sp-002	ArmatimonadotaOTU3like
Ga0308399_100040810	-	GH109(1-177)	GH109_e7	N	N	2	OS1260_20	Armatimonadota-sp-002	ArmatimonadotaOTU3like
Ga0308399_10004902	-	GH13_7(156-505)	GH13_e111	GH13	N	3	OS1260_20	Armatimonadota-sp-002	ArmatimonadotaOTU3like
Ga0308399_10004906	-	GT4(205-353)	GT4_e459	N	N	2	OS1260_20	Armatimonadota-sp-002	ArmatimonadotaOTU3like
Ga0308399_10005941	N	GH109(1-143)	N	N	N	1	OS1260_20	Armatimonadota-sp-002	ArmatimonadotaOTU3like
Ga0308399_10006894	2.4.99.-	GT30(33-213)	GT30_e0	N	N	2	OS1260_20	Armatimonadota-sp-002	ArmatimonadotaOTU3like
Ga0308399_100092910	-	GH140(45-455)	GH140_e15	GH140	N	3	OS1260_20	Armatimonadota-sp-002	ArmatimonadotaOTU3like
Ga0308399_10009292	-	GH109(2-153)	GH109_e7	N	N	2	OS1260_20	Armatimonadota-sp-002	ArmatimonadotaOTU3like
Ga0308399_10010104	-	GH84(112-411)	GH84_e8	N	N	2	OS1260_20	Armatimonadota-sp-002	ArmatimonadotaOTU3like
Ga0308399_10010439	2.4.1.18|3.2.1.1	GH57(9-448)	GH57_e46	GH57	N	3	OS1260_20	Armatimonadota-sp-002	ArmatimonadotaOTU3like
Ga0308399_10012056	-	GH109(31-184)	GH109_e2	N	Y(1-29)	2	OS1260_20	Armatimonadota-sp-002	ArmatimonadotaOTU3like
Ga0308399_10012868	3.2.1.6|3.2.1.4|-	CBM8(24-164)+GH51(212-461)	CBM8_e1+GH51_e50	CBM8+GH51	Y(1-18)	3	OS1260_20	Armatimonadota-sp-002	ArmatimonadotaOTU3like
Ga0308399_10014791	-	GT4(4-153)	GT4_e2727	N	N	2	OS1260_20	Armatimonadota-sp-002	ArmatimonadotaOTU3like
Ga0308399_10014793	-	GT2(8-136)	GT2	N	N	2	OS1260_20	Armatimonadota-sp-002	ArmatimonadotaOTU3like
Ga0308399_10014795	-	GT4(195-345)	GT4_e2727	N	N	2	OS1260_20	Armatimonadota-sp-002	ArmatimonadotaOTU3like
Ga0308399_10016502	-	GH109(2-154)	GH109_e7	N	N	2	OS1260_20	Armatimonadota-sp-002	ArmatimonadotaOTU3like
Ga0308399_10017196	-	GH23(178-294)	GH23_e958	N	N	2	OS1260_20	Armatimonadota-sp-002	ArmatimonadotaOTU3like
Ga0308399_10017646	3.2.1.54|3.2.1.133|3.2.1.135|-	GH13_20(262-555)	CBM48_e59+GH13_e225	CBM34+CBM48+GH13_20	N	3	OS1260_20	Armatimonadota-sp-002	ArmatimonadotaOTU3like
Ga0308399_10018181	N	AA12(46-393)	N	N	N	1	OS1260_20	Armatimonadota-sp-002	ArmatimonadotaOTU3like
Ga0308399_10018993	-	GH23(75-178)	GH23_e958	N	N	2	OS1260_20	Armatimonadota-sp-002	ArmatimonadotaOTU3like
Ga0308399_10021082	-	GT4(220-371)	GT4_e1634	GT4	N	3	OS1260_20	Armatimonadota-sp-002	ArmatimonadotaOTU3like
Ga0308399_10021083	-	GT4(208-357)	GT4_e3552	N	N	2	OS1260_20	Armatimonadota-sp-002	ArmatimonadotaOTU3like
Ga0308399_10022203	-	GT4(215-364)	GT4_e1648	GT4	N	3	OS1260_20	Armatimonadota-sp-002	ArmatimonadotaOTU3like
Ga0308399_10022474	N	CE14(56-211)	N	N	N	1	OS1260_20	Armatimonadota-sp-002	ArmatimonadotaOTU3like
Ga0308399_10023184	-	CE7(52-291)	CE7_e36	N	Y(1-26)	2	OS1260_20	Armatimonadota-sp-002	ArmatimonadotaOTU3like
Ga0308399_10024014	-	GH141(10-520)	GH141_e24	GH141	N	3	OS1260_20	Armatimonadota-sp-002	ArmatimonadotaOTU3like
Ga0308399_10024016	-	GT2(1-200)	GT2	N	N	2	OS1260_20	Armatimonadota-sp-002	ArmatimonadotaOTU3like
Ga0308399_10025253	-	GH13_7(167-516)	GH13_e111	GH13	N	3	OS1260_20	Armatimonadota-sp-002	ArmatimonadotaOTU3like
Ga0308399_10027214	3.2.1.21	GH1(2-440)	GH1_e69	GH1	N	3	OS1260_20	Armatimonadota-sp-002	ArmatimonadotaOTU3like
Ga0308399_10027573	-	GT4(199-343)	GT4_e879	N	N	2	OS1260_20	Armatimonadota-sp-002	ArmatimonadotaOTU3like
Ga0308399_10027574	-	GT4(18-161)	GT4_e3636	N	N	2	OS1260_20	Armatimonadota-sp-002	ArmatimonadotaOTU3like
Ga0308399_10027762	-	GT4(193-333)	GT4_e1984	N	N	2	OS1260_20	Armatimonadota-sp-002	ArmatimonadotaOTU3like
Ga0308399_10027856	3.2.1.52|3.2.1.169	GH84(112-412)	GH84_e15	N	N	2	OS1260_20	Armatimonadota-sp-002	ArmatimonadotaOTU3like
Ga0308399_10028642	N	CE1(282-451)	N	N	N	1	OS1260_20	Armatimonadota-sp-002	ArmatimonadotaOTU3like
Ga0308399_10029984	-	CE11(9-123)+CE11(224-319)	CE11_e21	N	N	2	OS1260_20	Armatimonadota-sp-002	ArmatimonadotaOTU3like
Ga0308399_10030235	-	GH5_36(19-301)	GH5_e166	N	N	2	OS1260_20	Armatimonadota-sp-002	ArmatimonadotaOTU3like
Ga0308399_10031054	-	GT4(190-337)	GT4_e1928	N	N	2	OS1260_20	Armatimonadota-sp-002	ArmatimonadotaOTU3like
Ga0308399_10031444	-	GH167(46-736)	GH167_e1	N	N	2	OS1260_20	Armatimonadota-sp-002	ArmatimonadotaOTU3like
Ga0308399_10033924	-	GT9(82-333)	GT9_e93	N	N	2	OS1260_20	Armatimonadota-sp-002	ArmatimonadotaOTU3like
Ga0308399_10033961	-	GT2(188-288)	GT2	N	N	2	OS1260_20	Armatimonadota-sp-002	ArmatimonadotaOTU3like
Ga0308399_10034041	3.2.1.21|3.2.1.38|3.2.1.-	GH1(1-248)	GH1_e107	N	N	2	OS1260_20	Armatimonadota-sp-002	ArmatimonadotaOTU3like
Ga0308399_10034053	-	GT4(193-332)	GT4_e1984	N	N	2	OS1260_20	Armatimonadota-sp-002	ArmatimonadotaOTU3like
Ga0308399_10037873	2.4.1.18|3.2.1.1	GH57(10-456)	GH57_e46	GH57	N	3	OS1260_20	Armatimonadota-sp-002	ArmatimonadotaOTU3like
Ga0308399_10038536	-	GH23(226-342)	GH23_e958	N	N	2	OS1260_20	Armatimonadota-sp-002	ArmatimonadotaOTU3like
Ga0308399_10038945	3.2.1.6|3.2.1.4|-	CBM8(5-145)+GH51(192-613)	CBM8_e4+GH51_e50	CBM8+GH51	N	3	OS1260_20	Armatimonadota-sp-002	ArmatimonadotaOTU3like
Ga0308399_10039151	3.2.1.21	GH1(2-188)	GH1_e69	N	N	2	OS1260_20	Armatimonadota-sp-002	ArmatimonadotaOTU3like
Ga0308399_10039166	2.4.1.109	GT105(94-213)	GT105_e5	N	N	2	OS1260_20	Armatimonadota-sp-002	ArmatimonadotaOTU3like
Ga0308399_10041173	-	GT2(8-131)	GT2	N	N	2	OS1260_20	Armatimonadota-sp-002	ArmatimonadotaOTU3like
Ga0308399_10041174	-	GT4(196-345)	GT4_e2727	N	N	2	OS1260_20	Armatimonadota-sp-002	ArmatimonadotaOTU3like
Ga0308399_10041452	-	GT4(194-346)	GT4_e2664	N	N	2	OS1260_20	Armatimonadota-sp-002	ArmatimonadotaOTU3like
Ga0308399_10044533	2.4.1.339	GH130(3-349)	GH130_e0	N	N	2	OS1260_20	Armatimonadota-sp-002	ArmatimonadotaOTU3like
Ga0308399_10045105	-	GT9(78-305)	GT9_e224	N	N	2	OS1260_20	Armatimonadota-sp-002	ArmatimonadotaOTU3like
Ga0308399_10046052	-	GT4(197-348)	GT4_e2727	N	N	2	OS1260_20	Armatimonadota-sp-002	ArmatimonadotaOTU3like
Ga0308399_10047593	-	GT2(181-277)	GT2	N	N	2	OS1260_20	Armatimonadota-sp-002	ArmatimonadotaOTU3like
Ga0308399_10048252	-	GT2(9-126)	GT2	N	N	2	OS1260_20	Armatimonadota-sp-002	ArmatimonadotaOTU3like
Ga0308399_10048862	-	AA4(11-240)	AA4_e1	N	N	2	OS1260_20	Armatimonadota-sp-002	ArmatimonadotaOTU3like
Ga0308399_10051361	-	GT4(11-86)	GT4_e2219	N	N	2	OS1260_20	Armatimonadota-sp-002	ArmatimonadotaOTU3like
Ga0308399_10051363	-	GT4(187-340)	GT4_e2276	N	N	2	OS1260_20	Armatimonadota-sp-002	ArmatimonadotaOTU3like
Ga0308399_10051364	-	GT4(145-261)	GT4_e657	N	N	2	OS1260_20	Armatimonadota-sp-002	ArmatimonadotaOTU3like
Ga0308399_10052071	-	GH141(24-534)	GH141_e24	GH141	Y(1-18)	3	OS1260_20	Armatimonadota-sp-002	ArmatimonadotaOTU3like
Ga0308399_10053021	-	AA4(10-240)	AA4_e1	N	N	2	OS1260_20	Armatimonadota-sp-002	ArmatimonadotaOTU3like
Ga0308399_10053432	-	GT4(198-349)	GT4_e2727	N	N	2	OS1260_20	Armatimonadota-sp-002	ArmatimonadotaOTU3like
Ga0308399_10053453	-	GH50(48-675)	GH50_e16	GH50	N	3	OS1260_20	Armatimonadota-sp-002	ArmatimonadotaOTU3like
Ga0308399_10053712	-	GT2(8-125)	GT2	N	N	2	OS1260_20	Armatimonadota-sp-002	ArmatimonadotaOTU3like
Ga0308399_10053714	-	GT2(4-109)	GT2	N	N	2	OS1260_20	Armatimonadota-sp-002	ArmatimonadotaOTU3like
Ga0308399_10053731	-	GT4(92-243)	GT4_e2664	N	N	2	OS1260_20	Armatimonadota-sp-002	ArmatimonadotaOTU3like
Ga0308399_10054032	-	GH163(191-386)	GH163_e14	GH163	N	3	OS1260_20	Armatimonadota-sp-002	ArmatimonadotaOTU3like
Ga0308399_10055091	-	GT4(195-345)	GT4_e2727	N	N	2	OS1260_20	Armatimonadota-sp-002	ArmatimonadotaOTU3like
Ga0308399_10055783	N	GH109(39-232)	N	GH0	N	2	OS1260_20	Armatimonadota-sp-002	ArmatimonadotaOTU3like
Ga0308399_10055784	-	GT2(40-171)	GT2	N	N	2	OS1260_20	Armatimonadota-sp-002	ArmatimonadotaOTU3like
Ga0308399_10056932	-	GH23(78-178)	GH23_e958	N	N	2	OS1260_20	Armatimonadota-sp-002	ArmatimonadotaOTU3like
Ga0308399_10058334	-	GT2(46-160)	GT2	N	N	2	OS1260_20	Armatimonadota-sp-002	ArmatimonadotaOTU3like
Ga0308399_10058581	-	GT4(198-348)	GT4_e2727	N	N	2	OS1260_20	Armatimonadota-sp-002	ArmatimonadotaOTU3like
Ga0308399_10058583	-	GT2(8-134)	GT2	N	N	2	OS1260_20	Armatimonadota-sp-002	ArmatimonadotaOTU3like
Ga0308399_10058991	-	GT26(68-236)	GT26_e111	N	N	2	OS1260_20	Armatimonadota-sp-002	ArmatimonadotaOTU3like
Ga0308399_10060951	-	GH109(9-161)	GH109_e7	N	N	2	OS1260_20	Armatimonadota-sp-002	ArmatimonadotaOTU3like
Ga0308399_10060955	-	GH109(2-144)	GH109_e7	N	N	2	OS1260_20	Armatimonadota-sp-002	ArmatimonadotaOTU3like
Ga0308399_10062352	-	GT51(23-197)	GT51_e132	GT51	N	3	OS1260_20	Armatimonadota-sp-002	ArmatimonadotaOTU3like
Ga0308399_10063111	-	GH109(36-190)	GH109_e2	N	N	2	OS1260_20	Armatimonadota-sp-002	ArmatimonadotaOTU3like
Ga0308399_10063954	-	GT26(68-236)	GT26_e125	N	N	2	OS1260_20	Armatimonadota-sp-002	ArmatimonadotaOTU3like
Ga0308399_10064142	-	GH109(4-147)	GH109_e2	N	N	2	OS1260_20	Armatimonadota-sp-002	ArmatimonadotaOTU3like
Ga0308399_10070342	-	GH109(2-154)	GH109_e7	N	N	2	OS1260_20	Armatimonadota-sp-002	ArmatimonadotaOTU3like
Ga0308399_10070943	-	GH20(109-296)	GH20_e41	N	N	2	OS1260_20	Armatimonadota-sp-002	ArmatimonadotaOTU3like
Ga0308399_10071352	-	GT4(194-333)	GT4_e1984	N	N	2	OS1260_20	Armatimonadota-sp-002	ArmatimonadotaOTU3like
Ga0308399_10072032	-	GT9(73-317)	GT9_e224	N	N	2	OS1260_20	Armatimonadota-sp-002	ArmatimonadotaOTU3like
Ga0308399_10072633	N	CE14(56-211)	N	N	N	1	OS1260_20	Armatimonadota-sp-002	ArmatimonadotaOTU3like
Ga0308399_10075301	-	GT4(197-338)	GT4_e1984	N	N	2	OS1260_20	Armatimonadota-sp-002	ArmatimonadotaOTU3like
Ga0308399_10076273	-	GH109(4-154)	GH109_e7	N	N	2	OS1260_20	Armatimonadota-sp-002	ArmatimonadotaOTU3like
Ga0308399_10076712	-	GH109(31-182)	GH109_e2	N	Y(1-31)	2	OS1260_20	Armatimonadota-sp-002	ArmatimonadotaOTU3like
Ga0308399_10076963	-	GH109(9-161)	GH109_e7	N	N	2	OS1260_20	Armatimonadota-sp-002	ArmatimonadotaOTU3like
Ga0308399_10077703	N	GT83(35-434)	N	N	N	1	OS1260_20	Armatimonadota-sp-002	ArmatimonadotaOTU3like
Ga0308399_10078211	2.4.1.109	GT105(65-175)	GT105_e5	N	N	2	OS1260_20	Armatimonadota-sp-002	ArmatimonadotaOTU3like
Ga0308399_10013855	-	N	GT4_e3610	N	N	1	OS1260_20	Armatimonadota-sp-002	ArmatimonadotaOTU3like
Ga0308399_10018875	3.2.1.151|3.2.1.150	N	GH74_e1	N	N	1	OS1260_20	Armatimonadota-sp-002	ArmatimonadotaOTU3like
Ga0308399_10036665	-	N	GH2_e86	GH0	N	2	OS1260_20	Armatimonadota-sp-002	ArmatimonadotaOTU3like
Ga0308399_100071212	-	N	GT2	N	N	1	OS1260_20	Armatimonadota-sp-002	ArmatimonadotaOTU3like
Ga0308399_10021084	-	N	GT4_e94	N	N	1	OS1260_20	Armatimonadota-sp-002	ArmatimonadotaOTU3like
Ga0308399_10024992	-	N	GT4_e3610	N	N	1	OS1260_20	Armatimonadota-sp-002	ArmatimonadotaOTU3like
Ga0308399_10040791	-	N	GT4_e94	N	N	1	OS1260_20	Armatimonadota-sp-002	ArmatimonadotaOTU3like
Ga0308399_10051181	-	N	GT4_e1984	N	N	1	OS1260_20	Armatimonadota-sp-002	ArmatimonadotaOTU3like
Ga0308399_10081271	-	N	GT2	N	N	1	OS1260_20	Armatimonadota-sp-002	ArmatimonadotaOTU3like
Ga0308399_10004815	N	N	N	GT2	N	1	OS1260_20	Armatimonadota-sp-002	ArmatimonadotaOTU3like
Ga0308399_10017134	N	N	N	CBM50+GH25	N	1	OS1260_20	Armatimonadota-sp-002	ArmatimonadotaOTU3like
Ga0308399_10018873	N	N	N	GH13_23	N	1	OS1260_20	Armatimonadota-sp-002	ArmatimonadotaOTU3like
Ga0308399_10020043	N	N	N	GT4	N	1	OS1260_20	Armatimonadota-sp-002	ArmatimonadotaOTU3like
Ga0308399_10020044	N	N	N	GH0	N	1	OS1260_20	Armatimonadota-sp-002	ArmatimonadotaOTU3like
Ga0308399_10021124	N	N	N	GT58	N	1	OS1260_20	Armatimonadota-sp-002	ArmatimonadotaOTU3like
Ga0308399_10022204	N	N	N	GT4	N	1	OS1260_20	Armatimonadota-sp-002	ArmatimonadotaOTU3like
Ga0308399_10023273	N	N	N	GH28	N	1	OS1260_20	Armatimonadota-sp-002	ArmatimonadotaOTU3like
Ga0308399_10023774	N	N	N	GT2	N	1	OS1260_20	Armatimonadota-sp-002	ArmatimonadotaOTU3like
Ga0308399_10024815	N	N	N	GT2	N	1	OS1260_20	Armatimonadota-sp-002	ArmatimonadotaOTU3like
Ga0308399_10062032	N	N	N	GT83	N	1	OS1260_20	Armatimonadota-sp-002	ArmatimonadotaOTU3like
Ga0308399_10069422	N	N	N	GT4	N	1	OS1260_20	Armatimonadota-sp-002	ArmatimonadotaOTU3like
Ga0308399_10069841	N	N	N	GH13	N	1	OS1260_20	Armatimonadota-sp-002	ArmatimonadotaOTU3like
Ga0308399_10071851	N	N	N	GH1	N	1	OS1260_20	Armatimonadota-sp-002	ArmatimonadotaOTU3like
Ga0308399_10072822	N	N	N	GH13	N	1	OS1260_20	Armatimonadota-sp-002	ArmatimonadotaOTU3like
Ga0308399_10079551	N	N	N	GT58	N	1	OS1260_20	Armatimonadota-sp-002	ArmatimonadotaOTU3like
Ga0308400_10003393	-	GH109(31-184)	GH109_e2	N	N	2	OS1265_25	Armatimonadota-sp-002	ArmatimonadotaOTU3like
Ga0308400_100043614	-	GH13_7(156-505)	GH13_e111	GH13	N	3	OS1265_25	Armatimonadota-sp-002	ArmatimonadotaOTU3like
Ga0308400_100045510	-	GH109(1-177)	GH109_e7	N	N	2	OS1265_25	Armatimonadota-sp-002	ArmatimonadotaOTU3like
Ga0308400_10005541	N	GH109(1-143)	N	N	N	1	OS1265_25	Armatimonadota-sp-002	ArmatimonadotaOTU3like
Ga0308400_100055412	-	GH2(34-421)	GH2_e123	GH0	N	3	OS1265_25	Armatimonadota-sp-002	ArmatimonadotaOTU3like
Ga0308400_10006971	-	CE7(46-245)	CE7_e36	N	N	2	OS1265_25	Armatimonadota-sp-002	ArmatimonadotaOTU3like
Ga0308400_10007255	2.4.1.339	GH130(3-349)	GH130_e0	N	N	2	OS1265_25	Armatimonadota-sp-002	ArmatimonadotaOTU3like
Ga0308400_10008308	-	GT9(77-304)	GT9_e224	N	N	2	OS1265_25	Armatimonadota-sp-002	ArmatimonadotaOTU3like
Ga0308400_10011007	2.4.99.-	GT30(33-213)	GT30_e0	N	N	2	OS1265_25	Armatimonadota-sp-002	ArmatimonadotaOTU3like
Ga0308400_10011557	-	GH84(112-411)	GH84_e8	N	N	2	OS1265_25	Armatimonadota-sp-002	ArmatimonadotaOTU3like
Ga0308400_10012813	-	GH13_7(167-516)	GH13_e111	GH13	N	3	OS1265_25	Armatimonadota-sp-002	ArmatimonadotaOTU3like
Ga0308400_10012956	-	GH23(75-178)	GH23_e958	N	N	2	OS1265_25	Armatimonadota-sp-002	ArmatimonadotaOTU3like
Ga0308400_10014884	3.2.1.21	GH1(2-440)	GH1_e69	GH1	N	3	OS1265_25	Armatimonadota-sp-002	ArmatimonadotaOTU3like
Ga0308400_10019212	-	GT2(6-234)	GT2	N	N	2	OS1265_25	Armatimonadota-sp-002	ArmatimonadotaOTU3like
Ga0308400_10019214	-	GH141(10-520)	GH141_e24	GH141	N	3	OS1265_25	Armatimonadota-sp-002	ArmatimonadotaOTU3like
Ga0308400_10020366	3.2.1.54|3.2.1.135	GH13_20(3-217)	GH13_e32	N	N	2	OS1265_25	Armatimonadota-sp-002	ArmatimonadotaOTU3like
Ga0308400_10021345	-	GT2(7-112)	GT2	N	N	2	OS1265_25	Armatimonadota-sp-002	ArmatimonadotaOTU3like
Ga0308400_10021347	-	GT2(8-125)	GT2	N	N	2	OS1265_25	Armatimonadota-sp-002	ArmatimonadotaOTU3like
Ga0308400_10022071	N	GT83(124-456)	N	N	N	1	OS1265_25	Armatimonadota-sp-002	ArmatimonadotaOTU3like
Ga0308400_10022072	N	GH109(34-180)	N	N	N	1	OS1265_25	Armatimonadota-sp-002	ArmatimonadotaOTU3like
Ga0308400_10022485	-	GT9(82-333)	GT9_e93	N	N	2	OS1265_25	Armatimonadota-sp-002	ArmatimonadotaOTU3like
Ga0308400_10022875	-	GT4(175-327)	GT4_e2664	N	N	2	OS1265_25	Armatimonadota-sp-002	ArmatimonadotaOTU3like
Ga0308400_10025082	3.2.1.6|3.2.1.4|-	CBM8(29-148)+GH51(195-616)	CBM8_e4+GH51_e50	CBM8+GH51	N	3	OS1265_25	Armatimonadota-sp-002	ArmatimonadotaOTU3like
Ga0308400_10026228	-	GT2(1-157)	GT2	N	N	2	OS1265_25	Armatimonadota-sp-002	ArmatimonadotaOTU3like
Ga0308400_10027772	-	GT4(194-342)	GT4_e879	N	N	2	OS1265_25	Armatimonadota-sp-002	ArmatimonadotaOTU3like
Ga0308400_10027773	-	GT4(214-360)	GT4_e3636	GT4	N	3	OS1265_25	Armatimonadota-sp-002	ArmatimonadotaOTU3like
Ga0308400_10027774	-	GT4(196-346)	GT4_e2566	N	N	2	OS1265_25	Armatimonadota-sp-002	ArmatimonadotaOTU3like
Ga0308400_10028094	-	GH33(19-351)	GH33_e94	GH33	N	3	OS1265_25	Armatimonadota-sp-002	ArmatimonadotaOTU3like
Ga0308400_10028154	-	GT105(81-199)	GT105_e6	N	N	2	OS1265_25	Armatimonadota-sp-002	ArmatimonadotaOTU3like
Ga0308400_10028264	-	GT2(9-126)	GT2	N	N	2	OS1265_25	Armatimonadota-sp-002	ArmatimonadotaOTU3like
Ga0308400_10028622	-	GT2(7-165)	GT2	N	N	2	OS1265_25	Armatimonadota-sp-002	ArmatimonadotaOTU3like
Ga0308400_10029013	-	GH167(115-805)	GH167_e1	N	N	2	OS1265_25	Armatimonadota-sp-002	ArmatimonadotaOTU3like
Ga0308400_10029114	N	GT83(39-461)	N	N	N	1	OS1265_25	Armatimonadota-sp-002	ArmatimonadotaOTU3like
Ga0308400_10029163	3.2.1.21	GH1(2-439)	GH1_e69	GH1	N	3	OS1265_25	Armatimonadota-sp-002	ArmatimonadotaOTU3like
Ga0308400_10029553	-	GH140(45-455)	GH140_e15	GH140	N	3	OS1265_25	Armatimonadota-sp-002	ArmatimonadotaOTU3like
Ga0308400_10031321	-	GT4(93-233)	GT4_e1984	N	N	2	OS1265_25	Armatimonadota-sp-002	ArmatimonadotaOTU3like
Ga0308400_10031482	-	GH109(2-153)	GH109_e7	N	N	2	OS1265_25	Armatimonadota-sp-002	ArmatimonadotaOTU3like
Ga0308400_10031515	-	GT4(208-357)	GT4_e3552	N	N	2	OS1265_25	Armatimonadota-sp-002	ArmatimonadotaOTU3like
Ga0308400_10033123	-	GT4(193-332)	GT4_e1984	N	N	2	OS1265_25	Armatimonadota-sp-002	ArmatimonadotaOTU3like
Ga0308400_10034661	3.2.1.6|3.2.1.4|-	CBM8(3-134)+GH51(182-431)	CBM8_e1+GH51_e50	CBM8+GH51	N	3	OS1265_25	Armatimonadota-sp-002	ArmatimonadotaOTU3like
Ga0308400_10035835	-	GT4(86-236)	GT4_e2664	N	N	2	OS1265_25	Armatimonadota-sp-002	ArmatimonadotaOTU3like
Ga0308400_10037012	-	GT2(6-127)	GT2	N	N	2	OS1265_25	Armatimonadota-sp-002	ArmatimonadotaOTU3like
Ga0308400_10037601	-	GH84(112-367)	GH84_e8	N	N	2	OS1265_25	Armatimonadota-sp-002	ArmatimonadotaOTU3like
Ga0308400_10038612	-	GT4(184-332)	GT4_e1928	N	N	2	OS1265_25	Armatimonadota-sp-002	ArmatimonadotaOTU3like
Ga0308400_10039974	-	CE9(10-204)	CE9_e68	N	N	2	OS1265_25	Armatimonadota-sp-002	ArmatimonadotaOTU3like
Ga0308400_10045494	N	CE1(283-436)	N	N	N	1	OS1265_25	Armatimonadota-sp-002	ArmatimonadotaOTU3like
Ga0308400_10047421	-	GT4(5-118)	GT4_e2664	N	N	2	OS1265_25	Armatimonadota-sp-002	ArmatimonadotaOTU3like
Ga0308400_10047474	-	AA4(10-240)	AA4_e1	N	N	2	OS1265_25	Armatimonadota-sp-002	ArmatimonadotaOTU3like
Ga0308400_10050014	N	GH109(4-144)	N	N	N	1	OS1265_25	Armatimonadota-sp-002	ArmatimonadotaOTU3like
Ga0308400_10051383	3.2.1.8	GH10(11-256)	GH10_e77	N	N	2	OS1265_25	Armatimonadota-sp-002	ArmatimonadotaOTU3like
Ga0308400_10052545	-	GH5_36(1-103)	GH5_e166	N	N	2	OS1265_25	Armatimonadota-sp-002	ArmatimonadotaOTU3like
Ga0308400_10053034	-	GH5_36(19-301)	GH5_e166	N	N	2	OS1265_25	Armatimonadota-sp-002	ArmatimonadotaOTU3like
Ga0308400_10053383	-	GT4(189-337)	GT4_e1928	N	N	2	OS1265_25	Armatimonadota-sp-002	ArmatimonadotaOTU3like
Ga0308400_10053914	N	CE1(282-451)	N	N	N	1	OS1265_25	Armatimonadota-sp-002	ArmatimonadotaOTU3like
Ga0308400_10056301	N	CE1(125-294)	N	N	N	1	OS1265_25	Armatimonadota-sp-002	ArmatimonadotaOTU3like
Ga0308400_10056342	2.4.1.339	GH130(3-349)	GH130_e0	N	N	2	OS1265_25	Armatimonadota-sp-002	ArmatimonadotaOTU3like
Ga0308400_10056492	N	SLH(24-63)	N	N	Y(1-21)	1	OS1265_25	Armatimonadota-sp-002	ArmatimonadotaOTU3like
Ga0308400_10056782	-	CE11(9-122)+CE11(220-315)	CE11_e21	N	N	2	OS1265_25	Armatimonadota-sp-002	ArmatimonadotaOTU3like
Ga0308400_10058714	-	GT2(7-121)	GT2	N	N	2	OS1265_25	Armatimonadota-sp-002	ArmatimonadotaOTU3like
Ga0308400_10060963	-	GH140(26-436)	GH140_e15	GH140	N	3	OS1265_25	Armatimonadota-sp-002	ArmatimonadotaOTU3like
Ga0308400_10062681	-	GH23(226-342)	GH23_e958	N	N	2	OS1265_25	Armatimonadota-sp-002	ArmatimonadotaOTU3like
Ga0308400_10069444	-	GT2(7-165)	GT2	N	N	2	OS1265_25	Armatimonadota-sp-002	ArmatimonadotaOTU3like
Ga0308400_10072754	-	CBM8(24-139)	CBM8_e1	N	Y(1-18)	2	OS1265_25	Armatimonadota-sp-002	ArmatimonadotaOTU3like
Ga0308400_10015627	-	N	GT4_e3610	N	N	1	OS1265_25	Armatimonadota-sp-002	ArmatimonadotaOTU3like
Ga0308400_10026223	3.2.1.151|3.2.1.150	N	GH74_e1	N	Y(1-19)	1	OS1265_25	Armatimonadota-sp-002	ArmatimonadotaOTU3like
Ga0308400_10031514	-	N	GT4_e94	N	N	1	OS1265_25	Armatimonadota-sp-002	ArmatimonadotaOTU3like
Ga0308400_10031516	-	N	GT4_e1634	N	N	1	OS1265_25	Armatimonadota-sp-002	ArmatimonadotaOTU3like
Ga0308400_10056921	-	N	GT4_e94	N	N	1	OS1265_25	Armatimonadota-sp-002	ArmatimonadotaOTU3like
Ga0308400_10060601	-	N	GH74_e4	N	Y(1-23)	1	OS1265_25	Armatimonadota-sp-002	ArmatimonadotaOTU3like
Ga0308400_100033911	N	N	N	GT2	N	1	OS1265_25	Armatimonadota-sp-002	ArmatimonadotaOTU3like
Ga0308400_10005964	N	N	N	CE8	N	1	OS1265_25	Armatimonadota-sp-002	ArmatimonadotaOTU3like
Ga0308400_10010734	N	N	N	GT58	N	1	OS1265_25	Armatimonadota-sp-002	ArmatimonadotaOTU3like
Ga0308400_10012512	N	N	N	GT83	N	1	OS1265_25	Armatimonadota-sp-002	ArmatimonadotaOTU3like
Ga0308400_10012962	N	N	N	CE14	N	1	OS1265_25	Armatimonadota-sp-002	ArmatimonadotaOTU3like
Ga0308400_10014707	N	N	N	GH1	N	1	OS1265_25	Armatimonadota-sp-002	ArmatimonadotaOTU3like
Ga0308400_10015403	N	N	N	GT4	N	1	OS1265_25	Armatimonadota-sp-002	ArmatimonadotaOTU3like
Ga0308400_10015404	N	N	N	GH0	N	1	OS1265_25	Armatimonadota-sp-002	ArmatimonadotaOTU3like
Ga0308400_10018063	N	N	N	CBM50+GH25	N	1	OS1265_25	Armatimonadota-sp-002	ArmatimonadotaOTU3like
Ga0308400_10019354	N	N	N	GH13	N	1	OS1265_25	Armatimonadota-sp-002	ArmatimonadotaOTU3like
Ga0308400_10019495	N	N	N	GH13	N	1	OS1265_25	Armatimonadota-sp-002	ArmatimonadotaOTU3like
Ga0308400_10026822	N	N	N	GT2	N	1	OS1265_25	Armatimonadota-sp-002	ArmatimonadotaOTU3like
Ga0308400_10030164	N	N	N	GT2	N	1	OS1265_25	Armatimonadota-sp-002	ArmatimonadotaOTU3like
Ga0308400_10031881	N	N	N	GH1	N	1	OS1265_25	Armatimonadota-sp-002	ArmatimonadotaOTU3like
Ga0308400_10034802	N	N	N	CBM50+GH25	N	1	OS1265_25	Armatimonadota-sp-002	ArmatimonadotaOTU3like
Ga0308400_10035012	N	N	N	GT4	N	1	OS1265_25	Armatimonadota-sp-002	ArmatimonadotaOTU3like
Ga0308400_10039262	N	N	N	GH1	N	1	OS1265_25	Armatimonadota-sp-002	ArmatimonadotaOTU3like
Ga0308400_10045463	N	N	N	GT58	N	1	OS1265_25	Armatimonadota-sp-002	ArmatimonadotaOTU3like
Ga0308400_10051251	N	N	N	GH1	N	1	OS1265_25	Armatimonadota-sp-002	ArmatimonadotaOTU3like
Ga0308400_10061613	N	N	N	GT2	N	1	OS1265_25	Armatimonadota-sp-002	ArmatimonadotaOTU3like
Ga0308400_10062582	N	N	N	GH13_30	N	1	OS1265_25	Armatimonadota-sp-002	ArmatimonadotaOTU3like
Ga0308402_10004261	-	GH2(34-421)	GH2_e123	GH0	N	3	OSM2_1	Armatimonadota-sp-002	ArmatimonadotaOTU3like
Ga0308402_10004412	3.2.1.6|3.2.1.4|-	CBM8(24-164)+GH51(211-633)	CBM8_e1+GH51_e50	CBM8+GH51	N	3	OSM2_1	Armatimonadota-sp-002	ArmatimonadotaOTU3like
Ga0308402_10005163	N	AA12(46-393)	N	N	N	1	OSM2_1	Armatimonadota-sp-002	ArmatimonadotaOTU3like
Ga0308402_10005337	-	GH84(112-411)	GH84_e8	N	N	2	OSM2_1	Armatimonadota-sp-002	ArmatimonadotaOTU3like
Ga0308402_10006018	-	GT9(77-304)	GT9_e224	N	N	2	OSM2_1	Armatimonadota-sp-002	ArmatimonadotaOTU3like
Ga0308402_10006938	-	GH109(31-184)	GH109_e2	N	Y(1-29)	2	OSM2_1	Armatimonadota-sp-002	ArmatimonadotaOTU3like
Ga0308402_10007592	-	GH167(309-998)	GH167_e1	N	Y(1-21)	2	OSM2_1	Armatimonadota-sp-002	ArmatimonadotaOTU3like
Ga0308402_10009813	N	GT83(39-461)	N	N	N	1	OSM2_1	Armatimonadota-sp-002	ArmatimonadotaOTU3like
Ga0308402_10010503	-	GT2(6-234)	GT2	N	N	2	OSM2_1	Armatimonadota-sp-002	ArmatimonadotaOTU3like
Ga0308402_10010505	-	GH141(10-520)	GH141_e24	GH141	N	3	OSM2_1	Armatimonadota-sp-002	ArmatimonadotaOTU3like
Ga0308402_10011285	-	GT4(196-345)	GT4_e2727	N	N	2	OSM2_1	Armatimonadota-sp-002	ArmatimonadotaOTU3like
Ga0308402_10011286	-	GT2(8-131)	GT2	N	N	2	OSM2_1	Armatimonadota-sp-002	ArmatimonadotaOTU3like
Ga0308402_10012092	3.2.1.54|3.2.1.133|3.2.1.135|-	GH13_20(262-555)	CBM48_e59+GH13_e225	CBM34+CBM48+GH13_20	N	3	OSM2_1	Armatimonadota-sp-002	ArmatimonadotaOTU3like
Ga0308402_10013816	-	GT4(208-357)	GT4_e3552	N	N	2	OSM2_1	Armatimonadota-sp-002	ArmatimonadotaOTU3like
Ga0308402_10013817	-	GT4(220-371)	GT4_e1634	GT4	N	3	OSM2_1	Armatimonadota-sp-002	ArmatimonadotaOTU3like
Ga0308402_10014512	N	SLH(24-63)	N	N	Y(1-21)	1	OSM2_1	Armatimonadota-sp-002	ArmatimonadotaOTU3like
Ga0308402_10014953	-	GH140(45-455)	GH140_e15	GH140	N	3	OSM2_1	Armatimonadota-sp-002	ArmatimonadotaOTU3like
Ga0308402_10014993	-	GH109(1-177)	GH109_e7	N	N	2	OSM2_1	Armatimonadota-sp-002	ArmatimonadotaOTU3like
Ga0308402_10016262	-	GT4(195-345)	GT4_e1933	GT4	N	3	OSM2_1	Armatimonadota-sp-002	ArmatimonadotaOTU3like
Ga0308402_10016263	-	GT4(186-322)	GT4_e1899	N	N	2	OSM2_1	Armatimonadota-sp-002	ArmatimonadotaOTU3like
Ga0308402_10016266	-	GT94(217-348)	GT4_e2380	N	N	2	OSM2_1	Armatimonadota-sp-002	ArmatimonadotaOTU3like
Ga0308402_10017412	N	GH109(3-145)	N	N	N	1	OSM2_1	Armatimonadota-sp-002	ArmatimonadotaOTU3like
Ga0308402_10017485	N	CE14(56-211)	N	N	N	1	OSM2_1	Armatimonadota-sp-002	ArmatimonadotaOTU3like
Ga0308402_10018026	3.2.1.6|3.2.1.4|-	CBM8(24-164)+GH51(212-461)	CBM8_e1+GH51_e50	CBM8+GH51	Y(1-18)	3	OSM2_1	Armatimonadota-sp-002	ArmatimonadotaOTU3like
Ga0308402_10018271	N	CE7(57-197)	N	N	N	1	OSM2_1	Armatimonadota-sp-002	ArmatimonadotaOTU3like
Ga0308402_10018274	-	GT2(8-125)	GT2	N	N	2	OSM2_1	Armatimonadota-sp-002	ArmatimonadotaOTU3like
Ga0308402_10018276	-	GT2(2-107)	GT2	N	N	2	OSM2_1	Armatimonadota-sp-002	ArmatimonadotaOTU3like
Ga0308402_10018745	-	GT4(193-333)	GT4_e1984	N	N	2	OSM2_1	Armatimonadota-sp-002	ArmatimonadotaOTU3like
Ga0308402_10019101	-	GH109(23-166)	GH109_e7	N	N	2	OSM2_1	Armatimonadota-sp-002	ArmatimonadotaOTU3like
Ga0308402_10019105	N	GH109(9-161)	N	N	N	1	OSM2_1	Armatimonadota-sp-002	ArmatimonadotaOTU3like
Ga0308402_10019782	N	GH109(34-180)	N	N	N	1	OSM2_1	Armatimonadota-sp-002	ArmatimonadotaOTU3like
Ga0308402_10020574	-	GT4(193-332)	GT4_e1984	N	N	2	OSM2_1	Armatimonadota-sp-002	ArmatimonadotaOTU3like
Ga0308402_10021724	-	GH23(75-178)	GH23_e958	N	N	2	OSM2_1	Armatimonadota-sp-002	ArmatimonadotaOTU3like
Ga0308402_10022375	N	GH109(1-143)	N	N	N	1	OSM2_1	Armatimonadota-sp-002	ArmatimonadotaOTU3like
Ga0308402_10024225	-	GT26(82-248)	GT26_e125	N	N	2	OSM2_1	Armatimonadota-sp-002	ArmatimonadotaOTU3like
Ga0308402_10025122	-	GH109(1-158)	GH109_e7	N	N	2	OSM2_1	Armatimonadota-sp-002	ArmatimonadotaOTU3like
Ga0308402_10026701	N	CE1(181-350)	N	N	N	1	OSM2_1	Armatimonadota-sp-002	ArmatimonadotaOTU3like
Ga0308402_10027432	-	GT4(198-349)	GT4_e2727	N	N	2	OSM2_1	Armatimonadota-sp-002	ArmatimonadotaOTU3like
Ga0308402_10027434	-	GT4(184-312)	GT4_e1928	N	N	2	OSM2_1	Armatimonadota-sp-002	ArmatimonadotaOTU3like
Ga0308402_10027475	-	GH109(1-177)	GH109_e7	N	N	2	OSM2_1	Armatimonadota-sp-002	ArmatimonadotaOTU3like
Ga0308402_10029041	3.2.1.6|3.2.1.4|-	CBM8(1-109)+GH51(156-577)	CBM8_e4+GH51_e50	CBM8+GH51	N	3	OSM2_1	Armatimonadota-sp-002	ArmatimonadotaOTU3like
Ga0308402_10029501	N	GH109(23-165)	N	N	N	1	OSM2_1	Armatimonadota-sp-002	ArmatimonadotaOTU3like
Ga0308402_10029651	-	GH23(46-162)	GH23_e958	N	N	2	OSM2_1	Armatimonadota-sp-002	ArmatimonadotaOTU3like
Ga0308402_10030553	2.4.99.-	GT30(33-213)	GT30_e0	N	N	2	OSM2_1	Armatimonadota-sp-002	ArmatimonadotaOTU3like
Ga0308402_10031605	-	GT9(78-305)	GT9_e224	N	N	2	OSM2_1	Armatimonadota-sp-002	ArmatimonadotaOTU3like
Ga0308402_10031712	3.2.1.63|3.2.1.51	GH29(3-311)	GH29_e63	N	N	2	OSM2_1	Armatimonadota-sp-002	ArmatimonadotaOTU3like
Ga0308402_10032182	-	GH2(37-428)	GH2_e123	GH0	N	3	OSM2_1	Armatimonadota-sp-002	ArmatimonadotaOTU3like
Ga0308402_10033874	-	GH109(31-182)	GH109_e2	N	Y(1-31)	2	OSM2_1	Armatimonadota-sp-002	ArmatimonadotaOTU3like
Ga0308402_10038233	-	GH141(24-534)	GH141_e24	GH141	Y(1-18)	3	OSM2_1	Armatimonadota-sp-002	ArmatimonadotaOTU3like
Ga0308402_10038763	-	CE4(56-180)	CE4_e201	N	N	2	OSM2_1	Armatimonadota-sp-002	ArmatimonadotaOTU3like
Ga0308402_10038773	2.4.99.-	GT30(33-213)	GT30_e0	N	N	2	OSM2_1	Armatimonadota-sp-002	ArmatimonadotaOTU3like
Ga0308402_10039563	-	GT2(9-126)	GT2	N	N	2	OSM2_1	Armatimonadota-sp-002	ArmatimonadotaOTU3like
Ga0308402_10039781	-	AA4(10-240)	AA4_e1	N	N	2	OSM2_1	Armatimonadota-sp-002	ArmatimonadotaOTU3like
Ga0308402_10040481	-	GT4(217-362)+GT4(655-800)	GT4_e657+GT4_e657	GT4	N	3	OSM2_1	Armatimonadota-sp-002	ArmatimonadotaOTU3like
Ga0308402_10042041	-	GT4(11-86)	GT4_e2219	N	N	2	OSM2_1	Armatimonadota-sp-002	ArmatimonadotaOTU3like
Ga0308402_10042043	-	GT4(200-353)	GT4_e2276	N	N	2	OSM2_1	Armatimonadota-sp-002	ArmatimonadotaOTU3like
Ga0308402_10042212	N	GH109(2-143)	N	N	N	1	OSM2_1	Armatimonadota-sp-002	ArmatimonadotaOTU3like
Ga0308402_10042463	3.2.1.21	GH1(5-219)	GH1_e69	N	N	2	OSM2_1	Armatimonadota-sp-002	ArmatimonadotaOTU3like
Ga0308402_10043221	-	GT4(2-143)	GT4_e2727	N	N	2	OSM2_1	Armatimonadota-sp-002	ArmatimonadotaOTU3like
Ga0308402_10043223	-	GT2(8-134)	GT2	N	N	2	OSM2_1	Armatimonadota-sp-002	ArmatimonadotaOTU3like
Ga0308402_10043964	-	CE9(6-268)	CE9_e68	N	N	2	OSM2_1	Armatimonadota-sp-002	ArmatimonadotaOTU3like
Ga0308402_10045812	-	GT4(191-343)	GT4_e2664	N	N	2	OSM2_1	Armatimonadota-sp-002	ArmatimonadotaOTU3like
Ga0308402_10045953	-	GT4(197-346)	GT4_e2727	N	N	2	OSM2_1	Armatimonadota-sp-002	ArmatimonadotaOTU3like
Ga0308402_10046942	-	GH109(5-386)	GH109_e7	N	N	2	OSM2_1	Armatimonadota-sp-002	ArmatimonadotaOTU3like
Ga0308402_10047072	N	CE1(283-436)	N	N	N	1	OSM2_1	Armatimonadota-sp-002	ArmatimonadotaOTU3like
Ga0308402_10047683	N	GH109(40-232)	N	GH0	N	2	OSM2_1	Armatimonadota-sp-002	ArmatimonadotaOTU3like
Ga0308402_10050842	-	GH109(4-147)	GH109_e2	N	N	2	OSM2_1	Armatimonadota-sp-002	ArmatimonadotaOTU3like
Ga0308402_10051302	-	CE11(9-122)+CE11(212-307)	CE11_e21	N	N	2	OSM2_1	Armatimonadota-sp-002	ArmatimonadotaOTU3like
Ga0308402_10051544	-	GT4(95-245)	GT4_e2727	N	N	2	OSM2_1	Armatimonadota-sp-002	ArmatimonadotaOTU3like
Ga0308402_10053922	N	CE1(283-449)	N	N	N	1	OSM2_1	Armatimonadota-sp-002	ArmatimonadotaOTU3like
Ga0308402_10054365	-	GH109(36-190)	GH109_e2	N	N	2	OSM2_1	Armatimonadota-sp-002	ArmatimonadotaOTU3like
Ga0308402_10055492	-	GT9(82-333)	GT9_e93	N	N	2	OSM2_1	Armatimonadota-sp-002	ArmatimonadotaOTU3like
Ga0308402_10056071	3.1.1.72	CE7(1-229)	CE7_e23	N	N	2	OSM2_1	Armatimonadota-sp-002	ArmatimonadotaOTU3like
Ga0308402_10059033	-	GT2(5-126)	GT2	N	N	2	OSM2_1	Armatimonadota-sp-002	ArmatimonadotaOTU3like
Ga0308402_10059502	-	GH109(1-147)	GH109_e7	N	N	2	OSM2_1	Armatimonadota-sp-002	ArmatimonadotaOTU3like
Ga0308402_10060371	-	GT2(6-122)	GT2	N	N	2	OSM2_1	Armatimonadota-sp-002	ArmatimonadotaOTU3like
Ga0308402_10012485	3.2.1.23	N	GH2_e112	GH2	N	2	OSM2_1	Armatimonadota-sp-002	ArmatimonadotaOTU3like
Ga0308402_10013815	-	N	GT4_e94	N	N	1	OSM2_1	Armatimonadota-sp-002	ArmatimonadotaOTU3like
Ga0308402_10016265	-	N	GT4_e351	N	N	1	OSM2_1	Armatimonadota-sp-002	ArmatimonadotaOTU3like
Ga0308402_10018915	-	N	GT4_e3610	N	N	1	OSM2_1	Armatimonadota-sp-002	ArmatimonadotaOTU3like
Ga0308402_10031283	-	N	GH74_e3	N	N	1	OSM2_1	Armatimonadota-sp-002	ArmatimonadotaOTU3like
Ga0308402_10037601	-	N	GT4_e1984	N	N	1	OSM2_1	Armatimonadota-sp-002	ArmatimonadotaOTU3like
Ga0308402_10043011	-	N	GT2	N	N	1	OSM2_1	Armatimonadota-sp-002	ArmatimonadotaOTU3like
Ga0308402_10043016	3.2.1.151|3.2.1.150	N	GH74_e1	N	Y(1-19)	1	OSM2_1	Armatimonadota-sp-002	ArmatimonadotaOTU3like
Ga0308402_10057911	-	N	GH16_e73	N	N	1	OSM2_1	Armatimonadota-sp-002	ArmatimonadotaOTU3like
Ga0308402_10004619	N	N	N	GT2	N	1	OSM2_1	Armatimonadota-sp-002	ArmatimonadotaOTU3like
Ga0308402_10008263	N	N	N	CE8	N	1	OSM2_1	Armatimonadota-sp-002	ArmatimonadotaOTU3like
Ga0308402_10009802	N	N	N	GT83	N	1	OSM2_1	Armatimonadota-sp-002	ArmatimonadotaOTU3like
Ga0308402_10010192	N	N	N	GH1	N	1	OSM2_1	Armatimonadota-sp-002	ArmatimonadotaOTU3like
Ga0308402_10017235	N	N	N	GT58	N	1	OSM2_1	Armatimonadota-sp-002	ArmatimonadotaOTU3like
Ga0308402_10018431	N	N	N	GH13	N	1	OSM2_1	Armatimonadota-sp-002	ArmatimonadotaOTU3like
Ga0308402_10029271	N	N	N	GH0	N	1	OSM2_1	Armatimonadota-sp-002	ArmatimonadotaOTU3like
Ga0308402_10029272	N	N	N	GT4	N	1	OSM2_1	Armatimonadota-sp-002	ArmatimonadotaOTU3like
Ga0308402_10030624	N	N	N	GH13	N	1	OSM2_1	Armatimonadota-sp-002	ArmatimonadotaOTU3like
Ga0308402_10031491	N	N	N	GT58	N	1	OSM2_1	Armatimonadota-sp-002	ArmatimonadotaOTU3like
Ga0308402_10036013	N	N	N	GT2	N	1	OSM2_1	Armatimonadota-sp-002	ArmatimonadotaOTU3like
Ga0308402_10039352	N	N	N	GT4	N	1	OSM2_1	Armatimonadota-sp-002	ArmatimonadotaOTU3like
Ga0308402_10041032	N	N	N	GH28	N	1	OSM2_1	Armatimonadota-sp-002	ArmatimonadotaOTU3like
Ga0308402_10041283	N	N	N	GT2	N	1	OSM2_1	Armatimonadota-sp-002	ArmatimonadotaOTU3like
Ga0308403_10008426	3.2.1.6|3.2.1.4|-	CBM8(24-164)+GH51(212-461)	CBM8_e1+GH51_e50	CBM8+GH51	Y(1-18)	3	OSM3_2	Armatimonadota-sp-002	ArmatimonadotaOTU3like
Ga0308403_10011723	-	GH13_7(161-510)	GH13_e111	GH13	Y(1-33)	3	OSM3_2	Armatimonadota-sp-002	ArmatimonadotaOTU3like
Ga0308403_10011726	-	GT4(205-346)	GT4_e459	N	N	2	OSM3_2	Armatimonadota-sp-002	ArmatimonadotaOTU3like
Ga0308403_10012245	N	GH109(1-143)	N	N	N	1	OSM3_2	Armatimonadota-sp-002	ArmatimonadotaOTU3like
Ga0308403_10012472	-	GT4(199-343)	GT4_e1984	N	N	2	OSM3_2	Armatimonadota-sp-002	ArmatimonadotaOTU3like
Ga0308403_10012476	-	GT4(190-337)	GT4_e1928	N	N	2	OSM3_2	Armatimonadota-sp-002	ArmatimonadotaOTU3like
Ga0308403_10013295	-	GH13_7(167-516)	GH13_e111	GH13	N	3	OSM3_2	Armatimonadota-sp-002	ArmatimonadotaOTU3like
Ga0308403_10013543	-	GT2(5-126)	GT2	N	N	2	OSM3_2	Armatimonadota-sp-002	ArmatimonadotaOTU3like
Ga0308403_10014021	-	GH140(45-252)	GH140_e15	N	N	2	OSM3_2	Armatimonadota-sp-002	ArmatimonadotaOTU3like
Ga0308403_10014029	-	GH109(2-153)	GH109_e7	N	N	2	OSM3_2	Armatimonadota-sp-002	ArmatimonadotaOTU3like
Ga0308403_10018421	N	CE14(56-211)	N	N	N	1	OSM3_2	Armatimonadota-sp-002	ArmatimonadotaOTU3like
Ga0308403_10018585	-	GH23(178-294)	GH23_e958	N	N	2	OSM3_2	Armatimonadota-sp-002	ArmatimonadotaOTU3like
Ga0308403_10019591	-	GH2(34-421)	GH2_e123	GH0	N	3	OSM3_2	Armatimonadota-sp-002	ArmatimonadotaOTU3like
Ga0308403_10019613	-	GT9(77-305)	GT9_e224	N	N	2	OSM3_2	Armatimonadota-sp-002	ArmatimonadotaOTU3like
Ga0308403_10020173	-	GT4(175-327)	GT4_e2664	N	N	2	OSM3_2	Armatimonadota-sp-002	ArmatimonadotaOTU3like
Ga0308403_10020175	-	GH163(191-345)	GH163_e8	N	N	2	OSM3_2	Armatimonadota-sp-002	ArmatimonadotaOTU3like
Ga0308403_10022124	-	GT2(7-131)	GT2	N	N	2	OSM3_2	Armatimonadota-sp-002	ArmatimonadotaOTU3like
Ga0308403_10024235	N	CE14(56-211)	N	N	N	1	OSM3_2	Armatimonadota-sp-002	ArmatimonadotaOTU3like
Ga0308403_10025112	N	CE1(282-451)	N	N	N	1	OSM3_2	Armatimonadota-sp-002	ArmatimonadotaOTU3like
Ga0308403_10026673	-	GH13(1-299)	GH13_e111	GH13	N	3	OSM3_2	Armatimonadota-sp-002	ArmatimonadotaOTU3like
Ga0308403_10027665	-	GH84(112-411)	GH84_e8	N	N	2	OSM3_2	Armatimonadota-sp-002	ArmatimonadotaOTU3like
Ga0308403_10029532	-	GH109(31-184)	GH109_e2	N	Y(1-29)	2	OSM3_2	Armatimonadota-sp-002	ArmatimonadotaOTU3like
Ga0308403_10031993	-	GT4(193-332)	GT4_e1984	N	N	2	OSM3_2	Armatimonadota-sp-002	ArmatimonadotaOTU3like
Ga0308403_10034165	-	GT4(208-357)	GT4_e3552	N	N	2	OSM3_2	Armatimonadota-sp-002	ArmatimonadotaOTU3like
Ga0308403_10034392	N	CE1(283-446)	N	N	N	1	OSM3_2	Armatimonadota-sp-002	ArmatimonadotaOTU3like
Ga0308403_10038141	-	GH5_36(19-301)	GH5_e166	N	N	2	OSM3_2	Armatimonadota-sp-002	ArmatimonadotaOTU3like
Ga0308403_10039761	N	SLH(24-63)	N	N	Y(1-21)	1	OSM3_2	Armatimonadota-sp-002	ArmatimonadotaOTU3like
Ga0308403_10040214	-	GH109(5-386)	GH109_e7	N	N	2	OSM3_2	Armatimonadota-sp-002	ArmatimonadotaOTU3like
Ga0308403_10042041	-	GH141(24-534)	GH141_e24	GH141	Y(1-18)	3	OSM3_2	Armatimonadota-sp-002	ArmatimonadotaOTU3like
Ga0308403_10044713	-	GT2(5-126)	GT2	N	N	2	OSM3_2	Armatimonadota-sp-002	ArmatimonadotaOTU3like
Ga0308403_10046991	-	GH2(98-489)	GH2_e123	GH0	N	3	OSM3_2	Armatimonadota-sp-002	ArmatimonadotaOTU3like
Ga0308403_10049053	N	GH109(3-145)	N	N	N	1	OSM3_2	Armatimonadota-sp-002	ArmatimonadotaOTU3like
Ga0308403_10049272	-	GH50(48-675)	GH50_e16	GH50	N	3	OSM3_2	Armatimonadota-sp-002	ArmatimonadotaOTU3like
Ga0308403_10049322	-	GT2(9-126)	GT2	N	N	2	OSM3_2	Armatimonadota-sp-002	ArmatimonadotaOTU3like
Ga0308403_10050694	-	GT4(2-140)	GT4_e2664	N	N	2	OSM3_2	Armatimonadota-sp-002	ArmatimonadotaOTU3like
Ga0308403_10051901	-	GT2(7-112)	GT2	N	N	2	OSM3_2	Armatimonadota-sp-002	ArmatimonadotaOTU3like
Ga0308403_10051903	-	GT2(8-125)	GT2	N	N	2	OSM3_2	Armatimonadota-sp-002	ArmatimonadotaOTU3like
Ga0308403_10054512	N	CBM9(37-185)	N	N	N	1	OSM3_2	Armatimonadota-sp-002	ArmatimonadotaOTU3like
Ga0308403_10056493	-	GT28(186-349)	GT28_e36	N	N	2	OSM3_2	Armatimonadota-sp-002	ArmatimonadotaOTU3like
Ga0308403_10059341	N	GH109(3-145)	N	N	N	1	OSM3_2	Armatimonadota-sp-002	ArmatimonadotaOTU3like
Ga0308403_10060264	-	GT4(19-159)	GT4_e1984	N	N	2	OSM3_2	Armatimonadota-sp-002	ArmatimonadotaOTU3like
Ga0308403_10060313	-	CE7(43-282)	CE7_e36	N	N	2	OSM3_2	Armatimonadota-sp-002	ArmatimonadotaOTU3like
Ga0308403_10060951	-	GT19(7-237)	GT19_e21	N	N	2	OSM3_2	Armatimonadota-sp-002	ArmatimonadotaOTU3like
Ga0308403_10061192	-	GT9(73-316)	GT9_e224	N	N	2	OSM3_2	Armatimonadota-sp-002	ArmatimonadotaOTU3like
Ga0308403_10061193	-	GT4(167-301)	GT4_e2264	N	N	2	OSM3_2	Armatimonadota-sp-002	ArmatimonadotaOTU3like
Ga0308403_10061432	-	GT4(192-343)	GT4_e2674	N	N	2	OSM3_2	Armatimonadota-sp-002	ArmatimonadotaOTU3like
Ga0308403_10062011	-	GH167(308-998)	GH167_e1	N	Y(1-21)	2	OSM3_2	Armatimonadota-sp-002	ArmatimonadotaOTU3like
Ga0308403_10062271	N	GT83(2-279)	N	N	N	1	OSM3_2	Armatimonadota-sp-002	ArmatimonadotaOTU3like
Ga0308403_10063782	-	GH99(30-322)	GH99_e3	N	N	2	OSM3_2	Armatimonadota-sp-002	ArmatimonadotaOTU3like
Ga0308403_10064134	3.2.1.21	GH1(2-440)	GH1_e69	GH1	N	3	OSM3_2	Armatimonadota-sp-002	ArmatimonadotaOTU3like
Ga0308403_10065062	N	GT83(34-455)	N	N	N	1	OSM3_2	Armatimonadota-sp-002	ArmatimonadotaOTU3like
Ga0308403_10028904	-	N	GH33_e94	N	N	1	OSM3_2	Armatimonadota-sp-002	ArmatimonadotaOTU3like
Ga0308403_10034164	-	N	GT4_e94	N	N	1	OSM3_2	Armatimonadota-sp-002	ArmatimonadotaOTU3like
Ga0308403_10034166	-	N	GT4_e1634	N	N	1	OSM3_2	Armatimonadota-sp-002	ArmatimonadotaOTU3like
Ga0308403_10059526	3.2.1.151|3.2.1.150	N	GH74_e1	N	Y(1-19)	1	OSM3_2	Armatimonadota-sp-002	ArmatimonadotaOTU3like
Ga0308403_10006626	N	N	N	CE8	N	1	OSM3_2	Armatimonadota-sp-002	ArmatimonadotaOTU3like
Ga0308403_10010973	N	N	N	GH1	N	1	OSM3_2	Armatimonadota-sp-002	ArmatimonadotaOTU3like
Ga0308403_10015123	N	N	N	GT58	N	1	OSM3_2	Armatimonadota-sp-002	ArmatimonadotaOTU3like
Ga0308403_10015323	N	N	N	GT2	N	1	OSM3_2	Armatimonadota-sp-002	ArmatimonadotaOTU3like
Ga0308403_10031833	N	N	N	GT2	N	1	OSM3_2	Armatimonadota-sp-002	ArmatimonadotaOTU3like
Ga0308403_10039252	N	N	N	GH1	N	1	OSM3_2	Armatimonadota-sp-002	ArmatimonadotaOTU3like
Ga0308403_10043141	N	N	N	GH1	N	1	OSM3_2	Armatimonadota-sp-002	ArmatimonadotaOTU3like
Ga0308403_10045634	N	N	N	GT4	N	1	OSM3_2	Armatimonadota-sp-002	ArmatimonadotaOTU3like
Ga0308403_10055031	N	N	N	GH13	N	1	OSM3_2	Armatimonadota-sp-002	ArmatimonadotaOTU3like
Ga0308404_10006895	-	GH5_36(19-301)	GH5_e166	N	N	2	OSM4_2	Armatimonadota-sp-002	ArmatimonadotaOTU3like
Ga0308404_10009405	-	GH13_7(163-512)	GH13_e111	GH13	Y(1-35)	3	OSM4_2	Armatimonadota-sp-002	ArmatimonadotaOTU3like
Ga0308404_10010815	-	GH109(2-153)	GH109_e7	N	N	2	OSM4_2	Armatimonadota-sp-002	ArmatimonadotaOTU3like
Ga0308404_100118910	-	GH109(9-161)	GH109_e7	N	N	2	OSM4_2	Armatimonadota-sp-002	ArmatimonadotaOTU3like
Ga0308404_10011892	-	GT2(6-235)	GT2	N	N	2	OSM4_2	Armatimonadota-sp-002	ArmatimonadotaOTU3like
Ga0308404_10012645	-	GT4(191-343)	GT4_e2664	N	N	2	OSM4_2	Armatimonadota-sp-002	ArmatimonadotaOTU3like
Ga0308404_10012647	N	GH163(191-282)	N	N	N	1	OSM4_2	Armatimonadota-sp-002	ArmatimonadotaOTU3like
Ga0308404_10013236	-	GH109(1-158)	GH109_e7	N	N	2	OSM4_2	Armatimonadota-sp-002	ArmatimonadotaOTU3like
Ga0308404_10015825	-	GT4(190-337)	GT4_e1928	N	N	2	OSM4_2	Armatimonadota-sp-002	ArmatimonadotaOTU3like
Ga0308404_10018105	N	CE14(56-211)	N	N	N	1	OSM4_2	Armatimonadota-sp-002	ArmatimonadotaOTU3like
Ga0308404_10018872	-	GH2(34-421)	GH2_e123	GH0	N	3	OSM4_2	Armatimonadota-sp-002	ArmatimonadotaOTU3like
Ga0308404_10020541	2.4.1.339	GH130(3-341)	GH130_e0	N	N	2	OSM4_2	Armatimonadota-sp-002	ArmatimonadotaOTU3like
Ga0308404_10020664	-	CE7(52-291)	CE7_e36	N	Y(1-26)	2	OSM4_2	Armatimonadota-sp-002	ArmatimonadotaOTU3like
Ga0308404_10021253	N	CE1(282-451)	N	N	N	1	OSM4_2	Armatimonadota-sp-002	ArmatimonadotaOTU3like
Ga0308404_10022821	-	GT4(30-181)	GT4_e1634	N	N	2	OSM4_2	Armatimonadota-sp-002	ArmatimonadotaOTU3like
Ga0308404_10022822	-	GT4(208-357)	GT4_e3552	N	N	2	OSM4_2	Armatimonadota-sp-002	ArmatimonadotaOTU3like
Ga0308404_10025245	-	GH140(1-367)	GH140_e15	GH140	N	3	OSM4_2	Armatimonadota-sp-002	ArmatimonadotaOTU3like
Ga0308404_10025794	-	GH109(5-386)	GH109_e7	N	N	2	OSM4_2	Armatimonadota-sp-002	ArmatimonadotaOTU3like
Ga0308404_10026543	-	GT9(11-228)	GT9_e224	N	N	2	OSM4_2	Armatimonadota-sp-002	ArmatimonadotaOTU3like
Ga0308404_10026544	-	GT4(167-301)	GT4_e2264	N	N	2	OSM4_2	Armatimonadota-sp-002	ArmatimonadotaOTU3like
Ga0308404_10027611	-	GT2(8-134)	GT2	N	N	2	OSM4_2	Armatimonadota-sp-002	ArmatimonadotaOTU3like
Ga0308404_10027613	-	GT4(176-326)	GT4_e2727	N	N	2	OSM4_2	Armatimonadota-sp-002	ArmatimonadotaOTU3like
Ga0308404_10027614	-	GT4(199-348)	GT4_e2727	N	N	2	OSM4_2	Armatimonadota-sp-002	ArmatimonadotaOTU3like
Ga0308404_10028005	-	GH23(141-257)	GH23_e958	N	N	2	OSM4_2	Armatimonadota-sp-002	ArmatimonadotaOTU3like
Ga0308404_10032754	3.2.1.21	GH1(22-460)	GH1_e69	GH1	N	3	OSM4_2	Armatimonadota-sp-002	ArmatimonadotaOTU3like
Ga0308404_10033472	-	GH167(309-998)	GH167_e1	N	Y(1-21)	2	OSM4_2	Armatimonadota-sp-002	ArmatimonadotaOTU3like
Ga0308404_10034143	-	GH84(112-411)	GH84_e8	N	N	2	OSM4_2	Armatimonadota-sp-002	ArmatimonadotaOTU3like
Ga0308404_10036232	3.2.1.6|3.2.1.4|-	CBM8(24-164)+GH51(212-461)	CBM8_e1+GH51_e50	CBM8+GH51	Y(1-18)	3	OSM4_2	Armatimonadota-sp-002	ArmatimonadotaOTU3like
Ga0308404_10037132	2.4.1.109	GT105(68-195)	GT105_e5	N	N	2	OSM4_2	Armatimonadota-sp-002	ArmatimonadotaOTU3like
Ga0308404_10038902	N	CBM9(37-177)	N	N	Y(1-19)	1	OSM4_2	Armatimonadota-sp-002	ArmatimonadotaOTU3like
Ga0308404_10039993	-	GH141(24-534)	GH141_e24	GH141	Y(1-18)	3	OSM4_2	Armatimonadota-sp-002	ArmatimonadotaOTU3like
Ga0308404_10040431	-	AA4(10-240)	AA4_e1	N	N	2	OSM4_2	Armatimonadota-sp-002	ArmatimonadotaOTU3like
Ga0308404_10041274	-	GH127(28-548)	GH127_e1	GH127	N	3	OSM4_2	Armatimonadota-sp-002	ArmatimonadotaOTU3like
Ga0308404_10047011	-	GH109(31-184)	GH109_e2	N	Y(1-29)	2	OSM4_2	Armatimonadota-sp-002	ArmatimonadotaOTU3like
Ga0308404_10048403	-	GH109(3-154)	GH109_e7	N	N	2	OSM4_2	Armatimonadota-sp-002	ArmatimonadotaOTU3like
Ga0308404_10050833	-	GH109(1-177)	GH109_e7	N	N	2	OSM4_2	Armatimonadota-sp-002	ArmatimonadotaOTU3like
Ga0308404_10050952	-	GT9(120-363)	GT9_e294	N	N	2	OSM4_2	Armatimonadota-sp-002	ArmatimonadotaOTU3like
Ga0308404_10054192	-	GT9(73-317)	GT9_e224	N	N	2	OSM4_2	Armatimonadota-sp-002	ArmatimonadotaOTU3like
Ga0308404_10054443	3.1.1.72	CE7(11-292)	CE7_e23	N	N	2	OSM4_2	Armatimonadota-sp-002	ArmatimonadotaOTU3like
Ga0308404_10054693	-	GH109(36-190)	GH109_e2	N	N	2	OSM4_2	Armatimonadota-sp-002	ArmatimonadotaOTU3like
Ga0308404_10057013	2.4.99.-	GT30(33-213)	GT30_e0	N	N	2	OSM4_2	Armatimonadota-sp-002	ArmatimonadotaOTU3like
Ga0308404_10058161	-	GT4(52-201)	GT4_e1648	N	N	2	OSM4_2	Armatimonadota-sp-002	ArmatimonadotaOTU3like
Ga0308404_10060603	-	GT4(195-345)	GT4_e2727	N	N	2	OSM4_2	Armatimonadota-sp-002	ArmatimonadotaOTU3like
Ga0308404_10060771	-	GT9(22-189)	GT9_e152	N	N	2	OSM4_2	Armatimonadota-sp-002	ArmatimonadotaOTU3like
Ga0308404_10061432	-	GT2(9-126)	GT2	N	N	2	OSM4_2	Armatimonadota-sp-002	ArmatimonadotaOTU3like
Ga0308404_10062803	-	GT9(77-305)	GT9_e224	N	N	2	OSM4_2	Armatimonadota-sp-002	ArmatimonadotaOTU3like
Ga0308404_10063402	-	GH109(4-147)	GH109_e2	N	N	2	OSM4_2	Armatimonadota-sp-002	ArmatimonadotaOTU3like
Ga0308404_10022823	-	N	GT4_e94	N	N	1	OSM4_2	Armatimonadota-sp-002	ArmatimonadotaOTU3like
Ga0308404_10040681	3.2.1.151|3.2.1.150	N	GH74_e1	N	Y(1-19)	1	OSM4_2	Armatimonadota-sp-002	ArmatimonadotaOTU3like
Ga0308404_10058163	-	N	GT4_e1634	GT4	N	2	OSM4_2	Armatimonadota-sp-002	ArmatimonadotaOTU3like
Ga0308404_10004407	N	N	N	GT2	N	1	OSM4_2	Armatimonadota-sp-002	ArmatimonadotaOTU3like
Ga0308404_10007204	N	N	N	GH1	N	1	OSM4_2	Armatimonadota-sp-002	ArmatimonadotaOTU3like
Ga0308404_10022482	N	N	N	GT4	N	1	OSM4_2	Armatimonadota-sp-002	ArmatimonadotaOTU3like
Ga0308404_10023093	N	N	N	GT0	N	1	OSM4_2	Armatimonadota-sp-002	ArmatimonadotaOTU3like
Ga0308404_10025494	N	N	N	CE8	N	1	OSM4_2	Armatimonadota-sp-002	ArmatimonadotaOTU3like
Ga0308404_10027933	N	N	N	GT58	N	1	OSM4_2	Armatimonadota-sp-002	ArmatimonadotaOTU3like
Ga0308404_10035072	N	N	N	GH9	N	1	OSM4_2	Armatimonadota-sp-002	ArmatimonadotaOTU3like
Ga0308404_10044542	N	N	N	GT4	N	1	OSM4_2	Armatimonadota-sp-002	ArmatimonadotaOTU3like
Ga0308404_10046532	N	N	N	GH13	N	1	OSM4_2	Armatimonadota-sp-002	ArmatimonadotaOTU3like
Ga0308404_10058162	N	N	N	GT4	N	1	OSM4_2	Armatimonadota-sp-002	ArmatimonadotaOTU3like
Ga0308395_100128116	-	GH144(3-366)	GH144_e7	N	N	2	P4_30	Armatimonadota-sp-002	ArmatimonadotaOTU3like
Ga0308395_100152815	-	GT2(6-124)	GT2	N	N	2	P4_30	Armatimonadota-sp-002	ArmatimonadotaOTU3like
Ga0308395_10023717	-	GH140(19-429)	GH140_e15	GH140	N	3	P4_30	Armatimonadota-sp-002	ArmatimonadotaOTU3like
Ga0308395_10025908	-	CE19(24-315)	CE19_e3	N	N	2	P4_30	Armatimonadota-sp-002	ArmatimonadotaOTU3like
Ga0308395_10028653	-	PL12_3(394-521)	PL12_e38	N	N	2	P4_30	Armatimonadota-sp-002	ArmatimonadotaOTU3like
Ga0308395_10037067	3.2.1.40	GH78(1-208)	GH78_e71	N	N	2	P4_30	Armatimonadota-sp-002	ArmatimonadotaOTU3like
Ga0308395_10040571	-	GT4(190-334)	GT4_e2276	GT4	N	3	P4_30	Armatimonadota-sp-002	ArmatimonadotaOTU3like
Ga0308395_10040572	-	GT4(201-349)+GT4(614-761)	GT4_e657+GT4_e657	GT4	N	3	P4_30	Armatimonadota-sp-002	ArmatimonadotaOTU3like
Ga0308395_10041222	-	GT4(195-345)	GT4_e2727	N	N	2	P4_30	Armatimonadota-sp-002	ArmatimonadotaOTU3like
Ga0308395_10041224	-	GT4(197-350)	GT4_e2727	N	N	2	P4_30	Armatimonadota-sp-002	ArmatimonadotaOTU3like
Ga0308395_10042143	-	GH99(10-297)	GH99_e3	N	N	2	P4_30	Armatimonadota-sp-002	ArmatimonadotaOTU3like
Ga0308395_10042383	-	GT2(7-121)	GT2	N	N	2	P4_30	Armatimonadota-sp-002	ArmatimonadotaOTU3like
Ga0308395_10042672	-	GT4(192-340)	GT4_e3521	N	N	2	P4_30	Armatimonadota-sp-002	ArmatimonadotaOTU3like
Ga0308395_10042835	-	GH109(3-152)	GH109_e7	N	N	2	P4_30	Armatimonadota-sp-002	ArmatimonadotaOTU3like
Ga0308395_10043664	-	GH167(309-999)	GH167_e1	N	Y(1-21)	2	P4_30	Armatimonadota-sp-002	ArmatimonadotaOTU3like
Ga0308395_10043914	-	GH109(3-152)	GH109_e7	N	N	2	P4_30	Armatimonadota-sp-002	ArmatimonadotaOTU3like
Ga0308395_10044015	N	GH109(3-145)	N	N	N	1	P4_30	Armatimonadota-sp-002	ArmatimonadotaOTU3like
Ga0308395_10045586	-	GT2(46-274)	GT2	N	N	2	P4_30	Armatimonadota-sp-002	ArmatimonadotaOTU3like
Ga0308395_10046823	-	GT2(7-131)	GT2	N	N	2	P4_30	Armatimonadota-sp-002	ArmatimonadotaOTU3like
Ga0308395_10047542	-	GH172(74-360)	GH172_e10	N	N	2	P4_30	Armatimonadota-sp-002	ArmatimonadotaOTU3like
Ga0308395_10049298	2.4.99.-	GT30(32-212)	GT30_e0	N	N	2	P4_30	Armatimonadota-sp-002	ArmatimonadotaOTU3like
Ga0308395_10050032	-	GH123(691-940)	GH123_e13	GH0	N	3	P4_30	Armatimonadota-sp-002	ArmatimonadotaOTU3like
Ga0308395_10052424	-	GH51(198-797)	GH51_e33	GH51	Y(1-32)	3	P4_30	Armatimonadota-sp-002	ArmatimonadotaOTU3like
Ga0308395_10053935	-	GT2(9-176)	GT2	N	N	2	P4_30	Armatimonadota-sp-002	ArmatimonadotaOTU3like
Ga0308395_10055002	N	SLH(24-63)	N	N	Y(1-21)	1	P4_30	Armatimonadota-sp-002	ArmatimonadotaOTU3like
Ga0308395_10055256	3.2.1.4	GH148(23-116)	GH148_e5	N	N	2	P4_30	Armatimonadota-sp-002	ArmatimonadotaOTU3like
Ga0308395_10055843	-	GT2(8-128)	GT2	N	N	2	P4_30	Armatimonadota-sp-002	ArmatimonadotaOTU3like
Ga0308395_10056405	-	GT4(193-333)	GT4_e1984	N	N	2	P4_30	Armatimonadota-sp-002	ArmatimonadotaOTU3like
Ga0308395_10056933	-	GH23(225-341)	GH23_e958	N	N	2	P4_30	Armatimonadota-sp-002	ArmatimonadotaOTU3like
Ga0308395_10058003	-	GT26(68-236)	GT26_e125	N	N	2	P4_30	Armatimonadota-sp-002	ArmatimonadotaOTU3like
Ga0308395_10061402	-	GH20(505-696)	GH20_e41	N	Y(1-22)	2	P4_30	Armatimonadota-sp-002	ArmatimonadotaOTU3like
Ga0308395_10064791	-	GT2(8-128)	GT2	N	N	2	P4_30	Armatimonadota-sp-002	ArmatimonadotaOTU3like
Ga0308395_10064934	-	GH141(10-520)	GH141_e24	GH141	N	3	P4_30	Armatimonadota-sp-002	ArmatimonadotaOTU3like
Ga0308395_10064972	3.2.1.17|4.2.2.n1	GH23(78-178)	GH23_e335	N	N	2	P4_30	Armatimonadota-sp-002	ArmatimonadotaOTU3like
Ga0308395_10064974	-	GH2(30-419)	GH2_e123	GH0	N	3	P4_30	Armatimonadota-sp-002	ArmatimonadotaOTU3like
Ga0308395_10065711	-	GT2(7-136)	GT2	N	N	2	P4_30	Armatimonadota-sp-002	ArmatimonadotaOTU3like
Ga0308395_10066406	-	GH140(1-218)	GH140_e15	N	N	2	P4_30	Armatimonadota-sp-002	ArmatimonadotaOTU3like
Ga0308395_10067296	-	GT2(9-177)	GT2	N	N	2	P4_30	Armatimonadota-sp-002	ArmatimonadotaOTU3like
Ga0308395_10067733	-	GT4(219-367)	GT4_e1648	GT4	N	3	P4_30	Armatimonadota-sp-002	ArmatimonadotaOTU3like
Ga0308395_10068123	N	GH109(3-145)	N	N	N	1	P4_30	Armatimonadota-sp-002	ArmatimonadotaOTU3like
Ga0308395_10068932	-	GH109(5-385)	GH109_e7	N	N	2	P4_30	Armatimonadota-sp-002	ArmatimonadotaOTU3like
Ga0308395_10070572	-	GH109(4-147)	GH109_e2	N	N	2	P4_30	Armatimonadota-sp-002	ArmatimonadotaOTU3like
Ga0308395_10071833	-	GT4(202-348)	GT4_e2592	N	N	2	P4_30	Armatimonadota-sp-002	ArmatimonadotaOTU3like
Ga0308395_10072455	-	GH109(1-171)	GH109_e7	N	N	2	P4_30	Armatimonadota-sp-002	ArmatimonadotaOTU3like
Ga0308395_10072474	3.2.1.21	GH1(2-440)	GH1_e69	GH1	N	3	P4_30	Armatimonadota-sp-002	ArmatimonadotaOTU3like
Ga0308395_10073284	-	GH5_36(19-301)	GH5_e166	GH5_36	N	3	P4_30	Armatimonadota-sp-002	ArmatimonadotaOTU3like
Ga0308395_10073922	N	GH109(40-232)	N	GH0	N	2	P4_30	Armatimonadota-sp-002	ArmatimonadotaOTU3like
Ga0308395_10073923	-	GT2(46-164)	GT2	N	N	2	P4_30	Armatimonadota-sp-002	ArmatimonadotaOTU3like
Ga0308395_10075085	-	GH144(20-410)	GH144_e7	N	N	2	P4_30	Armatimonadota-sp-002	ArmatimonadotaOTU3like
Ga0308395_10075161	3.2.1.-|3.2.1.4	GH148(53-210)+CBM4(265-393)+GH148(484-584)	GH148_e2+CBM4_e25+GH148_e5	CBM4+GH148	N	3	P4_30	Armatimonadota-sp-002	ArmatimonadotaOTU3like
Ga0308395_10075495	-	GT2(8-128)	GT2	N	N	2	P4_30	Armatimonadota-sp-002	ArmatimonadotaOTU3like
Ga0308395_10077714	-	GT4(176-327)	GT4_e2664	N	N	2	P4_30	Armatimonadota-sp-002	ArmatimonadotaOTU3like
Ga0308395_10077733	-	CE4(58-180)	CE4_e209	N	N	2	P4_30	Armatimonadota-sp-002	ArmatimonadotaOTU3like
Ga0308395_10078244	-	CE11(9-290)	CE11_e23	N	N	2	P4_30	Armatimonadota-sp-002	ArmatimonadotaOTU3like
Ga0308395_10078502	-	GT9(73-316)	GT9_e224	N	N	2	P4_30	Armatimonadota-sp-002	ArmatimonadotaOTU3like
Ga0308395_10079161	-	GH13_7(62-411)	GH13_e111	GH13	N	3	P4_30	Armatimonadota-sp-002	ArmatimonadotaOTU3like
Ga0308395_10081611	N	CBM9(37-178)	N	N	Y(1-19)	1	P4_30	Armatimonadota-sp-002	ArmatimonadotaOTU3like
Ga0308395_10085061	-	GH109(1-146)	GH109_e7	N	N	2	P4_30	Armatimonadota-sp-002	ArmatimonadotaOTU3like
Ga0308395_10085065	3.2.1.8	GH10(49-173)	GH10_e77	N	N	2	P4_30	Armatimonadota-sp-002	ArmatimonadotaOTU3like
Ga0308395_10085882	-	GT4(176-327)	GT4_e2664	N	N	2	P4_30	Armatimonadota-sp-002	ArmatimonadotaOTU3like
Ga0308395_10086665	-	GH109(1-147)	GH109_e7	N	N	2	P4_30	Armatimonadota-sp-002	ArmatimonadotaOTU3like
Ga0308395_10087182	-	GT4(218-368)	GT4_e1648	GT4	N	3	P4_30	Armatimonadota-sp-002	ArmatimonadotaOTU3like
Ga0308395_10088354	-	GH171(4-342)	GH171_e8	N	N	2	P4_30	Armatimonadota-sp-002	ArmatimonadotaOTU3like
Ga0308395_10088932	-	GT4(202-348)	GT4_e2592	N	N	2	P4_30	Armatimonadota-sp-002	ArmatimonadotaOTU3like
Ga0308395_10089061	-	GH13_7(22-371)	GH13_e111	GH13	N	3	P4_30	Armatimonadota-sp-002	ArmatimonadotaOTU3like
Ga0308395_10089563	-	GT4(219-370)	GT4_e2727	N	N	2	P4_30	Armatimonadota-sp-002	ArmatimonadotaOTU3like
Ga0308395_10090802	-	GT4(198-350)	GT4_e2727	N	N	2	P4_30	Armatimonadota-sp-002	ArmatimonadotaOTU3like
Ga0308395_10092143	N	CE1(258-427)	N	N	N	1	P4_30	Armatimonadota-sp-002	ArmatimonadotaOTU3like
Ga0308395_10092572	-	GH2(25-419)	GH2_e123	GH0	N	3	P4_30	Armatimonadota-sp-002	ArmatimonadotaOTU3like
Ga0308395_10093481	-	GT83(3-456)	GT83_e95	N	N	2	P4_30	Armatimonadota-sp-002	ArmatimonadotaOTU3like
Ga0308395_10093903	-	GT5(7-481)	GT5_e40	GT5	N	3	P4_30	Armatimonadota-sp-002	ArmatimonadotaOTU3like
Ga0308395_10094903	-	GT105(81-198)	GT105_e6	N	N	2	P4_30	Armatimonadota-sp-002	ArmatimonadotaOTU3like
Ga0308395_10096872	-	GH99(30-317)	GH99_e3	N	N	2	P4_30	Armatimonadota-sp-002	ArmatimonadotaOTU3like
Ga0308395_10098601	N	CE1(258-420)	N	N	N	1	P4_30	Armatimonadota-sp-002	ArmatimonadotaOTU3like
Ga0308395_10098602	N	GH109(36-190)	N	N	N	1	P4_30	Armatimonadota-sp-002	ArmatimonadotaOTU3like
Ga0308395_10099403	N	GH109(34-180)	N	N	N	1	P4_30	Armatimonadota-sp-002	ArmatimonadotaOTU3like
Ga0308395_10099404	N	GT83(123-371)	N	N	N	1	P4_30	Armatimonadota-sp-002	ArmatimonadotaOTU3like
Ga0308395_10099762	-	GT4(197-348)	GT4_e2727	N	N	2	P4_30	Armatimonadota-sp-002	ArmatimonadotaOTU3like
Ga0308395_10100971	-	GH50(48-537)	GH50_e16	GH50	N	3	P4_30	Armatimonadota-sp-002	ArmatimonadotaOTU3like
Ga0308395_10101062	-	GT9(77-304)	GT9_e224	N	N	2	P4_30	Armatimonadota-sp-002	ArmatimonadotaOTU3like
Ga0308395_10102203	3.2.1.-|3.2.1.4	GH148(23-180)+CBM4(235-363)+GH148(459-554)	GH148_e2+CBM4_e25+GH148_e5	CBM4+GH148	N	3	P4_30	Armatimonadota-sp-002	ArmatimonadotaOTU3like
Ga0308395_10106421	-	GH23(225-294)	GH23_e320	N	N	2	P4_30	Armatimonadota-sp-002	ArmatimonadotaOTU3like
Ga0308395_10106574	-	GT4(122-273)	GT4_e2664	N	N	2	P4_30	Armatimonadota-sp-002	ArmatimonadotaOTU3like
Ga0308395_10108963	-	CE4(57-181)	CE4_e209	N	N	2	P4_30	Armatimonadota-sp-002	ArmatimonadotaOTU3like
Ga0308395_10112941	-	GH2(25-419)	GH2_e123	GH0	N	3	P4_30	Armatimonadota-sp-002	ArmatimonadotaOTU3like
Ga0308395_10112943	-	GH23(78-178)	GH23_e958	N	N	2	P4_30	Armatimonadota-sp-002	ArmatimonadotaOTU3like
Ga0308395_10113812	3.5.1.104	CE4(57-180)	CE4_e217	N	N	2	P4_30	Armatimonadota-sp-002	ArmatimonadotaOTU3like
Ga0308395_10113993	-	GT2(9-143)	GT2	N	N	2	P4_30	Armatimonadota-sp-002	ArmatimonadotaOTU3like
Ga0308395_10114561	N	GH109(3-145)	N	N	N	1	P4_30	Armatimonadota-sp-002	ArmatimonadotaOTU3like
Ga0308395_10115453	-	GH109(3-151)	GH109_e7	N	N	2	P4_30	Armatimonadota-sp-002	ArmatimonadotaOTU3like
Ga0308395_10115752	-	GT2(46-161)	GT2	N	N	2	P4_30	Armatimonadota-sp-002	ArmatimonadotaOTU3like
Ga0308395_10116002	-	GT2(46-161)	GT2	N	N	2	P4_30	Armatimonadota-sp-002	ArmatimonadotaOTU3like
Ga0308395_10117842	N	GH109(34-180)	N	N	N	1	P4_30	Armatimonadota-sp-002	ArmatimonadotaOTU3like
Ga0308395_10117843	N	GT83(109-357)	N	N	N	1	P4_30	Armatimonadota-sp-002	ArmatimonadotaOTU3like
Ga0308395_10118512	-	GT4(219-371)	GT4_e1634	GT4	N	3	P4_30	Armatimonadota-sp-002	ArmatimonadotaOTU3like
Ga0308395_10118863	-	CE9(9-382)	CE9_e68	N	N	2	P4_30	Armatimonadota-sp-002	ArmatimonadotaOTU3like
Ga0308395_10122495	2.4.99.-	GT30(32-212)	GT30_e0	N	N	2	P4_30	Armatimonadota-sp-002	ArmatimonadotaOTU3like
Ga0308395_10122742	-	GT9(65-304)	GT9_e186	N	N	2	P4_30	Armatimonadota-sp-002	ArmatimonadotaOTU3like
Ga0308395_10123501	-	GH140(3-198)	GH140_e15	N	N	2	P4_30	Armatimonadota-sp-002	ArmatimonadotaOTU3like
Ga0308395_10125612	-	GH109(3-152)	GH109_e7	N	N	2	P4_30	Armatimonadota-sp-002	ArmatimonadotaOTU3like
Ga0308395_10126783	N	GH109(3-145)	N	N	N	1	P4_30	Armatimonadota-sp-002	ArmatimonadotaOTU3like
Ga0308395_10128632	-	GT4(215-360)	GT4_e3636	GT4	N	3	P4_30	Armatimonadota-sp-002	ArmatimonadotaOTU3like
Ga0308395_10128633	-	GT4(194-340)	GT4_e879	N	N	2	P4_30	Armatimonadota-sp-002	ArmatimonadotaOTU3like
Ga0308395_10128912	-	GT9(86-346)	GT9_e152	N	N	2	P4_30	Armatimonadota-sp-002	ArmatimonadotaOTU3like
Ga0308395_10129351	-	GT4(192-340)	GT4_e3521	N	N	2	P4_30	Armatimonadota-sp-002	ArmatimonadotaOTU3like
Ga0308395_10129402	-	GT2(4-232)	GT2	N	N	2	P4_30	Armatimonadota-sp-002	ArmatimonadotaOTU3like
Ga0308395_10130272	-	GT2(4-232)	GT2	N	N	2	P4_30	Armatimonadota-sp-002	ArmatimonadotaOTU3like
Ga0308395_10131013	-	GT83(3-241)	GT83_e95	N	N	2	P4_30	Armatimonadota-sp-002	ArmatimonadotaOTU3like
Ga0308395_10132541	-	GH13_7(160-509)	GH13_e111	GH13	Y(1-20)	3	P4_30	Armatimonadota-sp-002	ArmatimonadotaOTU3like
Ga0308395_10135081	-	GT4(6-110)	GT4_e1928	N	N	2	P4_30	Armatimonadota-sp-002	ArmatimonadotaOTU3like
Ga0308395_100154616	3.2.1.151|3.2.1.150|-	N	GH74_e1+GH74_e3	N	Y(1-21)	1	P4_30	Armatimonadota-sp-002	ArmatimonadotaOTU3like
Ga0308395_10041226	-	N	GT4_e1928	N	N	1	P4_30	Armatimonadota-sp-002	ArmatimonadotaOTU3like
Ga0308395_100447515	-	N	GH23_e426	N	N	1	P4_30	Armatimonadota-sp-002	ArmatimonadotaOTU3like
Ga0308395_10085413	-	N	GH74_e4	N	Y(1-21)	1	P4_30	Armatimonadota-sp-002	ArmatimonadotaOTU3like
Ga0308395_10091881	3.2.1.23	N	GH2_e112	N	N	1	P4_30	Armatimonadota-sp-002	ArmatimonadotaOTU3like
Ga0308395_10096464	-	N	GH16_e73	N	N	1	P4_30	Armatimonadota-sp-002	ArmatimonadotaOTU3like
Ga0308395_10118514	-	N	GT4_e1648	N	N	1	P4_30	Armatimonadota-sp-002	ArmatimonadotaOTU3like
Ga0308395_10122743	-	N	GT4_e3814	N	N	1	P4_30	Armatimonadota-sp-002	ArmatimonadotaOTU3like
Ga0308395_10051753	-	N	GH74_e4+GH74_e4	N	Y(1-21)	1	P4_30	Armatimonadota-sp-002	ArmatimonadotaOTU3like
Ga0308395_10065426	-	N	GH16_e73	N	N	1	P4_30	Armatimonadota-sp-002	ArmatimonadotaOTU3like
Ga0308395_10113122	-	N	GT4_e3610	N	N	1	P4_30	Armatimonadota-sp-002	ArmatimonadotaOTU3like
Ga0308395_100142012	N	N	N	GH13	N	1	P4_30	Armatimonadota-sp-002	ArmatimonadotaOTU3like
Ga0308395_10024622	N	N	N	CBM50+GH25	N	1	P4_30	Armatimonadota-sp-002	ArmatimonadotaOTU3like
Ga0308395_10024625	N	N	N	GH13	N	1	P4_30	Armatimonadota-sp-002	ArmatimonadotaOTU3like
Ga0308395_10033463	N	N	N	GT1	N	1	P4_30	Armatimonadota-sp-002	ArmatimonadotaOTU3like
Ga0308395_10034574	N	N	N	GH1	N	1	P4_30	Armatimonadota-sp-002	ArmatimonadotaOTU3like
Ga0308395_10035526	N	N	N	GT1	N	1	P4_30	Armatimonadota-sp-002	ArmatimonadotaOTU3like
Ga0308395_10042384	N	N	N	GT2	N	1	P4_30	Armatimonadota-sp-002	ArmatimonadotaOTU3like
Ga0308395_10043382	N	N	N	GH28	N	1	P4_30	Armatimonadota-sp-002	ArmatimonadotaOTU3like
Ga0308395_10044592	N	N	N	GT4	N	1	P4_30	Armatimonadota-sp-002	ArmatimonadotaOTU3like
Ga0308395_10045301	N	N	N	GH13	N	1	P4_30	Armatimonadota-sp-002	ArmatimonadotaOTU3like
Ga0308395_10046142	N	N	N	GH13_30	N	1	P4_30	Armatimonadota-sp-002	ArmatimonadotaOTU3like
Ga0308395_10048603	N	N	N	GH28	N	1	P4_30	Armatimonadota-sp-002	ArmatimonadotaOTU3like
Ga0308395_10051787	N	N	N	GH1	N	1	P4_30	Armatimonadota-sp-002	ArmatimonadotaOTU3like
Ga0308395_10070302	N	N	N	CE8	N	1	P4_30	Armatimonadota-sp-002	ArmatimonadotaOTU3like
Ga0308395_10079411	N	N	N	GH13	N	1	P4_30	Armatimonadota-sp-002	ArmatimonadotaOTU3like
Ga0308395_10079582	N	N	N	CBM50+GH25	N	1	P4_30	Armatimonadota-sp-002	ArmatimonadotaOTU3like
Ga0308395_10082681	N	N	N	GT1	N	1	P4_30	Armatimonadota-sp-002	ArmatimonadotaOTU3like
Ga0308395_10083521	N	N	N	GH28	N	1	P4_30	Armatimonadota-sp-002	ArmatimonadotaOTU3like
Ga0308395_10083633	N	N	N	GH9	N	1	P4_30	Armatimonadota-sp-002	ArmatimonadotaOTU3like
Ga0308395_10087183	N	N	N	GT4	N	1	P4_30	Armatimonadota-sp-002	ArmatimonadotaOTU3like
Ga0308395_10091433	N	N	N	GH0	N	1	P4_30	Armatimonadota-sp-002	ArmatimonadotaOTU3like
Ga0308395_10096654	N	N	N	GH38	N	1	P4_30	Armatimonadota-sp-002	ArmatimonadotaOTU3like
Ga0308395_10097713	N	N	N	GH13_23	N	1	P4_30	Armatimonadota-sp-002	ArmatimonadotaOTU3like
Ga0308395_10103172	N	N	N	GT2	N	1	P4_30	Armatimonadota-sp-002	ArmatimonadotaOTU3like
Ga0308395_10107063	N	N	N	GT4	N	1	P4_30	Armatimonadota-sp-002	ArmatimonadotaOTU3like
Ga0308395_10112951	N	N	N	GT4	N	1	P4_30	Armatimonadota-sp-002	ArmatimonadotaOTU3like
Ga0308395_10118513	N	N	N	GT4	N	1	P4_30	Armatimonadota-sp-002	ArmatimonadotaOTU3like
Ga0308395_10122192	N	N	N	GH51	Y(1-38)	1	P4_30	Armatimonadota-sp-002	ArmatimonadotaOTU3like
Ga0308395_10122863	N	N	N	GH13	N	1	P4_30	Armatimonadota-sp-002	ArmatimonadotaOTU3like
Ga0308395_10124992	N	N	N	GH28	N	1	P4_30	Armatimonadota-sp-002	ArmatimonadotaOTU3like
Ga0308395_10126381	N	N	N	CBM47	N	1	P4_30	Armatimonadota-sp-002	ArmatimonadotaOTU3like
Ga0308395_10129401	N	N	N	CBM47	N	1	P4_30	Armatimonadota-sp-002	ArmatimonadotaOTU3like
Ga0308395_10132842	N	N	N	GT2	N	1	P4_30	Armatimonadota-sp-002	ArmatimonadotaOTU3like
Ga0308395_10133882	N	N	N	GH0	N	1	P4_30	Armatimonadota-sp-002	ArmatimonadotaOTU3like
Ga0308395_10134431	N	N	N	CBM50+GH25	N	1	P4_30	Armatimonadota-sp-002	ArmatimonadotaOTU3like
Ga0308418_100003753	-	GT2(9-143)	GT2	N	N	2	R4cd_1	Armatimonadota-sp-002	ArmatimonadotaOTU3like
Ga0308418_100003755	-	GT2(7-107)	GT2	N	N	2	R4cd_1	Armatimonadota-sp-002	ArmatimonadotaOTU3like
Ga0308418_100003762	2.4.1.18|3.2.1.1	GH57(9-450)	GH57_e46	GH57	N	3	R4cd_1	Armatimonadota-sp-002	ArmatimonadotaOTU3like
Ga0308418_100003768	3.5.1.104	CE4(57-180)	CE4_e217	N	N	2	R4cd_1	Armatimonadota-sp-002	ArmatimonadotaOTU3like
Ga0308418_10000377	N	GT83(109-447)	N	N	N	1	R4cd_1	Armatimonadota-sp-002	ArmatimonadotaOTU3like
Ga0308418_10000378	N	GH109(34-180)	N	N	N	1	R4cd_1	Armatimonadota-sp-002	ArmatimonadotaOTU3like
Ga0308418_100004411	-	GH99(30-317)	GH99_e3	N	N	2	R4cd_1	Armatimonadota-sp-002	ArmatimonadotaOTU3like
Ga0308418_100004429	-	GH2(25-419)	GH2_e123	GH0	N	3	R4cd_1	Armatimonadota-sp-002	ArmatimonadotaOTU3like
Ga0308418_100004431	-	GH23(78-178)	GH23_e958	N	N	2	R4cd_1	Armatimonadota-sp-002	ArmatimonadotaOTU3like
Ga0308418_10000444	-	AA7(41-235)	AA4_e1	N	N	2	R4cd_1	Armatimonadota-sp-002	ArmatimonadotaOTU3like
Ga0308418_100004451	3.2.1.52|3.2.1.169	GH84(112-412)	GH84_e15	N	N	2	R4cd_1	Armatimonadota-sp-002	ArmatimonadotaOTU3like
Ga0308418_100004458	-	GH172(74-360)	GH172_e10	N	N	2	R4cd_1	Armatimonadota-sp-002	ArmatimonadotaOTU3like
Ga0308418_100005153	-	GH51(199-798)	GH51_e33	GH51	Y(1-38)	3	R4cd_1	Armatimonadota-sp-002	ArmatimonadotaOTU3like
Ga0308418_100005159	-	GH33(19-350)	GH33_e94	GH33	N	3	R4cd_1	Armatimonadota-sp-002	ArmatimonadotaOTU3like
Ga0308418_10000542	3.2.1.1	GH13_7(166-515)	GH13_e25	GH13	N	3	R4cd_1	Armatimonadota-sp-002	ArmatimonadotaOTU3like
Ga0308418_100005429	-	GT2(6-124)	GT2	N	N	2	R4cd_1	Armatimonadota-sp-002	ArmatimonadotaOTU3like
Ga0308418_10000545	-	GT4(192-341)	GT4_e3521	N	N	2	R4cd_1	Armatimonadota-sp-002	ArmatimonadotaOTU3like
Ga0308418_100007013	-	GT51(77-251)	GT51_e132	GT51	N	3	R4cd_1	Armatimonadota-sp-002	ArmatimonadotaOTU3like
Ga0308418_100009022	3.2.1.-|3.2.1.4	GH148(53-210)+CBM4(265-393)+GH148(489-584)	GH148_e2+CBM4_e25+GH148_e5	CBM4+GH148	N	3	R4cd_1	Armatimonadota-sp-002	ArmatimonadotaOTU3like
Ga0308418_100009029	-	CE11(9-290)	CE11_e10	N	N	2	R4cd_1	Armatimonadota-sp-002	ArmatimonadotaOTU3like
Ga0308418_100009032	-	GT19(5-362)	GT19_e42	N	N	2	R4cd_1	Armatimonadota-sp-002	ArmatimonadotaOTU3like
Ga0308418_100009053	-	GH109(3-152)	GH109_e7	N	N	2	R4cd_1	Armatimonadota-sp-002	ArmatimonadotaOTU3like
Ga0308418_10001051	-	GT83(3-526)	GT83_e95	N	N	2	R4cd_1	Armatimonadota-sp-002	ArmatimonadotaOTU3like
Ga0308418_100010546	-	CE9(9-382)	CE9_e68	N	N	2	R4cd_1	Armatimonadota-sp-002	ArmatimonadotaOTU3like
Ga0308418_100011148	3.2.1.54|3.2.1.133|3.2.1.135|-	GH13_20(270-563)	CBM48_e59+GH13_e225	CBM34+CBM48+GH13_20	N	3	R4cd_1	Armatimonadota-sp-002	ArmatimonadotaOTU3like
Ga0308418_100013912	-	GT4(196-346)	GT4_e2727	N	N	2	R4cd_1	Armatimonadota-sp-002	ArmatimonadotaOTU3like
Ga0308418_100013915	-	GT4(218-370)	GT4_e2727	N	N	2	R4cd_1	Armatimonadota-sp-002	ArmatimonadotaOTU3like
Ga0308418_100013917	-	GT4(195-345)	GT4_e2727	N	N	2	R4cd_1	Armatimonadota-sp-002	ArmatimonadotaOTU3like
Ga0308418_100013919	-	GT4(196-346)	GT4_e2566	N	N	2	R4cd_1	Armatimonadota-sp-002	ArmatimonadotaOTU3like
Ga0308418_100013920	-	GT4(214-360)	GT4_e3636	GT4	N	3	R4cd_1	Armatimonadota-sp-002	ArmatimonadotaOTU3like
Ga0308418_100013921	-	GT4(194-340)	GT4_e879	N	N	2	R4cd_1	Armatimonadota-sp-002	ArmatimonadotaOTU3like
Ga0308418_100013924	-	PL12_3(387-519)	PL12_e38	N	N	2	R4cd_1	Armatimonadota-sp-002	ArmatimonadotaOTU3like
Ga0308418_100013928	-	GT2(5-127)	GT2	N	N	2	R4cd_1	Armatimonadota-sp-002	ArmatimonadotaOTU3like
Ga0308418_10001393	-	GT2(9-177)	GT2	N	N	2	R4cd_1	Armatimonadota-sp-002	ArmatimonadotaOTU3like
Ga0308418_100013939	2.4.1.339	GH130(3-349)	GH130_e0	N	N	2	R4cd_1	Armatimonadota-sp-002	ArmatimonadotaOTU3like
Ga0308418_100016014	-	GT4(11-116)	GT4_e1933	N	N	2	R4cd_1	Armatimonadota-sp-002	ArmatimonadotaOTU3like
Ga0308418_10001609	-	GT4(194-346)	GT4_e2664	N	N	2	R4cd_1	Armatimonadota-sp-002	ArmatimonadotaOTU3like
Ga0308418_100016514	N	GH109(9-161)	N	N	N	1	R4cd_1	Armatimonadota-sp-002	ArmatimonadotaOTU3like
Ga0308418_100017211	-	GT5(7-481)	GT5_e40	GT5	N	3	R4cd_1	Armatimonadota-sp-002	ArmatimonadotaOTU3like
Ga0308418_100017328	N	AA12(56-403)	N	N	Y(1-37)	1	R4cd_1	Armatimonadota-sp-002	ArmatimonadotaOTU3like
Ga0308418_100018030	-	GH140(19-429)	GH140_e15	GH140	N	3	R4cd_1	Armatimonadota-sp-002	ArmatimonadotaOTU3like
Ga0308418_100023216	-	GH171(22-372)	GH171_e8	GH171	N	3	R4cd_1	Armatimonadota-sp-002	ArmatimonadotaOTU3like
Ga0308418_100026415	-	GT2(4-232)	GT2	N	N	2	R4cd_1	Armatimonadota-sp-002	ArmatimonadotaOTU3like
Ga0308418_10002772	3.2.1.8	GH10(49-348)	GH10_e77	GH10	N	3	R4cd_1	Armatimonadota-sp-002	ArmatimonadotaOTU3like
Ga0308418_10002776	N	GH109(3-134)	N	N	N	1	R4cd_1	Armatimonadota-sp-002	ArmatimonadotaOTU3like
Ga0308418_100033215	-	GT28(186-349)	GT28_e19	N	N	2	R4cd_1	Armatimonadota-sp-002	ArmatimonadotaOTU3like
Ga0308418_10003325	-	GT2(8-130)	GT2	N	N	2	R4cd_1	Armatimonadota-sp-002	ArmatimonadotaOTU3like
Ga0308418_100037823	3.2.1.40|-	CBM67(5-186)+GH78(419-663)	CBM67_e24+GH78_e50	CBM67+GH78	N	3	R4cd_1	Armatimonadota-sp-002	ArmatimonadotaOTU3like
Ga0308418_10003789	3.2.1.23	GH2(26-582)	GH2_e112	GH2	Y(1-23)	3	R4cd_1	Armatimonadota-sp-002	ArmatimonadotaOTU3like
Ga0308418_100038325	N	CE1(258-427)	N	N	N	1	R4cd_1	Armatimonadota-sp-002	ArmatimonadotaOTU3like
Ga0308418_100038326	N	GH109(36-190)	N	N	N	1	R4cd_1	Armatimonadota-sp-002	ArmatimonadotaOTU3like
Ga0308418_100039421	-	CE19(21-313)	CE19_e3	N	N	2	R4cd_1	Armatimonadota-sp-002	ArmatimonadotaOTU3like
Ga0308418_10003945	-	GT4(202-348)	GT4_e2592	N	N	2	R4cd_1	Armatimonadota-sp-002	ArmatimonadotaOTU3like
Ga0308418_100042525	-	GH109(1-172)	GH109_e7	N	N	2	R4cd_1	Armatimonadota-sp-002	ArmatimonadotaOTU3like
Ga0308418_10004257	N	GH109(3-145)	N	N	N	1	R4cd_1	Armatimonadota-sp-002	ArmatimonadotaOTU3like
Ga0308418_10004301	-	GT4(108-255)	GT4_e2276	N	N	2	R4cd_1	Armatimonadota-sp-002	ArmatimonadotaOTU3like
Ga0308418_10004302	-	GT4(201-349)+GT4(614-762)	GT4_e657+GT4_e657	GT4	N	3	R4cd_1	Armatimonadota-sp-002	ArmatimonadotaOTU3like
Ga0308418_10005109	N	GH109(32-200)	N	GH0	N	2	R4cd_1	Armatimonadota-sp-002	ArmatimonadotaOTU3like
Ga0308418_100061515	-	GH109(31-182)	GH109_e2	N	Y(1-31)	2	R4cd_1	Armatimonadota-sp-002	ArmatimonadotaOTU3like
Ga0308418_10006703	-	GT4(193-333)	GT4_e1984	N	N	2	R4cd_1	Armatimonadota-sp-002	ArmatimonadotaOTU3like
Ga0308418_100070921	2.4.99.-	GT30(32-212)	GT30_e0	N	N	2	R4cd_1	Armatimonadota-sp-002	ArmatimonadotaOTU3like
Ga0308418_10007097	-	CE7(41-284)	CE7_e36	N	Y(1-23)	2	R4cd_1	Armatimonadota-sp-002	ArmatimonadotaOTU3like
Ga0308418_10007619	-	GH123(709-956)	GH123_e13	GH0	N	3	R4cd_1	Armatimonadota-sp-002	ArmatimonadotaOTU3like
Ga0308418_10008238	3.1.1.72	CE7(11-292)	CE7_e23	N	N	2	R4cd_1	Armatimonadota-sp-002	ArmatimonadotaOTU3like
Ga0308418_100109811	-	GH127(12-532)	GH127_e1	GH127	N	3	R4cd_1	Armatimonadota-sp-002	ArmatimonadotaOTU3like
Ga0308418_10015267	-	GT2(7-167)	GT2	N	N	2	R4cd_1	Armatimonadota-sp-002	ArmatimonadotaOTU3like
Ga0308418_10016398	-	GT4(206-356)	GT4_e3552	N	N	2	R4cd_1	Armatimonadota-sp-002	ArmatimonadotaOTU3like
Ga0308418_10016399	-	GT4(219-371)	GT4_e1634	GT4	N	3	R4cd_1	Armatimonadota-sp-002	ArmatimonadotaOTU3like
Ga0308418_10018519	2.4.1.109	GT105(68-195)	GT105_e5	N	N	2	R4cd_1	Armatimonadota-sp-002	ArmatimonadotaOTU3like
Ga0308418_10020647	-	GT2(7-121)	GT2	N	N	2	R4cd_1	Armatimonadota-sp-002	ArmatimonadotaOTU3like
Ga0308418_10021095	3.1.1.72	CE7(11-292)	CE7_e23	N	N	2	R4cd_1	Armatimonadota-sp-002	ArmatimonadotaOTU3like
Ga0308418_10022071	-	GT4(219-366)	GT4_e1648	GT4	N	3	R4cd_1	Armatimonadota-sp-002	ArmatimonadotaOTU3like
Ga0308418_10022076	-	GH20(454-622)	GH20_e41	N	Y(1-22)	2	R4cd_1	Armatimonadota-sp-002	ArmatimonadotaOTU3like
Ga0308418_10023155	-	GT9(86-346)	GT9_e152	N	N	2	R4cd_1	Armatimonadota-sp-002	ArmatimonadotaOTU3like
Ga0308418_10024054	-	GH109(5-168)	GH109_e7	N	N	2	R4cd_1	Armatimonadota-sp-002	ArmatimonadotaOTU3like
Ga0308418_10028661	-	GH109(2-154)	GH109_e7	N	N	2	R4cd_1	Armatimonadota-sp-002	ArmatimonadotaOTU3like
Ga0308418_10032327	N	CE14(56-211)	N	N	N	1	R4cd_1	Armatimonadota-sp-002	ArmatimonadotaOTU3like
Ga0308418_10038583	-	GH23(225-341)	GH23_e958	N	N	2	R4cd_1	Armatimonadota-sp-002	ArmatimonadotaOTU3like
Ga0308418_10039251	-	GH144(21-410)	GH144_e7	N	N	2	R4cd_1	Armatimonadota-sp-002	ArmatimonadotaOTU3like
Ga0308418_10040744	-	GT2(8-128)	GT2	N	N	2	R4cd_1	Armatimonadota-sp-002	ArmatimonadotaOTU3like
Ga0308418_10045222	-	GH5_36(19-301)	GH5_e166	N	N	2	R4cd_1	Armatimonadota-sp-002	ArmatimonadotaOTU3like
Ga0308418_10050401	3.2.1.6|3.2.1.4|-	CBM8(24-164)+GH51(211-632)	CBM8_e4+GH51_e50	CBM8+GH51	Y(1-18)	3	R4cd_1	Armatimonadota-sp-002	ArmatimonadotaOTU3like
Ga0308418_10050402	-	GT9(81-332)	GT9_e93	N	N	2	R4cd_1	Armatimonadota-sp-002	ArmatimonadotaOTU3like
Ga0308418_10051083	-	GT2(7-131)	GT2	N	N	2	R4cd_1	Armatimonadota-sp-002	ArmatimonadotaOTU3like
Ga0308418_10052023	-	GT4(202-348)	GT4_e3394	N	N	2	R4cd_1	Armatimonadota-sp-002	ArmatimonadotaOTU3like
Ga0308418_10052282	-	GT4(184-332)	GT4_e1928	N	N	2	R4cd_1	Armatimonadota-sp-002	ArmatimonadotaOTU3like
Ga0308418_10052284	-	GT4(197-348)	GT4_e2727	N	N	2	R4cd_1	Armatimonadota-sp-002	ArmatimonadotaOTU3like
Ga0308418_10052874	N	GT83(34-455)	N	N	N	1	R4cd_1	Armatimonadota-sp-002	ArmatimonadotaOTU3like
Ga0308418_10056975	-	GT2(6-235)	GT2	N	N	2	R4cd_1	Armatimonadota-sp-002	ArmatimonadotaOTU3like
Ga0308418_10059182	-	GT94(217-348)	GT4_e2380	N	N	2	R4cd_1	Armatimonadota-sp-002	ArmatimonadotaOTU3like
Ga0308418_10062973	-	GH141(10-520)	GH141_e24	GH141	N	3	R4cd_1	Armatimonadota-sp-002	ArmatimonadotaOTU3like
Ga0308418_10065431	-	GT4(192-340)	GT4_e3521	N	N	2	R4cd_1	Armatimonadota-sp-002	ArmatimonadotaOTU3like
Ga0308418_10065434	-	GH13_7(155-504)	GH13_e111	GH13	Y(1-15)	3	R4cd_1	Armatimonadota-sp-002	ArmatimonadotaOTU3like
Ga0308418_10067582	-	GT4(198-350)	GT4_e2727	N	N	2	R4cd_1	Armatimonadota-sp-002	ArmatimonadotaOTU3like
Ga0308418_10068583	3.5.1.104	CE4(57-181)	CE4_e217	N	N	2	R4cd_1	Armatimonadota-sp-002	ArmatimonadotaOTU3like
Ga0308418_10072063	-	GT28(186-349)	GT28_e19	N	N	2	R4cd_1	Armatimonadota-sp-002	ArmatimonadotaOTU3like
Ga0308418_10074892	3.2.1.21	GH1(2-440)	GH1_e69	GH1	N	3	R4cd_1	Armatimonadota-sp-002	ArmatimonadotaOTU3like
Ga0308418_10077302	-	GT4(195-345)	GT4_e2727	N	N	2	R4cd_1	Armatimonadota-sp-002	ArmatimonadotaOTU3like
Ga0308418_10077304	-	GT4(198-351)	GT4_e2727	N	N	2	R4cd_1	Armatimonadota-sp-002	ArmatimonadotaOTU3like
Ga0308418_10078502	N	SLH(24-63)	N	N	Y(1-21)	1	R4cd_1	Armatimonadota-sp-002	ArmatimonadotaOTU3like
Ga0308418_10084292	2.4.1.339	GH130(3-349)	GH130_e0	N	N	2	R4cd_1	Armatimonadota-sp-002	ArmatimonadotaOTU3like
Ga0308418_10084881	-	GT2(188-286)	GT2	N	N	2	R4cd_1	Armatimonadota-sp-002	ArmatimonadotaOTU3like
Ga0308418_10086294	2.4.99.-	GT30(32-156)	GT30_e0	N	N	2	R4cd_1	Armatimonadota-sp-002	ArmatimonadotaOTU3like
Ga0308418_10093824	-	GT4(18-163)+GT4(456-601)	GT4_e657+GT4_e657	GT4	N	3	R4cd_1	Armatimonadota-sp-002	ArmatimonadotaOTU3like
Ga0308418_10094943	N	GH109(349-481)	N	N	N	1	R4cd_1	Armatimonadota-sp-002	ArmatimonadotaOTU3like
Ga0308418_10094952	-	GT4(184-332)	GT4_e1928	N	N	2	R4cd_1	Armatimonadota-sp-002	ArmatimonadotaOTU3like
Ga0308418_10095342	-	GT4(184-332)	GT4_e1928	N	N	2	R4cd_1	Armatimonadota-sp-002	ArmatimonadotaOTU3like
Ga0308418_10095563	3.5.1.104	CE4(57-181)	CE4_e217	N	N	2	R4cd_1	Armatimonadota-sp-002	ArmatimonadotaOTU3like
Ga0308418_10097994	-	GT4(66-217)	GT4_e2664	N	N	2	R4cd_1	Armatimonadota-sp-002	ArmatimonadotaOTU3like
Ga0308418_10098682	N	CBM9(37-178)	N	N	Y(1-19)	1	R4cd_1	Armatimonadota-sp-002	ArmatimonadotaOTU3like
Ga0308418_10100444	3.2.1.21	GH1(2-374)	GH1_e69	GH1	N	3	R4cd_1	Armatimonadota-sp-002	ArmatimonadotaOTU3like
Ga0308418_10103092	-	GT9(73-316)	GT9_e294	N	N	2	R4cd_1	Armatimonadota-sp-002	ArmatimonadotaOTU3like
Ga0308418_10104851	2.4.1.339	GH130(3-206)	GH130_e0	N	N	2	R4cd_1	Armatimonadota-sp-002	ArmatimonadotaOTU3like
Ga0308418_10105501	-	GT4(189-340)	GT4_e2664	N	N	2	R4cd_1	Armatimonadota-sp-002	ArmatimonadotaOTU3like
Ga0308418_10108694	-	GT4(3-99)	GT4_e2592	N	N	2	R4cd_1	Armatimonadota-sp-002	ArmatimonadotaOTU3like
Ga0308418_10113032	N	GH109(39-207)	N	GH0	N	2	R4cd_1	Armatimonadota-sp-002	ArmatimonadotaOTU3like
Ga0308418_10117471	-	GT4(198-297)	GT4_e2727	N	N	2	R4cd_1	Armatimonadota-sp-002	ArmatimonadotaOTU3like
Ga0308418_10117891	-	GT2(6-101)	GT2	N	N	2	R4cd_1	Armatimonadota-sp-002	ArmatimonadotaOTU3like
Ga0308418_100015736	-	N	GH74_e4+GH74_e4	N	N	1	R4cd_1	Armatimonadota-sp-002	ArmatimonadotaOTU3like
Ga0308418_10052022	-	N	GT4_e2616	N	N	1	R4cd_1	Armatimonadota-sp-002	ArmatimonadotaOTU3like
Ga0308418_10070695	-	N	GH16_e73	N	N	1	R4cd_1	Armatimonadota-sp-002	ArmatimonadotaOTU3like
Ga0308418_100009043	-	N	GT4_e3610	N	N	1	R4cd_1	Armatimonadota-sp-002	ArmatimonadotaOTU3like
Ga0308418_100061816	3.2.1.151|3.2.1.150|-	N	GH74_e1+GH74_e3	N	Y(1-21)	1	R4cd_1	Armatimonadota-sp-002	ArmatimonadotaOTU3like
Ga0308418_10016397	-	N	GT4_e94	N	N	1	R4cd_1	Armatimonadota-sp-002	ArmatimonadotaOTU3like
Ga0308418_10076275	-	N	GT4_e94	N	N	1	R4cd_1	Armatimonadota-sp-002	ArmatimonadotaOTU3like
Ga0308418_10087282	-	N	GT4_e3610	N	N	1	R4cd_1	Armatimonadota-sp-002	ArmatimonadotaOTU3like
Ga0308418_10094942	-	N	GT4_e2616	N	N	1	R4cd_1	Armatimonadota-sp-002	ArmatimonadotaOTU3like
Ga0308418_10098444	-	N	GH16_e73	N	N	1	R4cd_1	Armatimonadota-sp-002	ArmatimonadotaOTU3like
Ga0308418_100003766	N	N	N	CE14	N	1	R4cd_1	Armatimonadota-sp-002	ArmatimonadotaOTU3like
Ga0308418_100003784	N	N	N	GH1	N	1	R4cd_1	Armatimonadota-sp-002	ArmatimonadotaOTU3like
Ga0308418_100004421	N	N	N	GH13_23	N	1	R4cd_1	Armatimonadota-sp-002	ArmatimonadotaOTU3like
Ga0308418_100004425	N	N	N	GT83	N	1	R4cd_1	Armatimonadota-sp-002	ArmatimonadotaOTU3like
Ga0308418_100004427	N	N	N	GT4	N	1	R4cd_1	Armatimonadota-sp-002	ArmatimonadotaOTU3like
Ga0308418_100005112	N	N	N	GH5_11	N	1	R4cd_1	Armatimonadota-sp-002	ArmatimonadotaOTU3like
Ga0308418_100005114	N	N	N	GH13	N	1	R4cd_1	Armatimonadota-sp-002	ArmatimonadotaOTU3like
Ga0308418_100005123	N	N	N	GH9	N	1	R4cd_1	Armatimonadota-sp-002	ArmatimonadotaOTU3like
Ga0308418_100005124	N	N	N	GT9	N	1	R4cd_1	Armatimonadota-sp-002	ArmatimonadotaOTU3like
Ga0308418_100010523	N	N	N	GH84	N	1	R4cd_1	Armatimonadota-sp-002	ArmatimonadotaOTU3like
Ga0308418_100010753	N	N	N	GT4	N	1	R4cd_1	Armatimonadota-sp-002	ArmatimonadotaOTU3like
Ga0308418_100011150	N	N	N	GH13_30	N	1	R4cd_1	Armatimonadota-sp-002	ArmatimonadotaOTU3like
Ga0308418_100016518	N	N	N	GH1	N	1	R4cd_1	Armatimonadota-sp-002	ArmatimonadotaOTU3like
Ga0308418_100016530	N	N	N	GT9	N	1	R4cd_1	Armatimonadota-sp-002	ArmatimonadotaOTU3like
Ga0308418_100017313	N	N	N	GH38	N	1	R4cd_1	Armatimonadota-sp-002	ArmatimonadotaOTU3like
Ga0308418_10002648	N	N	N	GH36	N	1	R4cd_1	Armatimonadota-sp-002	ArmatimonadotaOTU3like
Ga0308418_100026416	N	N	N	CBM47	N	1	R4cd_1	Armatimonadota-sp-002	ArmatimonadotaOTU3like
Ga0308418_10003211	N	N	N	CBM50+GH25	N	1	R4cd_1	Armatimonadota-sp-002	ArmatimonadotaOTU3like
Ga0308418_10003214	N	N	N	GH13	N	1	R4cd_1	Armatimonadota-sp-002	ArmatimonadotaOTU3like
Ga0308418_100048122	N	N	N	GT2	N	1	R4cd_1	Armatimonadota-sp-002	ArmatimonadotaOTU3like
Ga0308418_100073314	N	N	N	GH13_11	N	1	R4cd_1	Armatimonadota-sp-002	ArmatimonadotaOTU3like
Ga0308418_100082316	N	N	N	GT58	N	1	R4cd_1	Armatimonadota-sp-002	ArmatimonadotaOTU3like
Ga0308418_10010981	N	N	N	GT2	N	1	R4cd_1	Armatimonadota-sp-002	ArmatimonadotaOTU3like
Ga0308418_10010983	N	N	N	GH28	N	1	R4cd_1	Armatimonadota-sp-002	ArmatimonadotaOTU3like
Ga0308418_100112115	N	N	N	GH28	N	1	R4cd_1	Armatimonadota-sp-002	ArmatimonadotaOTU3like
Ga0308418_10011741	N	N	N	GT1	N	1	R4cd_1	Armatimonadota-sp-002	ArmatimonadotaOTU3like
Ga0308418_10014277	N	N	N	CBM50	N	1	R4cd_1	Armatimonadota-sp-002	ArmatimonadotaOTU3like
Ga0308418_100163910	N	N	N	GT4	N	1	R4cd_1	Armatimonadota-sp-002	ArmatimonadotaOTU3like
Ga0308418_10020646	N	N	N	GT2	N	1	R4cd_1	Armatimonadota-sp-002	ArmatimonadotaOTU3like
Ga0308418_10024176	N	N	N	GH13	N	1	R4cd_1	Armatimonadota-sp-002	ArmatimonadotaOTU3like
Ga0308418_10027074	N	N	N	GT4	N	1	R4cd_1	Armatimonadota-sp-002	ArmatimonadotaOTU3like
Ga0308418_10032474	N	N	N	GH28	N	1	R4cd_1	Armatimonadota-sp-002	ArmatimonadotaOTU3like
Ga0308418_10067952	N	N	N	GH9	N	1	R4cd_1	Armatimonadota-sp-002	ArmatimonadotaOTU3like
Ga0308418_10114922	N	N	N	GH13_30	N	1	R4cd_1	Armatimonadota-sp-002	ArmatimonadotaOTU3like
Ga0308413_000975_4481_5371	-	GT4(115-263)	GT4_e459	N	N	2	t10cd_15	Armatimonadota-sp-002	ArmatimonadotaOTU3like
Ga0308413_000975_7478_10948	-	GH13_7(156-505)	GH13_e111	GH13	N	3	t10cd_15	Armatimonadota-sp-002	ArmatimonadotaOTU3like
Ga0308413_001753_1176_2264	-	GH109(1-177)	GH109_e7	N	N	2	t10cd_15	Armatimonadota-sp-002	ArmatimonadotaOTU3like
Ga0308413_001841_1725_2720	-	GH109(1-158)	GH109_e7	N	N	2	t10cd_15	Armatimonadota-sp-002	ArmatimonadotaOTU3like
Ga0308413_002023_9634_10716	-	CE7(46-285)	CE7_e36	N	N	2	t10cd_15	Armatimonadota-sp-002	ArmatimonadotaOTU3like
Ga0308413_002543_5453_6694	-	GH140(1-408)	GH140_e15	GH140	N	3	t10cd_15	Armatimonadota-sp-002	ArmatimonadotaOTU3like
Ga0308413_002702_6527_7639	N	AA12(10-357)	N	N	N	1	t10cd_15	Armatimonadota-sp-002	ArmatimonadotaOTU3like
Ga0308413_003175_754_2658	3.2.1.6|3.2.1.4|-	CBM8(24-164)+GH51(212-461)	CBM8_e1+GH51_e50	CBM8+GH51	Y(1-18)	3	t10cd_15	Armatimonadota-sp-002	ArmatimonadotaOTU3like
Ga0308413_003804_3819_4358	-	GH23(75-178)	GH23_e958	N	N	2	t10cd_15	Armatimonadota-sp-002	ArmatimonadotaOTU3like
Ga0308413_003924_1930_3540	-	GH84(112-411)	GH84_e8	N	N	2	t10cd_15	Armatimonadota-sp-002	ArmatimonadotaOTU3like
Ga0308413_003942_2181_3410	-	GH109(31-184)	GH109_e2	N	Y(1-29)	2	t10cd_15	Armatimonadota-sp-002	ArmatimonadotaOTU3like
Ga0308413_004133_2156_3193	-	GT2(7-112)	GT2	N	N	2	t10cd_15	Armatimonadota-sp-002	ArmatimonadotaOTU3like
Ga0308413_004133_4125_5093	-	GT2(8-125)	GT2	N	N	2	t10cd_15	Armatimonadota-sp-002	ArmatimonadotaOTU3like
Ga0308413_004689_3128_4519	N	CE14(56-211)	N	N	N	1	t10cd_15	Armatimonadota-sp-002	ArmatimonadotaOTU3like
Ga0308413_004772_547_1554	2.4.1.339	GH130(6-327)	GH130_e0	N	N	2	t10cd_15	Armatimonadota-sp-002	ArmatimonadotaOTU3like
Ga0308413_005576_1461_2792	3.2.1.21	GH1(2-440)	GH1_e69	GH1	N	3	t10cd_15	Armatimonadota-sp-002	ArmatimonadotaOTU3like
Ga0308413_005671_4717_5403	-	GT2(7-131)	GT2	N	N	2	t10cd_15	Armatimonadota-sp-002	ArmatimonadotaOTU3like
Ga0308413_005706_4566_5567	-	GH163(191-334)	GH163_e8	N	N	2	t10cd_15	Armatimonadota-sp-002	ArmatimonadotaOTU3like
Ga0308413_005706_780_1760	-	GT4(140-292)	GT4_e2664	N	N	2	t10cd_15	Armatimonadota-sp-002	ArmatimonadotaOTU3like
Ga0308413_006171_3959_5026	-	GH23(233-349)	GH23_e958	N	N	2	t10cd_15	Armatimonadota-sp-002	ArmatimonadotaOTU3like
Ga0308413_006424_10_1743	-	GT2(1-97)	GT2	N	N	2	t10cd_15	Armatimonadota-sp-002	ArmatimonadotaOTU3like
Ga0308413_007064_2536_3699	-	GH109(5-187)	GH109_e7	N	N	2	t10cd_15	Armatimonadota-sp-002	ArmatimonadotaOTU3like
Ga0308413_007432_3382_4455	2.4.1.339	GH130(104-349)	GH130_e0	N	N	2	t10cd_15	Armatimonadota-sp-002	ArmatimonadotaOTU3like
Ga0308413_007509_2039_3127	-	GT4(193-332)	GT4_e1984	N	N	2	t10cd_15	Armatimonadota-sp-002	ArmatimonadotaOTU3like
Ga0308413_007528_2774_3472	-	GT2(5-126)	GT2	N	N	2	t10cd_15	Armatimonadota-sp-002	ArmatimonadotaOTU3like
Ga0308413_007605_3751_4611	-	GT4(91-243)	GT4_e2727	N	N	2	t10cd_15	Armatimonadota-sp-002	ArmatimonadotaOTU3like
Ga0308413_007605_975_2114	-	GT4(195-345)	GT4_e2727	N	N	2	t10cd_15	Armatimonadota-sp-002	ArmatimonadotaOTU3like
Ga0308413_007630_3_257	N	SLH(30-69)	N	N	N	1	t10cd_15	Armatimonadota-sp-002	ArmatimonadotaOTU3like
Ga0308413_007710_2758_3891	-	GT4(195-346)	GT4_e2727	N	N	2	t10cd_15	Armatimonadota-sp-002	ArmatimonadotaOTU3like
Ga0308413_007710_2_826	-	GT2(8-134)	GT2	N	N	2	t10cd_15	Armatimonadota-sp-002	ArmatimonadotaOTU3like
Ga0308413_007763_1646_3712	-	GH141(24-534)	GH141_e24	GH141	Y(1-18)	3	t10cd_15	Armatimonadota-sp-002	ArmatimonadotaOTU3like
Ga0308413_008238_776_2086	N	GT83(8-429)	N	N	N	1	t10cd_15	Armatimonadota-sp-002	ArmatimonadotaOTU3like
Ga0308413_009060_1084_2775	2.4.1.18|3.2.1.1	GH57(9-453)	GH57_e46	GH57	N	3	t10cd_15	Armatimonadota-sp-002	ArmatimonadotaOTU3like
Ga0308413_009557_1963_3405	-	AA4(10-240)	AA4_e1	N	N	2	t10cd_15	Armatimonadota-sp-002	ArmatimonadotaOTU3like
Ga0308413_009728_2123_3130	-	GT2(9-126)	GT2	N	N	2	t10cd_15	Armatimonadota-sp-002	ArmatimonadotaOTU3like
Ga0308413_009771_3446_3883	-	GT4(8-111)	GT4_e2664	N	N	2	t10cd_15	Armatimonadota-sp-002	ArmatimonadotaOTU3like
Ga0308413_011529_2503_3453	-	GT4(126-275)	GT4_e3552	N	N	2	t10cd_15	Armatimonadota-sp-002	ArmatimonadotaOTU3like
Ga0308413_011617_1545_2702	-	GT4(196-345)	GT4_e2566	N	N	2	t10cd_15	Armatimonadota-sp-002	ArmatimonadotaOTU3like
Ga0308413_011617_297_1448	-	GT4(199-343)	GT4_e879	N	N	2	t10cd_15	Armatimonadota-sp-002	ArmatimonadotaOTU3like
Ga0308413_012198_1419_3320	N	GH167(296-630)	N	N	N	1	t10cd_15	Armatimonadota-sp-002	ArmatimonadotaOTU3like
Ga0308413_012948_553_1029	-	GT4(11-116)	GT4_e1933	N	N	2	t10cd_15	Armatimonadota-sp-002	ArmatimonadotaOTU3like
Ga0308413_013008_1780_3072	N	GH109(40-232)	N	GH0	N	2	t10cd_15	Armatimonadota-sp-002	ArmatimonadotaOTU3like
Ga0308413_013037_988_2238	N	AA12(56-403)	N	N	Y(1-37)	1	t10cd_15	Armatimonadota-sp-002	ArmatimonadotaOTU3like
Ga0308413_013076_9_461	-	GH5_36(3-116)	GH5_e166	N	N	2	t10cd_15	Armatimonadota-sp-002	ArmatimonadotaOTU3like
Ga0308413_013315_1395_2489	-	GH109(7-161)	GH109_e7	N	N	2	t10cd_15	Armatimonadota-sp-002	ArmatimonadotaOTU3like
Ga0308413_013325_54_1817	-	GH99(30-317)	GH99_e3	N	N	2	t10cd_15	Armatimonadota-sp-002	ArmatimonadotaOTU3like
Ga0308413_013689_98_637	-	GH23(78-178)	GH23_e958	N	N	2	t10cd_15	Armatimonadota-sp-002	ArmatimonadotaOTU3like
Ga0308413_013843_200_2278	-	GT105(81-198)	GT105_e6	N	N	2	t10cd_15	Armatimonadota-sp-002	ArmatimonadotaOTU3like
Ga0308413_013922_1403_2170	-	CE4(57-181)	CE4_e151	N	N	2	t10cd_15	Armatimonadota-sp-002	ArmatimonadotaOTU3like
Ga0308413_014059_3_542	-	CE9(2-180)	CE9_e68	N	N	2	t10cd_15	Armatimonadota-sp-002	ArmatimonadotaOTU3like
Ga0308413_014069_253_1956	-	GT83(3-512)	GT83_e95	N	N	2	t10cd_15	Armatimonadota-sp-002	ArmatimonadotaOTU3like
Ga0308413_001110_14191_15342	-	N	GT4_e3610	N	N	1	t10cd_15	Armatimonadota-sp-002	ArmatimonadotaOTU3like
Ga0308413_001302_7660_10017	-	N	GH2_e123	GH0	N	2	t10cd_15	Armatimonadota-sp-002	ArmatimonadotaOTU3like
Ga0308413_010765_477_2792	3.2.1.151|3.2.1.150	N	GH74_e1	N	N	1	t10cd_15	Armatimonadota-sp-002	ArmatimonadotaOTU3like
Ga0308413_011529_1253_2509	-	N	GT4_e94	N	N	1	t10cd_15	Armatimonadota-sp-002	ArmatimonadotaOTU3like
Ga0308413_011617_4_300	-	N	GT4_e1696	N	N	1	t10cd_15	Armatimonadota-sp-002	ArmatimonadotaOTU3like
Ga0308413_013002_2084_3172	3.2.1.151|3.2.1.150	N	GH74_e1	N	Y(1-18)	1	t10cd_15	Armatimonadota-sp-002	ArmatimonadotaOTU3like
Ga0308413_004194_2805_4208	N	N	N	GT58	N	1	t10cd_15	Armatimonadota-sp-002	ArmatimonadotaOTU3like
Ga0308413_004606_2125_3447	N	N	N	GH0	N	1	t10cd_15	Armatimonadota-sp-002	ArmatimonadotaOTU3like
Ga0308413_004606_3447_5939	N	N	N	GT4	N	1	t10cd_15	Armatimonadota-sp-002	ArmatimonadotaOTU3like
Ga0308413_004613_539_2164	N	N	N	GH13	N	1	t10cd_15	Armatimonadota-sp-002	ArmatimonadotaOTU3like
Ga0308413_005272_1091_3025	N	N	N	GT2	N	1	t10cd_15	Armatimonadota-sp-002	ArmatimonadotaOTU3like
Ga0308413_006246_33_1145	N	N	N	CE8	N	1	t10cd_15	Armatimonadota-sp-002	ArmatimonadotaOTU3like
Ga0308413_008551_54_1568	N	N	N	GT2	N	1	t10cd_15	Armatimonadota-sp-002	ArmatimonadotaOTU3like
Ga0308413_008719_2772_4211	N	N	N	GT1	N	1	t10cd_15	Armatimonadota-sp-002	ArmatimonadotaOTU3like
Ga0308413_009981_296_2935	N	N	N	GH1	N	1	t10cd_15	Armatimonadota-sp-002	ArmatimonadotaOTU3like
Ga0308413_010197_2495_3661	N	N	N	GT0	N	1	t10cd_15	Armatimonadota-sp-002	ArmatimonadotaOTU3like
Ga0308413_011590_616_2196	N	N	N	GH36	N	1	t10cd_15	Armatimonadota-sp-002	ArmatimonadotaOTU3like
Ga0308413_012254_3_2402	N	N	N	CBM47	N	1	t10cd_15	Armatimonadota-sp-002	ArmatimonadotaOTU3like
Ga0308391_100002421	-	GH2(34-421)	GH2_e123	GH0	N	3	t1_22	Armatimonadota-sp-002	ArmatimonadotaOTU3like
Ga0308391_100002432	N	GH109(1-143)	N	N	N	1	t1_22	Armatimonadota-sp-002	ArmatimonadotaOTU3like
Ga0308391_100026516	-	GH84(112-411)	GH84_e8	N	N	2	t1_22	Armatimonadota-sp-002	ArmatimonadotaOTU3like
Ga0308391_100027610	3.2.1.6|3.2.1.4|-	CBM8(24-164)+GH51(212-586)	CBM8_e1+GH51_e50	CBM8+GH51	Y(1-18)	3	t1_22	Armatimonadota-sp-002	ArmatimonadotaOTU3like
Ga0308391_100027619	-	GH140(45-455)	GH140_e15	GH140	N	3	t1_22	Armatimonadota-sp-002	ArmatimonadotaOTU3like
Ga0308391_100027627	-	GH109(2-153)	GH109_e7	N	N	2	t1_22	Armatimonadota-sp-002	ArmatimonadotaOTU3like
Ga0308391_10002786	-	GH109(31-184)	GH109_e2	N	Y(1-29)	2	t1_22	Armatimonadota-sp-002	ArmatimonadotaOTU3like
Ga0308391_100031912	-	GH109(1-158)	GH109_e7	N	N	2	t1_22	Armatimonadota-sp-002	ArmatimonadotaOTU3like
Ga0308391_10005908	-	GH109(1-177)	GH109_e7	N	N	2	t1_22	Armatimonadota-sp-002	ArmatimonadotaOTU3like
Ga0308391_10005997	2.4.99.-	GT30(33-213)	GT30_e0	N	N	2	t1_22	Armatimonadota-sp-002	ArmatimonadotaOTU3like
Ga0308391_100060013	-	GH13_7(156-505)	GH13_e111	GH13	N	3	t1_22	Armatimonadota-sp-002	ArmatimonadotaOTU3like
Ga0308391_10007014	2.4.1.18|3.2.1.1	GH57(9-448)	GH57_e46	GH57	N	3	t1_22	Armatimonadota-sp-002	ArmatimonadotaOTU3like
Ga0308391_10008284	-	CE9(10-382)	CE9_e68	N	N	2	t1_22	Armatimonadota-sp-002	ArmatimonadotaOTU3like
Ga0308391_10008936	3.2.1.21	GH1(2-440)	GH1_e69	GH1	N	3	t1_22	Armatimonadota-sp-002	ArmatimonadotaOTU3like
Ga0308391_10009652	-	GH99(30-322)	GH99_e3	N	N	2	t1_22	Armatimonadota-sp-002	ArmatimonadotaOTU3like
Ga0308391_100099114	-	GT4(190-340)	GT4_e564	N	N	2	t1_22	Armatimonadota-sp-002	ArmatimonadotaOTU3like
Ga0308391_10010796	-	GT4(192-340)	GT4_e459	N	N	2	t1_22	Armatimonadota-sp-002	ArmatimonadotaOTU3like
Ga0308391_10012621	N	AA12(46-393)	N	N	N	1	t1_22	Armatimonadota-sp-002	ArmatimonadotaOTU3like
Ga0308391_10015374	-	GH109(2-154)	GH109_e7	N	N	2	t1_22	Armatimonadota-sp-002	ArmatimonadotaOTU3like
Ga0308391_10017393	-	GT2(5-126)	GT2	N	N	2	t1_22	Armatimonadota-sp-002	ArmatimonadotaOTU3like
Ga0308391_10017635	-	GH13_7(161-510)	GH13_e111	GH13	N	3	t1_22	Armatimonadota-sp-002	ArmatimonadotaOTU3like
Ga0308391_10019101	-	GH163(191-444)	GH163_e14	GH163	N	3	t1_22	Armatimonadota-sp-002	ArmatimonadotaOTU3like
Ga0308391_10019103	-	GT4(175-327)	GT4_e2664	N	N	2	t1_22	Armatimonadota-sp-002	ArmatimonadotaOTU3like
Ga0308391_10019225	-	GH23(75-178)	GH23_e958	N	N	2	t1_22	Armatimonadota-sp-002	ArmatimonadotaOTU3like
Ga0308391_10019493	-	GH23(233-349)	GH23_e958	N	N	2	t1_22	Armatimonadota-sp-002	ArmatimonadotaOTU3like
Ga0308391_10020982	-	GT105(81-199)	GT105_e6	N	N	2	t1_22	Armatimonadota-sp-002	ArmatimonadotaOTU3like
Ga0308391_10021725	-	GT2(8-131)	GT2	N	N	2	t1_22	Armatimonadota-sp-002	ArmatimonadotaOTU3like
Ga0308391_10021726	-	GT4(196-345)	GT4_e2727	N	N	2	t1_22	Armatimonadota-sp-002	ArmatimonadotaOTU3like
Ga0308391_10021867	2.4.1.109	GT105(94-212)	GT105_e5	N	N	2	t1_22	Armatimonadota-sp-002	ArmatimonadotaOTU3like
Ga0308391_10024563	-	GT4(193-333)	GT4_e1984	N	N	2	t1_22	Armatimonadota-sp-002	ArmatimonadotaOTU3like
Ga0308391_10025203	-	GT2(8-125)	GT2	N	N	2	t1_22	Armatimonadota-sp-002	ArmatimonadotaOTU3like
Ga0308391_10025205	-	GT2(7-112)	GT2	N	N	2	t1_22	Armatimonadota-sp-002	ArmatimonadotaOTU3like
Ga0308391_10025463	-	GH50(48-675)	GH50_e16	GH50	N	3	t1_22	Armatimonadota-sp-002	ArmatimonadotaOTU3like
Ga0308391_10026106	N	GT83(39-461)	N	N	N	1	t1_22	Armatimonadota-sp-002	ArmatimonadotaOTU3like
Ga0308391_10026188	-	GH141(10-520)	GH141_e24	GH141	N	3	t1_22	Armatimonadota-sp-002	ArmatimonadotaOTU3like
Ga0308391_10026281	-	GH123(313-561)	GH123_e13+GH123_e13	GH0	N	3	t1_22	Armatimonadota-sp-002	ArmatimonadotaOTU3like
Ga0308391_10027021	2.4.1.339	GH130(104-349)	GH130_e0	N	N	2	t1_22	Armatimonadota-sp-002	ArmatimonadotaOTU3like
Ga0308391_10027475	N	GH109(39-232)	N	GH0	N	2	t1_22	Armatimonadota-sp-002	ArmatimonadotaOTU3like
Ga0308391_10028175	N	CE14(56-211)	N	N	N	1	t1_22	Armatimonadota-sp-002	ArmatimonadotaOTU3like
Ga0308391_10031635	-	GH109(5-386)	GH109_e7	N	N	2	t1_22	Armatimonadota-sp-002	ArmatimonadotaOTU3like
Ga0308391_10031764	2.4.1.339	GH130(3-349)	GH130_e0	N	N	2	t1_22	Armatimonadota-sp-002	ArmatimonadotaOTU3like
Ga0308391_10033314	-	GH2(114-505)	GH2_e123	GH0	N	3	t1_22	Armatimonadota-sp-002	ArmatimonadotaOTU3like
Ga0308391_10034303	-	GT4(192-335)	GT4_e2219	N	N	2	t1_22	Armatimonadota-sp-002	ArmatimonadotaOTU3like
Ga0308391_10034305	-	GT4(1-76)	GT4_e2727	N	N	2	t1_22	Armatimonadota-sp-002	ArmatimonadotaOTU3like
Ga0308391_10034561	N	CE1(282-451)	N	N	N	1	t1_22	Armatimonadota-sp-002	ArmatimonadotaOTU3like
Ga0308391_10035166	N	CE14(56-211)	N	N	N	1	t1_22	Armatimonadota-sp-002	ArmatimonadotaOTU3like
Ga0308391_10036101	-	GH167(116-805)	GH167_e1	N	N	2	t1_22	Armatimonadota-sp-002	ArmatimonadotaOTU3like
Ga0308391_10036952	3.2.1.6|3.2.1.4|-	CBM8(24-164)+GH51(211-632)	CBM8_e4+GH51_e50	CBM8+GH51	Y(1-18)	3	t1_22	Armatimonadota-sp-002	ArmatimonadotaOTU3like
Ga0308391_10037125	-	GT4(208-357)	GT4_e3552	N	N	2	t1_22	Armatimonadota-sp-002	ArmatimonadotaOTU3like
Ga0308391_10037126	-	GT4(30-181)	GT4_e1634	N	N	2	t1_22	Armatimonadota-sp-002	ArmatimonadotaOTU3like
Ga0308391_10039272	2.4.99.-	GT30(32-212)	GT30_e0	N	N	2	t1_22	Armatimonadota-sp-002	ArmatimonadotaOTU3like
Ga0308391_10039763	-	GH23(226-342)	GH23_e958	N	N	2	t1_22	Armatimonadota-sp-002	ArmatimonadotaOTU3like
Ga0308391_10046481	-	CE11(9-122)	CE11_e21	N	N	2	t1_22	Armatimonadota-sp-002	ArmatimonadotaOTU3like
Ga0308391_10047313	-	GT4(193-332)	GT4_e1984	N	N	2	t1_22	Armatimonadota-sp-002	ArmatimonadotaOTU3like
Ga0308391_10047453	-	PL12_3(407-539)	PL12_e38	N	N	2	t1_22	Armatimonadota-sp-002	ArmatimonadotaOTU3like
Ga0308391_10048012	-	GT26(68-236)	GT26_e125	N	N	2	t1_22	Armatimonadota-sp-002	ArmatimonadotaOTU3like
Ga0308391_10048474	-	GT4(178-330)	GT4_e2664	N	N	2	t1_22	Armatimonadota-sp-002	ArmatimonadotaOTU3like
Ga0308391_10050532	-	GH5_36(19-301)	GH5_e166	N	N	2	t1_22	Armatimonadota-sp-002	ArmatimonadotaOTU3like
Ga0308391_10052141	N	SLH(24-63)	N	N	Y(1-21)	1	t1_22	Armatimonadota-sp-002	ArmatimonadotaOTU3like
Ga0308391_10053097	-	GT2(9-116)	GT2	N	N	2	t1_22	Armatimonadota-sp-002	ArmatimonadotaOTU3like
Ga0308391_10054851	-	GH109(36-190)	GH109_e2	N	N	2	t1_22	Armatimonadota-sp-002	ArmatimonadotaOTU3like
Ga0308391_10055811	-	AA4(10-240)	AA4_e1	N	N	2	t1_22	Armatimonadota-sp-002	ArmatimonadotaOTU3like
Ga0308391_10057061	N	SLH(22-62)	N	N	Y(1-20)	1	t1_22	Armatimonadota-sp-002	ArmatimonadotaOTU3like
Ga0308391_10057064	-	GH109(1-171)	GH109_e7	N	N	2	t1_22	Armatimonadota-sp-002	ArmatimonadotaOTU3like
Ga0308391_10057074	-	GT4(105-257)	GT4_e2664	N	N	2	t1_22	Armatimonadota-sp-002	ArmatimonadotaOTU3like
Ga0308391_10058672	-	GT2(9-126)	GT2	N	N	2	t1_22	Armatimonadota-sp-002	ArmatimonadotaOTU3like
Ga0308391_10058913	-	CE4(57-180)	CE4_e21	N	N	2	t1_22	Armatimonadota-sp-002	ArmatimonadotaOTU3like
Ga0308391_10059493	-	GT4(206-355)	GT4_e2045	N	N	2	t1_22	Armatimonadota-sp-002	ArmatimonadotaOTU3like
Ga0308391_10060203	-	GT2(7-131)	GT2	N	N	2	t1_22	Armatimonadota-sp-002	ArmatimonadotaOTU3like
Ga0308391_10061962	3.2.1.6|3.2.1.4|-	CBM8(24-164)+GH51(211-633)	CBM8_e1+GH51_e50	CBM8+GH51	Y(1-18)	3	t1_22	Armatimonadota-sp-002	ArmatimonadotaOTU3like
Ga0308391_10063382	-	GT4(206-355)	GT4_e2727	N	N	2	t1_22	Armatimonadota-sp-002	ArmatimonadotaOTU3like
Ga0308391_10063384	-	GT4(2-116)	GT4_e2727	N	N	2	t1_22	Armatimonadota-sp-002	ArmatimonadotaOTU3like
Ga0308391_10064024	-	GH20(502-673)	GH20_e41	N	Y(1-23)	2	t1_22	Armatimonadota-sp-002	ArmatimonadotaOTU3like
Ga0308391_10064042	3.2.1.4	GH148(153-248)	GH148_e5	CBM4+GH148	N	3	t1_22	Armatimonadota-sp-002	ArmatimonadotaOTU3like
Ga0308391_10064861	-	GT4(213-362)	GT4_e1648	GT4	N	3	t1_22	Armatimonadota-sp-002	ArmatimonadotaOTU3like
Ga0308391_10065794	-	CE4(56-180)	CE4_e201	N	N	2	t1_22	Armatimonadota-sp-002	ArmatimonadotaOTU3like
Ga0308391_10066013	-	GT94(218-388)	GT4_e3429	N	N	2	t1_22	Armatimonadota-sp-002	ArmatimonadotaOTU3like
Ga0308391_10069291	-	GT4(43-194)	GT4_e2664	N	N	2	t1_22	Armatimonadota-sp-002	ArmatimonadotaOTU3like
Ga0308391_10071404	-	GT2(26-136)	GT2	N	N	2	t1_22	Armatimonadota-sp-002	ArmatimonadotaOTU3like
Ga0308391_10073212	-	GT2(7-121)	GT2	N	N	2	t1_22	Armatimonadota-sp-002	ArmatimonadotaOTU3like
Ga0308391_10073303	-	GH109(4-154)	GH109_e7	N	N	2	t1_22	Armatimonadota-sp-002	ArmatimonadotaOTU3like
Ga0308391_10073662	-	GH141(24-534)	GH141_e24	GH141	Y(1-18)	3	t1_22	Armatimonadota-sp-002	ArmatimonadotaOTU3like
Ga0308391_10075513	3.2.1.-	GH148(53-198)	GH148_e2	N	N	2	t1_22	Armatimonadota-sp-002	ArmatimonadotaOTU3like
Ga0308391_10076783	N	GH109(3-145)	N	N	N	1	t1_22	Armatimonadota-sp-002	ArmatimonadotaOTU3like
Ga0308391_10078592	-	GT4(197-349)	GT4_e2727	N	N	2	t1_22	Armatimonadota-sp-002	ArmatimonadotaOTU3like
Ga0308391_10080463	-	GT9(77-304)	GT9_e224	N	N	2	t1_22	Armatimonadota-sp-002	ArmatimonadotaOTU3like
Ga0308391_10020881	-	N	CBM48_e59	N	N	1	t1_22	Armatimonadota-sp-002	ArmatimonadotaOTU3like
Ga0308391_10037124	-	N	GT4_e94	N	N	1	t1_22	Armatimonadota-sp-002	ArmatimonadotaOTU3like
Ga0308391_10059492	-	N	GT4_e94	N	N	1	t1_22	Armatimonadota-sp-002	ArmatimonadotaOTU3like
Ga0308391_100045817	-	N	GT4_e3610	N	N	1	t1_22	Armatimonadota-sp-002	ArmatimonadotaOTU3like
Ga0308391_10032825	3.2.1.151|3.2.1.150	N	GH74_e1	N	Y(1-19)	1	t1_22	Armatimonadota-sp-002	ArmatimonadotaOTU3like
Ga0308391_10039331	-	N	GT4_e8	N	N	1	t1_22	Armatimonadota-sp-002	ArmatimonadotaOTU3like
Ga0308391_10060461	-	N	GH51_e33	N	N	1	t1_22	Armatimonadota-sp-002	ArmatimonadotaOTU3like
Ga0308391_10061423	-	N	GT2	N	N	1	t1_22	Armatimonadota-sp-002	ArmatimonadotaOTU3like
Ga0308391_10064863	-	N	GT4_e1634	N	N	1	t1_22	Armatimonadota-sp-002	ArmatimonadotaOTU3like
Ga0308391_100002439	N	N	N	CE8	N	1	t1_22	Armatimonadota-sp-002	ArmatimonadotaOTU3like
Ga0308391_100027814	N	N	N	GT2	N	1	t1_22	Armatimonadota-sp-002	ArmatimonadotaOTU3like
Ga0308391_100059914	N	N	N	GH13	N	1	t1_22	Armatimonadota-sp-002	ArmatimonadotaOTU3like
Ga0308391_10008546	N	N	N	CBM50+GH25	N	1	t1_22	Armatimonadota-sp-002	ArmatimonadotaOTU3like
Ga0308391_10008549	N	N	N	GH13	N	1	t1_22	Armatimonadota-sp-002	ArmatimonadotaOTU3like
Ga0308391_10013016	N	N	N	GT58	N	1	t1_22	Armatimonadota-sp-002	ArmatimonadotaOTU3like
Ga0308391_10016035	N	N	N	GH28	N	1	t1_22	Armatimonadota-sp-002	ArmatimonadotaOTU3like
Ga0308391_10016604	N	N	N	GT83	N	1	t1_22	Armatimonadota-sp-002	ArmatimonadotaOTU3like
Ga0308391_10016906	N	N	N	GT2	N	1	t1_22	Armatimonadota-sp-002	ArmatimonadotaOTU3like
Ga0308391_10018722	N	N	N	GH1	N	1	t1_22	Armatimonadota-sp-002	ArmatimonadotaOTU3like
Ga0308391_10019242	N	N	N	GT83	N	1	t1_22	Armatimonadota-sp-002	ArmatimonadotaOTU3like
Ga0308391_10020031	N	N	N	GH5_11	N	1	t1_22	Armatimonadota-sp-002	ArmatimonadotaOTU3like
Ga0308391_10020033	N	N	N	GT4	N	1	t1_22	Armatimonadota-sp-002	ArmatimonadotaOTU3like
Ga0308391_10024835	N	N	N	GH39	N	1	t1_22	Armatimonadota-sp-002	ArmatimonadotaOTU3like
Ga0308391_10025482	N	N	N	CBM57+CBM88	N	1	t1_22	Armatimonadota-sp-002	ArmatimonadotaOTU3like
Ga0308391_10025804	N	N	N	GT0	N	1	t1_22	Armatimonadota-sp-002	ArmatimonadotaOTU3like
Ga0308391_10025892	N	N	N	GT4	N	1	t1_22	Armatimonadota-sp-002	ArmatimonadotaOTU3like
Ga0308391_10025893	N	N	N	GH0	N	1	t1_22	Armatimonadota-sp-002	ArmatimonadotaOTU3like
Ga0308391_10026305	N	N	N	GH13	N	1	t1_22	Armatimonadota-sp-002	ArmatimonadotaOTU3like
Ga0308391_10033863	N	N	N	GT2	N	1	t1_22	Armatimonadota-sp-002	ArmatimonadotaOTU3like
Ga0308391_10041021	N	N	N	GH13_30	N	1	t1_22	Armatimonadota-sp-002	ArmatimonadotaOTU3like
Ga0308391_10056332	N	N	N	GH13_30	N	1	t1_22	Armatimonadota-sp-002	ArmatimonadotaOTU3like
Ga0308391_10057493	N	N	N	GH13	N	1	t1_22	Armatimonadota-sp-002	ArmatimonadotaOTU3like
Ga0308391_10064862	N	N	N	GT4	N	1	t1_22	Armatimonadota-sp-002	ArmatimonadotaOTU3like
Ga0308391_10065602	N	N	N	CBM47	N	1	t1_22	Armatimonadota-sp-002	ArmatimonadotaOTU3like
Ga0308391_10069253	N	N	N	GT58	N	1	t1_22	Armatimonadota-sp-002	ArmatimonadotaOTU3like
Ga0308391_10070732	N	N	N	GH0	N	1	t1_22	Armatimonadota-sp-002	ArmatimonadotaOTU3like
Ga0308391_10073113	N	N	N	GH28	N	1	t1_22	Armatimonadota-sp-002	ArmatimonadotaOTU3like
Ga0308391_10074801	N	N	N	CBM50	N	1	t1_22	Armatimonadota-sp-002	ArmatimonadotaOTU3like
Ga0308391_10076264	N	N	N	GT58	N	1	t1_22	Armatimonadota-sp-002	ArmatimonadotaOTU3like
Ga0308391_10078062	N	N	N	GH13	N	1	t1_22	Armatimonadota-sp-002	ArmatimonadotaOTU3like
Ga0308389_10002335	-	GH130(15-315)	GH130_e10	GH130	N	3	148_34	Armatimonadota-sp-003	ArmatimonadotaOTU12like
Ga0308389_10002472	-	GT4(166-301)+GT2(556-668)	GT4_e4008+GT2	GT2+GT4	N	3	148_34	Armatimonadota-sp-003	ArmatimonadotaOTU12like
Ga0308389_100024915	-	GH109(2-139)	GH109_e7	N	N	2	148_34	Armatimonadota-sp-003	ArmatimonadotaOTU12like
Ga0308389_100024916	N	GH109(22-152)	N	N	N	1	148_34	Armatimonadota-sp-003	ArmatimonadotaOTU12like
Ga0308389_100024921	-	GH137(4-331)	GH137_e2	N	N	2	148_34	Armatimonadota-sp-003	ArmatimonadotaOTU12like
Ga0308389_100024926	2.4.1.1	GT35(100-816)	GT35_e0	GT35	N	3	148_34	Armatimonadota-sp-003	ArmatimonadotaOTU12like
Ga0308389_10002774	-	GH4(4-185)	GH4_e27	GH4	N	3	148_34	Armatimonadota-sp-003	ArmatimonadotaOTU12like
Ga0308389_10003272	-	GH109(2-176)	GH109_e5	N	N	2	148_34	Armatimonadota-sp-003	ArmatimonadotaOTU12like
Ga0308389_100033234	-	GT4(200-352)	GT4_e2592	N	N	2	148_34	Armatimonadota-sp-003	ArmatimonadotaOTU12like
Ga0308389_10003603	N	GH109(1-146)	N	N	N	1	148_34	Armatimonadota-sp-003	ArmatimonadotaOTU12like
Ga0308389_100036121	-	GT4(196-350)	GT4_e2799	N	N	2	148_34	Armatimonadota-sp-003	ArmatimonadotaOTU12like
Ga0308389_100036130	3.2.1.51	GH29(6-305)	GH29_e17	GH29	N	3	148_34	Armatimonadota-sp-003	ArmatimonadotaOTU12like
Ga0308389_10003856	-	GH36(59-493)	GH36_e9	GH36	N	3	148_34	Armatimonadota-sp-003	ArmatimonadotaOTU12like
Ga0308389_10004289	2.4.1.-|2.4.1.333	GH94(4-784)	GH94_e1	GH94	N	3	148_34	Armatimonadota-sp-003	ArmatimonadotaOTU12like
Ga0308389_100043911	-	GH109(4-188)	GH109_e7	N	N	2	148_34	Armatimonadota-sp-003	ArmatimonadotaOTU12like
Ga0308389_100043918	-	GH109(1-170)	GH109_e5	N	N	2	148_34	Armatimonadota-sp-003	ArmatimonadotaOTU12like
Ga0308389_100043923	2.4.1.319|2.4.1.320	GH130(26-322)	GH130_e13	GH130	N	3	148_34	Armatimonadota-sp-003	ArmatimonadotaOTU12like
Ga0308389_100043928	N	CBM9(42-201)	N	N	Y(1-24)	1	148_34	Armatimonadota-sp-003	ArmatimonadotaOTU12like
Ga0308389_10004393	3.2.1.21|3.2.1.-|3.2.1.38|3.2.1.23|3.2.1.74	GH1(5-443)	GH1_e113	GH1	N	3	148_34	Armatimonadota-sp-003	ArmatimonadotaOTU12like
Ga0308389_10004395	4.2.2.3	PL15(480-608)	PL15_e6	PL15	N	3	148_34	Armatimonadota-sp-003	ArmatimonadotaOTU12like
Ga0308389_10004926	-	GT4(191-334)	GT4_e1045	N	N	2	148_34	Armatimonadota-sp-003	ArmatimonadotaOTU12like
Ga0308389_100052312	3.2.1.54|3.2.1.133|3.2.1.135|-	GH13_20(283-577)	CBM48_e59+GH13_e225	CBM34+CBM48+GH13_20	N	3	148_34	Armatimonadota-sp-003	ArmatimonadotaOTU12like
Ga0308389_10005232	N	CE19(46-377)	N	N	N	1	148_34	Armatimonadota-sp-003	ArmatimonadotaOTU12like
Ga0308389_100052320	N	CBM38(1156-1274)	N	N	N	1	148_34	Armatimonadota-sp-003	ArmatimonadotaOTU12like
Ga0308389_10005591	3.2.1.51	GH151(28-159)	GH151_e0	GH151	N	3	148_34	Armatimonadota-sp-003	ArmatimonadotaOTU12like
Ga0308389_100055917	-	GH5(152-449)	GH5_e310	GH5	N	3	148_34	Armatimonadota-sp-003	ArmatimonadotaOTU12like
Ga0308389_10005594	N	GT83(26-429)	N	N	N	1	148_34	Armatimonadota-sp-003	ArmatimonadotaOTU12like
Ga0308389_100056014	-	GH110(8-530)	GH110_e7	N	N	2	148_34	Armatimonadota-sp-003	ArmatimonadotaOTU12like
Ga0308389_100056017	-	CE1(10-240)	CE1_e22	N	N	2	148_34	Armatimonadota-sp-003	ArmatimonadotaOTU12like
Ga0308389_10005603	-	GH50(261-631)	GH50_e2	GH50	N	3	148_34	Armatimonadota-sp-003	ArmatimonadotaOTU12like
Ga0308389_100057618	-	GH51(202-800)	GH51_e33	GH51	Y(1-24)	3	148_34	Armatimonadota-sp-003	ArmatimonadotaOTU12like
Ga0308389_100058412	-	GH2(2-689)	GH2_e10	GH2	N	3	148_34	Armatimonadota-sp-003	ArmatimonadotaOTU12like
Ga0308389_100058413	-	GH2(280-916)	GH2_e40	GH2	N	3	148_34	Armatimonadota-sp-003	ArmatimonadotaOTU12like
Ga0308389_100059224	-	GH109(3-204)	GH109_e7	N	N	2	148_34	Armatimonadota-sp-003	ArmatimonadotaOTU12like
Ga0308389_10005925	-	GH172(92-332)	GH172_e0	GH172	N	3	148_34	Armatimonadota-sp-003	ArmatimonadotaOTU12like
Ga0308389_100060317	-	CBM9(1197-1407)	CBM9_e16	N	Y(1-24)	2	148_34	Armatimonadota-sp-003	ArmatimonadotaOTU12like
Ga0308389_10006037	-	CBM67(120-295)+GH78(316-825)	CBM67_e3+GH78_e79	GH78	N	3	148_34	Armatimonadota-sp-003	ArmatimonadotaOTU12like
Ga0308389_100061113	-	GT28(182-341)	GT28_e119	N	N	2	148_34	Armatimonadota-sp-003	ArmatimonadotaOTU12like
Ga0308389_10006396	3.2.1.40	CBM67(321-470)+GH78(501-1003)	CBM67_e28+GH78_e58	GH78	N	3	148_34	Armatimonadota-sp-003	ArmatimonadotaOTU12like
Ga0308389_100064315	N	CE1(312-528)	N	N	N	1	148_34	Armatimonadota-sp-003	ArmatimonadotaOTU12like
Ga0308389_100067521	-	GH109(2-153)	GH109_e7	N	N	2	148_34	Armatimonadota-sp-003	ArmatimonadotaOTU12like
Ga0308389_10006758	N	AA4(26-236)	N	N	N	1	148_34	Armatimonadota-sp-003	ArmatimonadotaOTU12like
Ga0308389_100069519	-	GT4(184-343)	GT4_e1634	GT4	N	3	148_34	Armatimonadota-sp-003	ArmatimonadotaOTU12like
Ga0308389_100069521	-	PL12_3(425-560)	PL12_e38	N	N	2	148_34	Armatimonadota-sp-003	ArmatimonadotaOTU12like
Ga0308389_10006956	-	GT4(190-339)	GT4_e726	N	N	2	148_34	Armatimonadota-sp-003	ArmatimonadotaOTU12like
Ga0308389_100071821	-	GH109(9-160)	GH109_e7	N	N	2	148_34	Armatimonadota-sp-003	ArmatimonadotaOTU12like
Ga0308389_10007183	-	CE20(95-346)	CE20_e20	N	N	2	148_34	Armatimonadota-sp-003	ArmatimonadotaOTU12like
Ga0308389_10007188	-	GH133(290-647)	GH133_e2	GH133	N	3	148_34	Armatimonadota-sp-003	ArmatimonadotaOTU12like
Ga0308389_10007457	3.2.1.-|3.2.1.4	GH148(69-226)+CBM4(281-410)+GH148(483-602)	GH148_e2+CBM4_e25+GH148_e5	CBM4+GH148	Y(1-20)	3	148_34	Armatimonadota-sp-003	ArmatimonadotaOTU12like
Ga0308389_100074910	-	GT4(221-373)	GT4_e1648	GT4	N	3	148_34	Armatimonadota-sp-003	ArmatimonadotaOTU12like
Ga0308389_10007493	N	GT83(107-402)	N	N	N	1	148_34	Armatimonadota-sp-003	ArmatimonadotaOTU12like
Ga0308389_10007701	-	GH163(214-470)	GH163_e14	GH163	Y(1-22)	3	148_34	Armatimonadota-sp-003	ArmatimonadotaOTU12like
Ga0308389_10007709	-	GH2(34-700)	GH2_e133	GH2	N	3	148_34	Armatimonadota-sp-003	ArmatimonadotaOTU12like
Ga0308389_10007891	-	CE7(52-314)	CE7_e36	N	Y(1-28)	2	148_34	Armatimonadota-sp-003	ArmatimonadotaOTU12like
Ga0308389_10007893	-	GH30_4(6-483)	GH30_e16	GH30_4	N	3	148_34	Armatimonadota-sp-003	ArmatimonadotaOTU12like
Ga0308389_10008263	-	GH42(6-371)	GH42_e14	GH42	N	3	148_34	Armatimonadota-sp-003	ArmatimonadotaOTU12like
Ga0308389_10008433	-	CE14(8-117)	CE14_e40	N	N	2	148_34	Armatimonadota-sp-003	ArmatimonadotaOTU12like
Ga0308389_100087120	-	GT89(5-296)	GT89_e4	N	N	2	148_34	Armatimonadota-sp-003	ArmatimonadotaOTU12like
Ga0308389_100087122	-	GT9(5-217)	GT9_e331	N	N	2	148_34	Armatimonadota-sp-003	ArmatimonadotaOTU12like
Ga0308389_100088713	3.2.1.177	GH31(237-666)	GH31_e31	GH31	N	3	148_34	Armatimonadota-sp-003	ArmatimonadotaOTU12like
Ga0308389_10008961	-	CBM67(349-493)	CBM67_e9	N	N	2	148_34	Armatimonadota-sp-003	ArmatimonadotaOTU12like
Ga0308389_100094214	-	GH20(132-384)	GH20_e75	GH20	N	3	148_34	Armatimonadota-sp-003	ArmatimonadotaOTU12like
Ga0308389_100097816	-	GH116(458-743)	GH116_e6	GH116	N	3	148_34	Armatimonadota-sp-003	ArmatimonadotaOTU12like
Ga0308389_100098514	-	GH29(25-264)	GH29_e51	N	Y(1-21)	2	148_34	Armatimonadota-sp-003	ArmatimonadotaOTU12like
Ga0308389_100098522	-	GH88(51-442)	GH88_e31	GH88	N	3	148_34	Armatimonadota-sp-003	ArmatimonadotaOTU12like
Ga0308389_10010154	-	CE14(5-123)	CE14_e40	N	N	2	148_34	Armatimonadota-sp-003	ArmatimonadotaOTU12like
Ga0308389_10010171	-	CBM67(83-225)	CBM67_e12	N	N	2	148_34	Armatimonadota-sp-003	ArmatimonadotaOTU12like
Ga0308389_10010291	3.2.1.49|3.2.1.52	GH109(1-171)	GH109_e0	N	N	2	148_34	Armatimonadota-sp-003	ArmatimonadotaOTU12like
Ga0308389_10010292	-	GH144(2-395)	GH144_e7	N	N	2	148_34	Armatimonadota-sp-003	ArmatimonadotaOTU12like
Ga0308389_100102922	N	GT2(7-90)	N	N	N	1	148_34	Armatimonadota-sp-003	ArmatimonadotaOTU12like
Ga0308389_10010297	-	AA4(7-243)	AA4_e1	N	N	2	148_34	Armatimonadota-sp-003	ArmatimonadotaOTU12like
Ga0308389_10010311	3.2.1.24	GH38(8-228)	GH38_e14	GH38	N	3	148_34	Armatimonadota-sp-003	ArmatimonadotaOTU12like
Ga0308389_100103115	-	GT4(187-338)	GT4_e1928	N	N	2	148_34	Armatimonadota-sp-003	ArmatimonadotaOTU12like
Ga0308389_100109522	-	GT9(89-288)	GT9_e152	N	N	2	148_34	Armatimonadota-sp-003	ArmatimonadotaOTU12like
Ga0308389_10011051	-	GT19(7-344)	GT19_e19	N	N	2	148_34	Armatimonadota-sp-003	ArmatimonadotaOTU12like
Ga0308389_10011054	-	CE11(4-266)	CE11_e0	N	N	2	148_34	Armatimonadota-sp-003	ArmatimonadotaOTU12like
Ga0308389_10012011	-	GH109(36-183)	GH109_e7	N	N	2	148_34	Armatimonadota-sp-003	ArmatimonadotaOTU12like
Ga0308389_100120115	3.2.1.146	GH5_13(31-287)	GH5_e159	N	N	2	148_34	Armatimonadota-sp-003	ArmatimonadotaOTU12like
Ga0308389_100129216	3.2.1.49	GH109(39-186)	GH109_e1	N	Y(1-29)	2	148_34	Armatimonadota-sp-003	ArmatimonadotaOTU12like
Ga0308389_10013141	-	GH43_30(5-255)	GH43_e211	N	N	2	148_34	Armatimonadota-sp-003	ArmatimonadotaOTU12like
Ga0308389_10013498	3.2.1.24	GH38(235-488)	GH38_e38	GH38	N	3	148_34	Armatimonadota-sp-003	ArmatimonadotaOTU12like
Ga0308389_10015096	N	GH5(41-368)	N	N	N	1	148_34	Armatimonadota-sp-003	ArmatimonadotaOTU12like
Ga0308389_100153818	-	GH23(69-172)	GH23_e958	N	N	2	148_34	Armatimonadota-sp-003	ArmatimonadotaOTU12like
Ga0308389_10016143	N	AA12(55-364)	N	N	N	1	148_34	Armatimonadota-sp-003	ArmatimonadotaOTU12like
Ga0308389_10016145	-	GT2(16-185)	GT2	N	N	2	148_34	Armatimonadota-sp-003	ArmatimonadotaOTU12like
Ga0308389_10016241	-	CE15(17-343)	CE15_e13	N	N	2	148_34	Armatimonadota-sp-003	ArmatimonadotaOTU12like
Ga0308389_100162411	-	GH109(8-157)	GH109_e2	N	N	2	148_34	Armatimonadota-sp-003	ArmatimonadotaOTU12like
Ga0308389_100168214	-	GT81(2-191)	GT2	N	N	2	148_34	Armatimonadota-sp-003	ArmatimonadotaOTU12like
Ga0308389_10017065	3.2.1.40	CBM67(5-182)+GH78(414-913)	CBM67_e24+GH78_e71	CBM67+GH78	N	3	148_34	Armatimonadota-sp-003	ArmatimonadotaOTU12like
Ga0308389_100172311	-	GH109(4-154)	GH109_e7	N	N	2	148_34	Armatimonadota-sp-003	ArmatimonadotaOTU12like
Ga0308389_10017663	-	CBM9(24-224)	CBM9_e16	N	N	2	148_34	Armatimonadota-sp-003	ArmatimonadotaOTU12like
Ga0308389_10017694	-	GT4(187-337)	GT4_e3106	N	N	2	148_34	Armatimonadota-sp-003	ArmatimonadotaOTU12like
Ga0308389_10017695	-	GT4(167-309)	GT4_e3790	N	N	2	148_34	Armatimonadota-sp-003	ArmatimonadotaOTU12like
Ga0308389_10019778	-	GH109(3-152)	GH109_e5	N	N	2	148_34	Armatimonadota-sp-003	ArmatimonadotaOTU12like
Ga0308389_100201111	-	GH141(25-535)	GH141_e24	GH141	Y(1-21)	3	148_34	Armatimonadota-sp-003	ArmatimonadotaOTU12like
Ga0308389_100201617	-	GH50(178-475)	GH50_e15	N	N	2	148_34	Armatimonadota-sp-003	ArmatimonadotaOTU12like
Ga0308389_10020704	N	GT83(40-461)	N	N	Y(1-22)	1	148_34	Armatimonadota-sp-003	ArmatimonadotaOTU12like
Ga0308389_10020705	-	GH2(19-435)	GH2_e86	GH0	N	3	148_34	Armatimonadota-sp-003	ArmatimonadotaOTU12like
Ga0308389_100207312	-	GH50(68-697)	GH50_e16	GH50	Y(1-22)	3	148_34	Armatimonadota-sp-003	ArmatimonadotaOTU12like
[truncated: 5,932 more rows]
