# Supplementary material for: Abundant and active community members respond to diel cycles in hot spring phototrophic mats
Source: ISME J. 2025 Jan 8;19(1):wraf001. doi: 10.1093/ismejo/wraf001 (PMC11788075; doi:10.1093/ismejo/wraf001)
Supplement: SupplementaryData18_wraf001 [file supplementarydata18_wraf001.xlsx]

## Sheet: FeGenieOtherGenesResults
category	orf (JGI-IMG accession)	HMM	bitscore	bitscore_cutoff	clusterID	heme_c_binding_motifs	heme_b_binding_motifs	hematite_binding_motifs	product_name	function	sample	Short Name	bin	Consensus Genome Designation	Lineage Designation
iron_aquisition-heme_transport	Ga0308421_10017749	HmuV-HatC-ViuC-Hemin_ABC_transporter_ATPase-rep	270.9	220	369	0	0	0	iron complex transport system ATP-binding protein	KO:K02013	MS60	MS60	MS60_15	Armatimonadota-sp-002	ArmatimonadotaOTU3like
iron_aquisition-heme_transport	Ga0308409_10102691	HmuV-HatC-ViuC-Hemin_ABC_transporter_ATPase-rep	269.2	220	373	0	0	0	iron complex transport system ATP-binding protein	KO:K02013	MSe4	MSe4	MSe4_15	Armatimonadota-sp-002	ArmatimonadotaOTU3like
iron_aquisition-heme_transport	Ga0308400_10062882	HmuV-HatC-ViuC-Hemin_ABC_transporter_ATPase-rep	268.9	220	375	0	0	0	iron complex transport system ATP-binding protein	KO:K02013	OS1265	OS1265	OS1265_25	Armatimonadota-sp-002	ArmatimonadotaOTU3like
iron_aquisition-heme_transport	Ga0308395_10071835	HmuV-HatC-ViuC-Hemin_ABC_transporter_ATPase-rep	268.3	220	379	0	0	0	iron complex transport system ATP-binding protein	KO:K02013	P4	P4	P4_30	Armatimonadota-sp-002	ArmatimonadotaOTU3like
iron_aquisition-heme_transport	Ga0308421_10050541	HmuV-HatC-ViuC-Hemin_ABC_transporter_ATPase-rep	268	220	380	0	0	0	iron complex transport system ATP-binding protein	KO:K02013	MS60	MS60	MS60_15	Armatimonadota-sp-002	ArmatimonadotaOTU3like
iron_aquisition-heme_transport	Ga0308391_10045973	HmuV-HatC-ViuC-Hemin_ABC_transporter_ATPase-rep	267.8	220	393	0	0	0	iron complex transport system ATP-binding protein	KO:K02013	t1	t1	t1_22	Armatimonadota-sp-002	ArmatimonadotaOTU3like
iron_aquisition-heme_transport	Ga0308409_10100373	HmuV-HatC-ViuC-Hemin_ABC_transporter_ATPase-rep	267.5	220	405	0	0	0	iron complex transport system ATP-binding protein	KO:K02013	MSe4	MSe4	MSe4_15	Armatimonadota-sp-002	ArmatimonadotaOTU3like
iron_aquisition-heme_transport	Ga0308405_10053972	HmuV-HatC-ViuC-Hemin_ABC_transporter_ATPase-rep	267.5	220	406	0	0	0	iron complex transport system ATP-binding protein	KO:K02013	MS13	MS13	MS13_13	Armatimonadota-sp-002	ArmatimonadotaOTU3like
iron_aquisition-heme_transport	Ga0308407_10054984	HmuV-HatC-ViuC-Hemin_ABC_transporter_ATPase-rep	267.5	220	407	0	0	0	iron complex transport system ATP-binding protein	KO:K02013	MSe2	MSe2	MSe2_18	Armatimonadota-sp-002	ArmatimonadotaOTU3like
iron_aquisition-heme_transport	Ga0308408_10033156	HmuV-HatC-ViuC-Hemin_ABC_transporter_ATPase-rep	267.5	220	408	0	0	0	iron complex transport system ATP-binding protein	KO:K02013	MSe3	MSe3	MSe3_8	Armatimonadota-sp-002	ArmatimonadotaOTU3like
iron_aquisition-heme_transport	Ga0308409_10049512	HmuV-HatC-ViuC-Hemin_ABC_transporter_ATPase-rep	267.5	220	409	0	0	0	iron complex transport system ATP-binding protein	KO:K02013	MSe4	MSe4	MSe4_15	Armatimonadota-sp-002	ArmatimonadotaOTU3like
iron_aquisition-heme_transport	Ga0308407_10072362	HmuV-HatC-ViuC-Hemin_ABC_transporter_ATPase-rep	267.1	220	415	0	0	0	iron complex transport system ATP-binding protein	KO:K02013	MSe2	MSe2	MSe2_18	Armatimonadota-sp-002	ArmatimonadotaOTU3like
iron_aquisition-heme_transport	Ga0308405_10068885	HmuV-HatC-ViuC-Hemin_ABC_transporter_ATPase-rep	267	220	419	0	0	0	iron complex transport system ATP-binding protein	KO:K02013	MS13	MS13	MS13_13	Armatimonadota-sp-002	ArmatimonadotaOTU3like
iron_aquisition-heme_transport	Ga0308395_10088934	HmuV-HatC-ViuC-Hemin_ABC_transporter_ATPase-rep	266.7	220	421	0	0	0	iron complex transport system ATP-binding protein	KO:K02013	P4	P4	P4_30	Armatimonadota-sp-002	ArmatimonadotaOTU3like
iron_aquisition-heme_transport	Ga0308395_10084133	HmuV-HatC-ViuC-Hemin_ABC_transporter_ATPase-rep	266.5	220	422	0	0	0	iron complex transport system ATP-binding protein	KO:K02013	P4	P4	P4_30	Armatimonadota-sp-002	ArmatimonadotaOTU3like
iron_aquisition-heme_transport	Ga0308418_10108692	HmuV-HatC-ViuC-Hemin_ABC_transporter_ATPase-rep	266	220	426	0	0	0	iron complex transport system ATP-binding protein	KO:K02013	R4cd	R4cd	R4cd_1	Armatimonadota-sp-002	ArmatimonadotaOTU3like
iron_aquisition-heme_transport	Ga0308418_10003947	HmuV-HatC-ViuC-Hemin_ABC_transporter_ATPase-rep	264.6	220	444	0	0	0	iron complex transport system ATP-binding protein	KO:K02013	R4cd	R4cd	R4cd_1	Armatimonadota-sp-002	ArmatimonadotaOTU3like
iron_aquisition-heme_transport	Ga0308394_10064384	HmuV-HatC-ViuC-Hemin_ABC_transporter_ATPase-rep	264.2	220	468	0	0	0	iron complex transport system ATP-binding protein	KO:K02013	me2	me2	me2_12	Armatimonadota-sp-002	ArmatimonadotaOTU3like
iron_aquisition-heme_transport	Ga0308420_10087811	HmuV-HatC-ViuC-Hemin_ABC_transporter_ATPase-rep	263.8	220	469	0	0	0	iron complex transport system ATP-binding protein	KO:K02013	MS55	MS55	MS55_51	Armatimonadota-sp-002	ArmatimonadotaOTU3like
iron_aquisition-siderophore_transport	Ga0308393_100073212	FpuD-CbrD-FepC-FhuC-PvuDE-FecE-SstC-ViuC-Siderophore_ABC_transport	265.7	172	582	0	0	0	iron complex transport system ATP-binding protein	KO:K02013	ee2	ee2	ee2_18	Armatimonadota-sp-003	ArmatimonadotaOTU12like
iron_aquisition-siderophore_transport	Ga0308414_100292215	FpuD-CbrD-FepC-FhuC-PvuDE-FecE-SstC-ViuC-Siderophore_ABC_transport	266.4	172	604	0	0	0	iron complex transport system ATP-binding protein	KO:K02013	OS50	OS50	OS50_26	Armatimonadota-sp-003	ArmatimonadotaOTU12like
iron_aquisition-siderophore_transport	Ga0308405_10095055	FpuD-CbrD-FepC-FhuC-PvuDE-FecE-SstC-ViuC-Siderophore_ABC_transport	265.9	172	606	0	0	0	iron complex transport system ATP-binding protein	KO:K02013	MS13	MS13	MS13_14	Armatimonadota-sp-003	ArmatimonadotaOTU12like
iron_aquisition-siderophore_transport	Ga0308407_10071424	FpuD-CbrD-FepC-FhuC-PvuDE-FecE-SstC-ViuC-Siderophore_ABC_transport	265.5	172	610	0	0	0	iron complex transport system ATP-binding protein	KO:K02013	MSe2	MSe2	MSe2_10	Armatimonadota-sp-003	ArmatimonadotaOTU12like
iron_aquisition-siderophore_transport	Ga0308412_10071046	FpuD-CbrD-FepC-FhuC-PvuDE-FecE-SstC-ViuC-Siderophore_ABC_transport	265.5	172	613	0	0	0	iron complex transport system ATP-binding protein	KO:K02013	OSTbottomlayer	OSTbottomlayer	OSTbottomlayer_40	Armatimonadota-sp-003	ArmatimonadotaOTU12like
iron_aquisition-siderophore_transport	Ga0308390_100249815	FpuD-CbrD-FepC-FhuC-PvuDE-FecE-SstC-ViuC-Siderophore_ABC_transport	265.4	172	614	0	0	0	iron complex transport system ATP-binding protein	KO:K02013	149	sample149	149_2	Armatimonadota-sp-003	ArmatimonadotaOTU12like
iron_aquisition-siderophore_transport	Ga0308419_100160512	FpuD-CbrD-FepC-FhuC-PvuDE-FecE-SstC-ViuC-Siderophore_ABC_transport	265.5	172	615	0	0	0	iron complex transport system ATP-binding protein	KO:K02013	MS50	MS50	MS50_43	Armatimonadota-sp-003	ArmatimonadotaOTU12like
iron_aquisition-siderophore_transport	Ga0308402_10052001	FpuD-CbrD-FepC-FhuC-PvuDE-FecE-SstC-ViuC-Siderophore_ABC_transport	265.4	172	616	0	0	0	iron complex transport system ATP-binding protein	KO:K02013	OSM2	OSM2	OSM2_2	Armatimonadota-sp-003	ArmatimonadotaOTU12like
iron_aquisition-siderophore_transport	Ga0308403_10046044	FpuD-CbrD-FepC-FhuC-PvuDE-FecE-SstC-ViuC-Siderophore_ABC_transport	265.4	172	617	0	0	0	iron complex transport system ATP-binding protein	KO:K02013	OSM3	OSM3	OSM3_9	Armatimonadota-sp-003	ArmatimonadotaOTU12like
iron_aquisition-siderophore_transport	Ga0308389_100063912	FpuD-CbrD-FepC-FhuC-PvuDE-FecE-SstC-ViuC-Siderophore_ABC_transport	265.4	172	618	0	0	0	iron complex transport system ATP-binding protein	KO:K02013	148	sample148	148_34	Armatimonadota-sp-003	ArmatimonadotaOTU12like
iron_aquisition-siderophore_transport	Ga0308394_100045012	FpuD-CbrD-FepC-FhuC-PvuDE-FecE-SstC-ViuC-Siderophore_ABC_transport	265.4	172	619	0	0	0	iron complex transport system ATP-binding protein	KO:K02013	me2	me2	me2_8	Armatimonadota-sp-003	ArmatimonadotaOTU12like
iron_aquisition-siderophore_transport	Ga0308395_10098522	FpuD-CbrD-FepC-FhuC-PvuDE-FecE-SstC-ViuC-Siderophore_ABC_transport	265.4	172	620	0	0	0	iron complex transport system ATP-binding protein	KO:K02013	P4	P4	P4_16	Armatimonadota-sp-003	ArmatimonadotaOTU12like
iron_aquisition-siderophore_transport	Ga0308397_10075982	FpuD-CbrD-FepC-FhuC-PvuDE-FecE-SstC-ViuC-Siderophore_ABC_transport	265.4	172	621	0	0	0	iron complex transport system ATP-binding protein	KO:K02013	T8	T8	T8_23	Armatimonadota-sp-003	ArmatimonadotaOTU12like
iron_aquisition-siderophore_transport	Ga0308399_10047872	FpuD-CbrD-FepC-FhuC-PvuDE-FecE-SstC-ViuC-Siderophore_ABC_transport	265.4	172	622	0	0	0	iron complex transport system ATP-binding protein	KO:K02013	OS1260	OS1260	OS1260_24	Armatimonadota-sp-003	ArmatimonadotaOTU12like
iron_aquisition-siderophore_transport	Ga0308409_10049204	FpuD-CbrD-FepC-FhuC-PvuDE-FecE-SstC-ViuC-Siderophore_ABC_transport	265.4	172	623	0	0	0	iron complex transport system ATP-binding protein	KO:K02013	MSe4	MSe4	MSe4_6	Armatimonadota-sp-003	ArmatimonadotaOTU12like
iron_aquisition-siderophore_transport	Ga0308418_10008344	FpuD-CbrD-FepC-FhuC-PvuDE-FecE-SstC-ViuC-Siderophore_ABC_transport	265.4	172	624	0	0	0	iron complex transport system ATP-binding protein	KO:K02013	R4cd	R4cd	R4cd_15	Armatimonadota-sp-003	ArmatimonadotaOTU12like
iron_aquisition-siderophore_transport	Ga0308396_100102417	FpuD-CbrD-FepC-FhuC-PvuDE-FecE-SstC-ViuC-Siderophore_ABC_transport	265.4	172	625	0	0	0	iron complex transport system ATP-binding protein	KO:K02013	Pe2	Pe2	Pe2_16	Armatimonadota-sp-003	ArmatimonadotaOTU12like
iron_aquisition-heme_transport	Ga0308413_004911_3350_4222	PF04187-Haem_binding_uptake-Tiki_superfamily-ChaN	204.7	47.4	1136	0	0	0	uncharacterized iron-regulated protein	COG3016	t10cd	t10cd	t10cd_15	Armatimonadota-sp-002	ArmatimonadotaOTU3like
iron_aquisition-heme_transport	Ga0308391_10002807	PF04187-Haem_binding_uptake-Tiki_superfamily-ChaN	204.6	47.4	1138	0	0	0	uncharacterized iron-regulated protein	COG3016	t1	t1	t1_22	Armatimonadota-sp-002	ArmatimonadotaOTU3like
iron_aquisition-heme_transport	Ga0308394_10012206	PF04187-Haem_binding_uptake-Tiki_superfamily-ChaN	204.6	47.4	1140	0	0	0	uncharacterized iron-regulated protein	COG3016	me2	me2	me2_12	Armatimonadota-sp-002	ArmatimonadotaOTU3like
iron_aquisition-heme_transport	Ga0308399_10014268	PF04187-Haem_binding_uptake-Tiki_superfamily-ChaN	204.6	47.4	1141	0	0	0	uncharacterized iron-regulated protein	COG3016	OS1260	OS1260	OS1260_20	Armatimonadota-sp-002	ArmatimonadotaOTU3like
iron_aquisition-heme_transport	Ga0308400_100045112	PF04187-Haem_binding_uptake-Tiki_superfamily-ChaN	204.6	47.4	1142	0	0	0	uncharacterized iron-regulated protein	COG3016	OS1265	OS1265	OS1265_25	Armatimonadota-sp-002	ArmatimonadotaOTU3like
iron_aquisition-heme_transport	Ga0308403_10033452	PF04187-Haem_binding_uptake-Tiki_superfamily-ChaN	204.6	47.4	1144	0	0	0	uncharacterized iron-regulated protein	COG3016	OSM3	OSM3	OSM3_2	Armatimonadota-sp-002	ArmatimonadotaOTU3like
iron_aquisition-heme_transport	Ga0308404_10016824	PF04187-Haem_binding_uptake-Tiki_superfamily-ChaN	204.6	47.4	1145	0	0	0	uncharacterized iron-regulated protein	COG3016	OSM4	OSM4	OSM4_2	Armatimonadota-sp-002	ArmatimonadotaOTU3like
iron_aquisition-heme_transport	Ga0308405_10013326	PF04187-Haem_binding_uptake-Tiki_superfamily-ChaN	204.6	47.4	1146	0	0	0	uncharacterized iron-regulated protein	COG3016	MS13	MS13	MS13_13	Armatimonadota-sp-002	ArmatimonadotaOTU3like
iron_aquisition-heme_transport	Ga0308407_10003407	PF04187-Haem_binding_uptake-Tiki_superfamily-ChaN	204.6	47.4	1148	0	0	0	uncharacterized iron-regulated protein	COG3016	MSe2	MSe2	MSe2_18	Armatimonadota-sp-002	ArmatimonadotaOTU3like
iron_aquisition-heme_transport	Ga0308408_10015625	PF04187-Haem_binding_uptake-Tiki_superfamily-ChaN	204.6	47.4	1149	0	0	0	uncharacterized iron-regulated protein	COG3016	MSe3	MSe3	MSe3_8	Armatimonadota-sp-002	ArmatimonadotaOTU3like
iron_aquisition-heme_transport	Ga0308409_10039575	PF04187-Haem_binding_uptake-Tiki_superfamily-ChaN	204.6	47.4	1150	0	0	0	uncharacterized iron-regulated protein	COG3016	MSe4	MSe4	MSe4_15	Armatimonadota-sp-002	ArmatimonadotaOTU3like
iron_aquisition-heme_transport	Ga0308420_10051636	PF04187-Haem_binding_uptake-Tiki_superfamily-ChaN	204.6	47.4	1155	0	0	0	uncharacterized iron-regulated protein	COG3016	MS55	MS55	MS55_51	Armatimonadota-sp-002	ArmatimonadotaOTU3like
iron_aquisition-heme_transport	Ga0308421_100020332	PF04187-Haem_binding_uptake-Tiki_superfamily-ChaN	204.6	47.4	1156	0	0	0	uncharacterized iron-regulated protein	COG3016	MS60	MS60	MS60_15	Armatimonadota-sp-002	ArmatimonadotaOTU3like
iron_aquisition-heme_transport	Ga0308407_10060262	PF04187-Haem_binding_uptake-Tiki_superfamily-ChaN	201.5	47.4	1162	0	0	0	uncharacterized iron-regulated protein	COG3016	MSe2	MSe2	MSe2_18	Armatimonadota-sp-002	ArmatimonadotaOTU3like
iron_aquisition-heme_transport	Ga0308420_10140502	PF04187-Haem_binding_uptake-Tiki_superfamily-ChaN	200.2	47.4	1165	0	0	0	uncharacterized iron-regulated protein	COG3016	MS55	MS55	MS55_51	Armatimonadota-sp-002	ArmatimonadotaOTU3like
iron_aquisition-heme_transport	Ga0308418_10032324	PF04187-Haem_binding_uptake-Tiki_superfamily-ChaN	199.7	47.4	1179	0	0	0	uncharacterized iron-regulated protein	COG3016	R4cd	R4cd	R4cd_1	Armatimonadota-sp-002	ArmatimonadotaOTU3like
iron_aquisition-heme_transport	Ga0308391_10007992	PF04187-Haem_binding_uptake-Tiki_superfamily-ChaN	198.4	47.4	1183	0	0	0	uncharacterized iron-regulated protein	COG3016	t1	t1	t1_22	Armatimonadota-sp-002	ArmatimonadotaOTU3like
iron_aquisition-heme_transport	Ga0308405_10074132	PF04187-Haem_binding_uptake-Tiki_superfamily-ChaN	197.4	47.4	1188	0	0	0	uncharacterized iron-regulated protein	COG3016	MS13	MS13	MS13_13	Armatimonadota-sp-002	ArmatimonadotaOTU3like
iron_aquisition-heme_transport	Ga0308408_10044251	PF04187-Haem_binding_uptake-Tiki_superfamily-ChaN	172.4	47.4	1280	0	0	0	uncharacterized iron-regulated protein	COG3016	MSe3	MSe3	MSe3_8	Armatimonadota-sp-002	ArmatimonadotaOTU3like
iron_aquisition-heme_transport	Ga0308400_10043291	PF04187-Haem_binding_uptake-Tiki_superfamily-ChaN	162.7	47.4	1301	0	0	0	uncharacterized iron-regulated protein	COG3016	OS1265	OS1265	OS1265_25	Armatimonadota-sp-002	ArmatimonadotaOTU3like
iron_aquisition-iron_transport	Ga0308417_100149411	PF04023-FeoA	92.8	21	1421	0	0	0	DtxR family Mn-dependent transcriptional regulator	KO:K03709	OS65	OS65	OS65_32	Armatimonadota-sp-003	ArmatimonadotaOTU12like
iron_aquisition-iron_transport	Ga0308407_10011361	PF04023-FeoA	92.1	21	1422	0	0	0	DtxR family Mn-dependent transcriptional regulator	KO:K03709	MSe2	MSe2	MSe2_10	Armatimonadota-sp-003	ArmatimonadotaOTU12like
iron_aquisition-iron_transport	Ga0308391_10019319	PF04023-FeoA	91.5	21	1426	0	0	0	DtxR family Mn-dependent transcriptional regulator	KO:K03709	t1	t1	t1_7	Armatimonadota-sp-003	ArmatimonadotaOTU12like
iron_aquisition-iron_transport	Ga0308396_100036919	PF04023-FeoA	91.5	21	1427	0	0	0	DtxR family Mn-dependent transcriptional regulator	KO:K03709	Pe2	Pe2	Pe2_16	Armatimonadota-sp-003	ArmatimonadotaOTU12like
iron_aquisition-iron_transport	Ga0308389_10006429	PF04023-FeoA	91.5	21	1428	0	0	0	DtxR family Mn-dependent transcriptional regulator	KO:K03709	148	sample148	148_34	Armatimonadota-sp-003	ArmatimonadotaOTU12like
iron_aquisition-iron_transport	Ga0308394_100034710	PF04023-FeoA	91.4	21	1429	0	0	0	DtxR family Mn-dependent transcriptional regulator	KO:K03709	me2	me2	me2_8	Armatimonadota-sp-003	ArmatimonadotaOTU12like
iron_aquisition-iron_transport	Ga0308397_10008115	PF04023-FeoA	91.4	21	1430	0	0	0	DtxR family Mn-dependent transcriptional regulator	KO:K03709	T8	T8	T8_23	Armatimonadota-sp-003	ArmatimonadotaOTU12like
iron_aquisition-iron_transport	Ga0308405_100036311	PF04023-FeoA	91.4	21	1431	0	0	0	DtxR family Mn-dependent transcriptional regulator	KO:K03709	MS13	MS13	MS13_14	Armatimonadota-sp-003	ArmatimonadotaOTU12like
iron_aquisition-iron_transport	Ga0308406_100052511	PF04023-FeoA	91.4	21	1432	0	0	0	DtxR family Mn-dependent transcriptional regulator	KO:K03709	MSe1	MSe1	MSe1_4	Armatimonadota-sp-003	ArmatimonadotaOTU12like
iron_aquisition-iron_transport	Ga0308409_10005515	PF04023-FeoA	91.4	21	1433	0	0	0	DtxR family Mn-dependent transcriptional regulator	KO:K03709	MSe4	MSe4	MSe4_6	Armatimonadota-sp-003	ArmatimonadotaOTU12like
iron_aquisition-iron_transport	Ga0308413_003528_4_1035	PF04023-FeoA	91.4	21	1434	0	0	0	DtxR family Mn-dependent transcriptional regulator	KO:K03709	t10cd	t10cd	t10cd_41	Armatimonadota-sp-003	ArmatimonadotaOTU12like
iron_aquisition-iron_transport	Ga0308418_10009063	PF04023-FeoA	91.4	21	1435	0	0	0	DtxR family Mn-dependent transcriptional regulator	KO:K03709	R4cd	R4cd	R4cd_15	Armatimonadota-sp-003	ArmatimonadotaOTU12like
iron_aquisition-iron_transport	Ga0308421_10006875	PF04023-FeoA	91.4	21	1436	0	0	0	DtxR family Mn-dependent transcriptional regulator	KO:K03709	MS60	MS60	MS60_13	Armatimonadota-sp-003	ArmatimonadotaOTU12like
iron_aquisition-iron_transport	Ga0308393_100071111	PF04023-FeoA	91.4	21	1437	0	0	0	DtxR family Mn-dependent transcriptional regulator	KO:K03709	ee2	ee2	ee2_18	Armatimonadota-sp-003	ArmatimonadotaOTU12like
iron_aquisition-iron_transport	Ga0308398_10037575	PF04023-FeoA	91.3	21	1438	0	0	0	DtxR family Mn-dependent transcriptional regulator	KO:K03709	T9	T9	T9_28	Armatimonadota-sp-003	ArmatimonadotaOTU12like
iron_aquisition-iron_transport	Ga0308390_10035645	PF04023-FeoA	91.1	21	1439	0	0	0	DtxR family Mn-dependent transcriptional regulator	KO:K03709	149	sample149	149_2	Armatimonadota-sp-003	ArmatimonadotaOTU12like
iron_aquisition-iron_transport	Ga0308408_10032745	PF04023-FeoA	91.1	21	1440	0	0	0	DtxR family Mn-dependent transcriptional regulator	KO:K03709	MSe3	MSe3	MSe3_5	Armatimonadota-sp-003	ArmatimonadotaOTU12like
iron_aquisition-iron_transport	Ga0308411_100019742	PF04023-FeoA	91.1	21	1441	0	0	0	DtxR family Mn-dependent transcriptional regulator	KO:K03709	OST2bottomlayer	OST2bottomlayer	OST2bottomlayer_67	Armatimonadota-sp-003	ArmatimonadotaOTU12like
iron_aquisition-iron_transport	Ga0308392_10017043	PF04023-FeoA	91.1	21	1442	0	0	0	DtxR family Mn-dependent transcriptional regulator	KO:K03709	m2	m2	m2_28	Armatimonadota-sp-003	ArmatimonadotaOTU12like
iron_aquisition-iron_transport	Ga0308419_10047029	PF04023-FeoA	91.1	21	1444	0	0	0	DtxR family Mn-dependent transcriptional regulator	KO:K03709	MS50	MS50	MS50_43	Armatimonadota-sp-003	ArmatimonadotaOTU12like
iron_aquisition-iron_transport	Ga0308414_10061891	PF04023-FeoA	87.4	21	1445	0	0	0	DtxR family Mn-dependent transcriptional regulator	KO:K03709	OS50	OS50	OS50_26	Armatimonadota-sp-003	ArmatimonadotaOTU12like
iron_aquisition-iron_transport	Ga0308395_100134811	PF04023-FeoA	67.7	21	1561	0	0	0	DtxR family Mn-dependent transcriptional regulator	KO:K03709	P4	P4	P4_16	Armatimonadota-sp-003	ArmatimonadotaOTU12like
iron_aquisition-iron_transport	Ga0308400_10068142	PF04023-FeoA	57.9	21	1817	0	0	0	DtxR family Mn-dependent transcriptional regulator/ferrous iron transport protein A	KO:K03709,KO:K04758	OS1265	OS1265	OS1265_25	Armatimonadota-sp-002	ArmatimonadotaOTU3like
iron_aquisition-iron_transport	Ga0308418_100005446	PF04023-FeoA	56.4	21	1837	0	0	0	DtxR family Mn-dependent transcriptional regulator/ferrous iron transport protein A	KO:K03709,KO:K04758	R4cd	R4cd	R4cd_1	Armatimonadota-sp-002	ArmatimonadotaOTU3like
iron_aquisition-iron_transport	Ga0308421_10020746	PF04023-FeoA	56.1	21	1843	0	0	0	DtxR family Mn-dependent transcriptional regulator/ferrous iron transport protein A	KO:K03709,KO:K04758	MS60	MS60	MS60_15	Armatimonadota-sp-002	ArmatimonadotaOTU3like
iron_aquisition-iron_transport	Ga0308405_10049186	PF04023-FeoA	56.1	21	1845	0	0	0	DtxR family Mn-dependent transcriptional regulator/ferrous iron transport protein A	KO:K03709,KO:K04758	MS13	MS13	MS13_13	Armatimonadota-sp-002	ArmatimonadotaOTU3like
iron_aquisition-iron_transport	Ga0308404_10021251	PF04023-FeoA	55.9	21	1848	0	0	0	DtxR family Mn-dependent transcriptional regulator/ferrous iron transport protein A	KO:K03709,KO:K04758	OSM4	OSM4	OSM4_2	Armatimonadota-sp-002	ArmatimonadotaOTU3like
iron_aquisition-iron_transport	Ga0308399_10060645	PF04023-FeoA	55.1	21	1849	0	0	0	DtxR family Mn-dependent transcriptional regulator	KO:K03709	OS1260	OS1260	OS1260_24	Armatimonadota-sp-003	ArmatimonadotaOTU12like
iron_aquisition-iron_transport	Ga0308404_10059474	PF04023-FeoA	55.1	21	1850	0	0	0	DtxR family Mn-dependent transcriptional regulator	KO:K03709	OSM4	OSM4	OSM4_10	Armatimonadota-sp-003	ArmatimonadotaOTU12like
iron_gene_regulation	Ga0308310_100068014	PF02742-Iron_dependent_repressor-dtxR_family_metal_binding_domain	92.2	20.7	1887	0	0	0	DtxR family Mn-dependent transcriptional regulator	KO:K03709	MS65	MS65	MS65_4	Armatimonadota-sp-003	ArmatimonadotaOTU12like
iron_gene_regulation	Ga0308389_10008716	PF02742-Iron_dependent_repressor-dtxR_family_metal_binding_domain	92.2	20.7	1888	0	0	0	DtxR family Mn-dependent transcriptional regulator	KO:K03709	148	sample148	148_34	Armatimonadota-sp-003	ArmatimonadotaOTU12like
iron_gene_regulation	Ga0308390_100172913	PF02742-Iron_dependent_repressor-dtxR_family_metal_binding_domain	92.2	20.7	1889	0	0	0	DtxR family Mn-dependent transcriptional regulator	KO:K03709	149	sample149	149_2	Armatimonadota-sp-003	ArmatimonadotaOTU12like
iron_gene_regulation	Ga0308391_10015322	PF02742-Iron_dependent_repressor-dtxR_family_metal_binding_domain	92.2	20.7	1890	0	0	0	DtxR family Mn-dependent transcriptional regulator	KO:K03709	t1	t1	t1_7	Armatimonadota-sp-003	ArmatimonadotaOTU12like
iron_gene_regulation	Ga0308392_10017866	PF02742-Iron_dependent_repressor-dtxR_family_metal_binding_domain	92.2	20.7	1891	0	0	0	DtxR family Mn-dependent transcriptional regulator	KO:K03709	m2	m2	m2_28	Armatimonadota-sp-003	ArmatimonadotaOTU12like
iron_gene_regulation	Ga0308393_100055810	PF02742-Iron_dependent_repressor-dtxR_family_metal_binding_domain	92.2	20.7	1892	0	0	0	DtxR family Mn-dependent transcriptional regulator	KO:K03709	ee2	ee2	ee2_18	Armatimonadota-sp-003	ArmatimonadotaOTU12like
iron_gene_regulation	Ga0308394_100076014	PF02742-Iron_dependent_repressor-dtxR_family_metal_binding_domain	92.2	20.7	1893	0	0	0	DtxR family Mn-dependent transcriptional regulator	KO:K03709	me2	me2	me2_8	Armatimonadota-sp-003	ArmatimonadotaOTU12like
iron_gene_regulation	Ga0308395_10009606	PF02742-Iron_dependent_repressor-dtxR_family_metal_binding_domain	92.2	20.7	1894	0	0	0	DtxR family Mn-dependent transcriptional regulator	KO:K03709	P4	P4	P4_16	Armatimonadota-sp-003	ArmatimonadotaOTU12like
iron_gene_regulation	Ga0308396_100066314	PF02742-Iron_dependent_repressor-dtxR_family_metal_binding_domain	92.2	20.7	1895	0	0	0	DtxR family Mn-dependent transcriptional regulator	KO:K03709	Pe2	Pe2	Pe2_16	Armatimonadota-sp-003	ArmatimonadotaOTU12like
iron_gene_regulation	Ga0308397_100007112	PF02742-Iron_dependent_repressor-dtxR_family_metal_binding_domain	92.2	20.7	1896	0	0	0	DtxR family Mn-dependent transcriptional regulator	KO:K03709	T8	T8	T8_23	Armatimonadota-sp-003	ArmatimonadotaOTU12like
iron_gene_regulation	Ga0308398_100002596	PF02742-Iron_dependent_repressor-dtxR_family_metal_binding_domain	92.2	20.7	1897	0	0	0	DtxR family Mn-dependent transcriptional regulator	KO:K03709	T9	T9	T9_28	Armatimonadota-sp-003	ArmatimonadotaOTU12like
iron_gene_regulation	Ga0308399_100047513	PF02742-Iron_dependent_repressor-dtxR_family_metal_binding_domain	92.2	20.7	1898	0	0	0	DtxR family Mn-dependent transcriptional regulator	KO:K03709	OS1260	OS1260	OS1260_24	Armatimonadota-sp-003	ArmatimonadotaOTU12like
iron_gene_regulation	Ga0308400_10013186	PF02742-Iron_dependent_repressor-dtxR_family_metal_binding_domain	92.2	20.7	1899	0	0	0	DtxR family Mn-dependent transcriptional regulator	KO:K03709	OS1265	OS1265	OS1265_7	Armatimonadota-sp-003	ArmatimonadotaOTU12like
iron_gene_regulation	Ga0308401_10026136	PF02742-Iron_dependent_repressor-dtxR_family_metal_binding_domain	92.2	20.7	1900	0	0	0	DtxR family Mn-dependent transcriptional regulator	KO:K03709	OSM1	OSM1	OSM1_3	Armatimonadota-sp-003	ArmatimonadotaOTU12like
iron_gene_regulation	Ga0308402_10010776	PF02742-Iron_dependent_repressor-dtxR_family_metal_binding_domain	92.2	20.7	1901	0	0	0	DtxR family Mn-dependent transcriptional regulator	KO:K03709	OSM2	OSM2	OSM2_2	Armatimonadota-sp-003	ArmatimonadotaOTU12like
iron_gene_regulation	Ga0308403_10032026	PF02742-Iron_dependent_repressor-dtxR_family_metal_binding_domain	92.2	20.7	1902	0	0	0	DtxR family Mn-dependent transcriptional regulator	KO:K03709	OSM3	OSM3	OSM3_9	Armatimonadota-sp-003	ArmatimonadotaOTU12like
iron_gene_regulation	Ga0308404_10004426	PF02742-Iron_dependent_repressor-dtxR_family_metal_binding_domain	92.2	20.7	1903	0	0	0	DtxR family Mn-dependent transcriptional regulator	KO:K03709	OSM4	OSM4	OSM4_10	Armatimonadota-sp-003	ArmatimonadotaOTU12like
iron_gene_regulation	Ga0308405_100044021	PF02742-Iron_dependent_repressor-dtxR_family_metal_binding_domain	92.2	20.7	1904	0	0	0	DtxR family Mn-dependent transcriptional regulator	KO:K03709	MS13	MS13	MS13_14	Armatimonadota-sp-003	ArmatimonadotaOTU12like
iron_gene_regulation	Ga0308406_100080113	PF02742-Iron_dependent_repressor-dtxR_family_metal_binding_domain	92.2	20.7	1905	0	0	0	DtxR family Mn-dependent transcriptional regulator	KO:K03709	MSe1	MSe1	MSe1_4	Armatimonadota-sp-003	ArmatimonadotaOTU12like
iron_gene_regulation	Ga0308407_100068117	PF02742-Iron_dependent_repressor-dtxR_family_metal_binding_domain	92.2	20.7	1906	0	0	0	DtxR family Mn-dependent transcriptional regulator	KO:K03709	MSe2	MSe2	MSe2_10	Armatimonadota-sp-003	ArmatimonadotaOTU12like
iron_gene_regulation	Ga0308408_100009051	PF02742-Iron_dependent_repressor-dtxR_family_metal_binding_domain	92.2	20.7	1907	0	0	0	DtxR family Mn-dependent transcriptional regulator	KO:K03709	MSe3	MSe3	MSe3_5	Armatimonadota-sp-003	ArmatimonadotaOTU12like
iron_gene_regulation	Ga0308409_10004796	PF02742-Iron_dependent_repressor-dtxR_family_metal_binding_domain	92.2	20.7	1908	0	0	0	DtxR family Mn-dependent transcriptional regulator	KO:K03709	MSe4	MSe4	MSe4_6	Armatimonadota-sp-003	ArmatimonadotaOTU12like
iron_gene_regulation	Ga0308411_100019516	PF02742-Iron_dependent_repressor-dtxR_family_metal_binding_domain	92.2	20.7	1910	0	0	0	DtxR family Mn-dependent transcriptional regulator	KO:K03709	OST2bottomlayer	OST2bottomlayer	OST2bottomlayer_67	Armatimonadota-sp-003	ArmatimonadotaOTU12like
iron_gene_regulation	Ga0308412_100122813	PF02742-Iron_dependent_repressor-dtxR_family_metal_binding_domain	92.2	20.7	1911	0	0	0	DtxR family Mn-dependent transcriptional regulator	KO:K03709	OSTbottomlayer	OSTbottomlayer	OSTbottomlayer_40	Armatimonadota-sp-003	ArmatimonadotaOTU12like
iron_gene_regulation	Ga0308413_001228_8298_9011	PF02742-Iron_dependent_repressor-dtxR_family_metal_binding_domain	92.2	20.7	1912	0	0	0	DtxR family Mn-dependent transcriptional regulator	KO:K03709	t10cd	t10cd	t10cd_41	Armatimonadota-sp-003	ArmatimonadotaOTU12like
iron_gene_regulation	Ga0308416_10027994	PF02742-Iron_dependent_repressor-dtxR_family_metal_binding_domain	92.2	20.7	1913	0	0	0	DtxR family Mn-dependent transcriptional regulator	KO:K03709	OS60	OS60	OS60_15	Armatimonadota-sp-003	ArmatimonadotaOTU12like
iron_gene_regulation	Ga0308417_10044346	PF02742-Iron_dependent_repressor-dtxR_family_metal_binding_domain	92.2	20.7	1914	0	0	0	DtxR family Mn-dependent transcriptional regulator	KO:K03709	OS65	OS65	OS65_32	Armatimonadota-sp-003	ArmatimonadotaOTU12like
iron_gene_regulation	Ga0308418_10012496	PF02742-Iron_dependent_repressor-dtxR_family_metal_binding_domain	92.2	20.7	1915	0	0	0	DtxR family Mn-dependent transcriptional regulator	KO:K03709	R4cd	R4cd	R4cd_15	Armatimonadota-sp-003	ArmatimonadotaOTU12like
iron_gene_regulation	Ga0308419_10002186	PF02742-Iron_dependent_repressor-dtxR_family_metal_binding_domain	92.2	20.7	1916	0	0	0	DtxR family Mn-dependent transcriptional regulator	KO:K03709	MS50	MS50	MS50_43	Armatimonadota-sp-003	ArmatimonadotaOTU12like
iron_gene_regulation	Ga0308420_10038535	PF02742-Iron_dependent_repressor-dtxR_family_metal_binding_domain	92.2	20.7	1917	0	0	0	DtxR family Mn-dependent transcriptional regulator	KO:K03709	MS55	MS55	MS55_42	Armatimonadota-sp-003	ArmatimonadotaOTU12like
iron_gene_regulation	Ga0308421_100058214	PF02742-Iron_dependent_repressor-dtxR_family_metal_binding_domain	92.2	20.7	1918	0	0	0	DtxR family Mn-dependent transcriptional regulator	KO:K03709	MS60	MS60	MS60_13	Armatimonadota-sp-003	ArmatimonadotaOTU12like
iron_gene_regulation	Ga0308414_10045866	PF02742-Iron_dependent_repressor-dtxR_family_metal_binding_domain	92.2	20.7	1992	0	0	0	DtxR family Mn-dependent transcriptional regulator	KO:K03709	OS50	OS50	OS50_26	Armatimonadota-sp-003	ArmatimonadotaOTU12like
iron_aquisition-iron_transport	Ga0308310_100068010	PF04023-FeoA	50	21	2040	0	0	0	ferrous iron transport protein A	KO:K04758	MS65	MS65	MS65_4	Armatimonadota-sp-003	ArmatimonadotaOTU12like
iron_aquisition-iron_transport	Ga0308389_100087110	PF04023-FeoA	50	21	2041	0	0	0	ferrous iron transport protein A	KO:K04758	148	sample148	148_34	Armatimonadota-sp-003	ArmatimonadotaOTU12like
iron_aquisition-iron_transport	Ga0308390_10017299	PF04023-FeoA	50	21	2042	0	0	0	ferrous iron transport protein A	KO:K04758	149	sample149	149_2	Armatimonadota-sp-003	ArmatimonadotaOTU12like
iron_aquisition-iron_transport	Ga0308391_10015326	PF04023-FeoA	50	21	2043	0	0	0	ferrous iron transport protein A	KO:K04758	t1	t1	t1_7	Armatimonadota-sp-003	ArmatimonadotaOTU12like
iron_aquisition-iron_transport	Ga0308392_100178610	PF04023-FeoA	50	21	2044	0	0	0	ferrous iron transport protein A	KO:K04758	m2	m2	m2_28	Armatimonadota-sp-003	ArmatimonadotaOTU12like
iron_aquisition-iron_transport	Ga0308393_100055814	PF04023-FeoA	50	21	2045	0	0	0	ferrous iron transport protein A	KO:K04758	ee2	ee2	ee2_18	Armatimonadota-sp-003	ArmatimonadotaOTU12like
iron_aquisition-iron_transport	Ga0308394_100076010	PF04023-FeoA	50	21	2046	0	0	0	ferrous iron transport protein A	KO:K04758	me2	me2	me2_8	Armatimonadota-sp-003	ArmatimonadotaOTU12like
iron_aquisition-iron_transport	Ga0308395_100096010	PF04023-FeoA	50	21	2047	0	0	0	ferrous iron transport protein A	KO:K04758	P4	P4	P4_16	Armatimonadota-sp-003	ArmatimonadotaOTU12like
iron_aquisition-iron_transport	Ga0308396_100066310	PF04023-FeoA	50	21	2048	0	0	0	ferrous iron transport protein A	KO:K04758	Pe2	Pe2	Pe2_16	Armatimonadota-sp-003	ArmatimonadotaOTU12like
iron_aquisition-iron_transport	Ga0308397_100007116	PF04023-FeoA	50	21	2049	0	0	0	ferrous iron transport protein A	KO:K04758	T8	T8	T8_23	Armatimonadota-sp-003	ArmatimonadotaOTU12like
iron_aquisition-iron_transport	Ga0308398_100002592	PF04023-FeoA	50	21	2050	0	0	0	ferrous iron transport protein A	KO:K04758	T9	T9	T9_28	Armatimonadota-sp-003	ArmatimonadotaOTU12like
iron_aquisition-iron_transport	Ga0308399_10004759	PF04023-FeoA	50	21	2051	0	0	0	ferrous iron transport protein A	KO:K04758	OS1260	OS1260	OS1260_24	Armatimonadota-sp-003	ArmatimonadotaOTU12like
iron_aquisition-iron_transport	Ga0308400_10013182	PF04023-FeoA	50	21	2052	0	0	0	ferrous iron transport protein A	KO:K04758	OS1265	OS1265	OS1265_7	Armatimonadota-sp-003	ArmatimonadotaOTU12like
iron_aquisition-iron_transport	Ga0308401_10026132	PF04023-FeoA	50	21	2053	0	0	0	ferrous iron transport protein A	KO:K04758	OSM1	OSM1	OSM1_3	Armatimonadota-sp-003	ArmatimonadotaOTU12like
iron_aquisition-iron_transport	Ga0308402_10010772	PF04023-FeoA	50	21	2054	0	0	0	ferrous iron transport protein A	KO:K04758	OSM2	OSM2	OSM2_2	Armatimonadota-sp-003	ArmatimonadotaOTU12like
iron_aquisition-iron_transport	Ga0308403_10032022	PF04023-FeoA	50	21	2055	0	0	0	ferrous iron transport protein A	KO:K04758	OSM3	OSM3	OSM3_9	Armatimonadota-sp-003	ArmatimonadotaOTU12like
iron_aquisition-iron_transport	Ga0308404_100044210	PF04023-FeoA	50	21	2056	0	0	0	ferrous iron transport protein A	KO:K04758	OSM4	OSM4	OSM4_10	Armatimonadota-sp-003	ArmatimonadotaOTU12like
iron_aquisition-iron_transport	Ga0308405_100044017	PF04023-FeoA	50	21	2057	0	0	0	ferrous iron transport protein A	KO:K04758	MS13	MS13	MS13_14	Armatimonadota-sp-003	ArmatimonadotaOTU12like
iron_aquisition-iron_transport	Ga0308406_10008019	PF04023-FeoA	50	21	2058	0	0	0	ferrous iron transport protein A	KO:K04758	MSe1	MSe1	MSe1_4	Armatimonadota-sp-003	ArmatimonadotaOTU12like
iron_aquisition-iron_transport	Ga0308407_100068113	PF04023-FeoA	50	21	2059	0	0	0	ferrous iron transport protein A	KO:K04758	MSe2	MSe2	MSe2_10	Armatimonadota-sp-003	ArmatimonadotaOTU12like
iron_aquisition-iron_transport	Ga0308408_100009047	PF04023-FeoA	50	21	2060	0	0	0	ferrous iron transport protein A	KO:K04758	MSe3	MSe3	MSe3_5	Armatimonadota-sp-003	ArmatimonadotaOTU12like
iron_aquisition-iron_transport	Ga0308409_100047910	PF04023-FeoA	50	21	2061	0	0	0	ferrous iron transport protein A	KO:K04758	MSe4	MSe4	MSe4_6	Armatimonadota-sp-003	ArmatimonadotaOTU12like
iron_aquisition-iron_transport	Ga0308411_1000195110	PF04023-FeoA	50	21	2063	0	0	0	ferrous iron transport protein A	KO:K04758	OST2bottomlayer	OST2bottomlayer	OST2bottomlayer_67	Armatimonadota-sp-003	ArmatimonadotaOTU12like
iron_aquisition-iron_transport	Ga0308412_10012289	PF04023-FeoA	50	21	2064	0	0	0	ferrous iron transport protein A	KO:K04758	OSTbottomlayer	OSTbottomlayer	OSTbottomlayer_40	Armatimonadota-sp-003	ArmatimonadotaOTU12like
iron_aquisition-iron_transport	Ga0308413_001228_5854_6135	PF04023-FeoA	50	21	2065	0	0	0	Fe2+ transport system protein FeoA	COG1918	t10cd	t10cd	t10cd_41	Armatimonadota-sp-003	ArmatimonadotaOTU12like
iron_aquisition-iron_transport	Ga0308414_10045862	PF04023-FeoA	50	21	2066	0	0	0	ferrous iron transport protein A	KO:K04758	OS50	OS50	OS50_26	Armatimonadota-sp-003	ArmatimonadotaOTU12like
iron_aquisition-iron_transport	Ga0308416_10027998	PF04023-FeoA	50	21	2067	0	0	0	ferrous iron transport protein A	KO:K04758	OS60	OS60	OS60_15	Armatimonadota-sp-003	ArmatimonadotaOTU12like
iron_aquisition-iron_transport	Ga0308417_100443410	PF04023-FeoA	50	21	2068	0	0	0	ferrous iron transport protein A	KO:K04758	OS65	OS65	OS65_32	Armatimonadota-sp-003	ArmatimonadotaOTU12like
iron_aquisition-iron_transport	Ga0308418_100124910	PF04023-FeoA	50	21	2069	0	0	0	ferrous iron transport protein A	KO:K04758	R4cd	R4cd	R4cd_15	Armatimonadota-sp-003	ArmatimonadotaOTU12like
iron_aquisition-iron_transport	Ga0308419_100021810	PF04023-FeoA	50	21	2070	0	0	0	ferrous iron transport protein A	KO:K04758	MS50	MS50	MS50_43	Armatimonadota-sp-003	ArmatimonadotaOTU12like
iron_aquisition-iron_transport	Ga0308420_10038539	PF04023-FeoA	50	21	2071	0	0	0	ferrous iron transport protein A	KO:K04758	MS55	MS55	MS55_42	Armatimonadota-sp-003	ArmatimonadotaOTU12like
iron_aquisition-iron_transport	Ga0308421_100058210	PF04023-FeoA	50	21	2072	0	0	0	ferrous iron transport protein A	KO:K04758	MS60	MS60	MS60_13	Armatimonadota-sp-003	ArmatimonadotaOTU12like
iron_gene_regulation	Ga0308414_10125021	PF02742-Iron_dependent_repressor-dtxR_family_metal_binding_domain	73.9	20.7	2780	0	0	0	DtxR family Mn-dependent transcriptional regulator	KO:K03709	OS50	OS50	OS50_26	Armatimonadota-sp-003	ArmatimonadotaOTU12like
iron_aquisition-iron_transport	Ga0308398_10050491	PF07664-FeoB_C	57.4	27.1	3078	0	0	0	ferrous iron transport protein B	KO:K04759	T9	T9	T9_28	Armatimonadota-sp-003	ArmatimonadotaOTU12like
iron_aquisition-iron_transport	Ga0308408_10011101	PF07664-FeoB_C	57.3	27.1	3081	0	0	0	ferrous iron transport protein B	KO:K04759	MSe3	MSe3	MSe3_5	Armatimonadota-sp-003	ArmatimonadotaOTU12like
iron_aquisition-iron_transport	Ga0308396_100036920	PF02421-FeoB_N	198.6	120.4	3125	0	0	0	ferrous iron transport protein B	KO:K04759	Pe2	Pe2	Pe2_16	Armatimonadota-sp-003	ArmatimonadotaOTU12like
iron_aquisition-iron_transport	Ga0308406_100052510	PF02421-FeoB_N	198.6	120.4	3126	0	0	0	ferrous iron transport protein B	KO:K04759	MSe1	MSe1	MSe1_4	Armatimonadota-sp-003	ArmatimonadotaOTU12like
iron_aquisition-iron_transport	Ga0308417_100149410	PF02421-FeoB_N	198.6	120.4	3127	0	0	0	ferrous iron transport protein B	KO:K04759	OS65	OS65	OS65_32	Armatimonadota-sp-003	ArmatimonadotaOTU12like
iron_aquisition-iron_transport	Ga0308405_100036310	PF02421-FeoB_N	198.6	120.4	3128	0	0	0	ferrous iron transport protein B	KO:K04759	MS13	MS13	MS13_14	Armatimonadota-sp-003	ArmatimonadotaOTU12like
iron_aquisition-iron_transport	Ga0308393_100071110	PF02421-FeoB_N	198.6	120.4	3129	0	0	0	ferrous iron transport protein B	KO:K04759	ee2	ee2	ee2_18	Armatimonadota-sp-003	ArmatimonadotaOTU12like
iron_aquisition-iron_transport	Ga0308394_10003479	PF02421-FeoB_N	198.6	120.4	3130	0	0	0	ferrous iron transport protein B	KO:K04759	me2	me2	me2_8	Armatimonadota-sp-003	ArmatimonadotaOTU12like
iron_aquisition-iron_transport	Ga0308409_10005516	PF02421-FeoB_N	198.6	120.4	3131	0	0	0	ferrous iron transport protein B	KO:K04759	MSe4	MSe4	MSe4_6	Armatimonadota-sp-003	ArmatimonadotaOTU12like
iron_aquisition-iron_transport	Ga0308413_003528_1083_3224	PF02421-FeoB_N	198.6	120.4	3132	0	0	0	ferrous iron transport protein B	KO:K04759	t10cd	t10cd	t10cd_41	Armatimonadota-sp-003	ArmatimonadotaOTU12like
iron_aquisition-iron_transport	Ga0308418_10009064	PF02421-FeoB_N	198.6	120.4	3133	0	0	0	ferrous iron transport protein B	KO:K04759	R4cd	R4cd	R4cd_15	Armatimonadota-sp-003	ArmatimonadotaOTU12like
iron_aquisition-iron_transport	Ga0308389_100064210	PF02421-FeoB_N	198.6	120.4	3134	0	0	0	ferrous iron transport protein B	KO:K04759	148	sample148	148_34	Armatimonadota-sp-003	ArmatimonadotaOTU12like
iron_aquisition-iron_transport	Ga0308395_100134810	PF02421-FeoB_N	198.6	120.4	3135	0	0	0	ferrous iron transport protein B	KO:K04759	P4	P4	P4_16	Armatimonadota-sp-003	ArmatimonadotaOTU12like
iron_aquisition-iron_transport	Ga0308397_10008116	PF02421-FeoB_N	198.6	120.4	3136	0	0	0	ferrous iron transport protein B	KO:K04759	T8	T8	T8_23	Armatimonadota-sp-003	ArmatimonadotaOTU12like
iron_aquisition-iron_transport	Ga0308407_10011362	PF02421-FeoB_N	198.6	120.4	3137	0	0	0	ferrous iron transport protein B	KO:K04759	MSe2	MSe2	MSe2_10	Armatimonadota-sp-003	ArmatimonadotaOTU12like
iron_aquisition-iron_transport	Ga0308411_100019741	PF02421-FeoB_N	198.6	120.4	3138	0	0	0	ferrous iron transport protein B	KO:K04759	OST2bottomlayer	OST2bottomlayer	OST2bottomlayer_67	Armatimonadota-sp-003	ArmatimonadotaOTU12like
iron_aquisition-iron_transport	Ga0308392_10017044	PF02421-FeoB_N	198.6	120.4	3139	0	0	0	ferrous iron transport protein B	KO:K04759	m2	m2	m2_28	Armatimonadota-sp-003	ArmatimonadotaOTU12like
iron_aquisition-iron_transport	Ga0308399_10060644	PF02421-FeoB_N	198.6	120.4	3140	0	0	0	ferrous iron transport protein B	KO:K04759	OS1260	OS1260	OS1260_24	Armatimonadota-sp-003	ArmatimonadotaOTU12like
iron_aquisition-iron_transport	Ga0308404_10059473	PF02421-FeoB_N	198.6	120.4	3141	0	0	0	ferrous iron transport protein B	KO:K04759	OSM4	OSM4	OSM4_10	Armatimonadota-sp-003	ArmatimonadotaOTU12like
iron_aquisition-iron_transport	Ga0308414_10061892	PF02421-FeoB_N	198.6	120.4	3143	0	0	0	ferrous iron transport protein B	KO:K04759	OS50	OS50	OS50_26	Armatimonadota-sp-003	ArmatimonadotaOTU12like
iron_aquisition-iron_transport	Ga0308390_10035644	PF02421-FeoB_N	198.6	120.4	3144	0	0	0	ferrous iron transport protein B	KO:K04759	149	sample149	149_2	Armatimonadota-sp-003	ArmatimonadotaOTU12like
iron_aquisition-iron_transport	Ga0308391_10019318	PF02421-FeoB_N	198.6	120.4	3145	0	0	0	ferrous iron transport protein B	KO:K04759	t1	t1	t1_7	Armatimonadota-sp-003	ArmatimonadotaOTU12like
iron_aquisition-iron_transport	Ga0308419_10047028	PF02421-FeoB_N	198.6	120.4	3146	0	0	0	ferrous iron transport protein B	KO:K04759	MS50	MS50	MS50_43	Armatimonadota-sp-003	ArmatimonadotaOTU12like
iron_aquisition-iron_transport	Ga0308421_10006876	PF02421-FeoB_N	198.6	120.4	3147	0	0	0	ferrous iron transport protein B	KO:K04759	MS60	MS60	MS60_13	Armatimonadota-sp-003	ArmatimonadotaOTU12like
iron_aquisition-iron_transport	Ga0308418_100005447	PF07670-FeoB_gate_nucleoside_recognition	107.2	52	3239	0	0	0	ferrous iron transport protein B	KO:K04759	R4cd	R4cd	R4cd_1	Armatimonadota-sp-002	ArmatimonadotaOTU3like
iron_aquisition-iron_transport	Ga0308421_10020747	PF07670-FeoB_gate_nucleoside_recognition	108.9	52	3248	0	0	0	ferrous iron transport protein B	KO:K04759	MS60	MS60	MS60_15	Armatimonadota-sp-002	ArmatimonadotaOTU3like
iron_aquisition-iron_transport	Ga0308413_001228_6339_7787	PF07670-FeoB_gate_nucleoside_recognition	102.7	52	3269	0	0	0	ferrous iron transport protein B	KO:K04759	t10cd	t10cd	t10cd_41	Armatimonadota-sp-003	ArmatimonadotaOTU12like
iron_aquisition-iron_transport	Ga0308412_10013491	PF07670-FeoB_gate_nucleoside_recognition	58.7	52	3270	0	0	0	ferrous iron transport protein B	KO:K04759	OSTbottomlayer	OSTbottomlayer	OSTbottomlayer_40	Armatimonadota-sp-003	ArmatimonadotaOTU12like
iron_aquisition-iron_transport	Ga0308310_100068012	PF07670-FeoB_gate_nucleoside_recognition	101.7	52	3271	0	0	0	ferrous iron transport protein B	KO:K04759	MS65	MS65	MS65_4	Armatimonadota-sp-003	ArmatimonadotaOTU12like
iron_aquisition-iron_transport	Ga0308389_10008718	PF07670-FeoB_gate_nucleoside_recognition	101.7	52	3272	0	0	0	ferrous iron transport protein B	KO:K04759	148	sample148	148_34	Armatimonadota-sp-003	ArmatimonadotaOTU12like
iron_aquisition-iron_transport	Ga0308390_100172911	PF07670-FeoB_gate_nucleoside_recognition	101.7	52	3273	0	0	0	ferrous iron transport protein B	KO:K04759	149	sample149	149_2	Armatimonadota-sp-003	ArmatimonadotaOTU12like
iron_aquisition-iron_transport	Ga0308391_10015324	PF07670-FeoB_gate_nucleoside_recognition	101.7	52	3274	0	0	0	ferrous iron transport protein B	KO:K04759	t1	t1	t1_7	Armatimonadota-sp-003	ArmatimonadotaOTU12like
iron_aquisition-iron_transport	Ga0308392_10017868	PF07670-FeoB_gate_nucleoside_recognition	101.7	52	3275	0	0	0	ferrous iron transport protein B	KO:K04759	m2	m2	m2_28	Armatimonadota-sp-003	ArmatimonadotaOTU12like
iron_aquisition-iron_transport	Ga0308393_100055812	PF07670-FeoB_gate_nucleoside_recognition	101.7	52	3276	0	0	0	ferrous iron transport protein B	KO:K04759	ee2	ee2	ee2_18	Armatimonadota-sp-003	ArmatimonadotaOTU12like
iron_aquisition-iron_transport	Ga0308394_100076012	PF07670-FeoB_gate_nucleoside_recognition	101.7	52	3277	0	0	0	ferrous iron transport protein B	KO:K04759	me2	me2	me2_8	Armatimonadota-sp-003	ArmatimonadotaOTU12like
iron_aquisition-iron_transport	Ga0308395_10009608	PF07670-FeoB_gate_nucleoside_recognition	101.7	52	3278	0	0	0	ferrous iron transport protein B	KO:K04759	P4	P4	P4_16	Armatimonadota-sp-003	ArmatimonadotaOTU12like
iron_aquisition-iron_transport	Ga0308396_100066312	PF07670-FeoB_gate_nucleoside_recognition	101.7	52	3279	0	0	0	ferrous iron transport protein B	KO:K04759	Pe2	Pe2	Pe2_16	Armatimonadota-sp-003	ArmatimonadotaOTU12like
iron_aquisition-iron_transport	Ga0308397_100007114	PF07670-FeoB_gate_nucleoside_recognition	101.7	52	3280	0	0	0	ferrous iron transport protein B	KO:K04759	T8	T8	T8_23	Armatimonadota-sp-003	ArmatimonadotaOTU12like
iron_aquisition-iron_transport	Ga0308398_100002594	PF07670-FeoB_gate_nucleoside_recognition	101.7	52	3281	0	0	0	ferrous iron transport protein B	KO:K04759	T9	T9	T9_28	Armatimonadota-sp-003	ArmatimonadotaOTU12like
iron_aquisition-iron_transport	Ga0308399_100047511	PF07670-FeoB_gate_nucleoside_recognition	101.7	52	3282	0	0	0	ferrous iron transport protein B	KO:K04759	OS1260	OS1260	OS1260_24	Armatimonadota-sp-003	ArmatimonadotaOTU12like
iron_aquisition-iron_transport	Ga0308400_10013184	PF07670-FeoB_gate_nucleoside_recognition	101.7	52	3283	0	0	0	ferrous iron transport protein B	KO:K04759	OS1265	OS1265	OS1265_7	Armatimonadota-sp-003	ArmatimonadotaOTU12like
iron_aquisition-iron_transport	Ga0308401_10026134	PF07670-FeoB_gate_nucleoside_recognition	101.7	52	3284	0	0	0	ferrous iron transport protein B	KO:K04759	OSM1	OSM1	OSM1_3	Armatimonadota-sp-003	ArmatimonadotaOTU12like
iron_aquisition-iron_transport	Ga0308402_10010774	PF07670-FeoB_gate_nucleoside_recognition	101.7	52	3285	0	0	0	ferrous iron transport protein B	KO:K04759	OSM2	OSM2	OSM2_2	Armatimonadota-sp-003	ArmatimonadotaOTU12like
iron_aquisition-iron_transport	Ga0308403_10032024	PF07670-FeoB_gate_nucleoside_recognition	101.7	52	3286	0	0	0	ferrous iron transport protein B	KO:K04759	OSM3	OSM3	OSM3_9	Armatimonadota-sp-003	ArmatimonadotaOTU12like
iron_aquisition-iron_transport	Ga0308404_10004428	PF07670-FeoB_gate_nucleoside_recognition	101.7	52	3287	0	0	0	ferrous iron transport protein B	KO:K04759	OSM4	OSM4	OSM4_10	Armatimonadota-sp-003	ArmatimonadotaOTU12like
iron_aquisition-iron_transport	Ga0308405_100044019	PF07670-FeoB_gate_nucleoside_recognition	101.7	52	3288	0	0	0	ferrous iron transport protein B	KO:K04759	MS13	MS13	MS13_14	Armatimonadota-sp-003	ArmatimonadotaOTU12like
iron_aquisition-iron_transport	Ga0308406_100080111	PF07670-FeoB_gate_nucleoside_recognition	101.7	52	3289	0	0	0	ferrous iron transport protein B	KO:K04759	MSe1	MSe1	MSe1_4	Armatimonadota-sp-003	ArmatimonadotaOTU12like
iron_aquisition-iron_transport	Ga0308407_100068115	PF07670-FeoB_gate_nucleoside_recognition	101.7	52	3290	0	0	0	ferrous iron transport protein B	KO:K04759	MSe2	MSe2	MSe2_10	Armatimonadota-sp-003	ArmatimonadotaOTU12like
iron_aquisition-iron_transport	Ga0308408_100009049	PF07670-FeoB_gate_nucleoside_recognition	101.7	52	3291	0	0	0	ferrous iron transport protein B	KO:K04759	MSe3	MSe3	MSe3_5	Armatimonadota-sp-003	ArmatimonadotaOTU12like
iron_aquisition-iron_transport	Ga0308409_10004798	PF07670-FeoB_gate_nucleoside_recognition	101.7	52	3292	0	0	0	ferrous iron transport protein B	KO:K04759	MSe4	MSe4	MSe4_6	Armatimonadota-sp-003	ArmatimonadotaOTU12like
iron_aquisition-iron_transport	Ga0308411_100019518	PF07670-FeoB_gate_nucleoside_recognition	101.7	52	3294	0	0	0	ferrous iron transport protein B	KO:K04759	OST2bottomlayer	OST2bottomlayer	OST2bottomlayer_67	Armatimonadota-sp-003	ArmatimonadotaOTU12like
iron_aquisition-iron_transport	Ga0308412_100122811	PF07670-FeoB_gate_nucleoside_recognition	101.7	52	3295	0	0	0	ferrous iron transport protein B	KO:K04759	OSTbottomlayer	OSTbottomlayer	OSTbottomlayer_40	Armatimonadota-sp-003	ArmatimonadotaOTU12like
iron_aquisition-iron_transport	Ga0308414_10045864	PF07670-FeoB_gate_nucleoside_recognition	101.7	52	3296	0	0	0	ferrous iron transport protein B	KO:K04759	OS50	OS50	OS50_26	Armatimonadota-sp-003	ArmatimonadotaOTU12like
iron_aquisition-iron_transport	Ga0308416_10027996	PF07670-FeoB_gate_nucleoside_recognition	101.7	52	3297	0	0	0	ferrous iron transport protein B	KO:K04759	OS60	OS60	OS60_15	Armatimonadota-sp-003	ArmatimonadotaOTU12like
iron_aquisition-iron_transport	Ga0308417_10044348	PF07670-FeoB_gate_nucleoside_recognition	101.7	52	3298	0	0	0	ferrous iron transport protein B	KO:K04759	OS65	OS65	OS65_32	Armatimonadota-sp-003	ArmatimonadotaOTU12like
iron_aquisition-iron_transport	Ga0308418_10012498	PF07670-FeoB_gate_nucleoside_recognition	101.7	52	3299	0	0	0	ferrous iron transport protein B	KO:K04759	R4cd	R4cd	R4cd_15	Armatimonadota-sp-003	ArmatimonadotaOTU12like
iron_aquisition-iron_transport	Ga0308419_10002188	PF07670-FeoB_gate_nucleoside_recognition	101.7	52	3300	0	0	0	ferrous iron transport protein B	KO:K04759	MS50	MS50	MS50_43	Armatimonadota-sp-003	ArmatimonadotaOTU12like
iron_aquisition-iron_transport	Ga0308420_10038537	PF07670-FeoB_gate_nucleoside_recognition	101.7	52	3301	0	0	0	ferrous iron transport protein B	KO:K04759	MS55	MS55	MS55_42	Armatimonadota-sp-003	ArmatimonadotaOTU12like
iron_aquisition-iron_transport	Ga0308421_100058212	PF07670-FeoB_gate_nucleoside_recognition	101.7	52	3302	0	0	0	ferrous iron transport protein B	KO:K04759	MS60	MS60	MS60_13	Armatimonadota-sp-003	ArmatimonadotaOTU12like
iron_aquisition-iron_transport	Ga0308421_10064315	FbpC-iron_uptake_ATPase-rep	318.2	300	5103	0	0	0	multiple sugar transport system ATP-binding protein	KO:K10112	MS60	MS60	MS60_15	Armatimonadota-sp-002	ArmatimonadotaOTU3like
iron_aquisition-iron_transport	Ga0308408_10040905	FbpC-iron_uptake_ATPase-rep	317.2	300	5151	0	0	0	multiple sugar transport system ATP-binding protein	KO:K10112	MSe3	MSe3	MSe3_8	Armatimonadota-sp-002	ArmatimonadotaOTU3like
iron_aquisition-iron_transport	Ga0308421_10009682	FbpC-iron_uptake_ATPase-rep	317.1	300	5161	0	0	0	multiple sugar transport system ATP-binding protein	KO:K10112	MS60	MS60	MS60_15	Armatimonadota-sp-002	ArmatimonadotaOTU3like
iron_aquisition-iron_transport	Ga0308391_10028032	FbpC-iron_uptake_ATPase-rep	316.5	300	5178	0	0	0	multiple sugar transport system ATP-binding protein	KO:K10112	t1	t1	t1_22	Armatimonadota-sp-002	ArmatimonadotaOTU3like
iron_aquisition-iron_transport	Ga0308402_10016555	FbpC-iron_uptake_ATPase-rep	316.5	300	5180	0	0	0	multiple sugar transport system ATP-binding protein	KO:K10112	OSM2	OSM2	OSM2_1	Armatimonadota-sp-002	ArmatimonadotaOTU3like
iron_aquisition-iron_transport	Ga0308407_10068195	FbpC-iron_uptake_ATPase-rep	316	300	5212	0	0	0	multiple sugar transport system ATP-binding protein	KO:K10112	MSe2	MSe2	MSe2_18	Armatimonadota-sp-002	ArmatimonadotaOTU3like
iron_aquisition-iron_transport	Ga0308395_10082974	FbpC-iron_uptake_ATPase-rep	316	300	5214	0	0	0	multiple sugar transport system ATP-binding protein	KO:K10112	P4	P4	P4_30	Armatimonadota-sp-002	ArmatimonadotaOTU3like
iron_aquisition-iron_transport	Ga0308399_10021115	FbpC-iron_uptake_ATPase-rep	315.6	300	5263	0	0	0	multiple sugar transport system ATP-binding protein	KO:K10112	OS1260	OS1260	OS1260_20	Armatimonadota-sp-002	ArmatimonadotaOTU3like
iron_aquisition-iron_transport	Ga0308418_100009018	FbpC-iron_uptake_ATPase-rep	315.5	300	5265	0	0	0	multiple sugar transport system ATP-binding protein	KO:K10112	R4cd	R4cd	R4cd_1	Armatimonadota-sp-002	ArmatimonadotaOTU3like
iron_aquisition-iron_transport	Ga0308407_10033784	FbpC-iron_uptake_ATPase-rep	315.4	300	5273	0	0	0	multiple sugar transport system ATP-binding protein	KO:K10112	MSe2	MSe2	MSe2_10	Armatimonadota-sp-003	ArmatimonadotaOTU12like
iron_aquisition-iron_transport	Ga0308390_10043513	FbpC-iron_uptake_ATPase-rep	315.4	300	5274	0	0	0	multiple sugar transport system ATP-binding protein	KO:K10112	149	sample149	149_2	Armatimonadota-sp-003	ArmatimonadotaOTU12like
iron_aquisition-iron_transport	Ga0308392_100024111	FbpC-iron_uptake_ATPase-rep	315.4	300	5275	0	0	0	multiple sugar transport system ATP-binding protein	KO:K10112	m2	m2	m2_28	Armatimonadota-sp-003	ArmatimonadotaOTU12like
iron_aquisition-iron_transport	Ga0308394_10010133	FbpC-iron_uptake_ATPase-rep	315.4	300	5276	0	0	0	multiple sugar transport system ATP-binding protein	KO:K10112	me2	me2	me2_8	Armatimonadota-sp-003	ArmatimonadotaOTU12like
iron_aquisition-iron_transport	Ga0308395_10029694	FbpC-iron_uptake_ATPase-rep	315.4	300	5277	0	0	0	multiple sugar transport system ATP-binding protein	KO:K10112	P4	P4	P4_16	Armatimonadota-sp-003	ArmatimonadotaOTU12like
iron_aquisition-iron_transport	Ga0308396_10097702	FbpC-iron_uptake_ATPase-rep	315.4	300	5278	0	0	0	multiple sugar transport system ATP-binding protein	KO:K10112	Pe2	Pe2	Pe2_16	Armatimonadota-sp-003	ArmatimonadotaOTU12like
iron_aquisition-iron_transport	Ga0308397_100140111	FbpC-iron_uptake_ATPase-rep	315.4	300	5279	0	0	0	multiple sugar transport system ATP-binding protein	KO:K10112	T8	T8	T8_23	Armatimonadota-sp-003	ArmatimonadotaOTU12like
iron_aquisition-iron_transport	Ga0308398_10008795	FbpC-iron_uptake_ATPase-rep	315.4	300	5280	0	0	0	multiple sugar transport system ATP-binding protein	KO:K10112	T9	T9	T9_28	Armatimonadota-sp-003	ArmatimonadotaOTU12like
iron_aquisition-iron_transport	Ga0308405_10031234	FbpC-iron_uptake_ATPase-rep	315.4	300	5281	0	0	0	multiple sugar transport system ATP-binding protein	KO:K10112	MS13	MS13	MS13_14	Armatimonadota-sp-003	ArmatimonadotaOTU12like
iron_aquisition-iron_transport	Ga0308406_10007993	FbpC-iron_uptake_ATPase-rep	315.4	300	5282	0	0	0	multiple sugar transport system ATP-binding protein	KO:K10112	MSe1	MSe1	MSe1_4	Armatimonadota-sp-003	ArmatimonadotaOTU12like
iron_aquisition-iron_transport	Ga0308408_10008325	FbpC-iron_uptake_ATPase-rep	315.4	300	5283	0	0	0	multiple sugar transport system ATP-binding protein	KO:K10112	MSe3	MSe3	MSe3_5	Armatimonadota-sp-003	ArmatimonadotaOTU12like
iron_aquisition-iron_transport	Ga0308409_100096112	FbpC-iron_uptake_ATPase-rep	315.4	300	5284	0	0	0	multiple sugar transport system ATP-binding protein	KO:K10112	MSe4	MSe4	MSe4_6	Armatimonadota-sp-003	ArmatimonadotaOTU12like
iron_aquisition-iron_transport	Ga0308411_1000230611	FbpC-iron_uptake_ATPase-rep	315.4	300	5285	0	0	0	multiple sugar transport system ATP-binding protein	KO:K10112	OST2bottomlayer	OST2bottomlayer	OST2bottomlayer_67	Armatimonadota-sp-003	ArmatimonadotaOTU12like
iron_aquisition-iron_transport	Ga0308413_010389_2051_3157	FbpC-iron_uptake_ATPase-rep	315.4	300	5286	0	0	0	multiple sugar transport system ATP-binding protein	KO:K10112	t10cd	t10cd	t10cd_41	Armatimonadota-sp-003	ArmatimonadotaOTU12like
iron_aquisition-iron_transport	Ga0308417_10052214	FbpC-iron_uptake_ATPase-rep	315.4	300	5287	0	0	0	multiple sugar transport system ATP-binding protein	KO:K10112	OS65	OS65	OS65_32	Armatimonadota-sp-003	ArmatimonadotaOTU12like
iron_aquisition-iron_transport	Ga0308418_10039232	FbpC-iron_uptake_ATPase-rep	315.4	300	5288	0	0	0	multiple sugar transport system ATP-binding protein	KO:K10112	R4cd	R4cd	R4cd_15	Armatimonadota-sp-003	ArmatimonadotaOTU12like
iron_aquisition-iron_transport	Ga0308421_10035755	FbpC-iron_uptake_ATPase-rep	315.4	300	5289	0	0	0	multiple sugar transport system ATP-binding protein	KO:K10112	MS60	MS60	MS60_13	Armatimonadota-sp-003	ArmatimonadotaOTU12like
iron_aquisition-iron_transport	Ga0308418_10048975	FbpC-iron_uptake_ATPase-rep	315.3	300	5290	0	0	0	multiple sugar transport system ATP-binding protein	KO:K10112	R4cd	R4cd	R4cd_1	Armatimonadota-sp-002	ArmatimonadotaOTU3like
iron_aquisition-iron_transport	Ga0308401_10032181	FbpC-iron_uptake_ATPase-rep	315.2	300	5292	0	0	0	multiple sugar transport system ATP-binding protein	KO:K10112	OSM1	OSM1	OSM1_3	Armatimonadota-sp-003	ArmatimonadotaOTU12like
iron_aquisition-iron_transport	Ga0308412_10012475	FeoE	167	20	5859	0	0	0	divalent metal cation (Fe/Co/Zn/Cd) transporter	COG0053	OSTbottomlayer	OSTbottomlayer	OSTbottomlayer_40	Armatimonadota-sp-003	ArmatimonadotaOTU12like
iron_aquisition-iron_transport	Ga0308310_100008333	FeoE	166.9	20	5860	0	0	0	divalent metal cation (Fe/Co/Zn/Cd) transporter	COG0053	MS65	MS65	MS65_4	Armatimonadota-sp-003	ArmatimonadotaOTU12like
iron_aquisition-iron_transport	Ga0308389_100251013	FeoE	166.9	20	5861	0	0	0	divalent metal cation (Fe/Co/Zn/Cd) transporter	COG0053	148	sample148	148_34	Armatimonadota-sp-003	ArmatimonadotaOTU12like
iron_aquisition-iron_transport	Ga0308390_100231912	FeoE	166.9	20	5862	0	0	0	divalent metal cation (Fe/Co/Zn/Cd) transporter	COG0053	149	sample149	149_2	Armatimonadota-sp-003	ArmatimonadotaOTU12like
iron_aquisition-iron_transport	Ga0308391_100103813	FeoE	166.9	20	5863	0	0	0	divalent metal cation (Fe/Co/Zn/Cd) transporter	COG0053	t1	t1	t1_7	Armatimonadota-sp-003	ArmatimonadotaOTU12like
iron_aquisition-iron_transport	Ga0308392_100051716	FeoE	166.9	20	5864	0	0	0	divalent metal cation (Fe/Co/Zn/Cd) transporter	COG0053	m2	m2	m2_28	Armatimonadota-sp-003	ArmatimonadotaOTU12like
iron_aquisition-iron_transport	Ga0308393_100139113	FeoE	166.9	20	5865	0	0	0	divalent metal cation (Fe/Co/Zn/Cd) transporter	COG0053	ee2	ee2	ee2_18	Armatimonadota-sp-003	ArmatimonadotaOTU12like
iron_aquisition-iron_transport	Ga0308394_10013954	FeoE	166.9	20	5866	0	0	0	divalent metal cation (Fe/Co/Zn/Cd) transporter	COG0053	me2	me2	me2_8	Armatimonadota-sp-003	ArmatimonadotaOTU12like
iron_aquisition-iron_transport	Ga0308395_100214313	FeoE	166.9	20	5867	0	0	0	divalent metal cation (Fe/Co/Zn/Cd) transporter	COG0053	P4	P4	P4_16	Armatimonadota-sp-003	ArmatimonadotaOTU12like
iron_aquisition-iron_transport	Ga0308396_100158713	FeoE	166.9	20	5868	0	0	0	divalent metal cation (Fe/Co/Zn/Cd) transporter	COG0053	Pe2	Pe2	Pe2_16	Armatimonadota-sp-003	ArmatimonadotaOTU12like
iron_aquisition-iron_transport	Ga0308397_10015514	FeoE	166.9	20	5869	0	0	0	divalent metal cation (Fe/Co/Zn/Cd) transporter	COG0053	T8	T8	T8_23	Armatimonadota-sp-003	ArmatimonadotaOTU12like
iron_aquisition-iron_transport	Ga0308398_100014723	FeoE	166.9	20	5870	0	0	0	divalent metal cation (Fe/Co/Zn/Cd) transporter	COG0053	T9	T9	T9_28	Armatimonadota-sp-003	ArmatimonadotaOTU12like
iron_aquisition-iron_transport	Ga0308399_100075312	FeoE	166.9	20	5871	0	0	0	divalent metal cation (Fe/Co/Zn/Cd) transporter	COG0053	OS1260	OS1260	OS1260_24	Armatimonadota-sp-003	ArmatimonadotaOTU12like
iron_aquisition-iron_transport	Ga0308400_10005606	FeoE	166.9	20	5872	0	0	0	divalent metal cation (Fe/Co/Zn/Cd) transporter	COG0053	OS1265	OS1265	OS1265_7	Armatimonadota-sp-003	ArmatimonadotaOTU12like
iron_aquisition-iron_transport	Ga0308401_100016016	FeoE	166.9	20	5873	0	0	0	divalent metal cation (Fe/Co/Zn/Cd) transporter	COG0053	OSM1	OSM1	OSM1_3	Armatimonadota-sp-003	ArmatimonadotaOTU12like
iron_aquisition-iron_transport	Ga0308404_100030917	FeoE	166.9	20	5874	0	0	0	divalent metal cation (Fe/Co/Zn/Cd) transporter	COG0053	OSM4	OSM4	OSM4_10	Armatimonadota-sp-003	ArmatimonadotaOTU12like
iron_aquisition-iron_transport	Ga0308405_10015814	FeoE	166.9	20	5875	0	0	0	divalent metal cation (Fe/Co/Zn/Cd) transporter	COG0053	MS13	MS13	MS13_14	Armatimonadota-sp-003	ArmatimonadotaOTU12like
iron_aquisition-iron_transport	Ga0308406_10010074	FeoE	166.9	20	5876	0	0	0	divalent metal cation (Fe/Co/Zn/Cd) transporter	COG0053	MSe1	MSe1	MSe1_4	Armatimonadota-sp-003	ArmatimonadotaOTU12like
iron_aquisition-iron_transport	Ga0308407_10016434	FeoE	166.9	20	5877	0	0	0	divalent metal cation (Fe/Co/Zn/Cd) transporter	COG0053	MSe2	MSe2	MSe2_10	Armatimonadota-sp-003	ArmatimonadotaOTU12like
iron_aquisition-iron_transport	Ga0308408_10013694	FeoE	166.9	20	5878	0	0	0	divalent metal cation (Fe/Co/Zn/Cd) transporter	COG0053	MSe3	MSe3	MSe3_5	Armatimonadota-sp-003	ArmatimonadotaOTU12like
iron_aquisition-iron_transport	Ga0308409_10013744	FeoE	166.9	20	5879	0	0	0	divalent metal cation (Fe/Co/Zn/Cd) transporter	COG0053	MSe4	MSe4	MSe4_6	Armatimonadota-sp-003	ArmatimonadotaOTU12like
iron_aquisition-iron_transport	Ga0308411_1000193516	FeoE	166.9	20	5881	0	0	0	divalent metal cation (Fe/Co/Zn/Cd) transporter	COG0053	OST2bottomlayer	OST2bottomlayer	OST2bottomlayer_67	Armatimonadota-sp-003	ArmatimonadotaOTU12like
iron_aquisition-iron_transport	Ga0308413_000739_10906_11817	FeoE	166.9	20	5882	0	0	0	cation diffusion facilitator family transporter	TIGR01297	t10cd	t10cd	t10cd_41	Armatimonadota-sp-003	ArmatimonadotaOTU12like
iron_aquisition-iron_transport	Ga0308414_10100598	FeoE	166.9	20	5883	0	0	0	divalent metal cation (Fe/Co/Zn/Cd) transporter	COG0053	OS50	OS50	OS50_26	Armatimonadota-sp-003	ArmatimonadotaOTU12like
iron_aquisition-iron_transport	Ga0308417_100068725	FeoE	166.9	20	5884	0	0	0	divalent metal cation (Fe/Co/Zn/Cd) transporter	COG0053	OS65	OS65	OS65_32	Armatimonadota-sp-003	ArmatimonadotaOTU12like
iron_aquisition-iron_transport	Ga0308418_10015974	FeoE	166.9	20	5885	0	0	0	divalent metal cation (Fe/Co/Zn/Cd) transporter	COG0053	R4cd	R4cd	R4cd_15	Armatimonadota-sp-003	ArmatimonadotaOTU12like
iron_aquisition-iron_transport	Ga0308419_10023994	FeoE	166.9	20	5886	0	0	0	divalent metal cation (Fe/Co/Zn/Cd) transporter	COG0053	MS50	MS50	MS50_43	Armatimonadota-sp-003	ArmatimonadotaOTU12like
iron_aquisition-iron_transport	Ga0308420_10072591	FeoE	166.9	20	5887	0	0	0	divalent metal cation (Fe/Co/Zn/Cd) transporter	COG0053	MS55	MS55	MS55_42	Armatimonadota-sp-003	ArmatimonadotaOTU12like
iron_aquisition-iron_transport	Ga0308421_10016784	FeoE	166.9	20	5888	0	0	0	divalent metal cation (Fe/Co/Zn/Cd) transporter	COG0053	MS60	MS60	MS60_13	Armatimonadota-sp-003	ArmatimonadotaOTU12like
iron_aquisition-iron_transport	Ga0308415_10072294	FeoE	151.6	20	5917	0	0	0	divalent metal cation (Fe/Co/Zn/Cd) transporter	COG0053	OS55	OS55	OS55_28	Armatimonadota-sp-003	ArmatimonadotaOTU12like
iron_aquisition-iron_transport	Ga0308408_10077823	FeoE	149.2	20	5919	0	0	0	divalent metal cation (Fe/Co/Zn/Cd) transporter	COG0053	MSe3	MSe3	MSe3_8	Armatimonadota-sp-002	ArmatimonadotaOTU3like
iron_aquisition-iron_transport	Ga0308409_10043365	FeoE	145.7	20	5921	0	0	0	divalent metal cation (Fe/Co/Zn/Cd) transporter	COG0053	MSe4	MSe4	MSe4_15	Armatimonadota-sp-002	ArmatimonadotaOTU3like
iron_aquisition-iron_transport	Ga0308405_10090543	FeoE	143.1	20	5925	0	0	0	divalent metal cation (Fe/Co/Zn/Cd) transporter	COG0053	MS13	MS13	MS13_13	Armatimonadota-sp-002	ArmatimonadotaOTU3like
iron_aquisition-iron_transport	Ga0308407_10083943	FeoE	143.1	20	5927	0	0	0	divalent metal cation (Fe/Co/Zn/Cd) transporter	COG0053	MSe2	MSe2	MSe2_18	Armatimonadota-sp-002	ArmatimonadotaOTU3like
iron_aquisition-iron_transport	Ga0308421_100004716	FeoE	143.1	20	5931	0	0	0	divalent metal cation (Fe/Co/Zn/Cd) transporter	COG0053	MS60	MS60	MS60_15	Armatimonadota-sp-002	ArmatimonadotaOTU3like
iron_aquisition-iron_transport	Ga0308394_10101993	FeoE	142.6	20	5932	0	0	0	divalent metal cation (Fe/Co/Zn/Cd) transporter	COG0053	me2	me2	me2_12	Armatimonadota-sp-002	ArmatimonadotaOTU3like
iron_aquisition-iron_transport	Ga0308395_10041715	FeoE	142.6	20	5933	0	0	0	divalent metal cation (Fe/Co/Zn/Cd) transporter	COG0053	P4	P4	P4_30	Armatimonadota-sp-002	ArmatimonadotaOTU3like
iron_aquisition-iron_transport	Ga0308395_10057427	FeoE	142.3	20	5935	0	0	0	divalent metal cation (Fe/Co/Zn/Cd) transporter	COG0053	P4	P4	P4_30	Armatimonadota-sp-002	ArmatimonadotaOTU3like
iron_aquisition-iron_transport	Ga0308409_10068831	FeoE	141.2	20	5938	0	0	0	divalent metal cation (Fe/Co/Zn/Cd) transporter	COG0053	MSe4	MSe4	MSe4_15	Armatimonadota-sp-002	ArmatimonadotaOTU3like
iron_aquisition-iron_transport	Ga0308418_100010726	FeoE	139.8	20	5943	0	0	0	divalent metal cation (Fe/Co/Zn/Cd) transporter	COG0053	R4cd	R4cd	R4cd_1	Armatimonadota-sp-002	ArmatimonadotaOTU3like
iron_aquisition-iron_transport	Ga0308391_10074454	FeoE	119.8	20	6045	0	0	0	divalent metal cation (Fe/Co/Zn/Cd) transporter	COG0053	t1	t1	t1_22	Armatimonadota-sp-002	ArmatimonadotaOTU3like
iron_aquisition-iron_transport	Ga0308399_10034331	FeoE	108.4	20	6147	0	0	0	divalent metal cation (Fe/Co/Zn/Cd) transporter	COG0053	OS1260	OS1260	OS1260_20	Armatimonadota-sp-002	ArmatimonadotaOTU3like
iron_aquisition-iron_transport	Ga0308394_10047895	FeoE	45.1	20	6780	0	0	0	divalent metal cation (Fe/Co/Zn/Cd) transporter	COG0053	me2	me2	me2_12	Armatimonadota-sp-002	ArmatimonadotaOTU3like
iron_aquisition-iron_transport	Ga0308390_100032915	Iron_uptake_YfeB_Chelated_iron_transport_system_membrane_protein_Q56953_Yersinia_pestis_180610	126.6	50.9	7654	0	0	0	iron complex transport system ATP-binding protein/zinc transport system ATP-binding protein/manganese/iron transport system ATP-binding protein/manganese transport system ATP-binding protein	KO:K02013,KO:K09817,KO:K09820,KO:K11603	149	sample149	149_2	Armatimonadota-sp-003	ArmatimonadotaOTU12like
iron_aquisition-iron_transport	Ga0308407_10010005	Iron_uptake_YfeB_Chelated_iron_transport_system_membrane_protein_Q56953_Yersinia_pestis_180610	126.5	50.9	7655	0	0	0	iron complex transport system ATP-binding protein/zinc transport system ATP-binding protein/manganese/iron transport system ATP-binding protein/manganese transport system ATP-binding protein	KO:K02013,KO:K09817,KO:K09820,KO:K11603	MSe2	MSe2	MSe2_10	Armatimonadota-sp-003	ArmatimonadotaOTU12like
iron_aquisition-iron_transport	Ga0308421_10029864	Iron_uptake_YfeB_Chelated_iron_transport_system_membrane_protein_Q56953_Yersinia_pestis_180610	126.5	50.9	7656	0	0	0	iron complex transport system ATP-binding protein/zinc transport system ATP-binding protein/manganese/iron transport system ATP-binding protein/manganese transport system ATP-binding protein	KO:K02013,KO:K09817,KO:K09820,KO:K11603	MS60	MS60	MS60_13	Armatimonadota-sp-003	ArmatimonadotaOTU12like
iron_aquisition-iron_transport	Ga0308310_10025305	Iron_uptake_YfeB_Chelated_iron_transport_system_membrane_protein_Q56953_Yersinia_pestis_180610	125.3	50.9	7693	0	0	0	iron complex transport system ATP-binding protein/zinc transport system ATP-binding protein/manganese/iron transport system ATP-binding protein/manganese transport system ATP-binding protein	KO:K02013,KO:K09817,KO:K09820,KO:K11603	MS65	MS65	MS65_4	Armatimonadota-sp-003	ArmatimonadotaOTU12like
iron_aquisition-iron_transport	Ga0308389_10021957	Iron_uptake_YfeB_Chelated_iron_transport_system_membrane_protein_Q56953_Yersinia_pestis_180610	125.3	50.9	7694	0	0	0	iron complex transport system ATP-binding protein/zinc transport system ATP-binding protein/manganese/iron transport system ATP-binding protein/manganese transport system ATP-binding protein	KO:K02013,KO:K09817,KO:K09820,KO:K11603	148	sample148	148_34	Armatimonadota-sp-003	ArmatimonadotaOTU12like
iron_aquisition-iron_transport	Ga0308394_100005557	Iron_uptake_YfeB_Chelated_iron_transport_system_membrane_protein_Q56953_Yersinia_pestis_180610	125.3	50.9	7695	0	0	0	iron complex transport system ATP-binding protein/zinc transport system ATP-binding protein/manganese/iron transport system ATP-binding protein/manganese transport system ATP-binding protein	KO:K02013,KO:K09817,KO:K09820,KO:K11603	me2	me2	me2_8	Armatimonadota-sp-003	ArmatimonadotaOTU12like
iron_aquisition-iron_transport	Ga0308395_100084615	Iron_uptake_YfeB_Chelated_iron_transport_system_membrane_protein_Q56953_Yersinia_pestis_180610	125.3	50.9	7696	0	0	0	iron complex transport system ATP-binding protein/zinc transport system ATP-binding protein/manganese/iron transport system ATP-binding protein/manganese transport system ATP-binding protein	KO:K02013,KO:K09817,KO:K09820,KO:K11603	P4	P4	P4_16	Armatimonadota-sp-003	ArmatimonadotaOTU12like
iron_aquisition-iron_transport	Ga0308403_10016375	Iron_uptake_YfeB_Chelated_iron_transport_system_membrane_protein_Q56953_Yersinia_pestis_180610	125.3	50.9	7697	0	0	0	iron complex transport system ATP-binding protein/zinc transport system ATP-binding protein/manganese/iron transport system ATP-binding protein/manganese transport system ATP-binding protein	KO:K02013,KO:K09817,KO:K09820,KO:K11603	OSM3	OSM3	OSM3_9	Armatimonadota-sp-003	ArmatimonadotaOTU12like
iron_aquisition-iron_transport	Ga0308408_10024684	Iron_uptake_YfeB_Chelated_iron_transport_system_membrane_protein_Q56953_Yersinia_pestis_180610	125.3	50.9	7698	0	0	0	iron complex transport system ATP-binding protein/zinc transport system ATP-binding protein/manganese/iron transport system ATP-binding protein/manganese transport system ATP-binding protein	KO:K02013,KO:K09817,KO:K09820,KO:K11603	MSe3	MSe3	MSe3_5	Armatimonadota-sp-003	ArmatimonadotaOTU12like
iron_aquisition-iron_transport	Ga0308409_10004287	Iron_uptake_YfeB_Chelated_iron_transport_system_membrane_protein_Q56953_Yersinia_pestis_180610	125.3	50.9	7699	0	0	0	iron complex transport system ATP-binding protein/zinc transport system ATP-binding protein/manganese/iron transport system ATP-binding protein/manganese transport system ATP-binding protein	KO:K02013,KO:K09817,KO:K09820,KO:K11603	MSe4	MSe4	MSe4_6	Armatimonadota-sp-003	ArmatimonadotaOTU12like
iron_aquisition-iron_transport	Ga0308418_10006984	Iron_uptake_YfeB_Chelated_iron_transport_system_membrane_protein_Q56953_Yersinia_pestis_180610	125.3	50.9	7700	0	0	0	iron complex transport system ATP-binding protein/zinc transport system ATP-binding protein/manganese/iron transport system ATP-binding protein/manganese transport system ATP-binding protein	KO:K02013,KO:K09817,KO:K09820,KO:K11603	R4cd	R4cd	R4cd_15	Armatimonadota-sp-003	ArmatimonadotaOTU12like
iron_aquisition-iron_transport	Ga0308419_10035705	Iron_uptake_YfeB_Chelated_iron_transport_system_membrane_protein_Q56953_Yersinia_pestis_180610	125.3	50.9	7701	0	0	0	iron complex transport system ATP-binding protein/zinc transport system ATP-binding protein/manganese/iron transport system ATP-binding protein/manganese transport system ATP-binding protein	KO:K02013,KO:K09817,KO:K09820,KO:K11603	MS50	MS50	MS50_43	Armatimonadota-sp-003	ArmatimonadotaOTU12like
iron_aquisition-iron_transport	Ga0308391_10021134	Iron_uptake_YfeB_Chelated_iron_transport_system_membrane_protein_Q56953_Yersinia_pestis_180610	125.3	50.9	7703	0	0	0	iron complex transport system ATP-binding protein/zinc transport system ATP-binding protein/manganese/iron transport system ATP-binding protein/manganese transport system ATP-binding protein	KO:K02013,KO:K09817,KO:K09820,KO:K11603	t1	t1	t1_7	Armatimonadota-sp-003	ArmatimonadotaOTU12like
iron_aquisition-iron_transport	Ga0308392_10017815	Iron_uptake_YfeB_Chelated_iron_transport_system_membrane_protein_Q56953_Yersinia_pestis_180610	125.3	50.9	7704	0	0	0	iron complex transport system ATP-binding protein/zinc transport system ATP-binding protein/manganese/iron transport system ATP-binding protein/manganese transport system ATP-binding protein	KO:K02013,KO:K09817,KO:K09820,KO:K11603	m2	m2	m2_28	Armatimonadota-sp-003	ArmatimonadotaOTU12like
iron_aquisition-iron_transport	Ga0308393_100012032	Iron_uptake_YfeB_Chelated_iron_transport_system_membrane_protein_Q56953_Yersinia_pestis_180610	125.3	50.9	7705	0	0	0	iron complex transport system ATP-binding protein/zinc transport system ATP-binding protein/manganese/iron transport system ATP-binding protein/manganese transport system ATP-binding protein	KO:K02013,KO:K09817,KO:K09820,KO:K11603	ee2	ee2	ee2_18	Armatimonadota-sp-003	ArmatimonadotaOTU12like
iron_aquisition-iron_transport	Ga0308396_10013527	Iron_uptake_YfeB_Chelated_iron_transport_system_membrane_protein_Q56953_Yersinia_pestis_180610	125.3	50.9	7706	0	0	0	iron complex transport system ATP-binding protein/zinc transport system ATP-binding protein/manganese/iron transport system ATP-binding protein/manganese transport system ATP-binding protein	KO:K02013,KO:K09817,KO:K09820,KO:K11603	Pe2	Pe2	Pe2_16	Armatimonadota-sp-003	ArmatimonadotaOTU12like
iron_aquisition-iron_transport	Ga0308397_100104610	Iron_uptake_YfeB_Chelated_iron_transport_system_membrane_protein_Q56953_Yersinia_pestis_180610	125.3	50.9	7707	0	0	0	iron complex transport system ATP-binding protein/zinc transport system ATP-binding protein/manganese/iron transport system ATP-binding protein/manganese transport system ATP-binding protein	KO:K02013,KO:K09817,KO:K09820,KO:K11603	T8	T8	T8_23	Armatimonadota-sp-003	ArmatimonadotaOTU12like
iron_aquisition-iron_transport	Ga0308398_100063616	Iron_uptake_YfeB_Chelated_iron_transport_system_membrane_protein_Q56953_Yersinia_pestis_180610	125.3	50.9	7708	0	0	0	iron complex transport system ATP-binding protein/zinc transport system ATP-binding protein/manganese/iron transport system ATP-binding protein/manganese transport system ATP-binding protein	KO:K02013,KO:K09817,KO:K09820,KO:K11603	T9	T9	T9_28	Armatimonadota-sp-003	ArmatimonadotaOTU12like
iron_aquisition-iron_transport	Ga0308399_10022382	Iron_uptake_YfeB_Chelated_iron_transport_system_membrane_protein_Q56953_Yersinia_pestis_180610	125.3	50.9	7709	0	0	0	iron complex transport system ATP-binding protein/zinc transport system ATP-binding protein/manganese/iron transport system ATP-binding protein/manganese transport system ATP-binding protein	KO:K02013,KO:K09817,KO:K09820,KO:K11603	OS1260	OS1260	OS1260_24	Armatimonadota-sp-003	ArmatimonadotaOTU12like
iron_aquisition-iron_transport	Ga0308400_10015385	Iron_uptake_YfeB_Chelated_iron_transport_system_membrane_protein_Q56953_Yersinia_pestis_180610	125.3	50.9	7710	0	0	0	iron complex transport system ATP-binding protein/zinc transport system ATP-binding protein/manganese/iron transport system ATP-binding protein/manganese transport system ATP-binding protein	KO:K02013,KO:K09817,KO:K09820,KO:K11603	OS1265	OS1265	OS1265_7	Armatimonadota-sp-003	ArmatimonadotaOTU12like
iron_aquisition-iron_transport	Ga0308401_10027994	Iron_uptake_YfeB_Chelated_iron_transport_system_membrane_protein_Q56953_Yersinia_pestis_180610	125.3	50.9	7711	0	0	0	iron complex transport system ATP-binding protein/zinc transport system ATP-binding protein/manganese/iron transport system ATP-binding protein/manganese transport system ATP-binding protein	KO:K02013,KO:K09817,KO:K09820,KO:K11603	OSM1	OSM1	OSM1_3	Armatimonadota-sp-003	ArmatimonadotaOTU12like
iron_aquisition-iron_transport	Ga0308402_10039983	Iron_uptake_YfeB_Chelated_iron_transport_system_membrane_protein_Q56953_Yersinia_pestis_180610	125.3	50.9	7712	0	0	0	iron complex transport system ATP-binding protein/zinc transport system ATP-binding protein/manganese/iron transport system ATP-binding protein/manganese transport system ATP-binding protein	KO:K02013,KO:K09817,KO:K09820,KO:K11603	OSM2	OSM2	OSM2_2	Armatimonadota-sp-003	ArmatimonadotaOTU12like
iron_aquisition-iron_transport	Ga0308404_10010015	Iron_uptake_YfeB_Chelated_iron_transport_system_membrane_protein_Q56953_Yersinia_pestis_180610	125.3	50.9	7713	0	0	0	iron complex transport system ATP-binding protein/zinc transport system ATP-binding protein/manganese/iron transport system ATP-binding protein/manganese transport system ATP-binding protein	KO:K02013,KO:K09817,KO:K09820,KO:K11603	OSM4	OSM4	OSM4_10	Armatimonadota-sp-003	ArmatimonadotaOTU12like
iron_aquisition-iron_transport	Ga0308405_10003806	Iron_uptake_YfeB_Chelated_iron_transport_system_membrane_protein_Q56953_Yersinia_pestis_180610	125.3	50.9	7714	0	0	0	iron complex transport system ATP-binding protein/zinc transport system ATP-binding protein/manganese/iron transport system ATP-binding protein/manganese transport system ATP-binding protein	KO:K02013,KO:K09817,KO:K09820,KO:K11603	MS13	MS13	MS13_14	Armatimonadota-sp-003	ArmatimonadotaOTU12like
iron_aquisition-iron_transport	Ga0308406_10017095	Iron_uptake_YfeB_Chelated_iron_transport_system_membrane_protein_Q56953_Yersinia_pestis_180610	125.3	50.9	7715	0	0	0	iron complex transport system ATP-binding protein/zinc transport system ATP-binding protein/manganese/iron transport system ATP-binding protein/manganese transport system ATP-binding protein	KO:K02013,KO:K09817,KO:K09820,KO:K11603	MSe1	MSe1	MSe1_4	Armatimonadota-sp-003	ArmatimonadotaOTU12like
iron_aquisition-iron_transport	Ga0308411_100010874	Iron_uptake_YfeB_Chelated_iron_transport_system_membrane_protein_Q56953_Yersinia_pestis_180610	125.3	50.9	7717	0	0	0	iron complex transport system ATP-binding protein/zinc transport system ATP-binding protein/manganese/iron transport system ATP-binding protein/manganese transport system ATP-binding protein	KO:K02013,KO:K09817,KO:K09820,KO:K11603	OST2bottomlayer	OST2bottomlayer	OST2bottomlayer_67	Armatimonadota-sp-003	ArmatimonadotaOTU12like
iron_aquisition-iron_transport	Ga0308412_10023286	Iron_uptake_YfeB_Chelated_iron_transport_system_membrane_protein_Q56953_Yersinia_pestis_180610	125.3	50.9	7718	0	0	0	iron complex transport system ATP-binding protein/zinc transport system ATP-binding protein/manganese/iron transport system ATP-binding protein/manganese transport system ATP-binding protein	KO:K02013,KO:K09817,KO:K09820,KO:K11603	OSTbottomlayer	OSTbottomlayer	OSTbottomlayer_40	Armatimonadota-sp-003	ArmatimonadotaOTU12like
iron_aquisition-iron_transport	Ga0308413_000850_15761_16483	Iron_uptake_YfeB_Chelated_iron_transport_system_membrane_protein_Q56953_Yersinia_pestis_180610	125.3	50.9	7719	0	0	0	ABC-type Mn2+/Zn2+ transport system ATPase subunit	COG1121	t10cd	t10cd	t10cd_41	Armatimonadota-sp-003	ArmatimonadotaOTU12like
iron_aquisition-iron_transport	Ga0308415_10021835	Iron_uptake_YfeB_Chelated_iron_transport_system_membrane_protein_Q56953_Yersinia_pestis_180610	125.3	50.9	7720	0	0	0	iron complex transport system ATP-binding protein/zinc transport system ATP-binding protein/manganese/iron transport system ATP-binding protein/manganese transport system ATP-binding protein	KO:K02013,KO:K09817,KO:K09820,KO:K11603	OS55	OS55	OS55_28	Armatimonadota-sp-003	ArmatimonadotaOTU12like
iron_aquisition-iron_transport	Ga0308416_10050123	Iron_uptake_YfeB_Chelated_iron_transport_system_membrane_protein_Q56953_Yersinia_pestis_180610	125.3	50.9	7721	0	0	0	iron complex transport system ATP-binding protein/zinc transport system ATP-binding protein/manganese/iron transport system ATP-binding protein/manganese transport system ATP-binding protein	KO:K02013,KO:K09817,KO:K09820,KO:K11603	OS60	OS60	OS60_15	Armatimonadota-sp-003	ArmatimonadotaOTU12like
iron_aquisition-iron_transport	Ga0308417_10013355	Iron_uptake_YfeB_Chelated_iron_transport_system_membrane_protein_Q56953_Yersinia_pestis_180610	125.3	50.9	7722	0	0	0	iron complex transport system ATP-binding protein/zinc transport system ATP-binding protein/manganese/iron transport system ATP-binding protein/manganese transport system ATP-binding protein	KO:K02013,KO:K09817,KO:K09820,KO:K11603	OS65	OS65	OS65_32	Armatimonadota-sp-003	ArmatimonadotaOTU12like
iron_aquisition-iron_transport	Ga0308420_10027175	Iron_uptake_YfeB_Chelated_iron_transport_system_membrane_protein_Q56953_Yersinia_pestis_180610	125.3	50.9	7723	0	0	0	iron complex transport system ATP-binding protein/zinc transport system ATP-binding protein/manganese/iron transport system ATP-binding protein/manganese transport system ATP-binding protein	KO:K02013,KO:K09817,KO:K09820,KO:K11603	MS55	MS55	MS55_42	Armatimonadota-sp-003	ArmatimonadotaOTU12like
iron_aquisition-iron_transport	Ga0308419_10182004	Iron_uptake_YfeB_Chelated_iron_transport_system_membrane_protein_Q56953_Yersinia_pestis_180610	122.8	50.9	7813	0	0	0	zinc transport system ATP-binding protein	KO:K09817	MS50	MS50	MS50_43	Armatimonadota-sp-003	ArmatimonadotaOTU12like
iron_aquisition-iron_transport	Ga0308398_10021948	Iron_uptake_YfeB_Chelated_iron_transport_system_membrane_protein_Q56953_Yersinia_pestis_180610	122.6	50.9	7814	0	0	0	zinc transport system ATP-binding protein	KO:K09817	T9	T9	T9_28	Armatimonadota-sp-003	ArmatimonadotaOTU12like
iron_aquisition-iron_transport	Ga0308414_10119124	Iron_uptake_YfeB_Chelated_iron_transport_system_membrane_protein_Q56953_Yersinia_pestis_180610	120.7	50.9	7885	0	0	0	zinc transport system ATP-binding protein	KO:K09817	OS50	OS50	OS50_26	Armatimonadota-sp-003	ArmatimonadotaOTU12like
iron_aquisition-iron_transport	Ga0308390_10076802	Iron_uptake_YfeB_Chelated_iron_transport_system_membrane_protein_Q56953_Yersinia_pestis_180610	120.5	50.9	7886	0	0	0	zinc transport system ATP-binding protein	KO:K09817	149	sample149	149_2	Armatimonadota-sp-003	ArmatimonadotaOTU12like
iron_aquisition-iron_transport	Ga0308406_10011788	Iron_uptake_YfeB_Chelated_iron_transport_system_membrane_protein_Q56953_Yersinia_pestis_180610	120.5	50.9	7887	0	0	0	zinc transport system ATP-binding protein	KO:K09817	MSe1	MSe1	MSe1_4	Armatimonadota-sp-003	ArmatimonadotaOTU12like
iron_aquisition-iron_transport	Ga0308394_10019347	Iron_uptake_YfeB_Chelated_iron_transport_system_membrane_protein_Q56953_Yersinia_pestis_180610	118.9	50.9	7917	0	0	0	zinc transport system ATP-binding protein	KO:K09817	me2	me2	me2_8	Armatimonadota-sp-003	ArmatimonadotaOTU12like
iron_aquisition-iron_transport	Ga0308407_10020674	Iron_uptake_YfeB_Chelated_iron_transport_system_membrane_protein_Q56953_Yersinia_pestis_180610	118.9	50.9	7918	0	0	0	zinc transport system ATP-binding protein	KO:K09817	MSe2	MSe2	MSe2_10	Armatimonadota-sp-003	ArmatimonadotaOTU12like
iron_aquisition-iron_transport	Ga0308409_10054202	Iron_uptake_YfeB_Chelated_iron_transport_system_membrane_protein_Q56953_Yersinia_pestis_180610	118.7	50.9	7924	0	0	0	zinc transport system ATP-binding protein	KO:K09817	MSe4	MSe4	MSe4_6	Armatimonadota-sp-003	ArmatimonadotaOTU12like
iron_aquisition-iron_transport	Ga0308389_10075674	Iron_uptake_YfeB_Chelated_iron_transport_system_membrane_protein_Q56953_Yersinia_pestis_180610	117.7	50.9	7987	0	0	0	zinc transport system ATP-binding protein	KO:K09817	148	sample148	148_34	Armatimonadota-sp-003	ArmatimonadotaOTU12like
iron_aquisition-iron_transport	Ga0308395_10027894	Iron_uptake_YfeB_Chelated_iron_transport_system_membrane_protein_Q56953_Yersinia_pestis_180610	117.7	50.9	7988	0	0	0	zinc transport system ATP-binding protein	KO:K09817	P4	P4	P4_16	Armatimonadota-sp-003	ArmatimonadotaOTU12like
iron_aquisition-iron_transport	Ga0308393_100012218	Iron_uptake_YfeB_Chelated_iron_transport_system_membrane_protein_Q56953_Yersinia_pestis_180610	114	50.9	8135	0	0	0	simple sugar transport system ATP-binding protein	KO:K02056	ee2	ee2	ee2_18	Armatimonadota-sp-003	ArmatimonadotaOTU12like
iron_aquisition-iron_transport	Ga0308409_100061512	Iron_uptake_YfeB_Chelated_iron_transport_system_membrane_protein_Q56953_Yersinia_pestis_180610	114	50.9	8136	0	0	0	simple sugar transport system ATP-binding protein	KO:K02056	MSe4	MSe4	MSe4_6	Armatimonadota-sp-003	ArmatimonadotaOTU12like
iron_aquisition-iron_transport	Ga0308391_100014510	Iron_uptake_YfeB_Chelated_iron_transport_system_membrane_protein_Q56953_Yersinia_pestis_180610	113.6	50.9	8182	0	0	0	simple sugar transport system ATP-binding protein	KO:K02056	t1	t1	t1_7	Armatimonadota-sp-003	ArmatimonadotaOTU12like
iron_aquisition-iron_transport	Ga0308412_100055512	Iron_uptake_YfeB_Chelated_iron_transport_system_membrane_protein_Q56953_Yersinia_pestis_180610	113.6	50.9	8183	0	0	0	simple sugar transport system ATP-binding protein	KO:K02056	OSTbottomlayer	OSTbottomlayer	OSTbottomlayer_40	Armatimonadota-sp-003	ArmatimonadotaOTU12like
iron_aquisition-iron_transport	Ga0308415_10052883	Iron_uptake_YfeB_Chelated_iron_transport_system_membrane_protein_Q56953_Yersinia_pestis_180610	113.6	50.9	8184	0	0	0	simple sugar transport system ATP-binding protein	KO:K02056	OS55	OS55	OS55_28	Armatimonadota-sp-003	ArmatimonadotaOTU12like
iron_aquisition-iron_transport	Ga0308394_100011021	Iron_uptake_YfeB_Chelated_iron_transport_system_membrane_protein_Q56953_Yersinia_pestis_180610	113.5	50.9	8188	0	0	0	simple sugar transport system ATP-binding protein	KO:K02056	me2	me2	me2_8	Armatimonadota-sp-003	ArmatimonadotaOTU12like
iron_aquisition-iron_transport	Ga0308392_100029317	Iron_uptake_YfeB_Chelated_iron_transport_system_membrane_protein_Q56953_Yersinia_pestis_180610	113.4	50.9	8192	0	0	0	simple sugar transport system ATP-binding protein	KO:K02056	m2	m2	m2_28	Armatimonadota-sp-003	ArmatimonadotaOTU12like
iron_aquisition-iron_transport	Ga0308390_10042934	Iron_uptake_YfeB_Chelated_iron_transport_system_membrane_protein_Q56953_Yersinia_pestis_180610	111.8	50.9	8272	0	0	0	simple sugar transport system ATP-binding protein	KO:K02056	149	sample149	149_2	Armatimonadota-sp-003	ArmatimonadotaOTU12like
iron_aquisition-iron_transport	Ga0308406_10020275	Iron_uptake_YfeB_Chelated_iron_transport_system_membrane_protein_Q56953_Yersinia_pestis_180610	111.8	50.9	8273	0	0	0	simple sugar transport system ATP-binding protein	KO:K02056	MSe1	MSe1	MSe1_4	Armatimonadota-sp-003	ArmatimonadotaOTU12like
iron_aquisition-iron_transport	Ga0308408_100023123	Iron_uptake_YfeB_Chelated_iron_transport_system_membrane_protein_Q56953_Yersinia_pestis_180610	111.8	50.9	8274	0	0	0	simple sugar transport system ATP-binding protein	KO:K02056	MSe3	MSe3	MSe3_5	Armatimonadota-sp-003	ArmatimonadotaOTU12like
iron_aquisition-iron_transport	Ga0308389_100056021	Iron_uptake_YfeB_Chelated_iron_transport_system_membrane_protein_Q56953_Yersinia_pestis_180610	111.8	50.9	8275	0	0	0	simple sugar transport system ATP-binding protein	KO:K02056	148	sample148	148_34	Armatimonadota-sp-003	ArmatimonadotaOTU12like
iron_aquisition-iron_transport	Ga0308413_001119_13885_15447	Iron_uptake_YfeB_Chelated_iron_transport_system_membrane_protein_Q56953_Yersinia_pestis_180610	111.7	50.9	8277	0	0	0	simple sugar transport system ATP-binding protein	KO:K02056	t10cd	t10cd	t10cd_41	Armatimonadota-sp-003	ArmatimonadotaOTU12like
iron_aquisition-iron_transport	Ga0308310_100056414	Iron_uptake_YfeB_Chelated_iron_transport_system_membrane_protein_Q56953_Yersinia_pestis_180610	111.5	50.9	8292	0	0	0	simple sugar transport system ATP-binding protein	KO:K02056	MS65	MS65	MS65_4	Armatimonadota-sp-003	ArmatimonadotaOTU12like
iron_aquisition-iron_transport	Ga0308395_100079717	Iron_uptake_YfeB_Chelated_iron_transport_system_membrane_protein_Q56953_Yersinia_pestis_180610	111.5	50.9	8293	0	0	0	simple sugar transport system ATP-binding protein	KO:K02056	P4	P4	P4_16	Armatimonadota-sp-003	ArmatimonadotaOTU12like
iron_aquisition-iron_transport	Ga0308397_100054912	Iron_uptake_YfeB_Chelated_iron_transport_system_membrane_protein_Q56953_Yersinia_pestis_180610	111.5	50.9	8294	0	0	0	simple sugar transport system ATP-binding protein	KO:K02056	T8	T8	T8_23	Armatimonadota-sp-003	ArmatimonadotaOTU12like
iron_aquisition-iron_transport	Ga0308398_100020216	Iron_uptake_YfeB_Chelated_iron_transport_system_membrane_protein_Q56953_Yersinia_pestis_180610	111.5	50.9	8295	0	0	0	simple sugar transport system ATP-binding protein	KO:K02056	T9	T9	T9_28	Armatimonadota-sp-003	ArmatimonadotaOTU12like
iron_aquisition-iron_transport	Ga0308405_100017619	Iron_uptake_YfeB_Chelated_iron_transport_system_membrane_protein_Q56953_Yersinia_pestis_180610	111.5	50.9	8296	0	0	0	simple sugar transport system ATP-binding protein	KO:K02056	MS13	MS13	MS13_14	Armatimonadota-sp-003	ArmatimonadotaOTU12like
iron_aquisition-iron_transport	Ga0308407_100021824	Iron_uptake_YfeB_Chelated_iron_transport_system_membrane_protein_Q56953_Yersinia_pestis_180610	111.5	50.9	8297	0	0	0	simple sugar transport system ATP-binding protein	KO:K02056	MSe2	MSe2	MSe2_10	Armatimonadota-sp-003	ArmatimonadotaOTU12like
iron_aquisition-iron_transport	Ga0308419_10004627	Iron_uptake_YfeB_Chelated_iron_transport_system_membrane_protein_Q56953_Yersinia_pestis_180610	111.5	50.9	8298	0	0	0	simple sugar transport system ATP-binding protein	KO:K02056	MS50	MS50	MS50_43	Armatimonadota-sp-003	ArmatimonadotaOTU12like
iron_aquisition-iron_transport	Ga0308420_10077212	Iron_uptake_YfeB_Chelated_iron_transport_system_membrane_protein_Q56953_Yersinia_pestis_180610	111.5	50.9	8299	0	0	0	simple sugar transport system ATP-binding protein	KO:K02056	MS55	MS55	MS55_42	Armatimonadota-sp-003	ArmatimonadotaOTU12like
iron_aquisition-iron_transport	Ga0308418_100041624	Iron_uptake_YfeB_Chelated_iron_transport_system_membrane_protein_Q56953_Yersinia_pestis_180610	111.5	50.9	8300	0	0	0	simple sugar transport system ATP-binding protein	KO:K02056	R4cd	R4cd	R4cd_15	Armatimonadota-sp-003	ArmatimonadotaOTU12like
iron_aquisition-iron_transport	Ga0308421_100032714	Iron_uptake_YfeB_Chelated_iron_transport_system_membrane_protein_Q56953_Yersinia_pestis_180610	111.5	50.9	8301	0	0	0	simple sugar transport system ATP-binding protein	KO:K02056	MS60	MS60	MS60_13	Armatimonadota-sp-003	ArmatimonadotaOTU12like
iron_aquisition-iron_transport	Ga0308396_100068513	Iron_uptake_YfeB_Chelated_iron_transport_system_membrane_protein_Q56953_Yersinia_pestis_180610	111.4	50.9	8302	0	0	0	simple sugar transport system ATP-binding protein	KO:K02056	Pe2	Pe2	Pe2_16	Armatimonadota-sp-003	ArmatimonadotaOTU12like
iron_aquisition-iron_transport	Ga0308411_1000023017	Iron_uptake_YfeB_Chelated_iron_transport_system_membrane_protein_Q56953_Yersinia_pestis_180610	111.4	50.9	8303	0	0	0	simple sugar transport system ATP-binding protein	KO:K02056	OST2bottomlayer	OST2bottomlayer	OST2bottomlayer_67	Armatimonadota-sp-003	ArmatimonadotaOTU12like
iron_aquisition-iron_transport	Ga0308414_10223302	Iron_uptake_YfeB_Chelated_iron_transport_system_membrane_protein_Q56953_Yersinia_pestis_180610	111.3	50.9	8340	0	0	0	simple sugar transport system ATP-binding protein	KO:K02056	OS50	OS50	OS50_26	Armatimonadota-sp-003	ArmatimonadotaOTU12like
iron_aquisition-iron_transport	Ga0308417_100029725	Iron_uptake_YfeB_Chelated_iron_transport_system_membrane_protein_Q56953_Yersinia_pestis_180610	111.3	50.9	8341	0	0	0	simple sugar transport system ATP-binding protein	KO:K02056	OS65	OS65	OS65_32	Armatimonadota-sp-003	ArmatimonadotaOTU12like
iron_aquisition-iron_transport	Ga0308407_10006699	Iron_uptake_YfeB_Chelated_iron_transport_system_membrane_protein_Q56953_Yersinia_pestis_180610	105.4	50.9	8690	0	0	0	ribose transport system ATP-binding protein	KO:K10441	MSe2	MSe2	MSe2_10	Armatimonadota-sp-003	ArmatimonadotaOTU12like
iron_aquisition-iron_transport	Ga0308310_10049153	Iron_uptake_YfeB_Chelated_iron_transport_system_membrane_protein_Q56953_Yersinia_pestis_180610	105.2	50.9	8696	0	0	0	ribose transport system ATP-binding protein	KO:K10441	MS65	MS65	MS65_4	Armatimonadota-sp-003	ArmatimonadotaOTU12like
iron_aquisition-iron_transport	Ga0308389_100098518	Iron_uptake_YfeB_Chelated_iron_transport_system_membrane_protein_Q56953_Yersinia_pestis_180610	105.2	50.9	8697	0	0	0	ribose transport system ATP-binding protein	KO:K10441	148	sample148	148_34	Armatimonadota-sp-003	ArmatimonadotaOTU12like
iron_aquisition-iron_transport	Ga0308390_10036985	Iron_uptake_YfeB_Chelated_iron_transport_system_membrane_protein_Q56953_Yersinia_pestis_180610	105.2	50.9	8698	0	0	0	ribose transport system ATP-binding protein	KO:K10441	149	sample149	149_2	Armatimonadota-sp-003	ArmatimonadotaOTU12like
iron_aquisition-iron_transport	Ga0308391_10013455	Iron_uptake_YfeB_Chelated_iron_transport_system_membrane_protein_Q56953_Yersinia_pestis_180610	105.2	50.9	8699	0	0	0	ribose transport system ATP-binding protein	KO:K10441	t1	t1	t1_7	Armatimonadota-sp-003	ArmatimonadotaOTU12like
iron_aquisition-iron_transport	Ga0308392_10037545	Iron_uptake_YfeB_Chelated_iron_transport_system_membrane_protein_Q56953_Yersinia_pestis_180610	105.2	50.9	8700	0	0	0	ribose transport system ATP-binding protein	KO:K10441	m2	m2	m2_28	Armatimonadota-sp-003	ArmatimonadotaOTU12like
iron_aquisition-iron_transport	Ga0308393_10005996	Iron_uptake_YfeB_Chelated_iron_transport_system_membrane_protein_Q56953_Yersinia_pestis_180610	105.2	50.9	8701	0	0	0	ribose transport system ATP-binding protein	KO:K10441	ee2	ee2	ee2_18	Armatimonadota-sp-003	ArmatimonadotaOTU12like
iron_aquisition-iron_transport	Ga0308394_100054219	Iron_uptake_YfeB_Chelated_iron_transport_system_membrane_protein_Q56953_Yersinia_pestis_180610	105.2	50.9	8702	0	0	0	ribose transport system ATP-binding protein	KO:K10441	me2	me2	me2_8	Armatimonadota-sp-003	ArmatimonadotaOTU12like
iron_aquisition-iron_transport	Ga0308395_10061973	Iron_uptake_YfeB_Chelated_iron_transport_system_membrane_protein_Q56953_Yersinia_pestis_180610	105.2	50.9	8703	0	0	0	ribose transport system ATP-binding protein	KO:K10441	P4	P4	P4_16	Armatimonadota-sp-003	ArmatimonadotaOTU12like
iron_aquisition-iron_transport	Ga0308396_10044925	Iron_uptake_YfeB_Chelated_iron_transport_system_membrane_protein_Q56953_Yersinia_pestis_180610	105.2	50.9	8704	0	0	0	ribose transport system ATP-binding protein	KO:K10441	Pe2	Pe2	Pe2_16	Armatimonadota-sp-003	ArmatimonadotaOTU12like
iron_aquisition-iron_transport	Ga0308397_10046363	Iron_uptake_YfeB_Chelated_iron_transport_system_membrane_protein_Q56953_Yersinia_pestis_180610	105.2	50.9	8705	0	0	0	ribose transport system ATP-binding protein	KO:K10441	T8	T8	T8_23	Armatimonadota-sp-003	ArmatimonadotaOTU12like
iron_aquisition-iron_transport	Ga0308398_10023425	Iron_uptake_YfeB_Chelated_iron_transport_system_membrane_protein_Q56953_Yersinia_pestis_180610	105.2	50.9	8706	0	0	0	ribose transport system ATP-binding protein	KO:K10441	T9	T9	T9_28	Armatimonadota-sp-003	ArmatimonadotaOTU12like
iron_aquisition-iron_transport	Ga0308400_10028413	Iron_uptake_YfeB_Chelated_iron_transport_system_membrane_protein_Q56953_Yersinia_pestis_180610	105.2	50.9	8707	0	0	0	ribose transport system ATP-binding protein	KO:K10441	OS1265	OS1265	OS1265_7	Armatimonadota-sp-003	ArmatimonadotaOTU12like
iron_aquisition-iron_transport	Ga0308401_10021026	Iron_uptake_YfeB_Chelated_iron_transport_system_membrane_protein_Q56953_Yersinia_pestis_180610	105.2	50.9	8708	0	0	0	ribose transport system ATP-binding protein	KO:K10441	OSM1	OSM1	OSM1_3	Armatimonadota-sp-003	ArmatimonadotaOTU12like
iron_aquisition-iron_transport	Ga0308403_10019415	Iron_uptake_YfeB_Chelated_iron_transport_system_membrane_protein_Q56953_Yersinia_pestis_180610	105.2	50.9	8709	0	0	0	ribose transport system ATP-binding protein	KO:K10441	OSM3	OSM3	OSM3_9	Armatimonadota-sp-003	ArmatimonadotaOTU12like
iron_aquisition-iron_transport	Ga0308405_100192610	Iron_uptake_YfeB_Chelated_iron_transport_system_membrane_protein_Q56953_Yersinia_pestis_180610	105.2	50.9	8710	0	0	0	ribose transport system ATP-binding protein	KO:K10441	MS13	MS13	MS13_14	Armatimonadota-sp-003	ArmatimonadotaOTU12like
iron_aquisition-iron_transport	Ga0308406_100105010	Iron_uptake_YfeB_Chelated_iron_transport_system_membrane_protein_Q56953_Yersinia_pestis_180610	105.2	50.9	8711	0	0	0	ribose transport system ATP-binding protein	KO:K10441	MSe1	MSe1	MSe1_4	Armatimonadota-sp-003	ArmatimonadotaOTU12like
iron_aquisition-iron_transport	Ga0308408_10038703	Iron_uptake_YfeB_Chelated_iron_transport_system_membrane_protein_Q56953_Yersinia_pestis_180610	105.2	50.9	8712	0	0	0	ribose transport system ATP-binding protein	KO:K10441	MSe3	MSe3	MSe3_5	Armatimonadota-sp-003	ArmatimonadotaOTU12like
iron_aquisition-iron_transport	Ga0308409_10043175	Iron_uptake_YfeB_Chelated_iron_transport_system_membrane_protein_Q56953_Yersinia_pestis_180610	105.2	50.9	8713	0	0	0	ribose transport system ATP-binding protein	KO:K10441	MSe4	MSe4	MSe4_6	Armatimonadota-sp-003	ArmatimonadotaOTU12like
iron_aquisition-iron_transport	Ga0308411_100202253	Iron_uptake_YfeB_Chelated_iron_transport_system_membrane_protein_Q56953_Yersinia_pestis_180610	105.2	50.9	8714	0	0	0	ribose transport system ATP-binding protein	KO:K10441	OST2bottomlayer	OST2bottomlayer	OST2bottomlayer_67	Armatimonadota-sp-003	ArmatimonadotaOTU12like
iron_aquisition-iron_transport	Ga0308412_10072383	Iron_uptake_YfeB_Chelated_iron_transport_system_membrane_protein_Q56953_Yersinia_pestis_180610	105.2	50.9	8715	0	0	0	ribose transport system ATP-binding protein	KO:K10441	OSTbottomlayer	OSTbottomlayer	OSTbottomlayer_40	Armatimonadota-sp-003	ArmatimonadotaOTU12like
iron_aquisition-iron_transport	Ga0308413_005432_3063_4643	Iron_uptake_YfeB_Chelated_iron_transport_system_membrane_protein_Q56953_Yersinia_pestis_180610	105.2	50.9	8716	0	0	0	ribose transport system ATP-binding protein	KO:K10441	t10cd	t10cd	t10cd_41	Armatimonadota-sp-003	ArmatimonadotaOTU12like
iron_aquisition-iron_transport	Ga0308415_10101672	Iron_uptake_YfeB_Chelated_iron_transport_system_membrane_protein_Q56953_Yersinia_pestis_180610	105.2	50.9	8717	0	0	0	ribose transport system ATP-binding protein	KO:K10441	OS55	OS55	OS55_28	Armatimonadota-sp-003	ArmatimonadotaOTU12like
iron_aquisition-iron_transport	Ga0308416_10013502	Iron_uptake_YfeB_Chelated_iron_transport_system_membrane_protein_Q56953_Yersinia_pestis_180610	105.2	50.9	8718	0	0	0	ribose transport system ATP-binding protein	KO:K10441	OS60	OS60	OS60_15	Armatimonadota-sp-003	ArmatimonadotaOTU12like
iron_aquisition-iron_transport	Ga0308417_10095875	Iron_uptake_YfeB_Chelated_iron_transport_system_membrane_protein_Q56953_Yersinia_pestis_180610	105.2	50.9	8719	0	0	0	ribose transport system ATP-binding protein	KO:K10441	OS65	OS65	OS65_32	Armatimonadota-sp-003	ArmatimonadotaOTU12like
iron_aquisition-iron_transport	Ga0308418_10006635	Iron_uptake_YfeB_Chelated_iron_transport_system_membrane_protein_Q56953_Yersinia_pestis_180610	105.2	50.9	8720	0	0	0	ribose transport system ATP-binding protein	KO:K10441	R4cd	R4cd	R4cd_15	Armatimonadota-sp-003	ArmatimonadotaOTU12like
iron_aquisition-iron_transport	Ga0308419_100102217	Iron_uptake_YfeB_Chelated_iron_transport_system_membrane_protein_Q56953_Yersinia_pestis_180610	105.2	50.9	8721	0	0	0	ribose transport system ATP-binding protein	KO:K10441	MS50	MS50	MS50_43	Armatimonadota-sp-003	ArmatimonadotaOTU12like
iron_aquisition-iron_transport	Ga0308420_10159012	Iron_uptake_YfeB_Chelated_iron_transport_system_membrane_protein_Q56953_Yersinia_pestis_180610	105.2	50.9	8722	0	0	0	ribose transport system ATP-binding protein	KO:K10441	MS55	MS55	MS55_42	Armatimonadota-sp-003	ArmatimonadotaOTU12like
iron_aquisition-iron_transport	Ga0308421_10027725	Iron_uptake_YfeB_Chelated_iron_transport_system_membrane_protein_Q56953_Yersinia_pestis_180610	105.2	50.9	8723	0	0	0	ribose transport system ATP-binding protein	KO:K10441	MS60	MS60	MS60_13	Armatimonadota-sp-003	ArmatimonadotaOTU12like
iron_aquisition-iron_transport	Ga0308415_10024704	Iron_uptake_YfeB_Chelated_iron_transport_system_membrane_protein_Q56953_Yersinia_pestis_180610	98.6	50.9	9149	0	0	0	simple sugar transport system ATP-binding protein	KO:K02056	OS55	OS55	OS55_28	Armatimonadota-sp-003	ArmatimonadotaOTU12like
iron_aquisition-iron_transport	Ga0308399_10039175	Iron_uptake_YfeB_Chelated_iron_transport_system_membrane_protein_Q56953_Yersinia_pestis_180610	97.9	50.9	9220	0	0	0	ribose transport system ATP-binding protein	KO:K10441	OS1260	OS1260	OS1260_24	Armatimonadota-sp-003	ArmatimonadotaOTU12like
iron_aquisition-siderophore_transport	Ga0308420_100209310	Sid_FpvD_ATPase_PA2408_Paeruginosa_PAO1_180602	107.1	40	9272	0	0	0	zinc transport system ATP-binding protein	KO:K09817	MS55	MS55	MS55_51	Armatimonadota-sp-002	ArmatimonadotaOTU3like
iron_aquisition-siderophore_transport	Ga0308391_100052918	Sid_FpvD_ATPase_PA2408_Paeruginosa_PAO1_180602	108.2	40	9292	0	0	0	zinc transport system ATP-binding protein	KO:K09817	t1	t1	t1_22	Armatimonadota-sp-002	ArmatimonadotaOTU3like
iron_aquisition-siderophore_transport	Ga0308394_100030812	Sid_FpvD_ATPase_PA2408_Paeruginosa_PAO1_180602	108.2	40	9294	0	0	0	zinc transport system ATP-binding protein	KO:K09817	me2	me2	me2_12	Armatimonadota-sp-002	ArmatimonadotaOTU3like
iron_aquisition-siderophore_transport	Ga0308400_10011982	Sid_FpvD_ATPase_PA2408_Paeruginosa_PAO1_180602	108.2	40	9295	0	0	0	zinc transport system ATP-binding protein	KO:K09817	OS1265	OS1265	OS1265_25	Armatimonadota-sp-002	ArmatimonadotaOTU3like
iron_aquisition-siderophore_transport	Ga0308403_10014542	Sid_FpvD_ATPase_PA2408_Paeruginosa_PAO1_180602	108.2	40	9296	0	0	0	zinc transport system ATP-binding protein	KO:K09817	OSM3	OSM3	OSM3_2	Armatimonadota-sp-002	ArmatimonadotaOTU3like
iron_aquisition-siderophore_transport	Ga0308405_10010542	Sid_FpvD_ATPase_PA2408_Paeruginosa_PAO1_180602	108.2	40	9297	0	0	0	zinc transport system ATP-binding protein	KO:K09817	MS13	MS13	MS13_13	Armatimonadota-sp-002	ArmatimonadotaOTU3like
iron_aquisition-siderophore_transport	Ga0308407_10008152	Sid_FpvD_ATPase_PA2408_Paeruginosa_PAO1_180602	108.2	40	9298	0	0	0	zinc transport system ATP-binding protein	KO:K09817	MSe2	MSe2	MSe2_18	Armatimonadota-sp-002	ArmatimonadotaOTU3like
iron_aquisition-siderophore_transport	Ga0308408_10017172	Sid_FpvD_ATPase_PA2408_Paeruginosa_PAO1_180602	108.2	40	9299	0	0	0	zinc transport system ATP-binding protein	KO:K09817	MSe3	MSe3	MSe3_8	Armatimonadota-sp-002	ArmatimonadotaOTU3like
iron_aquisition-siderophore_transport	Ga0308409_10011864	Sid_FpvD_ATPase_PA2408_Paeruginosa_PAO1_180602	108.2	40	9300	0	0	0	zinc transport system ATP-binding protein	KO:K09817	MSe4	MSe4	MSe4_15	Armatimonadota-sp-002	ArmatimonadotaOTU3like
iron_aquisition-siderophore_transport	Ga0308413_008241_2354_3091	Sid_FpvD_ATPase_PA2408_Paeruginosa_PAO1_180602	108.2	40	9304	0	0	0	zinc transport system ATP-binding protein	KO:K09817	t10cd	t10cd	t10cd_15	Armatimonadota-sp-002	ArmatimonadotaOTU3like
iron_aquisition-siderophore_transport	Ga0308421_100013225	Sid_FpvD_ATPase_PA2408_Paeruginosa_PAO1_180602	108.2	40	9308	0	0	0	zinc transport system ATP-binding protein	KO:K09817	MS60	MS60	MS60_15	Armatimonadota-sp-002	ArmatimonadotaOTU3like
iron_aquisition-siderophore_transport	Ga0308390_100038927	Sid_FpvD_ATPase_PA2408_Paeruginosa_PAO1_180602	124.8	40	9339	0	0	0	zinc/manganese transport system ATP-binding protein	KO:K02074	149	sample149	149_2	Armatimonadota-sp-003	ArmatimonadotaOTU12like
iron_aquisition-siderophore_transport	Ga0308393_10001914	Sid_FpvD_ATPase_PA2408_Paeruginosa_PAO1_180602	124.8	40	9340	0	0	0	zinc/manganese transport system ATP-binding protein	KO:K02074	ee2	ee2	ee2_18	Armatimonadota-sp-003	ArmatimonadotaOTU12like
iron_aquisition-siderophore_transport	Ga0308397_10058333	Sid_FpvD_ATPase_PA2408_Paeruginosa_PAO1_180602	124.8	40	9341	0	0	0	zinc/manganese transport system ATP-binding protein	KO:K02074	T8	T8	T8_23	Armatimonadota-sp-003	ArmatimonadotaOTU12like
iron_aquisition-siderophore_transport	Ga0308408_10002694	Sid_FpvD_ATPase_PA2408_Paeruginosa_PAO1_180602	124.8	40	9342	0	0	0	zinc/manganese transport system ATP-binding protein	KO:K02074	MSe3	MSe3	MSe3_5	Armatimonadota-sp-003	ArmatimonadotaOTU12like
iron_aquisition-siderophore_transport	Ga0308310_10080124	Sid_FpvD_ATPase_PA2408_Paeruginosa_PAO1_180602	124.8	40	9343	0	0	0	zinc/manganese transport system ATP-binding protein	KO:K02074	MS65	MS65	MS65_4	Armatimonadota-sp-003	ArmatimonadotaOTU12like
iron_aquisition-siderophore_transport	Ga0308389_10054804	Sid_FpvD_ATPase_PA2408_Paeruginosa_PAO1_180602	124.8	40	9344	0	0	0	zinc/manganese transport system ATP-binding protein	KO:K02074	148	sample148	148_34	Armatimonadota-sp-003	ArmatimonadotaOTU12like
iron_aquisition-siderophore_transport	Ga0308391_10001374	Sid_FpvD_ATPase_PA2408_Paeruginosa_PAO1_180602	124.8	40	9345	0	0	0	zinc/manganese transport system ATP-binding protein	KO:K02074	t1	t1	t1_7	Armatimonadota-sp-003	ArmatimonadotaOTU12like
iron_aquisition-siderophore_transport	Ga0308392_100002929	Sid_FpvD_ATPase_PA2408_Paeruginosa_PAO1_180602	124.8	40	9346	0	0	0	zinc/manganese transport system ATP-binding protein	KO:K02074	m2	m2	m2_28	Armatimonadota-sp-003	ArmatimonadotaOTU12like
iron_aquisition-siderophore_transport	Ga0308394_100023327	Sid_FpvD_ATPase_PA2408_Paeruginosa_PAO1_180602	124.8	40	9347	0	0	0	zinc/manganese transport system ATP-binding protein	KO:K02074	me2	me2	me2_8	Armatimonadota-sp-003	ArmatimonadotaOTU12like
iron_aquisition-siderophore_transport	Ga0308395_100040829	Sid_FpvD_ATPase_PA2408_Paeruginosa_PAO1_180602	124.8	40	9348	0	0	0	zinc/manganese transport system ATP-binding protein	KO:K02074	P4	P4	P4_16	Armatimonadota-sp-003	ArmatimonadotaOTU12like
iron_aquisition-siderophore_transport	Ga0308396_100044325	Sid_FpvD_ATPase_PA2408_Paeruginosa_PAO1_180602	124.8	40	9349	0	0	0	zinc/manganese transport system ATP-binding protein	KO:K02074	Pe2	Pe2	Pe2_16	Armatimonadota-sp-003	ArmatimonadotaOTU12like
iron_aquisition-siderophore_transport	Ga0308398_100002528	Sid_FpvD_ATPase_PA2408_Paeruginosa_PAO1_180602	124.8	40	9350	0	0	0	zinc/manganese transport system ATP-binding protein	KO:K02074	T9	T9	T9_28	Armatimonadota-sp-003	ArmatimonadotaOTU12like
iron_aquisition-siderophore_transport	Ga0308399_10029734	Sid_FpvD_ATPase_PA2408_Paeruginosa_PAO1_180602	124.8	40	9351	0	0	0	zinc/manganese transport system ATP-binding protein	KO:K02074	OS1260	OS1260	OS1260_24	Armatimonadota-sp-003	ArmatimonadotaOTU12like
iron_aquisition-siderophore_transport	Ga0308400_10019514	Sid_FpvD_ATPase_PA2408_Paeruginosa_PAO1_180602	124.8	40	9352	0	0	0	zinc/manganese transport system ATP-binding protein	KO:K02074	OS1265	OS1265	OS1265_7	Armatimonadota-sp-003	ArmatimonadotaOTU12like
iron_aquisition-siderophore_transport	Ga0308401_100024913	Sid_FpvD_ATPase_PA2408_Paeruginosa_PAO1_180602	124.8	40	9353	0	0	0	zinc/manganese transport system ATP-binding protein	KO:K02074	OSM1	OSM1	OSM1_3	Armatimonadota-sp-003	ArmatimonadotaOTU12like
iron_aquisition-siderophore_transport	Ga0308402_10012906	Sid_FpvD_ATPase_PA2408_Paeruginosa_PAO1_180602	124.8	40	9354	0	0	0	zinc/manganese transport system ATP-binding protein	KO:K02074	OSM2	OSM2	OSM2_2	Armatimonadota-sp-003	ArmatimonadotaOTU12like
iron_aquisition-siderophore_transport	Ga0308404_10005937	Sid_FpvD_ATPase_PA2408_Paeruginosa_PAO1_180602	124.8	40	9355	0	0	0	zinc/manganese transport system ATP-binding protein	KO:K02074	OSM4	OSM4	OSM4_10	Armatimonadota-sp-003	ArmatimonadotaOTU12like
iron_aquisition-siderophore_transport	Ga0308405_10003344	Sid_FpvD_ATPase_PA2408_Paeruginosa_PAO1_180602	124.8	40	9356	0	0	0	zinc/manganese transport system ATP-binding protein	KO:K02074	MS13	MS13	MS13_14	Armatimonadota-sp-003	ArmatimonadotaOTU12like
iron_aquisition-siderophore_transport	Ga0308406_100020727	Sid_FpvD_ATPase_PA2408_Paeruginosa_PAO1_180602	124.8	40	9357	0	0	0	zinc/manganese transport system ATP-binding protein	KO:K02074	MSe1	MSe1	MSe1_4	Armatimonadota-sp-003	ArmatimonadotaOTU12like
iron_aquisition-siderophore_transport	Ga0308407_10003874	Sid_FpvD_ATPase_PA2408_Paeruginosa_PAO1_180602	124.8	40	9358	0	0	0	zinc/manganese transport system ATP-binding protein	KO:K02074	MSe2	MSe2	MSe2_10	Armatimonadota-sp-003	ArmatimonadotaOTU12like
iron_aquisition-siderophore_transport	Ga0308409_100029625	Sid_FpvD_ATPase_PA2408_Paeruginosa_PAO1_180602	124.8	40	9359	0	0	0	zinc/manganese transport system ATP-binding protein	KO:K02074	MSe4	MSe4	MSe4_6	Armatimonadota-sp-003	ArmatimonadotaOTU12like
iron_aquisition-siderophore_transport	Ga0308411_1000036727	Sid_FpvD_ATPase_PA2408_Paeruginosa_PAO1_180602	124.8	40	9361	0	0	0	zinc/manganese transport system ATP-binding protein	KO:K02074	OST2bottomlayer	OST2bottomlayer	OST2bottomlayer_67	Armatimonadota-sp-003	ArmatimonadotaOTU12like
iron_aquisition-siderophore_transport	Ga0308412_10002034	Sid_FpvD_ATPase_PA2408_Paeruginosa_PAO1_180602	124.8	40	9362	0	0	0	zinc/manganese transport system ATP-binding protein	KO:K02074	OSTbottomlayer	OSTbottomlayer	OSTbottomlayer_40	Armatimonadota-sp-003	ArmatimonadotaOTU12like
iron_aquisition-siderophore_transport	Ga0308413_000684_3535_4263	Sid_FpvD_ATPase_PA2408_Paeruginosa_PAO1_180602	124.8	40	9363	0	0	0	ABC-type Mn2+/Zn2+ transport system ATPase subunit	COG1121	t10cd	t10cd	t10cd_41	Armatimonadota-sp-003	ArmatimonadotaOTU12like
iron_aquisition-siderophore_transport	Ga0308414_10025204	Sid_FpvD_ATPase_PA2408_Paeruginosa_PAO1_180602	124.8	40	9364	0	0	0	zinc/manganese transport system ATP-binding protein	KO:K02074	OS50	OS50	OS50_26	Armatimonadota-sp-003	ArmatimonadotaOTU12like
iron_aquisition-siderophore_transport	Ga0308415_10029274	Sid_FpvD_ATPase_PA2408_Paeruginosa_PAO1_180602	124.8	40	9365	0	0	0	zinc/manganese transport system ATP-binding protein	KO:K02074	OS55	OS55	OS55_28	Armatimonadota-sp-003	ArmatimonadotaOTU12like
iron_aquisition-siderophore_transport	Ga0308417_10080584	Sid_FpvD_ATPase_PA2408_Paeruginosa_PAO1_180602	124.8	40	9366	0	0	0	zinc/manganese transport system ATP-binding protein	KO:K02074	OS65	OS65	OS65_32	Armatimonadota-sp-003	ArmatimonadotaOTU12like
iron_aquisition-siderophore_transport	Ga0308418_10003614	Sid_FpvD_ATPase_PA2408_Paeruginosa_PAO1_180602	124.8	40	9367	0	0	0	zinc/manganese transport system ATP-binding protein	KO:K02074	R4cd	R4cd	R4cd_15	Armatimonadota-sp-003	ArmatimonadotaOTU12like
iron_aquisition-siderophore_transport	Ga0308419_10064994	Sid_FpvD_ATPase_PA2408_Paeruginosa_PAO1_180602	124.8	40	9368	0	0	0	zinc/manganese transport system ATP-binding protein	KO:K02074	MS50	MS50	MS50_43	Armatimonadota-sp-003	ArmatimonadotaOTU12like
iron_aquisition-siderophore_transport	Ga0308420_10050313	Sid_FpvD_ATPase_PA2408_Paeruginosa_PAO1_180602	124.8	40	9369	0	0	0	zinc/manganese transport system ATP-binding protein	KO:K02074	MS55	MS55	MS55_42	Armatimonadota-sp-003	ArmatimonadotaOTU12like
iron_aquisition-siderophore_transport	Ga0308421_10003734	Sid_FpvD_ATPase_PA2408_Paeruginosa_PAO1_180602	124.8	40	9370	0	0	0	zinc/manganese transport system ATP-binding protein	KO:K02074	MS60	MS60	MS60_13	Armatimonadota-sp-003	ArmatimonadotaOTU12like
iron_aquisition-iron_transport	Ga0308391_10073112	Iron_uptake_YfeB_Chelated_iron_transport_system_membrane_protein_Q56953_Yersinia_pestis_180610	96.2	50.9	9408	0	0	0	lipopolysaccharide export system ATP-binding protein	KO:K06861	t1	t1	t1_22	Armatimonadota-sp-002	ArmatimonadotaOTU3like
iron_aquisition-iron_transport	Ga0308394_10109442	Iron_uptake_YfeB_Chelated_iron_transport_system_membrane_protein_Q56953_Yersinia_pestis_180610	96.2	50.9	9410	0	0	0	lipopolysaccharide export system ATP-binding protein	KO:K06861	me2	me2	me2_12	Armatimonadota-sp-002	ArmatimonadotaOTU3like
iron_aquisition-iron_transport	Ga0308405_10120773	Iron_uptake_YfeB_Chelated_iron_transport_system_membrane_protein_Q56953_Yersinia_pestis_180610	96.2	50.9	9411	0	0	0	lipopolysaccharide export system ATP-binding protein	KO:K06861	MS13	MS13	MS13_13	Armatimonadota-sp-002	ArmatimonadotaOTU3like
iron_aquisition-iron_transport	Ga0308407_10061783	Iron_uptake_YfeB_Chelated_iron_transport_system_membrane_protein_Q56953_Yersinia_pestis_180610	96.2	50.9	9412	0	0	0	lipopolysaccharide export system ATP-binding protein	KO:K06861	MSe2	MSe2	MSe2_18	Armatimonadota-sp-002	ArmatimonadotaOTU3like
iron_aquisition-iron_transport	Ga0308408_10083583	Iron_uptake_YfeB_Chelated_iron_transport_system_membrane_protein_Q56953_Yersinia_pestis_180610	96.2	50.9	9413	0	0	0	lipopolysaccharide export system ATP-binding protein	KO:K06861	MSe3	MSe3	MSe3_8	Armatimonadota-sp-002	ArmatimonadotaOTU3like
iron_aquisition-iron_transport	Ga0308421_10032617	Iron_uptake_YfeB_Chelated_iron_transport_system_membrane_protein_Q56953_Yersinia_pestis_180610	96.2	50.9	9419	0	0	0	lipopolysaccharide export system ATP-binding protein	KO:K06861	MS60	MS60	MS60_15	Armatimonadota-sp-002	ArmatimonadotaOTU3like
iron_aquisition-iron_transport	Ga0308415_10071023	Iron_uptake_YfeB_Chelated_iron_transport_system_membrane_protein_Q56953_Yersinia_pestis_180610	95.9	50.9	9447	0	0	0	cobalt/nickel transport system ATP-binding protein	KO:K02006	OS55	OS55	OS55_28	Armatimonadota-sp-003	ArmatimonadotaOTU12like
iron_aquisition-siderophore_transport	Ga0308416_10032925	Sid_FpvD_ATPase_PA2408_Paeruginosa_PAO1_180602	124.4	40	9473	0	0	0	zinc/manganese transport system ATP-binding protein	KO:K02074	OS60	OS60	OS60_15	Armatimonadota-sp-003	ArmatimonadotaOTU12like
iron_aquisition-iron_transport	Ga0308310_10051803	Iron_uptake_YfeB_Chelated_iron_transport_system_membrane_protein_Q56953_Yersinia_pestis_180610	93.6	50.9	9668	0	0	0	cobalt/nickel transport system ATP-binding protein	KO:K02006	MS65	MS65	MS65_4	Armatimonadota-sp-003	ArmatimonadotaOTU12like
iron_aquisition-iron_transport	Ga0308389_10065523	Iron_uptake_YfeB_Chelated_iron_transport_system_membrane_protein_Q56953_Yersinia_pestis_180610	93.6	50.9	9669	0	0	0	cobalt/nickel transport system ATP-binding protein	KO:K02006	148	sample148	148_34	Armatimonadota-sp-003	ArmatimonadotaOTU12like
iron_aquisition-iron_transport	Ga0308390_10060923	Iron_uptake_YfeB_Chelated_iron_transport_system_membrane_protein_Q56953_Yersinia_pestis_180610	93.6	50.9	9670	0	0	0	cobalt/nickel transport system ATP-binding protein	KO:K02006	149	sample149	149_2	Armatimonadota-sp-003	ArmatimonadotaOTU12like
iron_aquisition-iron_transport	Ga0308391_10054532	Iron_uptake_YfeB_Chelated_iron_transport_system_membrane_protein_Q56953_Yersinia_pestis_180610	93.6	50.9	9671	0	0	0	cobalt/nickel transport system ATP-binding protein	KO:K02006	t1	t1	t1_7	Armatimonadota-sp-003	ArmatimonadotaOTU12like
iron_aquisition-iron_transport	Ga0308392_10040814	Iron_uptake_YfeB_Chelated_iron_transport_system_membrane_protein_Q56953_Yersinia_pestis_180610	93.6	50.9	9672	0	0	0	cobalt/nickel transport system ATP-binding protein	KO:K02006	m2	m2	m2_28	Armatimonadota-sp-003	ArmatimonadotaOTU12like
iron_aquisition-iron_transport	Ga0308393_10035424	Iron_uptake_YfeB_Chelated_iron_transport_system_membrane_protein_Q56953_Yersinia_pestis_180610	93.6	50.9	9673	0	0	0	cobalt/nickel transport system ATP-binding protein	KO:K02006	ee2	ee2	ee2_18	Armatimonadota-sp-003	ArmatimonadotaOTU12like
iron_aquisition-iron_transport	Ga0308394_10042373	Iron_uptake_YfeB_Chelated_iron_transport_system_membrane_protein_Q56953_Yersinia_pestis_180610	93.6	50.9	9674	0	0	0	cobalt/nickel transport system ATP-binding protein	KO:K02006	me2	me2	me2_8	Armatimonadota-sp-003	ArmatimonadotaOTU12like
iron_aquisition-iron_transport	Ga0308395_10055873	Iron_uptake_YfeB_Chelated_iron_transport_system_membrane_protein_Q56953_Yersinia_pestis_180610	93.6	50.9	9675	0	0	0	cobalt/nickel transport system ATP-binding protein	KO:K02006	P4	P4	P4_16	Armatimonadota-sp-003	ArmatimonadotaOTU12like
iron_aquisition-iron_transport	Ga0308396_10035013	Iron_uptake_YfeB_Chelated_iron_transport_system_membrane_protein_Q56953_Yersinia_pestis_180610	93.6	50.9	9676	0	0	0	cobalt/nickel transport system ATP-binding protein	KO:K02006	Pe2	Pe2	Pe2_16	Armatimonadota-sp-003	ArmatimonadotaOTU12like
iron_aquisition-iron_transport	Ga0308397_10035964	Iron_uptake_YfeB_Chelated_iron_transport_system_membrane_protein_Q56953_Yersinia_pestis_180610	93.6	50.9	9677	0	0	0	cobalt/nickel transport system ATP-binding protein	KO:K02006	T8	T8	T8_23	Armatimonadota-sp-003	ArmatimonadotaOTU12like
iron_aquisition-iron_transport	Ga0308398_10038653	Iron_uptake_YfeB_Chelated_iron_transport_system_membrane_protein_Q56953_Yersinia_pestis_180610	93.6	50.9	9678	0	0	0	cobalt/nickel transport system ATP-binding protein	KO:K02006	T9	T9	T9_28	Armatimonadota-sp-003	ArmatimonadotaOTU12like
iron_aquisition-iron_transport	Ga0308401_10038364	Iron_uptake_YfeB_Chelated_iron_transport_system_membrane_protein_Q56953_Yersinia_pestis_180610	93.6	50.9	9679	0	0	0	cobalt/nickel transport system ATP-binding protein	KO:K02006	OSM1	OSM1	OSM1_3	Armatimonadota-sp-003	ArmatimonadotaOTU12like
iron_aquisition-iron_transport	Ga0308404_10059162	Iron_uptake_YfeB_Chelated_iron_transport_system_membrane_protein_Q56953_Yersinia_pestis_180610	93.6	50.9	9680	0	0	0	cobalt/nickel transport system ATP-binding protein	KO:K02006	OSM4	OSM4	OSM4_10	Armatimonadota-sp-003	ArmatimonadotaOTU12like
iron_aquisition-iron_transport	Ga0308405_10038883	Iron_uptake_YfeB_Chelated_iron_transport_system_membrane_protein_Q56953_Yersinia_pestis_180610	93.6	50.9	9681	0	0	0	cobalt/nickel transport system ATP-binding protein	KO:K02006	MS13	MS13	MS13_14	Armatimonadota-sp-003	ArmatimonadotaOTU12like
iron_aquisition-iron_transport	Ga0308406_10023373	Iron_uptake_YfeB_Chelated_iron_transport_system_membrane_protein_Q56953_Yersinia_pestis_180610	93.6	50.9	9682	0	0	0	cobalt/nickel transport system ATP-binding protein	KO:K02006	MSe1	MSe1	MSe1_4	Armatimonadota-sp-003	ArmatimonadotaOTU12like
iron_aquisition-iron_transport	Ga0308407_10037143	Iron_uptake_YfeB_Chelated_iron_transport_system_membrane_protein_Q56953_Yersinia_pestis_180610	93.6	50.9	9683	0	0	0	cobalt/nickel transport system ATP-binding protein	KO:K02006	MSe2	MSe2	MSe2_10	Armatimonadota-sp-003	ArmatimonadotaOTU12like
iron_aquisition-iron_transport	Ga0308408_10035303	Iron_uptake_YfeB_Chelated_iron_transport_system_membrane_protein_Q56953_Yersinia_pestis_180610	93.6	50.9	9684	0	0	0	cobalt/nickel transport system ATP-binding protein	KO:K02006	MSe3	MSe3	MSe3_5	Armatimonadota-sp-003	ArmatimonadotaOTU12like
iron_aquisition-iron_transport	Ga0308409_10033553	Iron_uptake_YfeB_Chelated_iron_transport_system_membrane_protein_Q56953_Yersinia_pestis_180610	93.6	50.9	9685	0	0	0	cobalt/nickel transport system ATP-binding protein	KO:K02006	MSe4	MSe4	MSe4_6	Armatimonadota-sp-003	ArmatimonadotaOTU12like
iron_aquisition-iron_transport	Ga0308411_100253312	Iron_uptake_YfeB_Chelated_iron_transport_system_membrane_protein_Q56953_Yersinia_pestis_180610	93.6	50.9	9687	0	0	0	cobalt/nickel transport system ATP-binding protein	KO:K02006	OST2bottomlayer	OST2bottomlayer	OST2bottomlayer_67	Armatimonadota-sp-003	ArmatimonadotaOTU12like
iron_aquisition-iron_transport	Ga0308412_10063733	Iron_uptake_YfeB_Chelated_iron_transport_system_membrane_protein_Q56953_Yersinia_pestis_180610	93.6	50.9	9688	0	0	0	cobalt/nickel transport system ATP-binding protein	KO:K02006	OSTbottomlayer	OSTbottomlayer	OSTbottomlayer_40	Armatimonadota-sp-003	ArmatimonadotaOTU12like
iron_aquisition-iron_transport	Ga0308413_005229_2058_2876	Iron_uptake_YfeB_Chelated_iron_transport_system_membrane_protein_Q56953_Yersinia_pestis_180610	93.6	50.9	9689	0	0	0	cobalt/nickel transport system ATP-binding protein	KO:K02006	t10cd	t10cd	t10cd_41	Armatimonadota-sp-003	ArmatimonadotaOTU12like
iron_aquisition-iron_transport	Ga0308414_10193322	Iron_uptake_YfeB_Chelated_iron_transport_system_membrane_protein_Q56953_Yersinia_pestis_180610	93.6	50.9	9690	0	0	0	cobalt/nickel transport system ATP-binding protein	KO:K02006	OS50	OS50	OS50_26	Armatimonadota-sp-003	ArmatimonadotaOTU12like
iron_aquisition-iron_transport	Ga0308415_10092004	Iron_uptake_YfeB_Chelated_iron_transport_system_membrane_protein_Q56953_Yersinia_pestis_180610	93.6	50.9	9691	0	0	0	cobalt/nickel transport system ATP-binding protein	KO:K02006	OS55	OS55	OS55_28	Armatimonadota-sp-003	ArmatimonadotaOTU12like
iron_aquisition-iron_transport	Ga0308418_10049673	Iron_uptake_YfeB_Chelated_iron_transport_system_membrane_protein_Q56953_Yersinia_pestis_180610	93.6	50.9	9692	0	0	0	cobalt/nickel transport system ATP-binding protein	KO:K02006	R4cd	R4cd	R4cd_15	Armatimonadota-sp-003	ArmatimonadotaOTU12like
iron_aquisition-iron_transport	Ga0308419_10081103	Iron_uptake_YfeB_Chelated_iron_transport_system_membrane_protein_Q56953_Yersinia_pestis_180610	93.6	50.9	9693	0	0	0	cobalt/nickel transport system ATP-binding protein	KO:K02006	MS50	MS50	MS50_43	Armatimonadota-sp-003	ArmatimonadotaOTU12like
iron_aquisition-iron_transport	Ga0308421_10047923	Iron_uptake_YfeB_Chelated_iron_transport_system_membrane_protein_Q56953_Yersinia_pestis_180610	93.6	50.9	9694	0	0	0	cobalt/nickel transport system ATP-binding protein	KO:K02006	MS60	MS60	MS60_13	Armatimonadota-sp-003	ArmatimonadotaOTU12like
iron_aquisition-iron_transport	Ga0308310_10089572	Iron_uptake_YfeB_Chelated_iron_transport_system_membrane_protein_Q56953_Yersinia_pestis_180610	93.5	50.9	9699	0	0	0	ABC-2 type transport system ATP-binding protein	KO:K01990	MS65	MS65	MS65_4	Armatimonadota-sp-003	ArmatimonadotaOTU12like
iron_aquisition-iron_transport	Ga0308389_10034878	Iron_uptake_YfeB_Chelated_iron_transport_system_membrane_protein_Q56953_Yersinia_pestis_180610	93.5	50.9	9700	0	0	0	ABC-2 type transport system ATP-binding protein	KO:K01990	148	sample148	148_34	Armatimonadota-sp-003	ArmatimonadotaOTU12like
iron_aquisition-iron_transport	Ga0308390_10030038	Iron_uptake_YfeB_Chelated_iron_transport_system_membrane_protein_Q56953_Yersinia_pestis_180610	93.5	50.9	9701	0	0	0	ABC-2 type transport system ATP-binding protein	KO:K01990	149	sample149	149_2	Armatimonadota-sp-003	ArmatimonadotaOTU12like
iron_aquisition-iron_transport	Ga0308391_10073433	Iron_uptake_YfeB_Chelated_iron_transport_system_membrane_protein_Q56953_Yersinia_pestis_180610	93.5	50.9	9702	0	0	0	ABC-2 type transport system ATP-binding protein	KO:K01990	t1	t1	t1_7	Armatimonadota-sp-003	ArmatimonadotaOTU12like
iron_aquisition-iron_transport	Ga0308392_10049152	Iron_uptake_YfeB_Chelated_iron_transport_system_membrane_protein_Q56953_Yersinia_pestis_180610	93.5	50.9	9703	0	0	0	ABC-2 type transport system ATP-binding protein	KO:K01990	m2	m2	m2_28	Armatimonadota-sp-003	ArmatimonadotaOTU12like
iron_aquisition-iron_transport	Ga0308393_10017458	Iron_uptake_YfeB_Chelated_iron_transport_system_membrane_protein_Q56953_Yersinia_pestis_180610	93.5	50.9	9704	0	0	0	ABC-2 type transport system ATP-binding protein	KO:K01990	ee2	ee2	ee2_18	Armatimonadota-sp-003	ArmatimonadotaOTU12like
iron_aquisition-iron_transport	Ga0308394_10023884	Iron_uptake_YfeB_Chelated_iron_transport_system_membrane_protein_Q56953_Yersinia_pestis_180610	93.5	50.9	9705	0	0	0	ABC-2 type transport system ATP-binding protein	KO:K01990	me2	me2	me2_8	Armatimonadota-sp-003	ArmatimonadotaOTU12like
iron_aquisition-iron_transport	Ga0308395_10040738	Iron_uptake_YfeB_Chelated_iron_transport_system_membrane_protein_Q56953_Yersinia_pestis_180610	93.5	50.9	9706	0	0	0	ABC-2 type transport system ATP-binding protein	KO:K01990	P4	P4	P4_16	Armatimonadota-sp-003	ArmatimonadotaOTU12like
iron_aquisition-iron_transport	Ga0308397_10028034	Iron_uptake_YfeB_Chelated_iron_transport_system_membrane_protein_Q56953_Yersinia_pestis_180610	93.5	50.9	9707	0	0	0	ABC-2 type transport system ATP-binding protein	KO:K01990	T8	T8	T8_23	Armatimonadota-sp-003	ArmatimonadotaOTU12like
iron_aquisition-iron_transport	Ga0308398_10018368	Iron_uptake_YfeB_Chelated_iron_transport_system_membrane_protein_Q56953_Yersinia_pestis_180610	93.5	50.9	9708	0	0	0	ABC-2 type transport system ATP-binding protein	KO:K01990	T9	T9	T9_28	Armatimonadota-sp-003	ArmatimonadotaOTU12like
iron_aquisition-iron_transport	Ga0308399_10026487	Iron_uptake_YfeB_Chelated_iron_transport_system_membrane_protein_Q56953_Yersinia_pestis_180610	93.5	50.9	9709	0	0	0	ABC-2 type transport system ATP-binding protein	KO:K01990	OS1260	OS1260	OS1260_24	Armatimonadota-sp-003	ArmatimonadotaOTU12like
iron_aquisition-iron_transport	Ga0308400_10022062	Iron_uptake_YfeB_Chelated_iron_transport_system_membrane_protein_Q56953_Yersinia_pestis_180610	93.5	50.9	9710	0	0	0	ABC-2 type transport system ATP-binding protein	KO:K01990	OS1265	OS1265	OS1265_7	Armatimonadota-sp-003	ArmatimonadotaOTU12like
iron_aquisition-iron_transport	Ga0308404_10018202	Iron_uptake_YfeB_Chelated_iron_transport_system_membrane_protein_Q56953_Yersinia_pestis_180610	93.5	50.9	9711	0	0	0	ABC-2 type transport system ATP-binding protein	KO:K01990	OSM4	OSM4	OSM4_10	Armatimonadota-sp-003	ArmatimonadotaOTU12like
iron_aquisition-iron_transport	Ga0308405_10025314	Iron_uptake_YfeB_Chelated_iron_transport_system_membrane_protein_Q56953_Yersinia_pestis_180610	93.5	50.9	9712	0	0	0	ABC-2 type transport system ATP-binding protein	KO:K01990	MS13	MS13	MS13_14	Armatimonadota-sp-003	ArmatimonadotaOTU12like
iron_aquisition-iron_transport	Ga0308406_10013527	Iron_uptake_YfeB_Chelated_iron_transport_system_membrane_protein_Q56953_Yersinia_pestis_180610	93.5	50.9	9713	0	0	0	ABC-2 type transport system ATP-binding protein	KO:K01990	MSe1	MSe1	MSe1_4	Armatimonadota-sp-003	ArmatimonadotaOTU12like
iron_aquisition-iron_transport	Ga0308407_10059942	Iron_uptake_YfeB_Chelated_iron_transport_system_membrane_protein_Q56953_Yersinia_pestis_180610	93.5	50.9	9714	0	0	0	ABC-2 type transport system ATP-binding protein	KO:K01990	MSe2	MSe2	MSe2_10	Armatimonadota-sp-003	ArmatimonadotaOTU12like
iron_aquisition-iron_transport	Ga0308408_10024777	Iron_uptake_YfeB_Chelated_iron_transport_system_membrane_protein_Q56953_Yersinia_pestis_180610	93.5	50.9	9715	0	0	0	ABC-2 type transport system ATP-binding protein	KO:K01990	MSe3	MSe3	MSe3_5	Armatimonadota-sp-003	ArmatimonadotaOTU12like
iron_aquisition-iron_transport	Ga0308409_10031022	Iron_uptake_YfeB_Chelated_iron_transport_system_membrane_protein_Q56953_Yersinia_pestis_180610	93.5	50.9	9716	0	0	0	ABC-2 type transport system ATP-binding protein	KO:K01990	MSe4	MSe4	MSe4_6	Armatimonadota-sp-003	ArmatimonadotaOTU12like
iron_aquisition-iron_transport	Ga0308411_100099007	Iron_uptake_YfeB_Chelated_iron_transport_system_membrane_protein_Q56953_Yersinia_pestis_180610	93.5	50.9	9718	0	0	0	ABC-2 type transport system ATP-binding protein	KO:K01990	OST2bottomlayer	OST2bottomlayer	OST2bottomlayer_67	Armatimonadota-sp-003	ArmatimonadotaOTU12like
iron_aquisition-iron_transport	Ga0308412_10049713	Iron_uptake_YfeB_Chelated_iron_transport_system_membrane_protein_Q56953_Yersinia_pestis_180610	93.5	50.9	9719	0	0	0	ABC-2 type transport system ATP-binding protein	KO:K01990	OSTbottomlayer	OSTbottomlayer	OSTbottomlayer_40	Armatimonadota-sp-003	ArmatimonadotaOTU12like
iron_aquisition-iron_transport	Ga0308413_005149_4042_4992	Iron_uptake_YfeB_Chelated_iron_transport_system_membrane_protein_Q56953_Yersinia_pestis_180610	93.5	50.9	9720	0	0	0	ABC-2 type transport system ATP-binding protein	KO:K01990	t10cd	t10cd	t10cd_41	Armatimonadota-sp-003	ArmatimonadotaOTU12like
iron_aquisition-iron_transport	Ga0308414_10055448	Iron_uptake_YfeB_Chelated_iron_transport_system_membrane_protein_Q56953_Yersinia_pestis_180610	93.5	50.9	9721	0	0	0	ABC-2 type transport system ATP-binding protein	KO:K01990	OS50	OS50	OS50_26	Armatimonadota-sp-003	ArmatimonadotaOTU12like
iron_aquisition-iron_transport	Ga0308416_10075384	Iron_uptake_YfeB_Chelated_iron_transport_system_membrane_protein_Q56953_Yersinia_pestis_180610	93.5	50.9	9722	0	0	0	ABC-2 type transport system ATP-binding protein	KO:K01990	OS60	OS60	OS60_15	Armatimonadota-sp-003	ArmatimonadotaOTU12like
iron_aquisition-iron_transport	Ga0308417_100204210	Iron_uptake_YfeB_Chelated_iron_transport_system_membrane_protein_Q56953_Yersinia_pestis_180610	93.5	50.9	9723	0	0	0	ABC-2 type transport system ATP-binding protein	KO:K01990	OS65	OS65	OS65_32	Armatimonadota-sp-003	ArmatimonadotaOTU12like
iron_aquisition-iron_transport	Ga0308418_10024358	Iron_uptake_YfeB_Chelated_iron_transport_system_membrane_protein_Q56953_Yersinia_pestis_180610	93.5	50.9	9724	0	0	0	ABC-2 type transport system ATP-binding protein	KO:K01990	R4cd	R4cd	R4cd_15	Armatimonadota-sp-003	ArmatimonadotaOTU12like
iron_aquisition-iron_transport	Ga0308419_10105186	Iron_uptake_YfeB_Chelated_iron_transport_system_membrane_protein_Q56953_Yersinia_pestis_180610	93.5	50.9	9725	0	0	0	ABC-2 type transport system ATP-binding protein	KO:K01990	MS50	MS50	MS50_43	Armatimonadota-sp-003	ArmatimonadotaOTU12like
iron_aquisition-iron_transport	Ga0308420_10127492	Iron_uptake_YfeB_Chelated_iron_transport_system_membrane_protein_Q56953_Yersinia_pestis_180610	93.5	50.9	9726	0	0	0	ABC-2 type transport system ATP-binding protein	KO:K01990	MS55	MS55	MS55_42	Armatimonadota-sp-003	ArmatimonadotaOTU12like
iron_aquisition-iron_transport	Ga0308421_10047002	Iron_uptake_YfeB_Chelated_iron_transport_system_membrane_protein_Q56953_Yersinia_pestis_180610	93.5	50.9	9727	0	0	0	ABC-2 type transport system ATP-binding protein	KO:K01990	MS60	MS60	MS60_13	Armatimonadota-sp-003	ArmatimonadotaOTU12like
iron_aquisition-siderophore_transport	Ga0308391_10072113	Sid_FpvD_ATPase_PA2408_Paeruginosa_PAO1_180602	116.1	40	9860	0	0	0	zinc transport system ATP-binding protein	KO:K09817	t1	t1	t1_22	Armatimonadota-sp-002	ArmatimonadotaOTU3like
iron_aquisition-siderophore_transport	Ga0308399_10035872	Sid_FpvD_ATPase_PA2408_Paeruginosa_PAO1_180602	116.1	40	9861	0	0	0	zinc transport system ATP-binding protein	KO:K09817	OS1260	OS1260	OS1260_20	Armatimonadota-sp-002	ArmatimonadotaOTU3like
iron_aquisition-iron_transport	Ga0308418_100027715	Iron_uptake_YfeB_Chelated_iron_transport_system_membrane_protein_Q56953_Yersinia_pestis_180610	91.1	50.9	10027	0	0	0	lipopolysaccharide export system ATP-binding protein	KO:K06861	R4cd	R4cd	R4cd_1	Armatimonadota-sp-002	ArmatimonadotaOTU3like
iron_aquisition-siderophore_transport	Ga0308402_10033541	Sid_FpvD_ATPase_PA2408_Paeruginosa_PAO1_180602	115.7	40	10095	0	0	0	zinc transport system ATP-binding protein	KO:K09817	OSM2	OSM2	OSM2_1	Armatimonadota-sp-002	ArmatimonadotaOTU3like
iron_aquisition-siderophore_transport	Ga0308399_10066653	Sid_FpvD_ATPase_PA2408_Paeruginosa_PAO1_180602	119	40	10155	0	0	0	zinc transport system ATP-binding protein	KO:K09817	OS1260	OS1260	OS1260_20	Armatimonadota-sp-002	ArmatimonadotaOTU3like
iron_aquisition-iron_transport	Ga0308395_10098041	Iron_uptake_YfeB_Chelated_iron_transport_system_membrane_protein_Q56953_Yersinia_pestis_180610	89.9	50.9	10158	0	0	0	lipopolysaccharide export system ATP-binding protein	KO:K06861	P4	P4	P4_30	Armatimonadota-sp-002	ArmatimonadotaOTU3like
iron_aquisition-siderophore_transport	Ga0308400_10061621	Sid_FpvD_ATPase_PA2408_Paeruginosa_PAO1_180602	112.5	40	10334	0	0	0	zinc transport system ATP-binding protein	KO:K09817	OS1265	OS1265	OS1265_25	Armatimonadota-sp-002	ArmatimonadotaOTU3like
iron_aquisition-siderophore_synthesis	Ga0308421_10108642	Sid_PchH_pyochelin_biosynthesis_Pseudomonas_aeruginosa_PA4223_180623	90.9	24	10355	0	0	0	simple sugar transport system ATP-binding protein	KO:K02056	MS60	MS60	MS60_15	Armatimonadota-sp-002	ArmatimonadotaOTU3like
iron_aquisition-iron_transport	Ga0308400_10015624	Iron_uptake_YfeB_Chelated_iron_transport_system_membrane_protein_Q56953_Yersinia_pestis_180610	85.8	50.9	10586	0	0	0	ABC-2 type transport system ATP-binding protein	KO:K01990	OS1265	OS1265	OS1265_25	Armatimonadota-sp-002	ArmatimonadotaOTU3like
iron_aquisition-iron_transport	Ga0308405_10071204	Iron_uptake_YfeB_Chelated_iron_transport_system_membrane_protein_Q56953_Yersinia_pestis_180610	85.8	50.9	10590	0	0	0	lipopolysaccharide export system ATP-binding protein	KO:K06861	MS13	MS13	MS13_13	Armatimonadota-sp-002	ArmatimonadotaOTU3like
iron_aquisition-iron_transport	Ga0308391_100045814	Iron_uptake_YfeB_Chelated_iron_transport_system_membrane_protein_Q56953_Yersinia_pestis_180610	85.3	50.9	10686	0	0	0	ABC-2 type transport system ATP-binding protein	KO:K01990	t1	t1	t1_22	Armatimonadota-sp-002	ArmatimonadotaOTU3like
iron_aquisition-iron_transport	Ga0308394_10028685	Iron_uptake_YfeB_Chelated_iron_transport_system_membrane_protein_Q56953_Yersinia_pestis_180610	85.3	50.9	10689	0	0	0	ABC-2 type transport system ATP-binding protein	KO:K01990	me2	me2	me2_12	Armatimonadota-sp-002	ArmatimonadotaOTU3like
iron_aquisition-iron_transport	Ga0308399_10024995	Iron_uptake_YfeB_Chelated_iron_transport_system_membrane_protein_Q56953_Yersinia_pestis_180610	85.3	50.9	10690	0	0	0	ABC-2 type transport system ATP-binding protein	KO:K01990	OS1260	OS1260	OS1260_20	Armatimonadota-sp-002	ArmatimonadotaOTU3like
iron_aquisition-iron_transport	Ga0308402_10018912	Iron_uptake_YfeB_Chelated_iron_transport_system_membrane_protein_Q56953_Yersinia_pestis_180610	85.3	50.9	10691	0	0	0	ABC-2 type transport system ATP-binding protein	KO:K01990	OSM2	OSM2	OSM2_1	Armatimonadota-sp-002	ArmatimonadotaOTU3like
iron_aquisition-iron_transport	Ga0308405_100067214	Iron_uptake_YfeB_Chelated_iron_transport_system_membrane_protein_Q56953_Yersinia_pestis_180610	85.3	50.9	10692	0	0	0	ABC-2 type transport system ATP-binding protein	KO:K01990	MS13	MS13	MS13_13	Armatimonadota-sp-002	ArmatimonadotaOTU3like
iron_aquisition-iron_transport	Ga0308407_10009075	Iron_uptake_YfeB_Chelated_iron_transport_system_membrane_protein_Q56953_Yersinia_pestis_180610	85.3	50.9	10694	0	0	0	ABC-2 type transport system ATP-binding protein	KO:K01990	MSe2	MSe2	MSe2_18	Armatimonadota-sp-002	ArmatimonadotaOTU3like
iron_aquisition-iron_transport	Ga0308408_100072414	Iron_uptake_YfeB_Chelated_iron_transport_system_membrane_protein_Q56953_Yersinia_pestis_180610	85.3	50.9	10695	0	0	0	ABC-2 type transport system ATP-binding protein	KO:K01990	MSe3	MSe3	MSe3_8	Armatimonadota-sp-002	ArmatimonadotaOTU3like
iron_aquisition-iron_transport	Ga0308409_10027796	Iron_uptake_YfeB_Chelated_iron_transport_system_membrane_protein_Q56953_Yersinia_pestis_180610	85.3	50.9	10696	0	0	0	ABC-2 type transport system ATP-binding protein	KO:K01990	MSe4	MSe4	MSe4_15	Armatimonadota-sp-002	ArmatimonadotaOTU3like
iron_aquisition-iron_transport	Ga0308413_001110_10702_11454	Iron_uptake_YfeB_Chelated_iron_transport_system_membrane_protein_Q56953_Yersinia_pestis_180610	85.3	50.9	10700	0	0	0	ABC-2 type transport system ATP-binding protein	KO:K01990	t10cd	t10cd	t10cd_15	Armatimonadota-sp-002	ArmatimonadotaOTU3like
iron_aquisition-iron_transport	Ga0308420_10017979	Iron_uptake_YfeB_Chelated_iron_transport_system_membrane_protein_Q56953_Yersinia_pestis_180610	85.3	50.9	10704	0	0	0	ABC-2 type transport system ATP-binding protein	KO:K01990	MS55	MS55	MS55_51	Armatimonadota-sp-002	ArmatimonadotaOTU3like
iron_aquisition-iron_transport	Ga0308421_100028525	Iron_uptake_YfeB_Chelated_iron_transport_system_membrane_protein_Q56953_Yersinia_pestis_180610	85.3	50.9	10705	0	0	0	ABC-2 type transport system ATP-binding protein	KO:K01990	MS60	MS60	MS60_15	Armatimonadota-sp-002	ArmatimonadotaOTU3like
iron_aquisition-iron_transport	Ga0308394_10031948	Iron_uptake_YfeB_Chelated_iron_transport_system_membrane_protein_Q56953_Yersinia_pestis_180610	85.3	50.9	10707	0	0	0	lipopolysaccharide export system ATP-binding protein	KO:K06861	me2	me2	me2_12	Armatimonadota-sp-002	ArmatimonadotaOTU3like
iron_aquisition-siderophore_synthesis	Ga0308402_10025024	Sid_PchH_pyochelin_biosynthesis_Pseudomonas_aeruginosa_PA4223_180623	92	24	10787	0	0	0	simple sugar transport system ATP-binding protein	KO:K02056	OSM2	OSM2	OSM2_1	Armatimonadota-sp-002	ArmatimonadotaOTU3like
iron_aquisition-iron_transport	Ga0308404_10014692	Iron_uptake_YfeB_Chelated_iron_transport_system_membrane_protein_Q56953_Yersinia_pestis_180610	84.8	50.9	10790	0	0	0	ABC-2 type transport system ATP-binding protein	KO:K01990	OSM4	OSM4	OSM4_2	Armatimonadota-sp-002	ArmatimonadotaOTU3like
iron_aquisition-siderophore_synthesis	Ga0308395_10102402	Sid_PchH_pyochelin_biosynthesis_Pseudomonas_aeruginosa_PA4223_180623	86.4	24	11084	0	0	0	simple sugar transport system ATP-binding protein	KO:K02056	P4	P4	P4_30	Armatimonadota-sp-002	ArmatimonadotaOTU3like
iron_aquisition-siderophore_synthesis	Ga0308421_10063082	Sid_PchH_pyochelin_biosynthesis_Pseudomonas_aeruginosa_PA4223_180623	86.4	24	11085	0	0	0	simple sugar transport system ATP-binding protein	KO:K02056	MS60	MS60	MS60_15	Armatimonadota-sp-002	ArmatimonadotaOTU3like
iron_aquisition-siderophore_synthesis	Ga0308407_10024034	Sid_PchH_pyochelin_biosynthesis_Pseudomonas_aeruginosa_PA4223_180623	92.6	24	11296	0	0	0	simple sugar transport system ATP-binding protein	KO:K02056	MSe2	MSe2	MSe2_18	Armatimonadota-sp-002	ArmatimonadotaOTU3like
iron_aquisition-siderophore_synthesis	Ga0308418_100004455	Sid_PchH_pyochelin_biosynthesis_Pseudomonas_aeruginosa_PA4223_180623	96.3	24	11317	0	0	0	simple sugar transport system ATP-binding protein	KO:K02056	R4cd	R4cd	R4cd_1	Armatimonadota-sp-002	ArmatimonadotaOTU3like
iron_aquisition-iron_transport	Ga0308404_10038904	Iron_uptake_YfeB_Chelated_iron_transport_system_membrane_protein_Q56953_Yersinia_pestis_180610	82.8	50.9	11319	0	0	0	ABC-2 type transport system ATP-binding protein	KO:K01990	OSM4	OSM4	OSM4_2	Armatimonadota-sp-002	ArmatimonadotaOTU3like
iron_aquisition-iron_transport	Ga0308395_10081613	Iron_uptake_YfeB_Chelated_iron_transport_system_membrane_protein_Q56953_Yersinia_pestis_180610	82.4	50.9	11415	0	0	0	ABC-2 type transport system ATP-binding protein	KO:K01990	P4	P4	P4_30	Armatimonadota-sp-002	ArmatimonadotaOTU3like
iron_aquisition-iron_transport	Ga0308407_10056731	Iron_uptake_YfeB_Chelated_iron_transport_system_membrane_protein_Q56953_Yersinia_pestis_180610	82.4	50.9	11420	0	0	0	ABC-2 type transport system ATP-binding protein	KO:K01990	MSe2	MSe2	MSe2_18	Armatimonadota-sp-002	ArmatimonadotaOTU3like
iron_aquisition-iron_transport	Ga0308394_10062563	Iron_uptake_YfeB_Chelated_iron_transport_system_membrane_protein_Q56953_Yersinia_pestis_180610	82.4	50.9	11422	0	0	0	ABC-2 type transport system ATP-binding protein	KO:K01990	me2	me2	me2_12	Armatimonadota-sp-002	ArmatimonadotaOTU3like
iron_aquisition-iron_transport	Ga0308418_10090064	Iron_uptake_YfeB_Chelated_iron_transport_system_membrane_protein_Q56953_Yersinia_pestis_180610	81.9	50.9	11585	0	0	0	ABC-2 type transport system ATP-binding protein	KO:K01990	R4cd	R4cd	R4cd_1	Armatimonadota-sp-002	ArmatimonadotaOTU3like
iron_aquisition-iron_transport	Ga0308409_10031041	Iron_uptake_YfeB_Chelated_iron_transport_system_membrane_protein_Q56953_Yersinia_pestis_180610	80.3	50.9	11945	0	0	0	lipopolysaccharide export system ATP-binding protein	KO:K06861	MSe4	MSe4	MSe4_15	Armatimonadota-sp-002	ArmatimonadotaOTU3like
iron_aquisition-iron_transport	Ga0308402_10027474	Iron_uptake_YfeB_Chelated_iron_transport_system_membrane_protein_Q56953_Yersinia_pestis_180610	80.1	50.9	12009	0	0	0	cell division transport system ATP-binding protein	KO:K09812	OSM2	OSM2	OSM2_1	Armatimonadota-sp-002	ArmatimonadotaOTU3like
iron_aquisition-iron_transport	Ga0308310_10019344	Iron_uptake_YfeB_Chelated_iron_transport_system_membrane_protein_Q56953_Yersinia_pestis_180610	79.2	50.9	12259	0	0	0	cell division transport system ATP-binding protein	KO:K09812	MS65	MS65	MS65_4	Armatimonadota-sp-003	ArmatimonadotaOTU12like
iron_aquisition-iron_transport	Ga0308389_100136611	Iron_uptake_YfeB_Chelated_iron_transport_system_membrane_protein_Q56953_Yersinia_pestis_180610	79.2	50.9	12260	0	0	0	cell division transport system ATP-binding protein	KO:K09812	148	sample148	148_34	Armatimonadota-sp-003	ArmatimonadotaOTU12like
iron_aquisition-iron_transport	Ga0308390_100134411	Iron_uptake_YfeB_Chelated_iron_transport_system_membrane_protein_Q56953_Yersinia_pestis_180610	79.2	50.9	12261	0	0	0	cell division transport system ATP-binding protein	KO:K09812	149	sample149	149_2	Armatimonadota-sp-003	ArmatimonadotaOTU12like
iron_aquisition-iron_transport	Ga0308391_10007369	Iron_uptake_YfeB_Chelated_iron_transport_system_membrane_protein_Q56953_Yersinia_pestis_180610	79.2	50.9	12262	0	0	0	cell division transport system ATP-binding protein	KO:K09812	t1	t1	t1_7	Armatimonadota-sp-003	ArmatimonadotaOTU12like
iron_aquisition-iron_transport	Ga0308395_10029986	Iron_uptake_YfeB_Chelated_iron_transport_system_membrane_protein_Q56953_Yersinia_pestis_180610	79.2	50.9	12263	0	0	0	cell division transport system ATP-binding protein	KO:K09812	P4	P4	P4_16	Armatimonadota-sp-003	ArmatimonadotaOTU12like
iron_aquisition-iron_transport	Ga0308396_100064817	Iron_uptake_YfeB_Chelated_iron_transport_system_membrane_protein_Q56953_Yersinia_pestis_180610	79.2	50.9	12264	0	0	0	cell division transport system ATP-binding protein	KO:K09812	Pe2	Pe2	Pe2_16	Armatimonadota-sp-003	ArmatimonadotaOTU12like
iron_aquisition-iron_transport	Ga0308397_100071017	Iron_uptake_YfeB_Chelated_iron_transport_system_membrane_protein_Q56953_Yersinia_pestis_180610	79.2	50.9	12265	0	0	0	cell division transport system ATP-binding protein	KO:K09812	T8	T8	T8_23	Armatimonadota-sp-003	ArmatimonadotaOTU12like
iron_aquisition-iron_transport	Ga0308398_10039473	Iron_uptake_YfeB_Chelated_iron_transport_system_membrane_protein_Q56953_Yersinia_pestis_180610	79.2	50.9	12266	0	0	0	cell division transport system ATP-binding protein	KO:K09812	T9	T9	T9_28	Armatimonadota-sp-003	ArmatimonadotaOTU12like
iron_aquisition-iron_transport	Ga0308400_10007119	Iron_uptake_YfeB_Chelated_iron_transport_system_membrane_protein_Q56953_Yersinia_pestis_180610	79.2	50.9	12267	0	0	0	cell division transport system ATP-binding protein	KO:K09812	OS1265	OS1265	OS1265_7	Armatimonadota-sp-003	ArmatimonadotaOTU12like
iron_aquisition-iron_transport	Ga0308402_10037505	Iron_uptake_YfeB_Chelated_iron_transport_system_membrane_protein_Q56953_Yersinia_pestis_180610	79.2	50.9	12268	0	0	0	cell division transport system ATP-binding protein	KO:K09812	OSM2	OSM2	OSM2_2	Armatimonadota-sp-003	ArmatimonadotaOTU12like
iron_aquisition-iron_transport	Ga0308405_100090811	Iron_uptake_YfeB_Chelated_iron_transport_system_membrane_protein_Q56953_Yersinia_pestis_180610	79.2	50.9	12269	0	0	0	cell division transport system ATP-binding protein	KO:K09812	MS13	MS13	MS13_14	Armatimonadota-sp-003	ArmatimonadotaOTU12like
iron_aquisition-iron_transport	Ga0308406_100060411	Iron_uptake_YfeB_Chelated_iron_transport_system_membrane_protein_Q56953_Yersinia_pestis_180610	79.2	50.9	12270	0	0	0	cell division transport system ATP-binding protein	KO:K09812	MSe1	MSe1	MSe1_4	Armatimonadota-sp-003	ArmatimonadotaOTU12like
iron_aquisition-iron_transport	Ga0308407_10010995	Iron_uptake_YfeB_Chelated_iron_transport_system_membrane_protein_Q56953_Yersinia_pestis_180610	79.2	50.9	12271	0	0	0	cell division transport system ATP-binding protein	KO:K09812	MSe2	MSe2	MSe2_10	Armatimonadota-sp-003	ArmatimonadotaOTU12like
iron_aquisition-iron_transport	Ga0308408_10008615	Iron_uptake_YfeB_Chelated_iron_transport_system_membrane_protein_Q56953_Yersinia_pestis_180610	79.2	50.9	12272	0	0	0	cell division transport system ATP-binding protein	KO:K09812	MSe3	MSe3	MSe3_5	Armatimonadota-sp-003	ArmatimonadotaOTU12like
iron_aquisition-iron_transport	Ga0308409_100047217	Iron_uptake_YfeB_Chelated_iron_transport_system_membrane_protein_Q56953_Yersinia_pestis_180610	79.2	50.9	12273	0	0	0	cell division transport system ATP-binding protein	KO:K09812	MSe4	MSe4	MSe4_6	Armatimonadota-sp-003	ArmatimonadotaOTU12like
iron_aquisition-iron_transport	Ga0308411_100085773	Iron_uptake_YfeB_Chelated_iron_transport_system_membrane_protein_Q56953_Yersinia_pestis_180610	79.2	50.9	12275	0	0	0	cell division transport system ATP-binding protein	KO:K09812	OST2bottomlayer	OST2bottomlayer	OST2bottomlayer_67	Armatimonadota-sp-003	ArmatimonadotaOTU12like
iron_aquisition-iron_transport	Ga0308412_10009434	Iron_uptake_YfeB_Chelated_iron_transport_system_membrane_protein_Q56953_Yersinia_pestis_180610	79.2	50.9	12276	0	0	0	cell division transport system ATP-binding protein	KO:K09812	OSTbottomlayer	OSTbottomlayer	OSTbottomlayer_40	Armatimonadota-sp-003	ArmatimonadotaOTU12like
iron_aquisition-iron_transport	Ga0308414_10045296	Iron_uptake_YfeB_Chelated_iron_transport_system_membrane_protein_Q56953_Yersinia_pestis_180610	79.2	50.9	12277	0	0	0	cell division transport system ATP-binding protein	KO:K09812	OS50	OS50	OS50_26	Armatimonadota-sp-003	ArmatimonadotaOTU12like
iron_aquisition-iron_transport	Ga0308415_10015526	Iron_uptake_YfeB_Chelated_iron_transport_system_membrane_protein_Q56953_Yersinia_pestis_180610	79.2	50.9	12278	0	0	0	cell division transport system ATP-binding protein	KO:K09812	OS55	OS55	OS55_28	Armatimonadota-sp-003	ArmatimonadotaOTU12like
iron_aquisition-iron_transport	Ga0308417_100111211	Iron_uptake_YfeB_Chelated_iron_transport_system_membrane_protein_Q56953_Yersinia_pestis_180610	79.2	50.9	12279	0	0	0	cell division transport system ATP-binding protein	KO:K09812	OS65	OS65	OS65_32	Armatimonadota-sp-003	ArmatimonadotaOTU12like
iron_aquisition-iron_transport	Ga0308418_100094411	Iron_uptake_YfeB_Chelated_iron_transport_system_membrane_protein_Q56953_Yersinia_pestis_180610	79.2	50.9	12280	0	0	0	cell division transport system ATP-binding protein	KO:K09812	R4cd	R4cd	R4cd_15	Armatimonadota-sp-003	ArmatimonadotaOTU12like
iron_aquisition-iron_transport	Ga0308419_10010357	Iron_uptake_YfeB_Chelated_iron_transport_system_membrane_protein_Q56953_Yersinia_pestis_180610	79.2	50.9	12281	0	0	0	cell division transport system ATP-binding protein	KO:K09812	MS50	MS50	MS50_43	Armatimonadota-sp-003	ArmatimonadotaOTU12like
iron_aquisition-iron_transport	Ga0308420_10050824	Iron_uptake_YfeB_Chelated_iron_transport_system_membrane_protein_Q56953_Yersinia_pestis_180610	79.2	50.9	12282	0	0	0	cell division transport system ATP-binding protein	KO:K09812	MS55	MS55	MS55_42	Armatimonadota-sp-003	ArmatimonadotaOTU12like
iron_aquisition-iron_transport	Ga0308421_10018396	Iron_uptake_YfeB_Chelated_iron_transport_system_membrane_protein_Q56953_Yersinia_pestis_180610	79.2	50.9	12283	0	0	0	cell division transport system ATP-binding protein	KO:K09812	MS60	MS60	MS60_13	Armatimonadota-sp-003	ArmatimonadotaOTU12like
iron_aquisition-iron_transport	Ga0308310_10019293	Iron_uptake_YfeB_Chelated_iron_transport_system_membrane_protein_Q56953_Yersinia_pestis_180610	78.8	50.9	12417	0	0	0	ABC-2 type transport system ATP-binding protein	KO:K01990	MS65	MS65	MS65_4	Armatimonadota-sp-003	ArmatimonadotaOTU12like
iron_aquisition-iron_transport	Ga0308389_10044782	Iron_uptake_YfeB_Chelated_iron_transport_system_membrane_protein_Q56953_Yersinia_pestis_180610	78.8	50.9	12418	0	0	0	ABC-2 type transport system ATP-binding protein	KO:K01990	148	sample148	148_34	Armatimonadota-sp-003	ArmatimonadotaOTU12like
iron_aquisition-iron_transport	Ga0308390_10039767	Iron_uptake_YfeB_Chelated_iron_transport_system_membrane_protein_Q56953_Yersinia_pestis_180610	78.8	50.9	12419	0	0	0	ABC-2 type transport system ATP-binding protein	KO:K01990	149	sample149	149_2	Armatimonadota-sp-003	ArmatimonadotaOTU12like
iron_aquisition-iron_transport	Ga0308391_10020661	Iron_uptake_YfeB_Chelated_iron_transport_system_membrane_protein_Q56953_Yersinia_pestis_180610	78.8	50.9	12420	0	0	0	ABC-2 type transport system ATP-binding protein	KO:K01990	t1	t1	t1_7	Armatimonadota-sp-003	ArmatimonadotaOTU12like
iron_aquisition-iron_transport	Ga0308392_10022741	Iron_uptake_YfeB_Chelated_iron_transport_system_membrane_protein_Q56953_Yersinia_pestis_180610	78.8	50.9	12421	0	0	0	ABC-2 type transport system ATP-binding protein	KO:K01990	m2	m2	m2_28	Armatimonadota-sp-003	ArmatimonadotaOTU12like
iron_aquisition-iron_transport	Ga0308395_10030988	Iron_uptake_YfeB_Chelated_iron_transport_system_membrane_protein_Q56953_Yersinia_pestis_180610	78.8	50.9	12422	0	0	0	ABC-2 type transport system ATP-binding protein	KO:K01990	P4	P4	P4_16	Armatimonadota-sp-003	ArmatimonadotaOTU12like
iron_aquisition-iron_transport	Ga0308396_10025383	Iron_uptake_YfeB_Chelated_iron_transport_system_membrane_protein_Q56953_Yersinia_pestis_180610	78.8	50.9	12423	0	0	0	ABC-2 type transport system ATP-binding protein	KO:K01990	Pe2	Pe2	Pe2_16	Armatimonadota-sp-003	ArmatimonadotaOTU12like
iron_aquisition-iron_transport	Ga0308397_10022442	Iron_uptake_YfeB_Chelated_iron_transport_system_membrane_protein_Q56953_Yersinia_pestis_180610	78.8	50.9	12424	0	0	0	ABC-2 type transport system ATP-binding protein	KO:K01990	T8	T8	T8_23	Armatimonadota-sp-003	ArmatimonadotaOTU12like
iron_aquisition-iron_transport	Ga0308398_10032321	Iron_uptake_YfeB_Chelated_iron_transport_system_membrane_protein_Q56953_Yersinia_pestis_180610	78.8	50.9	12425	0	0	0	ABC-2 type transport system ATP-binding protein	KO:K01990	T9	T9	T9_28	Armatimonadota-sp-003	ArmatimonadotaOTU12like
iron_aquisition-iron_transport	Ga0308399_10023493	Iron_uptake_YfeB_Chelated_iron_transport_system_membrane_protein_Q56953_Yersinia_pestis_180610	78.8	50.9	12426	0	0	0	ABC-2 type transport system ATP-binding protein	KO:K01990	OS1260	OS1260	OS1260_24	Armatimonadota-sp-003	ArmatimonadotaOTU12like
iron_aquisition-iron_transport	Ga0308400_10015061	Iron_uptake_YfeB_Chelated_iron_transport_system_membrane_protein_Q56953_Yersinia_pestis_180610	78.8	50.9	12427	0	0	0	ABC-2 type transport system ATP-binding protein	KO:K01990	OS1265	OS1265	OS1265_7	Armatimonadota-sp-003	ArmatimonadotaOTU12like
iron_aquisition-iron_transport	Ga0308401_10018751	Iron_uptake_YfeB_Chelated_iron_transport_system_membrane_protein_Q56953_Yersinia_pestis_180610	78.8	50.9	12428	0	0	0	ABC-2 type transport system ATP-binding protein	KO:K01990	OSM1	OSM1	OSM1_3	Armatimonadota-sp-003	ArmatimonadotaOTU12like
iron_aquisition-iron_transport	Ga0308404_10013251	Iron_uptake_YfeB_Chelated_iron_transport_system_membrane_protein_Q56953_Yersinia_pestis_180610	78.8	50.9	12429	0	0	0	ABC-2 type transport system ATP-binding protein	KO:K01990	OSM4	OSM4	OSM4_10	Armatimonadota-sp-003	ArmatimonadotaOTU12like
iron_aquisition-iron_transport	Ga0308406_10017461	Iron_uptake_YfeB_Chelated_iron_transport_system_membrane_protein_Q56953_Yersinia_pestis_180610	78.8	50.9	12430	0	0	0	ABC-2 type transport system ATP-binding protein	KO:K01990	MSe1	MSe1	MSe1_4	Armatimonadota-sp-003	ArmatimonadotaOTU12like
iron_aquisition-iron_transport	Ga0308408_10020351	Iron_uptake_YfeB_Chelated_iron_transport_system_membrane_protein_Q56953_Yersinia_pestis_180610	78.8	50.9	12431	0	0	0	ABC-2 type transport system ATP-binding protein	KO:K01990	MSe3	MSe3	MSe3_5	Armatimonadota-sp-003	ArmatimonadotaOTU12like
iron_aquisition-iron_transport	Ga0308411_100064627	Iron_uptake_YfeB_Chelated_iron_transport_system_membrane_protein_Q56953_Yersinia_pestis_180610	78.8	50.9	12433	0	0	0	ABC-2 type transport system ATP-binding protein	KO:K01990	OST2bottomlayer	OST2bottomlayer	OST2bottomlayer_67	Armatimonadota-sp-003	ArmatimonadotaOTU12like
iron_aquisition-iron_transport	Ga0308412_10042197	Iron_uptake_YfeB_Chelated_iron_transport_system_membrane_protein_Q56953_Yersinia_pestis_180610	78.8	50.9	12434	0	0	0	ABC-2 type transport system ATP-binding protein	KO:K01990	OSTbottomlayer	OSTbottomlayer	OSTbottomlayer_40	Armatimonadota-sp-003	ArmatimonadotaOTU12like
iron_aquisition-iron_transport	Ga0308413_003639_6206_7135	Iron_uptake_YfeB_Chelated_iron_transport_system_membrane_protein_Q56953_Yersinia_pestis_180610	78.8	50.9	12435	0	0	0	ABC-2 type transport system ATP-binding protein	KO:K01990	t10cd	t10cd	t10cd_41	Armatimonadota-sp-003	ArmatimonadotaOTU12like
iron_aquisition-iron_transport	Ga0308414_10041989	Iron_uptake_YfeB_Chelated_iron_transport_system_membrane_protein_Q56953_Yersinia_pestis_180610	78.8	50.9	12436	0	0	0	ABC-2 type transport system ATP-binding protein	KO:K01990	OS50	OS50	OS50_26	Armatimonadota-sp-003	ArmatimonadotaOTU12like
iron_aquisition-iron_transport	Ga0308417_10056827	Iron_uptake_YfeB_Chelated_iron_transport_system_membrane_protein_Q56953_Yersinia_pestis_180610	78.8	50.9	12437	0	0	0	ABC-2 type transport system ATP-binding protein	KO:K01990	OS65	OS65	OS65_32	Armatimonadota-sp-003	ArmatimonadotaOTU12like
iron_aquisition-iron_transport	Ga0308419_10047773	Iron_uptake_YfeB_Chelated_iron_transport_system_membrane_protein_Q56953_Yersinia_pestis_180610	78.8	50.9	12438	0	0	0	ABC-2 type transport system ATP-binding protein	KO:K01990	MS50	MS50	MS50_43	Armatimonadota-sp-003	ArmatimonadotaOTU12like
iron_aquisition-iron_transport	Ga0308420_10040797	Iron_uptake_YfeB_Chelated_iron_transport_system_membrane_protein_Q56953_Yersinia_pestis_180610	78.8	50.9	12439	0	0	0	ABC-2 type transport system ATP-binding protein	KO:K01990	MS55	MS55	MS55_42	Armatimonadota-sp-003	ArmatimonadotaOTU12like
iron_aquisition-iron_transport	Ga0308392_10005434	Iron_uptake_YfeB_Chelated_iron_transport_system_membrane_protein_Q56953_Yersinia_pestis_180610	78.8	50.9	12469	0	0	0	cell division transport system ATP-binding protein	KO:K09812	m2	m2	m2_28	Armatimonadota-sp-003	ArmatimonadotaOTU12like
iron_aquisition-iron_transport	Ga0308393_10007146	Iron_uptake_YfeB_Chelated_iron_transport_system_membrane_protein_Q56953_Yersinia_pestis_180610	78.8	50.9	12470	0	0	0	cell division transport system ATP-binding protein	KO:K09812	ee2	ee2	ee2_18	Armatimonadota-sp-003	ArmatimonadotaOTU12like
iron_aquisition-iron_transport	Ga0308394_10011638	Iron_uptake_YfeB_Chelated_iron_transport_system_membrane_protein_Q56953_Yersinia_pestis_180610	78.8	50.9	12471	0	0	0	cell division transport system ATP-binding protein	KO:K09812	me2	me2	me2_8	Armatimonadota-sp-003	ArmatimonadotaOTU12like
iron_aquisition-iron_transport	Ga0308401_10004476	Iron_uptake_YfeB_Chelated_iron_transport_system_membrane_protein_Q56953_Yersinia_pestis_180610	78.8	50.9	12472	0	0	0	cell division transport system ATP-binding protein	KO:K09812	OSM1	OSM1	OSM1_3	Armatimonadota-sp-003	ArmatimonadotaOTU12like
iron_aquisition-iron_transport	Ga0308403_10031947	Iron_uptake_YfeB_Chelated_iron_transport_system_membrane_protein_Q56953_Yersinia_pestis_180610	78.8	50.9	12473	0	0	0	cell division transport system ATP-binding protein	KO:K09812	OSM3	OSM3	OSM3_9	Armatimonadota-sp-003	ArmatimonadotaOTU12like
iron_aquisition-iron_transport	Ga0308404_10025122	Iron_uptake_YfeB_Chelated_iron_transport_system_membrane_protein_Q56953_Yersinia_pestis_180610	78.8	50.9	12474	0	0	0	cell division transport system ATP-binding protein	KO:K09812	OSM4	OSM4	OSM4_10	Armatimonadota-sp-003	ArmatimonadotaOTU12like
iron_aquisition-iron_transport	Ga0308413_000602_3253_3939	Iron_uptake_YfeB_Chelated_iron_transport_system_membrane_protein_Q56953_Yersinia_pestis_180610	78.8	50.9	12475	0	0	0	cell division transport system ATP-binding protein	KO:K09812	t10cd	t10cd	t10cd_41	Armatimonadota-sp-003	ArmatimonadotaOTU12like
iron_aquisition-iron_transport	Ga0308391_10005907	Iron_uptake_YfeB_Chelated_iron_transport_system_membrane_protein_Q56953_Yersinia_pestis_180610	78.4	50.9	12586	0	0	0	cell division transport system ATP-binding protein	KO:K09812	t1	t1	t1_22	Armatimonadota-sp-002	ArmatimonadotaOTU3like
iron_aquisition-iron_transport	Ga0308394_100097410	Iron_uptake_YfeB_Chelated_iron_transport_system_membrane_protein_Q56953_Yersinia_pestis_180610	78.4	50.9	12589	0	0	0	cell division transport system ATP-binding protein	KO:K09812	me2	me2	me2_12	Armatimonadota-sp-002	ArmatimonadotaOTU3like
iron_aquisition-iron_transport	Ga0308399_100040811	Iron_uptake_YfeB_Chelated_iron_transport_system_membrane_protein_Q56953_Yersinia_pestis_180610	78.4	50.9	12590	0	0	0	cell division transport system ATP-binding protein	KO:K09812	OS1260	OS1260	OS1260_20	Armatimonadota-sp-002	ArmatimonadotaOTU3like
iron_aquisition-iron_transport	Ga0308402_10014992	Iron_uptake_YfeB_Chelated_iron_transport_system_membrane_protein_Q56953_Yersinia_pestis_180610	78.4	50.9	12592	0	0	0	cell division transport system ATP-binding protein	KO:K09812	OSM2	OSM2	OSM2_1	Armatimonadota-sp-002	ArmatimonadotaOTU3like
iron_aquisition-iron_transport	Ga0308404_10050832	Iron_uptake_YfeB_Chelated_iron_transport_system_membrane_protein_Q56953_Yersinia_pestis_180610	78.4	50.9	12593	0	0	0	cell division transport system ATP-binding protein	KO:K09812	OSM4	OSM4	OSM4_2	Armatimonadota-sp-002	ArmatimonadotaOTU3like
iron_aquisition-iron_transport	Ga0308405_10008707	Iron_uptake_YfeB_Chelated_iron_transport_system_membrane_protein_Q56953_Yersinia_pestis_180610	78.4	50.9	12594	0	0	0	cell division transport system ATP-binding protein	KO:K09812	MS13	MS13	MS13_13	Armatimonadota-sp-002	ArmatimonadotaOTU3like
iron_aquisition-iron_transport	Ga0308407_100104911	Iron_uptake_YfeB_Chelated_iron_transport_system_membrane_protein_Q56953_Yersinia_pestis_180610	78.4	50.9	12596	0	0	0	cell division transport system ATP-binding protein	KO:K09812	MSe2	MSe2	MSe2_18	Armatimonadota-sp-002	ArmatimonadotaOTU3like
iron_aquisition-iron_transport	Ga0308408_10031657	Iron_uptake_YfeB_Chelated_iron_transport_system_membrane_protein_Q56953_Yersinia_pestis_180610	78.4	50.9	12597	0	0	0	cell division transport system ATP-binding protein	KO:K09812	MSe3	MSe3	MSe3_8	Armatimonadota-sp-002	ArmatimonadotaOTU3like
iron_aquisition-iron_transport	Ga0308413_001753_339_1052	Iron_uptake_YfeB_Chelated_iron_transport_system_membrane_protein_Q56953_Yersinia_pestis_180610	78.4	50.9	12601	0	0	0	cell division transport system ATP-binding protein	KO:K09812	t10cd	t10cd	t10cd_15	Armatimonadota-sp-002	ArmatimonadotaOTU3like
iron_aquisition-iron_transport	Ga0308421_10008787	Iron_uptake_YfeB_Chelated_iron_transport_system_membrane_protein_Q56953_Yersinia_pestis_180610	78.4	50.9	12604	0	0	0	cell division transport system ATP-binding protein	KO:K09812	MS60	MS60	MS60_15	Armatimonadota-sp-002	ArmatimonadotaOTU3like
iron_aquisition-iron_transport	Ga0308393_10022633	Iron_uptake_YfeB_Chelated_iron_transport_system_membrane_protein_Q56953_Yersinia_pestis_180610	78.3	50.9	12635	0	0	0	ABC-2 type transport system ATP-binding protein	KO:K01990	ee2	ee2	ee2_18	Armatimonadota-sp-003	ArmatimonadotaOTU12like
iron_aquisition-iron_transport	Ga0308394_10023542	Iron_uptake_YfeB_Chelated_iron_transport_system_membrane_protein_Q56953_Yersinia_pestis_180610	78.3	50.9	12636	0	0	0	ABC-2 type transport system ATP-binding protein	KO:K01990	me2	me2	me2_8	Armatimonadota-sp-003	ArmatimonadotaOTU12like
iron_aquisition-iron_transport	Ga0308405_10026447	Iron_uptake_YfeB_Chelated_iron_transport_system_membrane_protein_Q56953_Yersinia_pestis_180610	78.3	50.9	12637	0	0	0	ABC-2 type transport system ATP-binding protein	KO:K01990	MS13	MS13	MS13_14	Armatimonadota-sp-003	ArmatimonadotaOTU12like
iron_aquisition-iron_transport	Ga0308407_10024027	Iron_uptake_YfeB_Chelated_iron_transport_system_membrane_protein_Q56953_Yersinia_pestis_180610	78.3	50.9	12638	0	0	0	ABC-2 type transport system ATP-binding protein	KO:K01990	MSe2	MSe2	MSe2_10	Armatimonadota-sp-003	ArmatimonadotaOTU12like
iron_aquisition-iron_transport	Ga0308409_10026717	Iron_uptake_YfeB_Chelated_iron_transport_system_membrane_protein_Q56953_Yersinia_pestis_180610	78.3	50.9	12639	0	0	0	ABC-2 type transport system ATP-binding protein	KO:K01990	MSe4	MSe4	MSe4_6	Armatimonadota-sp-003	ArmatimonadotaOTU12like
iron_aquisition-iron_transport	Ga0308418_10027868	Iron_uptake_YfeB_Chelated_iron_transport_system_membrane_protein_Q56953_Yersinia_pestis_180610	78.3	50.9	12640	0	0	0	ABC-2 type transport system ATP-binding protein	KO:K01990	R4cd	R4cd	R4cd_15	Armatimonadota-sp-003	ArmatimonadotaOTU12like
iron_aquisition-iron_transport	Ga0308421_10027527	Iron_uptake_YfeB_Chelated_iron_transport_system_membrane_protein_Q56953_Yersinia_pestis_180610	78.3	50.9	12641	0	0	0	ABC-2 type transport system ATP-binding protein	KO:K01990	MS60	MS60	MS60_13	Armatimonadota-sp-003	ArmatimonadotaOTU12like
iron_aquisition-siderophore_transport	Ga0308310_100037317	Sid_PvdT_Pyoverdine_export_Paeruginosa_PA2390_180623	198	175	13107	0	0	0	putative ABC transport system ATP-binding protein	KO:K02003	MS65	MS65	MS65_4	Armatimonadota-sp-003	ArmatimonadotaOTU12like
iron_aquisition-siderophore_transport	Ga0308390_10003899	Sid_PvdT_Pyoverdine_export_Paeruginosa_PA2390_180623	198	175	13108	0	0	0	putative ABC transport system ATP-binding protein	KO:K02003	149	sample149	149_2	Armatimonadota-sp-003	ArmatimonadotaOTU12like
iron_aquisition-siderophore_transport	Ga0308391_100013722	Sid_PvdT_Pyoverdine_export_Paeruginosa_PA2390_180623	198	175	13109	0	0	0	putative ABC transport system ATP-binding protein	KO:K02003	t1	t1	t1_7	Armatimonadota-sp-003	ArmatimonadotaOTU12like
iron_aquisition-siderophore_transport	Ga0308392_100002911	Sid_PvdT_Pyoverdine_export_Paeruginosa_PA2390_180623	198	175	13110	0	0	0	putative ABC transport system ATP-binding protein	KO:K02003	m2	m2	m2_28	Armatimonadota-sp-003	ArmatimonadotaOTU12like
iron_aquisition-siderophore_transport	Ga0308393_100019122	Sid_PvdT_Pyoverdine_export_Paeruginosa_PA2390_180623	198	175	13111	0	0	0	putative ABC transport system ATP-binding protein	KO:K02003	ee2	ee2	ee2_18	Armatimonadota-sp-003	ArmatimonadotaOTU12like
iron_aquisition-siderophore_transport	Ga0308394_10002339	Sid_PvdT_Pyoverdine_export_Paeruginosa_PA2390_180623	198	175	13112	0	0	0	putative ABC transport system ATP-binding protein	KO:K02003	me2	me2	me2_8	Armatimonadota-sp-003	ArmatimonadotaOTU12like
iron_aquisition-siderophore_transport	Ga0308395_100040811	Sid_PvdT_Pyoverdine_export_Paeruginosa_PA2390_180623	198	175	13113	0	0	0	putative ABC transport system ATP-binding protein	KO:K02003	P4	P4	P4_16	Armatimonadota-sp-003	ArmatimonadotaOTU12like
iron_aquisition-siderophore_transport	Ga0308396_10004437	Sid_PvdT_Pyoverdine_export_Paeruginosa_PA2390_180623	198	175	13114	0	0	0	putative ABC transport system ATP-binding protein	KO:K02003	Pe2	Pe2	Pe2_16	Armatimonadota-sp-003	ArmatimonadotaOTU12like
iron_aquisition-siderophore_transport	Ga0308397_100046917	Sid_PvdT_Pyoverdine_export_Paeruginosa_PA2390_180623	198	175	13115	0	0	0	putative ABC transport system ATP-binding protein	KO:K02003	T8	T8	T8_23	Armatimonadota-sp-003	ArmatimonadotaOTU12like
iron_aquisition-siderophore_transport	Ga0308398_100002510	Sid_PvdT_Pyoverdine_export_Paeruginosa_PA2390_180623	198	175	13116	0	0	0	putative ABC transport system ATP-binding protein	KO:K02003	T9	T9	T9_28	Armatimonadota-sp-003	ArmatimonadotaOTU12like
iron_aquisition-siderophore_transport	Ga0308400_100032416	Sid_PvdT_Pyoverdine_export_Paeruginosa_PA2390_180623	198	175	13117	0	0	0	putative ABC transport system ATP-binding protein	KO:K02003	OS1265	OS1265	OS1265_7	Armatimonadota-sp-003	ArmatimonadotaOTU12like
iron_aquisition-siderophore_transport	Ga0308401_10010129	Sid_PvdT_Pyoverdine_export_Paeruginosa_PA2390_180623	198	175	13118	0	0	0	putative ABC transport system ATP-binding protein	KO:K02003	OSM1	OSM1	OSM1_3	Armatimonadota-sp-003	ArmatimonadotaOTU12like
iron_aquisition-siderophore_transport	Ga0308404_10002189	Sid_PvdT_Pyoverdine_export_Paeruginosa_PA2390_180623	198	175	13119	0	0	0	putative ABC transport system ATP-binding protein	KO:K02003	OSM4	OSM4	OSM4_10	Armatimonadota-sp-003	ArmatimonadotaOTU12like
iron_aquisition-siderophore_transport	Ga0308406_10002079	Sid_PvdT_Pyoverdine_export_Paeruginosa_PA2390_180623	198	175	13120	0	0	0	putative ABC transport system ATP-binding protein	KO:K02003	MSe1	MSe1	MSe1_4	Armatimonadota-sp-003	ArmatimonadotaOTU12like
iron_aquisition-siderophore_transport	Ga0308407_100038722	Sid_PvdT_Pyoverdine_export_Paeruginosa_PA2390_180623	198	175	13121	0	0	0	putative ABC transport system ATP-binding protein	KO:K02003	MSe2	MSe2	MSe2_10	Armatimonadota-sp-003	ArmatimonadotaOTU12like
iron_aquisition-siderophore_transport	Ga0308408_100026922	Sid_PvdT_Pyoverdine_export_Paeruginosa_PA2390_180623	198	175	13122	0	0	0	putative ABC transport system ATP-binding protein	KO:K02003	MSe3	MSe3	MSe3_5	Armatimonadota-sp-003	ArmatimonadotaOTU12like
iron_aquisition-siderophore_transport	Ga0308409_10002967	Sid_PvdT_Pyoverdine_export_Paeruginosa_PA2390_180623	198	175	13123	0	0	0	putative ABC transport system ATP-binding protein	KO:K02003	MSe4	MSe4	MSe4_6	Armatimonadota-sp-003	ArmatimonadotaOTU12like
iron_aquisition-siderophore_transport	Ga0308411_100003679	Sid_PvdT_Pyoverdine_export_Paeruginosa_PA2390_180623	198	175	13125	0	0	0	putative ABC transport system ATP-binding protein	KO:K02003	OST2bottomlayer	OST2bottomlayer	OST2bottomlayer_67	Armatimonadota-sp-003	ArmatimonadotaOTU12like
iron_aquisition-siderophore_transport	Ga0308412_100020322	Sid_PvdT_Pyoverdine_export_Paeruginosa_PA2390_180623	198	175	13126	0	0	0	putative ABC transport system ATP-binding protein	KO:K02003	OSTbottomlayer	OSTbottomlayer	OSTbottomlayer_40	Armatimonadota-sp-003	ArmatimonadotaOTU12like
iron_aquisition-siderophore_transport	Ga0308413_003754_1826_2599	Sid_PvdT_Pyoverdine_export_Paeruginosa_PA2390_180623	198	175	13127	0	0	0	putative ABC transport system ATP-binding protein	KO:K02003	t10cd	t10cd	t10cd_41	Armatimonadota-sp-003	ArmatimonadotaOTU12like
iron_aquisition-siderophore_transport	Ga0308414_10035536	Sid_PvdT_Pyoverdine_export_Paeruginosa_PA2390_180623	198	175	13128	0	0	0	putative ABC transport system ATP-binding protein	KO:K02003	OS50	OS50	OS50_26	Armatimonadota-sp-003	ArmatimonadotaOTU12like
iron_aquisition-siderophore_transport	Ga0308417_100259411	Sid_PvdT_Pyoverdine_export_Paeruginosa_PA2390_180623	198	175	13129	0	0	0	putative ABC transport system ATP-binding protein	KO:K02003	OS65	OS65	OS65_32	Armatimonadota-sp-003	ArmatimonadotaOTU12like
iron_aquisition-siderophore_transport	Ga0308418_100036122	Sid_PvdT_Pyoverdine_export_Paeruginosa_PA2390_180623	198	175	13130	0	0	0	putative ABC transport system ATP-binding protein	KO:K02003	R4cd	R4cd	R4cd_15	Armatimonadota-sp-003	ArmatimonadotaOTU12like
iron_aquisition-siderophore_transport	Ga0308419_10006539	Sid_PvdT_Pyoverdine_export_Paeruginosa_PA2390_180623	198	175	13131	0	0	0	putative ABC transport system ATP-binding protein	KO:K02003	MS50	MS50	MS50_43	Armatimonadota-sp-003	ArmatimonadotaOTU12like
iron_aquisition-siderophore_transport	Ga0308420_10061697	Sid_PvdT_Pyoverdine_export_Paeruginosa_PA2390_180623	198	175	13132	0	0	0	putative ABC transport system ATP-binding protein	KO:K02003	MS55	MS55	MS55_42	Armatimonadota-sp-003	ArmatimonadotaOTU12like
iron_aquisition-siderophore_transport	Ga0308421_100037322	Sid_PvdT_Pyoverdine_export_Paeruginosa_PA2390_180623	198	175	13133	0	0	0	putative ABC transport system ATP-binding protein	KO:K02003	MS60	MS60	MS60_13	Armatimonadota-sp-003	ArmatimonadotaOTU12like
iron_aquisition-siderophore_transport	Ga0308389_10009137	Sid_PvdT_Pyoverdine_export_Paeruginosa_PA2390_180623	198	175	13134	0	0	0	putative ABC transport system ATP-binding protein	KO:K02003	148	sample148	148_34	Armatimonadota-sp-003	ArmatimonadotaOTU12like
iron_aquisition-siderophore_transport	Ga0308405_100033422	Sid_PvdT_Pyoverdine_export_Paeruginosa_PA2390_180623	198	175	13135	0	0	0	putative ABC transport system ATP-binding protein	KO:K02003	MS13	MS13	MS13_14	Armatimonadota-sp-003	ArmatimonadotaOTU12like
iron_aquisition-iron_transport	Ga0308400_100045511	Iron_uptake_YfeB_Chelated_iron_transport_system_membrane_protein_Q56953_Yersinia_pestis_180610	76.8	50.9	13177	0	0	0	cell division transport system ATP-binding protein	KO:K09812	OS1265	OS1265	OS1265_25	Armatimonadota-sp-002	ArmatimonadotaOTU3like
iron_aquisition-iron_transport	Ga0308310_100013116	Iron_uptake_YfeB_Chelated_iron_transport_system_membrane_protein_Q56953_Yersinia_pestis_180610	76.5	50.9	13232	0	0	0	ABC-2 type transport system ATP-binding protein	KO:K01990	MS65	MS65	MS65_4	Armatimonadota-sp-003	ArmatimonadotaOTU12like
iron_aquisition-iron_transport	Ga0308389_100042816	Iron_uptake_YfeB_Chelated_iron_transport_system_membrane_protein_Q56953_Yersinia_pestis_180610	76.5	50.9	13233	0	0	0	ABC-2 type transport system ATP-binding protein	KO:K01990	148	sample148	148_34	Armatimonadota-sp-003	ArmatimonadotaOTU12like
iron_aquisition-iron_transport	Ga0308390_100045513	Iron_uptake_YfeB_Chelated_iron_transport_system_membrane_protein_Q56953_Yersinia_pestis_180610	76.5	50.9	13234	0	0	0	ABC-2 type transport system ATP-binding protein	KO:K01990	149	sample149	149_2	Armatimonadota-sp-003	ArmatimonadotaOTU12like
iron_aquisition-iron_transport	Ga0308391_100054315	Iron_uptake_YfeB_Chelated_iron_transport_system_membrane_protein_Q56953_Yersinia_pestis_180610	76.5	50.9	13235	0	0	0	ABC-2 type transport system ATP-binding protein	KO:K01990	t1	t1	t1_7	Armatimonadota-sp-003	ArmatimonadotaOTU12like
iron_aquisition-iron_transport	Ga0308392_100007818	Iron_uptake_YfeB_Chelated_iron_transport_system_membrane_protein_Q56953_Yersinia_pestis_180610	76.5	50.9	13236	0	0	0	ABC-2 type transport system ATP-binding protein	KO:K01990	m2	m2	m2_28	Armatimonadota-sp-003	ArmatimonadotaOTU12like
iron_aquisition-iron_transport	Ga0308393_100018417	Iron_uptake_YfeB_Chelated_iron_transport_system_membrane_protein_Q56953_Yersinia_pestis_180610	76.5	50.9	13237	0	0	0	ABC-2 type transport system ATP-binding protein	KO:K01990	ee2	ee2	ee2_18	Armatimonadota-sp-003	ArmatimonadotaOTU12like
iron_aquisition-iron_transport	Ga0308394_100025515	Iron_uptake_YfeB_Chelated_iron_transport_system_membrane_protein_Q56953_Yersinia_pestis_180610	76.5	50.9	13238	0	0	0	ABC-2 type transport system ATP-binding protein	KO:K01990	me2	me2	me2_8	Armatimonadota-sp-003	ArmatimonadotaOTU12like
iron_aquisition-iron_transport	Ga0308395_100027817	Iron_uptake_YfeB_Chelated_iron_transport_system_membrane_protein_Q56953_Yersinia_pestis_180610	76.5	50.9	13239	0	0	0	ABC-2 type transport system ATP-binding protein	KO:K01990	P4	P4	P4_16	Armatimonadota-sp-003	ArmatimonadotaOTU12like
iron_aquisition-iron_transport	Ga0308396_100015429	Iron_uptake_YfeB_Chelated_iron_transport_system_membrane_protein_Q56953_Yersinia_pestis_180610	76.5	50.9	13240	0	0	0	ABC-2 type transport system ATP-binding protein	KO:K01990	Pe2	Pe2	Pe2_16	Armatimonadota-sp-003	ArmatimonadotaOTU12like
iron_aquisition-iron_transport	Ga0308398_100027018	Iron_uptake_YfeB_Chelated_iron_transport_system_membrane_protein_Q56953_Yersinia_pestis_180610	76.5	50.9	13241	0	0	0	ABC-2 type transport system ATP-binding protein	KO:K01990	T9	T9	T9_28	Armatimonadota-sp-003	ArmatimonadotaOTU12like
iron_aquisition-iron_transport	Ga0308399_10023785	Iron_uptake_YfeB_Chelated_iron_transport_system_membrane_protein_Q56953_Yersinia_pestis_180610	76.5	50.9	13242	0	0	0	ABC-2 type transport system ATP-binding protein	KO:K01990	OS1260	OS1260	OS1260_24	Armatimonadota-sp-003	ArmatimonadotaOTU12like
iron_aquisition-iron_transport	Ga0308400_10004875	Iron_uptake_YfeB_Chelated_iron_transport_system_membrane_protein_Q56953_Yersinia_pestis_180610	76.5	50.9	13243	0	0	0	ABC-2 type transport system ATP-binding protein	KO:K01990	OS1265	OS1265	OS1265_7	Armatimonadota-sp-003	ArmatimonadotaOTU12like
iron_aquisition-iron_transport	Ga0308401_10007247	Iron_uptake_YfeB_Chelated_iron_transport_system_membrane_protein_Q56953_Yersinia_pestis_180610	76.5	50.9	13244	0	0	0	ABC-2 type transport system ATP-binding protein	KO:K01990	OSM1	OSM1	OSM1_3	Armatimonadota-sp-003	ArmatimonadotaOTU12like
iron_aquisition-iron_transport	Ga0308403_10018993	Iron_uptake_YfeB_Chelated_iron_transport_system_membrane_protein_Q56953_Yersinia_pestis_180610	76.5	50.9	13245	0	0	0	ABC-2 type transport system ATP-binding protein	KO:K01990	OSM3	OSM3	OSM3_9	Armatimonadota-sp-003	ArmatimonadotaOTU12like
iron_aquisition-iron_transport	Ga0308404_100005218	Iron_uptake_YfeB_Chelated_iron_transport_system_membrane_protein_Q56953_Yersinia_pestis_180610	76.5	50.9	13246	0	0	0	ABC-2 type transport system ATP-binding protein	KO:K01990	OSM4	OSM4	OSM4_10	Armatimonadota-sp-003	ArmatimonadotaOTU12like
iron_aquisition-iron_transport	Ga0308405_100030713	Iron_uptake_YfeB_Chelated_iron_transport_system_membrane_protein_Q56953_Yersinia_pestis_180610	76.5	50.9	13247	0	0	0	ABC-2 type transport system ATP-binding protein	KO:K01990	MS13	MS13	MS13_14	Armatimonadota-sp-003	ArmatimonadotaOTU12like
iron_aquisition-iron_transport	Ga0308406_100021216	Iron_uptake_YfeB_Chelated_iron_transport_system_membrane_protein_Q56953_Yersinia_pestis_180610	76.5	50.9	13248	0	0	0	ABC-2 type transport system ATP-binding protein	KO:K01990	MSe1	MSe1	MSe1_4	Armatimonadota-sp-003	ArmatimonadotaOTU12like
iron_aquisition-iron_transport	Ga0308407_100036316	Iron_uptake_YfeB_Chelated_iron_transport_system_membrane_protein_Q56953_Yersinia_pestis_180610	76.5	50.9	13249	0	0	0	ABC-2 type transport system ATP-binding protein	KO:K01990	MSe2	MSe2	MSe2_10	Armatimonadota-sp-003	ArmatimonadotaOTU12like
iron_aquisition-iron_transport	Ga0308408_100027716	Iron_uptake_YfeB_Chelated_iron_transport_system_membrane_protein_Q56953_Yersinia_pestis_180610	76.5	50.9	13250	0	0	0	ABC-2 type transport system ATP-binding protein	KO:K01990	MSe3	MSe3	MSe3_5	Armatimonadota-sp-003	ArmatimonadotaOTU12like
iron_aquisition-iron_transport	Ga0308409_100024216	Iron_uptake_YfeB_Chelated_iron_transport_system_membrane_protein_Q56953_Yersinia_pestis_180610	76.5	50.9	13251	0	0	0	ABC-2 type transport system ATP-binding protein	KO:K01990	MSe4	MSe4	MSe4_6	Armatimonadota-sp-003	ArmatimonadotaOTU12like
iron_aquisition-iron_transport	Ga0308411_1000142115	Iron_uptake_YfeB_Chelated_iron_transport_system_membrane_protein_Q56953_Yersinia_pestis_180610	76.5	50.9	13253	0	0	0	ABC-2 type transport system ATP-binding protein	KO:K01990	OST2bottomlayer	OST2bottomlayer	OST2bottomlayer_67	Armatimonadota-sp-003	ArmatimonadotaOTU12like
iron_aquisition-iron_transport	Ga0308412_10008687	Iron_uptake_YfeB_Chelated_iron_transport_system_membrane_protein_Q56953_Yersinia_pestis_180610	76.5	50.9	13254	0	0	0	ABC-2 type transport system ATP-binding protein	KO:K01990	OSTbottomlayer	OSTbottomlayer	OSTbottomlayer_40	Armatimonadota-sp-003	ArmatimonadotaOTU12like
iron_aquisition-iron_transport	Ga0308413_000392_18152_18919	Iron_uptake_YfeB_Chelated_iron_transport_system_membrane_protein_Q56953_Yersinia_pestis_180610	76.5	50.9	13255	0	0	0	ABC-2 type transport system ATP-binding protein	KO:K01990	t10cd	t10cd	t10cd_41	Armatimonadota-sp-003	ArmatimonadotaOTU12like
iron_aquisition-iron_transport	Ga0308415_10030684	Iron_uptake_YfeB_Chelated_iron_transport_system_membrane_protein_Q56953_Yersinia_pestis_180610	76.5	50.9	13256	0	0	0	ABC-2 type transport system ATP-binding protein	KO:K01990	OS55	OS55	OS55_28	Armatimonadota-sp-003	ArmatimonadotaOTU12like
iron_aquisition-iron_transport	Ga0308416_10054683	Iron_uptake_YfeB_Chelated_iron_transport_system_membrane_protein_Q56953_Yersinia_pestis_180610	76.5	50.9	13257	0	0	0	ABC-2 type transport system ATP-binding protein	KO:K01990	OS60	OS60	OS60_15	Armatimonadota-sp-003	ArmatimonadotaOTU12like
iron_aquisition-iron_transport	Ga0308417_100309812	Iron_uptake_YfeB_Chelated_iron_transport_system_membrane_protein_Q56953_Yersinia_pestis_180610	76.5	50.9	13258	0	0	0	ABC-2 type transport system ATP-binding protein	KO:K01990	OS65	OS65	OS65_32	Armatimonadota-sp-003	ArmatimonadotaOTU12like
iron_aquisition-iron_transport	Ga0308418_100029915	Iron_uptake_YfeB_Chelated_iron_transport_system_membrane_protein_Q56953_Yersinia_pestis_180610	76.5	50.9	13259	0	0	0	ABC-2 type transport system ATP-binding protein	KO:K01990	R4cd	R4cd	R4cd_15	Armatimonadota-sp-003	ArmatimonadotaOTU12like
iron_aquisition-iron_transport	Ga0308419_100042416	Iron_uptake_YfeB_Chelated_iron_transport_system_membrane_protein_Q56953_Yersinia_pestis_180610	76.5	50.9	13260	0	0	0	ABC-2 type transport system ATP-binding protein	KO:K01990	MS50	MS50	MS50_43	Armatimonadota-sp-003	ArmatimonadotaOTU12like
iron_aquisition-iron_transport	Ga0308421_100035911	Iron_uptake_YfeB_Chelated_iron_transport_system_membrane_protein_Q56953_Yersinia_pestis_180610	76.5	50.9	13261	0	0	0	ABC-2 type transport system ATP-binding protein	KO:K01990	MS60	MS60	MS60_13	Armatimonadota-sp-003	ArmatimonadotaOTU12like
iron_aquisition-iron_transport	Ga0308397_100041816	Iron_uptake_YfeB_Chelated_iron_transport_system_membrane_protein_Q56953_Yersinia_pestis_180610	76.4	50.9	13322	0	0	0	ABC-2 type transport system ATP-binding protein	KO:K01990	T8	T8	T8_23	Armatimonadota-sp-003	ArmatimonadotaOTU12like
iron_aquisition-iron_transport	Ga0308405_10056484	Iron_uptake_YfeB_Chelated_iron_transport_system_membrane_protein_Q56953_Yersinia_pestis_180610	76.3	50.9	13393	0	0	0	ABC-2 type transport system ATP-binding protein	KO:K01990	MS13	MS13	MS13_13	Armatimonadota-sp-002	ArmatimonadotaOTU3like
iron_aquisition-iron_transport	Ga0308391_100057913	Iron_uptake_YfeB_Chelated_iron_transport_system_membrane_protein_Q56953_Yersinia_pestis_180610	76.2	50.9	13399	0	0	0	ABC-2 type transport system ATP-binding protein	KO:K01990	t1	t1	t1_22	Armatimonadota-sp-002	ArmatimonadotaOTU3like
iron_aquisition-iron_transport	Ga0308402_10010745	Iron_uptake_YfeB_Chelated_iron_transport_system_membrane_protein_Q56953_Yersinia_pestis_180610	76.2	50.9	13402	0	0	0	ABC-2 type transport system ATP-binding protein	KO:K01990	OSM2	OSM2	OSM2_1	Armatimonadota-sp-002	ArmatimonadotaOTU3like
iron_aquisition-iron_transport	Ga0308408_10036174	Iron_uptake_YfeB_Chelated_iron_transport_system_membrane_protein_Q56953_Yersinia_pestis_180610	76.2	50.9	13403	0	0	0	ABC-2 type transport system ATP-binding protein	KO:K01990	MSe3	MSe3	MSe3_8	Armatimonadota-sp-002	ArmatimonadotaOTU3like
iron_aquisition-iron_transport	Ga0308420_10086063	Iron_uptake_YfeB_Chelated_iron_transport_system_membrane_protein_Q56953_Yersinia_pestis_180610	76.2	50.9	13421	0	0	0	cell division transport system ATP-binding protein	KO:K09812	MS55	MS55	MS55_51	Armatimonadota-sp-002	ArmatimonadotaOTU3like
iron_aquisition-iron_transport	Ga0308400_10051074	Iron_uptake_YfeB_Chelated_iron_transport_system_membrane_protein_Q56953_Yersinia_pestis_180610	75.9	50.9	13502	0	0	0	ABC-2 type transport system ATP-binding protein	KO:K01990	OS1265	OS1265	OS1265_7	Armatimonadota-sp-003	ArmatimonadotaOTU12like
iron_aquisition-iron_transport	Ga0308414_10202341	Iron_uptake_YfeB_Chelated_iron_transport_system_membrane_protein_Q56953_Yersinia_pestis_180610	75.7	50.9	13561	0	0	0	ABC-2 type transport system ATP-binding protein	KO:K01990	OS50	OS50	OS50_26	Armatimonadota-sp-003	ArmatimonadotaOTU12like
iron_aquisition-iron_transport	Ga0308404_10028041	Iron_uptake_YfeB_Chelated_iron_transport_system_membrane_protein_Q56953_Yersinia_pestis_180610	75.4	50.9	13677	0	0	0	ABC-2 type transport system ATP-binding protein	KO:K01990	OSM4	OSM4	OSM4_2	Armatimonadota-sp-002	ArmatimonadotaOTU3like
iron_aquisition-iron_transport	Ga0308399_10020166	Iron_uptake_YfeB_Chelated_iron_transport_system_membrane_protein_Q56953_Yersinia_pestis_180610	75.2	50.9	13713	0	0	0	cell division transport system ATP-binding protein	KO:K09812	OS1260	OS1260	OS1260_24	Armatimonadota-sp-003	ArmatimonadotaOTU12like
iron_aquisition-iron_transport	Ga0308391_10048703	Iron_uptake_YfeB_Chelated_iron_transport_system_membrane_protein_Q56953_Yersinia_pestis_180610	75.1	50.9	13731	0	0	0	ABC-2 type transport system ATP-binding protein	KO:K01990	t1	t1	t1_22	Armatimonadota-sp-002	ArmatimonadotaOTU3like
iron_aquisition-iron_transport	Ga0308394_10058474	Iron_uptake_YfeB_Chelated_iron_transport_system_membrane_protein_Q56953_Yersinia_pestis_180610	75.1	50.9	13734	0	0	0	ABC-2 type transport system ATP-binding protein	KO:K01990	me2	me2	me2_12	Armatimonadota-sp-002	ArmatimonadotaOTU3like
iron_aquisition-iron_transport	Ga0308399_10039484	Iron_uptake_YfeB_Chelated_iron_transport_system_membrane_protein_Q56953_Yersinia_pestis_180610	75.1	50.9	13735	0	0	0	ABC-2 type transport system ATP-binding protein	KO:K01990	OS1260	OS1260	OS1260_20	Armatimonadota-sp-002	ArmatimonadotaOTU3like
iron_aquisition-iron_transport	Ga0308402_10023704	Iron_uptake_YfeB_Chelated_iron_transport_system_membrane_protein_Q56953_Yersinia_pestis_180610	75.1	50.9	13737	0	0	0	ABC-2 type transport system ATP-binding protein	KO:K01990	OSM2	OSM2	OSM2_1	Armatimonadota-sp-002	ArmatimonadotaOTU3like
iron_aquisition-iron_transport	Ga0308405_10031644	Iron_uptake_YfeB_Chelated_iron_transport_system_membrane_protein_Q56953_Yersinia_pestis_180610	75.1	50.9	13738	0	0	0	ABC-2 type transport system ATP-binding protein	KO:K01990	MS13	MS13	MS13_13	Armatimonadota-sp-002	ArmatimonadotaOTU3like
iron_aquisition-iron_transport	Ga0308407_100108513	Iron_uptake_YfeB_Chelated_iron_transport_system_membrane_protein_Q56953_Yersinia_pestis_180610	75.1	50.9	13740	0	0	0	ABC-2 type transport system ATP-binding protein	KO:K01990	MSe2	MSe2	MSe2_18	Armatimonadota-sp-002	ArmatimonadotaOTU3like
iron_aquisition-iron_transport	Ga0308408_10069353	Iron_uptake_YfeB_Chelated_iron_transport_system_membrane_protein_Q56953_Yersinia_pestis_180610	75.1	50.9	13741	0	0	0	ABC-2 type transport system ATP-binding protein	KO:K01990	MSe3	MSe3	MSe3_8	Armatimonadota-sp-002	ArmatimonadotaOTU3like
iron_aquisition-iron_transport	Ga0308409_10069673	Iron_uptake_YfeB_Chelated_iron_transport_system_membrane_protein_Q56953_Yersinia_pestis_180610	75.1	50.9	13742	0	0	0	ABC-2 type transport system ATP-binding protein	KO:K01990	MSe4	MSe4	MSe4_15	Armatimonadota-sp-002	ArmatimonadotaOTU3like
iron_aquisition-iron_transport	Ga0308420_10091443	Iron_uptake_YfeB_Chelated_iron_transport_system_membrane_protein_Q56953_Yersinia_pestis_180610	75.1	50.9	13749	0	0	0	ABC-2 type transport system ATP-binding protein	KO:K01990	MS55	MS55	MS55_51	Armatimonadota-sp-002	ArmatimonadotaOTU3like
iron_aquisition-iron_transport	Ga0308421_10026487	Iron_uptake_YfeB_Chelated_iron_transport_system_membrane_protein_Q56953_Yersinia_pestis_180610	75.1	50.9	13750	0	0	0	ABC-2 type transport system ATP-binding protein	KO:K01990	MS60	MS60	MS60_15	Armatimonadota-sp-002	ArmatimonadotaOTU3like
iron_aquisition-iron_transport	Ga0308389_100067522	Iron_uptake_YfeB_Chelated_iron_transport_system_membrane_protein_Q56953_Yersinia_pestis_180610	75	50.9	13825	0	0	0	ABC-2 type transport system ATP-binding protein	KO:K01990	148	sample148	148_34	Armatimonadota-sp-003	ArmatimonadotaOTU12like
iron_aquisition-iron_transport	Ga0308391_10019762	Iron_uptake_YfeB_Chelated_iron_transport_system_membrane_protein_Q56953_Yersinia_pestis_180610	75	50.9	13826	0	0	0	ABC-2 type transport system ATP-binding protein	KO:K01990	t1	t1	t1_7	Armatimonadota-sp-003	ArmatimonadotaOTU12like
iron_aquisition-iron_transport	Ga0308393_10019695	Iron_uptake_YfeB_Chelated_iron_transport_system_membrane_protein_Q56953_Yersinia_pestis_180610	75	50.9	13827	0	0	0	ABC-2 type transport system ATP-binding protein	KO:K01990	ee2	ee2	ee2_18	Armatimonadota-sp-003	ArmatimonadotaOTU12like
iron_aquisition-iron_transport	Ga0308399_10037014	Iron_uptake_YfeB_Chelated_iron_transport_system_membrane_protein_Q56953_Yersinia_pestis_180610	75	50.9	13828	0	0	0	ABC-2 type transport system ATP-binding protein	KO:K01990	OS1260	OS1260	OS1260_24	Armatimonadota-sp-003	ArmatimonadotaOTU12like
iron_aquisition-iron_transport	Ga0308402_10027382	Iron_uptake_YfeB_Chelated_iron_transport_system_membrane_protein_Q56953_Yersinia_pestis_180610	75	50.9	13829	0	0	0	ABC-2 type transport system ATP-binding protein	KO:K01990	OSM2	OSM2	OSM2_2	Armatimonadota-sp-003	ArmatimonadotaOTU12like
iron_aquisition-iron_transport	Ga0308406_100014713	Iron_uptake_YfeB_Chelated_iron_transport_system_membrane_protein_Q56953_Yersinia_pestis_180610	75	50.9	13830	0	0	0	ABC-2 type transport system ATP-binding protein	KO:K01990	MSe1	MSe1	MSe1_4	Armatimonadota-sp-003	ArmatimonadotaOTU12like
iron_aquisition-iron_transport	Ga0308408_100020513	Iron_uptake_YfeB_Chelated_iron_transport_system_membrane_protein_Q56953_Yersinia_pestis_180610	75	50.9	13831	0	0	0	ABC-2 type transport system ATP-binding protein	KO:K01990	MSe3	MSe3	MSe3_5	Armatimonadota-sp-003	ArmatimonadotaOTU12like
iron_aquisition-iron_transport	Ga0308409_100043318	Iron_uptake_YfeB_Chelated_iron_transport_system_membrane_protein_Q56953_Yersinia_pestis_180610	75	50.9	13832	0	0	0	ABC-2 type transport system ATP-binding protein	KO:K01990	MSe4	MSe4	MSe4_6	Armatimonadota-sp-003	ArmatimonadotaOTU12like
iron_aquisition-iron_transport	Ga0308412_10032795	Iron_uptake_YfeB_Chelated_iron_transport_system_membrane_protein_Q56953_Yersinia_pestis_180610	75	50.9	13834	0	0	0	ABC-2 type transport system ATP-binding protein	KO:K01990	OSTbottomlayer	OSTbottomlayer	OSTbottomlayer_40	Armatimonadota-sp-003	ArmatimonadotaOTU12like
iron_aquisition-iron_transport	Ga0308415_10074512	Iron_uptake_YfeB_Chelated_iron_transport_system_membrane_protein_Q56953_Yersinia_pestis_180610	75	50.9	13835	0	0	0	ABC-2 type transport system ATP-binding protein	KO:K01990	OS55	OS55	OS55_28	Armatimonadota-sp-003	ArmatimonadotaOTU12like
iron_aquisition-iron_transport	Ga0308416_10052954	Iron_uptake_YfeB_Chelated_iron_transport_system_membrane_protein_Q56953_Yersinia_pestis_180610	75	50.9	13836	0	0	0	ABC-2 type transport system ATP-binding protein	KO:K01990	OS60	OS60	OS60_15	Armatimonadota-sp-003	ArmatimonadotaOTU12like
iron_aquisition-iron_transport	Ga0308419_10005635	Iron_uptake_YfeB_Chelated_iron_transport_system_membrane_protein_Q56953_Yersinia_pestis_180610	75	50.9	13837	0	0	0	ABC-2 type transport system ATP-binding protein	KO:K01990	MS50	MS50	MS50_43	Armatimonadota-sp-003	ArmatimonadotaOTU12like
iron_aquisition-iron_transport	Ga0308421_10008153	Iron_uptake_YfeB_Chelated_iron_transport_system_membrane_protein_Q56953_Yersinia_pestis_180610	75	50.9	13838	0	0	0	ABC-2 type transport system ATP-binding protein	KO:K01990	MS60	MS60	MS60_13	Armatimonadota-sp-003	ArmatimonadotaOTU12like
iron_aquisition-iron_transport	Ga0308392_10021702	Iron_uptake_YfeB_Chelated_iron_transport_system_membrane_protein_Q56953_Yersinia_pestis_180610	75	50.9	13846	0	0	0	ABC-2 type transport system ATP-binding protein	KO:K01990	m2	m2	m2_28	Armatimonadota-sp-003	ArmatimonadotaOTU12like
iron_aquisition-iron_transport	Ga0308413_000597_15573_16556	Iron_uptake_YfeB_Chelated_iron_transport_system_membrane_protein_Q56953_Yersinia_pestis_180610	75	50.9	13847	0	0	0	ABC-2 type transport system ATP-binding protein	KO:K01990	t10cd	t10cd	t10cd_41	Armatimonadota-sp-003	ArmatimonadotaOTU12like
iron_aquisition-iron_transport	Ga0308310_10006572	Iron_uptake_YfeB_Chelated_iron_transport_system_membrane_protein_Q56953_Yersinia_pestis_180610	74.9	50.9	13858	0	0	0	ABC-2 type transport system ATP-binding protein	KO:K01990	MS65	MS65	MS65_4	Armatimonadota-sp-003	ArmatimonadotaOTU12like
iron_aquisition-iron_transport	Ga0308390_100027213	Iron_uptake_YfeB_Chelated_iron_transport_system_membrane_protein_Q56953_Yersinia_pestis_180610	74.9	50.9	13859	0	0	0	ABC-2 type transport system ATP-binding protein	KO:K01990	149	sample149	149_2	Armatimonadota-sp-003	ArmatimonadotaOTU12like
iron_aquisition-iron_transport	Ga0308394_100015814	Iron_uptake_YfeB_Chelated_iron_transport_system_membrane_protein_Q56953_Yersinia_pestis_180610	74.9	50.9	13860	0	0	0	ABC-2 type transport system ATP-binding protein	KO:K01990	me2	me2	me2_8	Armatimonadota-sp-003	ArmatimonadotaOTU12like
iron_aquisition-iron_transport	Ga0308395_100032222	Iron_uptake_YfeB_Chelated_iron_transport_system_membrane_protein_Q56953_Yersinia_pestis_180610	74.9	50.9	13861	0	0	0	ABC-2 type transport system ATP-binding protein	KO:K01990	P4	P4	P4_16	Armatimonadota-sp-003	ArmatimonadotaOTU12like
iron_aquisition-iron_transport	Ga0308396_10004635	Iron_uptake_YfeB_Chelated_iron_transport_system_membrane_protein_Q56953_Yersinia_pestis_180610	74.9	50.9	13862	0	0	0	ABC-2 type transport system ATP-binding protein	KO:K01990	Pe2	Pe2	Pe2_16	Armatimonadota-sp-003	ArmatimonadotaOTU12like
iron_aquisition-iron_transport	Ga0308397_100031618	Iron_uptake_YfeB_Chelated_iron_transport_system_membrane_protein_Q56953_Yersinia_pestis_180610	74.9	50.9	13863	0	0	0	ABC-2 type transport system ATP-binding protein	KO:K01990	T8	T8	T8_23	Armatimonadota-sp-003	ArmatimonadotaOTU12like
iron_aquisition-iron_transport	Ga0308398_10003352	Iron_uptake_YfeB_Chelated_iron_transport_system_membrane_protein_Q56953_Yersinia_pestis_180610	74.9	50.9	13864	0	0	0	ABC-2 type transport system ATP-binding protein	KO:K01990	T9	T9	T9_28	Armatimonadota-sp-003	ArmatimonadotaOTU12like
iron_aquisition-iron_transport	Ga0308404_10010256	Iron_uptake_YfeB_Chelated_iron_transport_system_membrane_protein_Q56953_Yersinia_pestis_180610	74.9	50.9	13865	0	0	0	ABC-2 type transport system ATP-binding protein	KO:K01990	OSM4	OSM4	OSM4_10	Armatimonadota-sp-003	ArmatimonadotaOTU12like
iron_aquisition-iron_transport	Ga0308405_100019513	Iron_uptake_YfeB_Chelated_iron_transport_system_membrane_protein_Q56953_Yersinia_pestis_180610	74.9	50.9	13866	0	0	0	ABC-2 type transport system ATP-binding protein	KO:K01990	MS13	MS13	MS13_14	Armatimonadota-sp-003	ArmatimonadotaOTU12like
iron_aquisition-iron_transport	Ga0308407_100066518	Iron_uptake_YfeB_Chelated_iron_transport_system_membrane_protein_Q56953_Yersinia_pestis_180610	74.9	50.9	13867	0	0	0	ABC-2 type transport system ATP-binding protein	KO:K01990	MSe2	MSe2	MSe2_10	Armatimonadota-sp-003	ArmatimonadotaOTU12like
iron_aquisition-iron_transport	Ga0308417_100104313	Iron_uptake_YfeB_Chelated_iron_transport_system_membrane_protein_Q56953_Yersinia_pestis_180610	74.9	50.9	13868	0	0	0	ABC-2 type transport system ATP-binding protein	KO:K01990	OS65	OS65	OS65_32	Armatimonadota-sp-003	ArmatimonadotaOTU12like
iron_aquisition-iron_transport	Ga0308418_10005282	Iron_uptake_YfeB_Chelated_iron_transport_system_membrane_protein_Q56953_Yersinia_pestis_180610	74.9	50.9	13869	0	0	0	ABC-2 type transport system ATP-binding protein	KO:K01990	R4cd	R4cd	R4cd_15	Armatimonadota-sp-003	ArmatimonadotaOTU12like
iron_aquisition-iron_transport	Ga0308418_10014275	Iron_uptake_YfeB_Chelated_iron_transport_system_membrane_protein_Q56953_Yersinia_pestis_180610	74.3	50.9	14156	0	0	0	ABC-2 type transport system ATP-binding protein	KO:K01990	R4cd	R4cd	R4cd_1	Armatimonadota-sp-002	ArmatimonadotaOTU3like
iron_aquisition-iron_transport	Ga0308310_10018217	Iron_uptake_YfeB_Chelated_iron_transport_system_membrane_protein_Q56953_Yersinia_pestis_180610	74.1	50.9	14222	0	0	0	lipopolysaccharide export system ATP-binding protein	KO:K06861	MS65	MS65	MS65_4	Armatimonadota-sp-003	ArmatimonadotaOTU12like
iron_aquisition-iron_transport	Ga0308389_10037983	Iron_uptake_YfeB_Chelated_iron_transport_system_membrane_protein_Q56953_Yersinia_pestis_180610	74.1	50.9	14223	0	0	0	lipopolysaccharide export system ATP-binding protein	KO:K06861	148	sample148	148_34	Armatimonadota-sp-003	ArmatimonadotaOTU12like
iron_aquisition-iron_transport	Ga0308390_100076218	Iron_uptake_YfeB_Chelated_iron_transport_system_membrane_protein_Q56953_Yersinia_pestis_180610	74.1	50.9	14224	0	0	0	lipopolysaccharide export system ATP-binding protein	KO:K06861	149	sample149	149_2	Armatimonadota-sp-003	ArmatimonadotaOTU12like
iron_aquisition-iron_transport	Ga0308391_10020855	Iron_uptake_YfeB_Chelated_iron_transport_system_membrane_protein_Q56953_Yersinia_pestis_180610	74.1	50.9	14225	0	0	0	lipopolysaccharide export system ATP-binding protein	KO:K06861	t1	t1	t1_7	Armatimonadota-sp-003	ArmatimonadotaOTU12like
iron_aquisition-iron_transport	Ga0308392_10004096	Iron_uptake_YfeB_Chelated_iron_transport_system_membrane_protein_Q56953_Yersinia_pestis_180610	74.1	50.9	14226	0	0	0	lipopolysaccharide export system ATP-binding protein	KO:K06861	m2	m2	m2_28	Armatimonadota-sp-003	ArmatimonadotaOTU12like
iron_aquisition-iron_transport	Ga0308393_100034918	Iron_uptake_YfeB_Chelated_iron_transport_system_membrane_protein_Q56953_Yersinia_pestis_180610	74.1	50.9	14227	0	0	0	lipopolysaccharide export system ATP-binding protein	KO:K06861	ee2	ee2	ee2_18	Armatimonadota-sp-003	ArmatimonadotaOTU12like
iron_aquisition-iron_transport	Ga0308394_100046418	Iron_uptake_YfeB_Chelated_iron_transport_system_membrane_protein_Q56953_Yersinia_pestis_180610	74.1	50.9	14228	0	0	0	lipopolysaccharide export system ATP-binding protein	KO:K06861	me2	me2	me2_8	Armatimonadota-sp-003	ArmatimonadotaOTU12like
iron_aquisition-iron_transport	Ga0308395_100119913	Iron_uptake_YfeB_Chelated_iron_transport_system_membrane_protein_Q56953_Yersinia_pestis_180610	74.1	50.9	14229	0	0	0	lipopolysaccharide export system ATP-binding protein	KO:K06861	P4	P4	P4_16	Armatimonadota-sp-003	ArmatimonadotaOTU12like
iron_aquisition-iron_transport	Ga0308396_100063718	Iron_uptake_YfeB_Chelated_iron_transport_system_membrane_protein_Q56953_Yersinia_pestis_180610	74.1	50.9	14230	0	0	0	lipopolysaccharide export system ATP-binding protein	KO:K06861	Pe2	Pe2	Pe2_16	Armatimonadota-sp-003	ArmatimonadotaOTU12like
iron_aquisition-iron_transport	Ga0308397_10002958	Iron_uptake_YfeB_Chelated_iron_transport_system_membrane_protein_Q56953_Yersinia_pestis_180610	74.1	50.9	14231	0	0	0	lipopolysaccharide export system ATP-binding protein	KO:K06861	T8	T8	T8_23	Armatimonadota-sp-003	ArmatimonadotaOTU12like
iron_aquisition-iron_transport	Ga0308398_10005687	Iron_uptake_YfeB_Chelated_iron_transport_system_membrane_protein_Q56953_Yersinia_pestis_180610	74.1	50.9	14232	0	0	0	lipopolysaccharide export system ATP-binding protein	KO:K06861	T9	T9	T9_28	Armatimonadota-sp-003	ArmatimonadotaOTU12like
iron_aquisition-iron_transport	Ga0308399_10015648	Iron_uptake_YfeB_Chelated_iron_transport_system_membrane_protein_Q56953_Yersinia_pestis_180610	74.1	50.9	14233	0	0	0	lipopolysaccharide export system ATP-binding protein	KO:K06861	OS1260	OS1260	OS1260_24	Armatimonadota-sp-003	ArmatimonadotaOTU12like
iron_aquisition-iron_transport	Ga0308400_10004606	Iron_uptake_YfeB_Chelated_iron_transport_system_membrane_protein_Q56953_Yersinia_pestis_180610	74.1	50.9	14234	0	0	0	lipopolysaccharide export system ATP-binding protein	KO:K06861	OS1265	OS1265	OS1265_7	Armatimonadota-sp-003	ArmatimonadotaOTU12like
iron_aquisition-iron_transport	Ga0308401_10002356	Iron_uptake_YfeB_Chelated_iron_transport_system_membrane_protein_Q56953_Yersinia_pestis_180610	74.1	50.9	14235	0	0	0	lipopolysaccharide export system ATP-binding protein	KO:K06861	OSM1	OSM1	OSM1_3	Armatimonadota-sp-003	ArmatimonadotaOTU12like
iron_aquisition-iron_transport	Ga0308403_10023915	Iron_uptake_YfeB_Chelated_iron_transport_system_membrane_protein_Q56953_Yersinia_pestis_180610	74.1	50.9	14236	0	0	0	lipopolysaccharide export system ATP-binding protein	KO:K06861	OSM3	OSM3	OSM3_9	Armatimonadota-sp-003	ArmatimonadotaOTU12like
iron_aquisition-iron_transport	Ga0308405_10004987	Iron_uptake_YfeB_Chelated_iron_transport_system_membrane_protein_Q56953_Yersinia_pestis_180610	74.1	50.9	14238	0	0	0	lipopolysaccharide export system ATP-binding protein	KO:K06861	MS13	MS13	MS13_14	Armatimonadota-sp-003	ArmatimonadotaOTU12like
iron_aquisition-iron_transport	Ga0308406_100054712	Iron_uptake_YfeB_Chelated_iron_transport_system_membrane_protein_Q56953_Yersinia_pestis_180610	74.1	50.9	14239	0	0	0	lipopolysaccharide export system ATP-binding protein	KO:K06861	MSe1	MSe1	MSe1_4	Armatimonadota-sp-003	ArmatimonadotaOTU12like
iron_aquisition-iron_transport	Ga0308407_10023043	Iron_uptake_YfeB_Chelated_iron_transport_system_membrane_protein_Q56953_Yersinia_pestis_180610	74.1	50.9	14240	0	0	0	lipopolysaccharide export system ATP-binding protein	KO:K06861	MSe2	MSe2	MSe2_10	Armatimonadota-sp-003	ArmatimonadotaOTU12like
iron_aquisition-iron_transport	Ga0308408_100071213	Iron_uptake_YfeB_Chelated_iron_transport_system_membrane_protein_Q56953_Yersinia_pestis_180610	74.1	50.9	14241	0	0	0	lipopolysaccharide export system ATP-binding protein	KO:K06861	MSe3	MSe3	MSe3_5	Armatimonadota-sp-003	ArmatimonadotaOTU12like
iron_aquisition-iron_transport	Ga0308409_10005415	Iron_uptake_YfeB_Chelated_iron_transport_system_membrane_protein_Q56953_Yersinia_pestis_180610	74.1	50.9	14242	0	0	0	lipopolysaccharide export system ATP-binding protein	KO:K06861	MSe4	MSe4	MSe4_6	Armatimonadota-sp-003	ArmatimonadotaOTU12like
iron_aquisition-iron_transport	Ga0308411_1000084216	Iron_uptake_YfeB_Chelated_iron_transport_system_membrane_protein_Q56953_Yersinia_pestis_180610	74.1	50.9	14244	0	0	0	lipopolysaccharide export system ATP-binding protein	KO:K06861	OST2bottomlayer	OST2bottomlayer	OST2bottomlayer_67	Armatimonadota-sp-003	ArmatimonadotaOTU12like
iron_aquisition-iron_transport	Ga0308412_10050693	Iron_uptake_YfeB_Chelated_iron_transport_system_membrane_protein_Q56953_Yersinia_pestis_180610	74.1	50.9	14245	0	0	0	lipopolysaccharide export system ATP-binding protein	KO:K06861	OSTbottomlayer	OSTbottomlayer	OSTbottomlayer_40	Armatimonadota-sp-003	ArmatimonadotaOTU12like
iron_aquisition-iron_transport	Ga0308416_10020465	Iron_uptake_YfeB_Chelated_iron_transport_system_membrane_protein_Q56953_Yersinia_pestis_180610	74.1	50.9	14246	0	0	0	lipopolysaccharide export system ATP-binding protein	KO:K06861	OS60	OS60	OS60_15	Armatimonadota-sp-003	ArmatimonadotaOTU12like
iron_aquisition-iron_transport	Ga0308417_100093918	Iron_uptake_YfeB_Chelated_iron_transport_system_membrane_protein_Q56953_Yersinia_pestis_180610	74.1	50.9	14247	0	0	0	lipopolysaccharide export system ATP-binding protein	KO:K06861	OS65	OS65	OS65_32	Armatimonadota-sp-003	ArmatimonadotaOTU12like
iron_aquisition-iron_transport	Ga0308418_10026703	Iron_uptake_YfeB_Chelated_iron_transport_system_membrane_protein_Q56953_Yersinia_pestis_180610	74.1	50.9	14248	0	0	0	lipopolysaccharide export system ATP-binding protein	KO:K06861	R4cd	R4cd	R4cd_15	Armatimonadota-sp-003	ArmatimonadotaOTU12like
iron_aquisition-iron_transport	Ga0308419_10045383	Iron_uptake_YfeB_Chelated_iron_transport_system_membrane_protein_Q56953_Yersinia_pestis_180610	74.1	50.9	14249	0	0	0	lipopolysaccharide export system ATP-binding protein	KO:K06861	MS50	MS50	MS50_43	Armatimonadota-sp-003	ArmatimonadotaOTU12like
iron_aquisition-iron_transport	Ga0308420_10051232	Iron_uptake_YfeB_Chelated_iron_transport_system_membrane_protein_Q56953_Yersinia_pestis_180610	74.1	50.9	14250	0	0	0	lipopolysaccharide export system ATP-binding protein	KO:K06861	MS55	MS55	MS55_42	Armatimonadota-sp-003	ArmatimonadotaOTU12like
iron_aquisition-iron_transport	Ga0308421_10026233	Iron_uptake_YfeB_Chelated_iron_transport_system_membrane_protein_Q56953_Yersinia_pestis_180610	74.1	50.9	14251	0	0	0	lipopolysaccharide export system ATP-binding protein	KO:K06861	MS60	MS60	MS60_13	Armatimonadota-sp-003	ArmatimonadotaOTU12like
iron_aquisition-siderophore_transport	Ga0308399_10081743	Sid_PvdT_Pyoverdine_export_Paeruginosa_PA2390_180623	195.7	175	14409	0	0	0	putative ABC transport system ATP-binding protein	KO:K02003	OS1260	OS1260	OS1260_20	Armatimonadota-sp-002	ArmatimonadotaOTU3like
iron_aquisition-iron_transport	Ga0308407_10072293	Iron_uptake_YfeB_Chelated_iron_transport_system_membrane_protein_Q56953_Yersinia_pestis_180610	73.1	50.9	14602	0	0	0	ABC-2 type transport system ATP-binding protein	KO:K01990	MSe2	MSe2	MSe2_18	Armatimonadota-sp-002	ArmatimonadotaOTU3like
iron_aquisition-iron_transport	Ga0308421_100076311	Iron_uptake_YfeB_Chelated_iron_transport_system_membrane_protein_Q56953_Yersinia_pestis_180610	73.1	50.9	14603	0	0	0	ABC-2 type transport system ATP-binding protein	KO:K01990	MS60	MS60	MS60_15	Armatimonadota-sp-002	ArmatimonadotaOTU3like
iron_aquisition-iron_transport	Ga0308407_10054013	Iron_uptake_YfeB_Chelated_iron_transport_system_membrane_protein_Q56953_Yersinia_pestis_180610	73	50.9	14660	0	0	0	ABC-2 type transport system ATP-binding protein	KO:K01990	MSe2	MSe2	MSe2_18	Armatimonadota-sp-002	ArmatimonadotaOTU3like
iron_aquisition-iron_transport	Ga0308399_10066823	Iron_uptake_YfeB_Chelated_iron_transport_system_membrane_protein_Q56953_Yersinia_pestis_180610	72.9	50.9	14704	0	0	0	ABC-2 type transport system ATP-binding protein	KO:K01990	OS1260	OS1260	OS1260_20	Armatimonadota-sp-002	ArmatimonadotaOTU3like
iron_aquisition-iron_transport	Ga0308399_10050124	Iron_uptake_YfeB_Chelated_iron_transport_system_membrane_protein_Q56953_Yersinia_pestis_180610	72.4	50.9	14973	0	0	0	cobalt/nickel transport system ATP-binding protein	KO:K02006	OS1260	OS1260	OS1260_24	Armatimonadota-sp-003	ArmatimonadotaOTU12like
iron_aquisition-siderophore_transport	Ga0308405_10082802	Sid_FpvD_ATPase_PA2408_Paeruginosa_PAO1_180602	73.5	40	15164	0	0	0	ABC-2 type transport system ATP-binding protein	KO:K01990	MS13	MS13	MS13_13	Armatimonadota-sp-002	ArmatimonadotaOTU3like
iron_aquisition-siderophore_transport	Ga0308399_10032594	Sid_FpvD_ATPase_PA2408_Paeruginosa_PAO1_180602	75.1	40	15178	0	0	0	ABC-2 type transport system ATP-binding protein	KO:K01990	OS1260	OS1260	OS1260_20	Armatimonadota-sp-002	ArmatimonadotaOTU3like
iron_aquisition-siderophore_transport	Ga0308408_10050932	Sid_FpvD_ATPase_PA2408_Paeruginosa_PAO1_180602	75.1	40	15179	0	0	0	ABC-2 type transport system ATP-binding protein	KO:K01990	MSe3	MSe3	MSe3_8	Armatimonadota-sp-002	ArmatimonadotaOTU3like
iron_aquisition-iron_transport	Ga0308420_10088302	Iron_uptake_YfeB_Chelated_iron_transport_system_membrane_protein_Q56953_Yersinia_pestis_180610	71.8	50.9	15245	0	0	0	ABC-2 type transport system ATP-binding protein	KO:K01990	MS55	MS55	MS55_51	Armatimonadota-sp-002	ArmatimonadotaOTU3like
iron_aquisition-siderophore_transport	Ga0308407_10018828	Sid_FpvD_ATPase_PA2408_Paeruginosa_PAO1_180602	73.9	40	15246	0	0	0	ABC-2 type transport system ATP-binding protein	KO:K01990	MSe2	MSe2	MSe2_18	Armatimonadota-sp-002	ArmatimonadotaOTU3like
iron_aquisition-siderophore_transport	Ga0308395_10078322	Sid_FpvD_ATPase_PA2408_Paeruginosa_PAO1_180602	73.2	40	15251	0	0	0	ABC-2 type transport system ATP-binding protein	KO:K01990	P4	P4	P4_30	Armatimonadota-sp-002	ArmatimonadotaOTU3like
iron_aquisition-iron_transport	Ga0308420_10141483	Iron_uptake_YfeB_Chelated_iron_transport_system_membrane_protein_Q56953_Yersinia_pestis_180610	71.6	50.9	15333	0	0	0	ABC-2 type transport system ATP-binding protein	KO:K01990	MS55	MS55	MS55_51	Armatimonadota-sp-002	ArmatimonadotaOTU3like
iron_aquisition-iron_transport	Ga0308413_002620_6981_7634	Iron_uptake_YfeB_Chelated_iron_transport_system_membrane_protein_Q56953_Yersinia_pestis_180610	71.5	50.9	15407	0	0	0	lipopolysaccharide export system ATP-binding protein	KO:K06861	t10cd	t10cd	t10cd_41	Armatimonadota-sp-003	ArmatimonadotaOTU12like
iron_aquisition-siderophore_transport	Ga0308395_100157512	Sid_PvdT_Pyoverdine_export_Paeruginosa_PA2390_180623	195.4	175	15556	0	0	0	putative ABC transport system ATP-binding protein	KO:K02003	P4	P4	P4_30	Armatimonadota-sp-002	ArmatimonadotaOTU3like
iron_aquisition-siderophore_transport	Ga0308418_100048119	Sid_PvdT_Pyoverdine_export_Paeruginosa_PA2390_180623	194.9	175	15591	0	0	0	putative ABC transport system ATP-binding protein	KO:K02003	R4cd	R4cd	R4cd_1	Armatimonadota-sp-002	ArmatimonadotaOTU3like
iron_aquisition-siderophore_transport	Ga0308421_100074310	Sid_PvdT_Pyoverdine_export_Paeruginosa_PA2390_180623	195.1	175	15714	0	0	0	putative ABC transport system ATP-binding protein	KO:K02003	MS60	MS60	MS60_15	Armatimonadota-sp-002	ArmatimonadotaOTU3like
iron_aquisition-siderophore_transport	Ga0308418_10053283	Sid_PvdT_Pyoverdine_export_Paeruginosa_PA2390_180623	175.1	175	15780	0	0	0	putative ABC transport system ATP-binding protein	KO:K02003	R4cd	R4cd	R4cd_1	Armatimonadota-sp-002	ArmatimonadotaOTU3like
iron_aquisition-siderophore_transport	Ga0308420_10121622	Sid_PvdT_Pyoverdine_export_Paeruginosa_PA2390_180623	176.1	175	15783	0	0	0	putative ABC transport system ATP-binding protein	KO:K02003	MS55	MS55	MS55_51	Armatimonadota-sp-002	ArmatimonadotaOTU3like
iron_aquisition-iron_transport	Ga0308405_10111832	Iron_uptake_YfeB_Chelated_iron_transport_system_membrane_protein_Q56953_Yersinia_pestis_180610	70.9	50.9	15810	0	0	0	ABC-2 type transport system ATP-binding protein	KO:K01990	MS13	MS13	MS13_13	Armatimonadota-sp-002	ArmatimonadotaOTU3like
iron_aquisition-siderophore_transport	Ga0308391_100002427	Sid_FpvD_ATPase_PA2408_Paeruginosa_PAO1_180602	74.8	40	16194	0	0	0	ABC-2 type transport system ATP-binding protein	KO:K01990	t1	t1	t1_22	Armatimonadota-sp-002	ArmatimonadotaOTU3like
iron_aquisition-siderophore_transport	Ga0308394_10034074	Sid_FpvD_ATPase_PA2408_Paeruginosa_PAO1_180602	74.8	40	16197	0	0	0	ABC-2 type transport system ATP-binding protein	KO:K01990	me2	me2	me2_12	Armatimonadota-sp-002	ArmatimonadotaOTU3like
iron_aquisition-siderophore_transport	Ga0308399_10005946	Sid_FpvD_ATPase_PA2408_Paeruginosa_PAO1_180602	74.8	40	16198	0	0	0	ABC-2 type transport system ATP-binding protein	KO:K01990	OS1260	OS1260	OS1260_20	Armatimonadota-sp-002	ArmatimonadotaOTU3like
iron_aquisition-siderophore_transport	Ga0308400_10005546	Sid_FpvD_ATPase_PA2408_Paeruginosa_PAO1_180602	74.8	40	16199	0	0	0	ABC-2 type transport system ATP-binding protein	KO:K01990	OS1265	OS1265	OS1265_25	Armatimonadota-sp-002	ArmatimonadotaOTU3like
iron_aquisition-siderophore_transport	Ga0308402_10004267	Sid_FpvD_ATPase_PA2408_Paeruginosa_PAO1_180602	74.8	40	16201	0	0	0	ABC-2 type transport system ATP-binding protein	KO:K01990	OSM2	OSM2	OSM2_1	Armatimonadota-sp-002	ArmatimonadotaOTU3like
iron_aquisition-siderophore_transport	Ga0308403_10038952	Sid_FpvD_ATPase_PA2408_Paeruginosa_PAO1_180602	74.8	40	16202	0	0	0	ABC-2 type transport system ATP-binding protein	KO:K01990	OSM3	OSM3	OSM3_2	Armatimonadota-sp-002	ArmatimonadotaOTU3like
iron_aquisition-siderophore_transport	Ga0308404_10009773	Sid_FpvD_ATPase_PA2408_Paeruginosa_PAO1_180602	74.8	40	16203	0	0	0	ABC-2 type transport system ATP-binding protein	KO:K01990	OSM4	OSM4	OSM4_2	Armatimonadota-sp-002	ArmatimonadotaOTU3like
iron_aquisition-siderophore_transport	Ga0308408_100027520	Sid_FpvD_ATPase_PA2408_Paeruginosa_PAO1_180602	74.8	40	16205	0	0	0	ABC-2 type transport system ATP-binding protein	KO:K01990	MSe3	MSe3	MSe3_8	Armatimonadota-sp-002	ArmatimonadotaOTU3like
iron_aquisition-siderophore_transport	Ga0308413_001302_1802_2731	Sid_FpvD_ATPase_PA2408_Paeruginosa_PAO1_180602	74.8	40	16209	0	0	0	ABC-2 type transport system ATP-binding protein	KO:K01990	t10cd	t10cd	t10cd_15	Armatimonadota-sp-002	ArmatimonadotaOTU3like
iron_aquisition-siderophore_transport	Ga0308420_10005979	Sid_FpvD_ATPase_PA2408_Paeruginosa_PAO1_180602	74.8	40	16211	0	0	0	ABC-2 type transport system ATP-binding protein	KO:K01990	MS55	MS55	MS55_51	Armatimonadota-sp-002	ArmatimonadotaOTU3like
iron_aquisition-siderophore_transport	Ga0308395_10051792	Sid_FpvD_ATPase_PA2408_Paeruginosa_PAO1_180602	75.1	40	16240	0	0	0	ABC-2 type transport system ATP-binding protein	KO:K01990	P4	P4	P4_30	Armatimonadota-sp-002	ArmatimonadotaOTU3like
iron_aquisition-siderophore_transport	Ga0308405_10052223	Sid_FpvD_ATPase_PA2408_Paeruginosa_PAO1_180602	75.1	40	16241	0	0	0	ABC-2 type transport system ATP-binding protein	KO:K01990	MS13	MS13	MS13_13	Armatimonadota-sp-002	ArmatimonadotaOTU3like
iron_aquisition-siderophore_transport	Ga0308405_10008794	Sid_FpvD_ATPase_PA2408_Paeruginosa_PAO1_180602	74.7	40	16300	0	0	0	ABC-2 type transport system ATP-binding protein	KO:K01990	MS13	MS13	MS13_13	Armatimonadota-sp-002	ArmatimonadotaOTU3like
iron_aquisition-siderophore_transport	Ga0308407_100029513	Sid_FpvD_ATPase_PA2408_Paeruginosa_PAO1_180602	74.7	40	16301	0	0	0	ABC-2 type transport system ATP-binding protein	KO:K01990	MSe2	MSe2	MSe2_18	Armatimonadota-sp-002	ArmatimonadotaOTU3like
iron_aquisition-siderophore_transport	Ga0308409_10019556	Sid_FpvD_ATPase_PA2408_Paeruginosa_PAO1_180602	74.7	40	16302	0	0	0	ABC-2 type transport system ATP-binding protein	KO:K01990	MSe4	MSe4	MSe4_15	Armatimonadota-sp-002	ArmatimonadotaOTU3like
iron_aquisition-siderophore_transport	Ga0308421_100008025	Sid_FpvD_ATPase_PA2408_Paeruginosa_PAO1_180602	74.7	40	16304	0	0	0	ABC-2 type transport system ATP-binding protein	KO:K01990	MS60	MS60	MS60_15	Armatimonadota-sp-002	ArmatimonadotaOTU3like
iron_aquisition-iron_transport	Ga0308391_100038711	Iron_uptake_YfeB_Chelated_iron_transport_system_membrane_protein_Q56953_Yersinia_pestis_180610	70.1	50.9	16405	0	0	0	ABC-2 type transport system ATP-binding protein	KO:K01990	t1	t1	t1_22	Armatimonadota-sp-002	ArmatimonadotaOTU3like
iron_aquisition-iron_transport	Ga0308402_10004409	Iron_uptake_YfeB_Chelated_iron_transport_system_membrane_protein_Q56953_Yersinia_pestis_180610	70.1	50.9	16408	0	0	0	ABC-2 type transport system ATP-binding protein	KO:K01990	OSM2	OSM2	OSM2_1	Armatimonadota-sp-002	ArmatimonadotaOTU3like
iron_aquisition-iron_transport	Ga0308405_10049123	Iron_uptake_YfeB_Chelated_iron_transport_system_membrane_protein_Q56953_Yersinia_pestis_180610	70.1	50.9	16409	0	0	0	ABC-2 type transport system ATP-binding protein	KO:K01990	MS13	MS13	MS13_13	Armatimonadota-sp-002	ArmatimonadotaOTU3like
iron_aquisition-iron_transport	Ga0308408_10065853	Iron_uptake_YfeB_Chelated_iron_transport_system_membrane_protein_Q56953_Yersinia_pestis_180610	70.1	50.9	16410	0	0	0	ABC-2 type transport system ATP-binding protein	KO:K01990	MSe3	MSe3	MSe3_8	Armatimonadota-sp-002	ArmatimonadotaOTU3like
iron_aquisition-iron_transport	Ga0308409_10071642	Iron_uptake_YfeB_Chelated_iron_transport_system_membrane_protein_Q56953_Yersinia_pestis_180610	70.1	50.9	16411	0	0	0	ABC-2 type transport system ATP-binding protein	KO:K01990	MSe4	MSe4	MSe4_15	Armatimonadota-sp-002	ArmatimonadotaOTU3like
iron_aquisition-siderophore_transport	Ga0308409_10064802	Sid_FpvD_ATPase_PA2408_Paeruginosa_PAO1_180602	73.9	40	16485	0	0	0	ABC-2 type transport system ATP-binding protein	KO:K01990	MSe4	MSe4	MSe4_15	Armatimonadota-sp-002	ArmatimonadotaOTU3like
iron_aquisition-siderophore_transport	Ga0308391_10038261	Sid_FpvD_ATPase_PA2408_Paeruginosa_PAO1_180602	76.7	40	16803	0	0	0	ABC-2 type transport system ATP-binding protein	KO:K01990	t1	t1	t1_22	Armatimonadota-sp-002	ArmatimonadotaOTU3like
iron_aquisition-siderophore_transport	Ga0308405_10114802	Sid_PvdT_Pyoverdine_export_Paeruginosa_PA2390_180623	176.1	175	16826	0	0	0	putative ABC transport system ATP-binding protein	KO:K02003	MS13	MS13	MS13_13	Armatimonadota-sp-002	ArmatimonadotaOTU3like
iron_aquisition-siderophore_transport	Ga0308421_10070182	Sid_PvdT_Pyoverdine_export_Paeruginosa_PA2390_180623	176.1	175	16827	0	0	0	putative ABC transport system ATP-binding protein	KO:K02003	MS60	MS60	MS60_15	Armatimonadota-sp-002	ArmatimonadotaOTU3like
iron_aquisition-siderophore_transport	Ga0308403_10051993	Sid_FpvD_ATPase_PA2408_Paeruginosa_PAO1_180602	73.9	40	17011	0	0	0	ABC-2 type transport system ATP-binding protein	KO:K01990	OSM3	OSM3	OSM3_2	Armatimonadota-sp-002	ArmatimonadotaOTU3like
iron_aquisition-siderophore_transport	Ga0308413_012458_1284_2213	Sid_FpvD_ATPase_PA2408_Paeruginosa_PAO1_180602	73.9	40	17012	0	0	0	ABC-2 type transport system ATP-binding protein	KO:K01990	t10cd	t10cd	t10cd_15	Armatimonadota-sp-002	ArmatimonadotaOTU3like
iron_aquisition-siderophore_transport	Ga0308418_100031315	Sid_FpvD_ATPase_PA2408_Paeruginosa_PAO1_180602	76.1	40	17186	0	0	0	ABC-2 type transport system ATP-binding protein	KO:K01990	R4cd	R4cd	R4cd_1	Armatimonadota-sp-002	ArmatimonadotaOTU3like
iron_aquisition-siderophore_synthesis	Ga0308395_10017494	Sid_PchH_pyochelin_biosynthesis_Pseudomonas_aeruginosa_PA4223_180623	70.6	24	17201	0	0	0	phospholipid/cholesterol/gamma-HCH transport system ATP-binding protein	KO:K02065	P4	P4	P4_16	Armatimonadota-sp-003	ArmatimonadotaOTU12like
iron_aquisition-siderophore_synthesis	Ga0308397_10016994	Sid_PchH_pyochelin_biosynthesis_Pseudomonas_aeruginosa_PA4223_180623	70.6	24	17202	0	0	0	phospholipid/cholesterol/gamma-HCH transport system ATP-binding protein	KO:K02065	T8	T8	T8_23	Armatimonadota-sp-003	ArmatimonadotaOTU12like
iron_aquisition-siderophore_synthesis	Ga0308398_10011625	Sid_PchH_pyochelin_biosynthesis_Pseudomonas_aeruginosa_PA4223_180623	70.6	24	17203	0	0	0	phospholipid/cholesterol/gamma-HCH transport system ATP-binding protein	KO:K02065	T9	T9	T9_28	Armatimonadota-sp-003	ArmatimonadotaOTU12like
iron_aquisition-siderophore_synthesis	Ga0308408_10024534	Sid_PchH_pyochelin_biosynthesis_Pseudomonas_aeruginosa_PA4223_180623	70.6	24	17204	0	0	0	phospholipid/cholesterol/gamma-HCH transport system ATP-binding protein	KO:K02065	MSe3	MSe3	MSe3_5	Armatimonadota-sp-003	ArmatimonadotaOTU12like
iron_aquisition-siderophore_synthesis	Ga0308409_100121510	Sid_PchH_pyochelin_biosynthesis_Pseudomonas_aeruginosa_PA4223_180623	70.6	24	17205	0	0	0	phospholipid/cholesterol/gamma-HCH transport system ATP-binding protein	KO:K02065	MSe4	MSe4	MSe4_6	Armatimonadota-sp-003	ArmatimonadotaOTU12like
iron_aquisition-siderophore_transport	Ga0308418_10072361	Sid_FpvD_ATPase_PA2408_Paeruginosa_PAO1_180602	74.1	40	17215	0	0	0	ABC-2 type transport system ATP-binding protein	KO:K01990	R4cd	R4cd	R4cd_1	Armatimonadota-sp-002	ArmatimonadotaOTU3like
iron_aquisition-siderophore_synthesis	Ga0308310_10011139	Sid_PchH_pyochelin_biosynthesis_Pseudomonas_aeruginosa_PA4223_180623	71.7	24	17271	0	0	0	phospholipid/cholesterol/gamma-HCH transport system ATP-binding protein	KO:K02065	MS65	MS65	MS65_4	Armatimonadota-sp-003	ArmatimonadotaOTU12like
iron_aquisition-siderophore_synthesis	Ga0308389_10032069	Sid_PchH_pyochelin_biosynthesis_Pseudomonas_aeruginosa_PA4223_180623	71.7	24	17272	0	0	0	phospholipid/cholesterol/gamma-HCH transport system ATP-binding protein	KO:K02065	148	sample148	148_34	Armatimonadota-sp-003	ArmatimonadotaOTU12like
iron_aquisition-siderophore_synthesis	Ga0308390_100136113	Sid_PchH_pyochelin_biosynthesis_Pseudomonas_aeruginosa_PA4223_180623	71.7	24	17273	0	0	0	phospholipid/cholesterol/gamma-HCH transport system ATP-binding protein	KO:K02065	149	sample149	149_2	Armatimonadota-sp-003	ArmatimonadotaOTU12like
iron_aquisition-siderophore_synthesis	Ga0308391_10009434	Sid_PchH_pyochelin_biosynthesis_Pseudomonas_aeruginosa_PA4223_180623	71.7	24	17274	0	0	0	phospholipid/cholesterol/gamma-HCH transport system ATP-binding protein	KO:K02065	t1	t1	t1_7	Armatimonadota-sp-003	ArmatimonadotaOTU12like
iron_aquisition-siderophore_synthesis	Ga0308392_100095010	Sid_PchH_pyochelin_biosynthesis_Pseudomonas_aeruginosa_PA4223_180623	71.7	24	17275	0	0	0	phospholipid/cholesterol/gamma-HCH transport system ATP-binding protein	KO:K02065	m2	m2	m2_28	Armatimonadota-sp-003	ArmatimonadotaOTU12like
iron_aquisition-siderophore_synthesis	Ga0308393_10010645	Sid_PchH_pyochelin_biosynthesis_Pseudomonas_aeruginosa_PA4223_180623	71.7	24	17276	0	0	0	phospholipid/cholesterol/gamma-HCH transport system ATP-binding protein	KO:K02065	ee2	ee2	ee2_18	Armatimonadota-sp-003	ArmatimonadotaOTU12like
iron_aquisition-siderophore_synthesis	Ga0308394_10010705	Sid_PchH_pyochelin_biosynthesis_Pseudomonas_aeruginosa_PA4223_180623	71.7	24	17277	0	0	0	phospholipid/cholesterol/gamma-HCH transport system ATP-binding protein	KO:K02065	me2	me2	me2_8	Armatimonadota-sp-003	ArmatimonadotaOTU12like
iron_aquisition-siderophore_synthesis	Ga0308396_10035345	Sid_PchH_pyochelin_biosynthesis_Pseudomonas_aeruginosa_PA4223_180623	71.7	24	17278	0	0	0	phospholipid/cholesterol/gamma-HCH transport system ATP-binding protein	KO:K02065	Pe2	Pe2	Pe2_16	Armatimonadota-sp-003	ArmatimonadotaOTU12like
iron_aquisition-siderophore_synthesis	Ga0308399_10014032	Sid_PchH_pyochelin_biosynthesis_Pseudomonas_aeruginosa_PA4223_180623	71.7	24	17279	0	0	0	phospholipid/cholesterol/gamma-HCH transport system ATP-binding protein	KO:K02065	OS1260	OS1260	OS1260_24	Armatimonadota-sp-003	ArmatimonadotaOTU12like
iron_aquisition-siderophore_synthesis	Ga0308400_10016945	Sid_PchH_pyochelin_biosynthesis_Pseudomonas_aeruginosa_PA4223_180623	71.7	24	17280	0	0	0	phospholipid/cholesterol/gamma-HCH transport system ATP-binding protein	KO:K02065	OS1265	OS1265	OS1265_7	Armatimonadota-sp-003	ArmatimonadotaOTU12like
iron_aquisition-siderophore_synthesis	Ga0308401_10037172	Sid_PchH_pyochelin_biosynthesis_Pseudomonas_aeruginosa_PA4223_180623	71.7	24	17281	0	0	0	phospholipid/cholesterol/gamma-HCH transport system ATP-binding protein	KO:K02065	OSM1	OSM1	OSM1_3	Armatimonadota-sp-003	ArmatimonadotaOTU12like
iron_aquisition-siderophore_synthesis	Ga0308404_10007385	Sid_PchH_pyochelin_biosynthesis_Pseudomonas_aeruginosa_PA4223_180623	71.7	24	17282	0	0	0	phospholipid/cholesterol/gamma-HCH transport system ATP-binding protein	KO:K02065	OSM4	OSM4	OSM4_10	Armatimonadota-sp-003	ArmatimonadotaOTU12like
iron_aquisition-siderophore_synthesis	Ga0308405_100081011	Sid_PchH_pyochelin_biosynthesis_Pseudomonas_aeruginosa_PA4223_180623	71.7	24	17283	0	0	0	phospholipid/cholesterol/gamma-HCH transport system ATP-binding protein	KO:K02065	MS13	MS13	MS13_14	Armatimonadota-sp-003	ArmatimonadotaOTU12like
iron_aquisition-siderophore_synthesis	Ga0308406_10017766	Sid_PchH_pyochelin_biosynthesis_Pseudomonas_aeruginosa_PA4223_180623	71.7	24	17284	0	0	0	phospholipid/cholesterol/gamma-HCH transport system ATP-binding protein	KO:K02065	MSe1	MSe1	MSe1_4	Armatimonadota-sp-003	ArmatimonadotaOTU12like
iron_aquisition-siderophore_synthesis	Ga0308407_10013555	Sid_PchH_pyochelin_biosynthesis_Pseudomonas_aeruginosa_PA4223_180623	71.7	24	17285	0	0	0	phospholipid/cholesterol/gamma-HCH transport system ATP-binding protein	KO:K02065	MSe2	MSe2	MSe2_10	Armatimonadota-sp-003	ArmatimonadotaOTU12like
iron_aquisition-siderophore_synthesis	Ga0308411_100057236	Sid_PchH_pyochelin_biosynthesis_Pseudomonas_aeruginosa_PA4223_180623	71.7	24	17287	0	0	0	phospholipid/cholesterol/gamma-HCH transport system ATP-binding protein	KO:K02065	OST2bottomlayer	OST2bottomlayer	OST2bottomlayer_67	Armatimonadota-sp-003	ArmatimonadotaOTU12like
iron_aquisition-siderophore_synthesis	Ga0308412_10027158	Sid_PchH_pyochelin_biosynthesis_Pseudomonas_aeruginosa_PA4223_180623	71.7	24	17288	0	0	0	phospholipid/cholesterol/gamma-HCH transport system ATP-binding protein	KO:K02065	OSTbottomlayer	OSTbottomlayer	OSTbottomlayer_40	Armatimonadota-sp-003	ArmatimonadotaOTU12like
iron_aquisition-siderophore_synthesis	Ga0308414_10046982	Sid_PchH_pyochelin_biosynthesis_Pseudomonas_aeruginosa_PA4223_180623	71.7	24	17289	0	0	0	phospholipid/cholesterol/gamma-HCH transport system ATP-binding protein	KO:K02065	OS50	OS50	OS50_26	Armatimonadota-sp-003	ArmatimonadotaOTU12like
iron_aquisition-siderophore_synthesis	Ga0308415_10083884	Sid_PchH_pyochelin_biosynthesis_Pseudomonas_aeruginosa_PA4223_180623	71.7	24	17290	0	0	0	phospholipid/cholesterol/gamma-HCH transport system ATP-binding protein	KO:K02065	OS55	OS55	OS55_28	Armatimonadota-sp-003	ArmatimonadotaOTU12like
iron_aquisition-siderophore_synthesis	Ga0308416_10044764	Sid_PchH_pyochelin_biosynthesis_Pseudomonas_aeruginosa_PA4223_180623	71.7	24	17291	0	0	0	phospholipid/cholesterol/gamma-HCH transport system ATP-binding protein	KO:K02065	OS60	OS60	OS60_15	Armatimonadota-sp-003	ArmatimonadotaOTU12like
iron_aquisition-siderophore_synthesis	Ga0308417_10019275	Sid_PchH_pyochelin_biosynthesis_Pseudomonas_aeruginosa_PA4223_180623	71.7	24	17292	0	0	0	phospholipid/cholesterol/gamma-HCH transport system ATP-binding protein	KO:K02065	OS65	OS65	OS65_32	Armatimonadota-sp-003	ArmatimonadotaOTU12like
iron_aquisition-siderophore_synthesis	Ga0308418_100147910	Sid_PchH_pyochelin_biosynthesis_Pseudomonas_aeruginosa_PA4223_180623	71.7	24	17293	0	0	0	phospholipid/cholesterol/gamma-HCH transport system ATP-binding protein	KO:K02065	R4cd	R4cd	R4cd_15	Armatimonadota-sp-003	ArmatimonadotaOTU12like
iron_aquisition-siderophore_synthesis	Ga0308419_10016945	Sid_PchH_pyochelin_biosynthesis_Pseudomonas_aeruginosa_PA4223_180623	71.7	24	17294	0	0	0	phospholipid/cholesterol/gamma-HCH transport system ATP-binding protein	KO:K02065	MS50	MS50	MS50_43	Armatimonadota-sp-003	ArmatimonadotaOTU12like
iron_aquisition-siderophore_synthesis	Ga0308420_10039263	Sid_PchH_pyochelin_biosynthesis_Pseudomonas_aeruginosa_PA4223_180623	71.7	24	17295	0	0	0	phospholipid/cholesterol/gamma-HCH transport system ATP-binding protein	KO:K02065	MS55	MS55	MS55_42	Armatimonadota-sp-003	ArmatimonadotaOTU12like
iron_aquisition-siderophore_synthesis	Ga0308421_10019159	Sid_PchH_pyochelin_biosynthesis_Pseudomonas_aeruginosa_PA4223_180623	71.7	24	17296	0	0	0	phospholipid/cholesterol/gamma-HCH transport system ATP-binding protein	KO:K02065	MS60	MS60	MS60_13	Armatimonadota-sp-003	ArmatimonadotaOTU12like
iron_aquisition-siderophore_transport	Ga0308404_10031454	Sid_FpvD_ATPase_PA2408_Paeruginosa_PAO1_180602	73.4	40	17297	0	0	0	ABC-2 type transport system ATP-binding protein	KO:K01990	OSM4	OSM4	OSM4_2	Armatimonadota-sp-002	ArmatimonadotaOTU3like
iron_aquisition-iron_transport	Ga0308391_10021792	Iron_uptake_YfeB_Chelated_iron_transport_system_membrane_protein_Q56953_Yersinia_pestis_180610	68.5	50.9	17321	0	0	0	ABC-2 type transport system ATP-binding protein	KO:K01990	t1	t1	t1_22	Armatimonadota-sp-002	ArmatimonadotaOTU3like
iron_aquisition-iron_transport	Ga0308394_10016862	Iron_uptake_YfeB_Chelated_iron_transport_system_membrane_protein_Q56953_Yersinia_pestis_180610	68.5	50.9	17324	0	0	0	ABC-2 type transport system ATP-binding protein	KO:K01990	me2	me2	me2_12	Armatimonadota-sp-002	ArmatimonadotaOTU3like
iron_aquisition-iron_transport	Ga0308399_10046684	Iron_uptake_YfeB_Chelated_iron_transport_system_membrane_protein_Q56953_Yersinia_pestis_180610	68.5	50.9	17325	0	0	0	ABC-2 type transport system ATP-binding protein	KO:K01990	OS1260	OS1260	OS1260_20	Armatimonadota-sp-002	ArmatimonadotaOTU3like
iron_aquisition-iron_transport	Ga0308400_10014912	Iron_uptake_YfeB_Chelated_iron_transport_system_membrane_protein_Q56953_Yersinia_pestis_180610	68.5	50.9	17326	0	0	0	ABC-2 type transport system ATP-binding protein	KO:K01990	OS1265	OS1265	OS1265_25	Armatimonadota-sp-002	ArmatimonadotaOTU3like
iron_aquisition-iron_transport	Ga0308402_10027544	Iron_uptake_YfeB_Chelated_iron_transport_system_membrane_protein_Q56953_Yersinia_pestis_180610	68.5	50.9	17328	0	0	0	ABC-2 type transport system ATP-binding protein	KO:K01990	OSM2	OSM2	OSM2_1	Armatimonadota-sp-002	ArmatimonadotaOTU3like
iron_aquisition-iron_transport	Ga0308407_10017742	Iron_uptake_YfeB_Chelated_iron_transport_system_membrane_protein_Q56953_Yersinia_pestis_180610	68.5	50.9	17330	0	0	0	ABC-2 type transport system ATP-binding protein	KO:K01990	MSe2	MSe2	MSe2_18	Armatimonadota-sp-002	ArmatimonadotaOTU3like
iron_aquisition-iron_transport	Ga0308408_10025532	Iron_uptake_YfeB_Chelated_iron_transport_system_membrane_protein_Q56953_Yersinia_pestis_180610	68.5	50.9	17331	0	0	0	ABC-2 type transport system ATP-binding protein	KO:K01990	MSe3	MSe3	MSe3_8	Armatimonadota-sp-002	ArmatimonadotaOTU3like
iron_aquisition-iron_transport	Ga0308413_003994_5434_6366	Iron_uptake_YfeB_Chelated_iron_transport_system_membrane_protein_Q56953_Yersinia_pestis_180610	68.5	50.9	17335	0	0	0	ABC-2 type transport system ATP-binding protein	KO:K01990	t10cd	t10cd	t10cd_15	Armatimonadota-sp-002	ArmatimonadotaOTU3like
iron_aquisition-iron_transport	Ga0308420_10123422	Iron_uptake_YfeB_Chelated_iron_transport_system_membrane_protein_Q56953_Yersinia_pestis_180610	68.5	50.9	17338	0	0	0	ABC-2 type transport system ATP-binding protein	KO:K01990	MS55	MS55	MS55_51	Armatimonadota-sp-002	ArmatimonadotaOTU3like
iron_aquisition-iron_transport	Ga0308421_100013030	Iron_uptake_YfeB_Chelated_iron_transport_system_membrane_protein_Q56953_Yersinia_pestis_180610	68.5	50.9	17339	0	0	0	ABC-2 type transport system ATP-binding protein	KO:K01990	MS60	MS60	MS60_15	Armatimonadota-sp-002	ArmatimonadotaOTU3like
iron_aquisition-siderophore_synthesis	Ga0308413_001639_9127_9852	Sid_PchH_pyochelin_biosynthesis_Pseudomonas_aeruginosa_PA4223_180623	70.3	24	17424	0	0	0	phospholipid/cholesterol/gamma-HCH transport system ATP-binding protein	KO:K02065	t10cd	t10cd	t10cd_41	Armatimonadota-sp-003	ArmatimonadotaOTU12like
iron_aquisition-siderophore_synthesis	Ga0308415_10064072	Sid_PchI_pyochelin_biosynthesis_Pseudomonas_aeruginosa_PA4222_180623	68.6	24	17470	0	0	0	peptide/nickel transport system ATP-binding protein	KO:K02032	OS55	OS55	OS55_28	Armatimonadota-sp-003	ArmatimonadotaOTU12like
iron_aquisition-siderophore_transport	Ga0308400_10054111	Sid_FpvD_ATPase_PA2408_Paeruginosa_PAO1_180602	72.3	40	17988	0	0	0	ABC-2 type transport system ATP-binding protein	KO:K01990	OS1265	OS1265	OS1265_25	Armatimonadota-sp-002	ArmatimonadotaOTU3like
iron_aquisition-iron_transport	Ga0308393_100010631	Iron_uptake_YfeB_Chelated_iron_transport_system_membrane_protein_Q56953_Yersinia_pestis_180610	67.2	50.9	18028	0	0	0	peptide/nickel transport system ATP-binding protein	KO:K02032	ee2	ee2	ee2_18	Armatimonadota-sp-003	ArmatimonadotaOTU12like
iron_aquisition-iron_transport	Ga0308391_10026343	Iron_uptake_YfeB_Chelated_iron_transport_system_membrane_protein_Q56953_Yersinia_pestis_180610	67.2	50.9	18032	0	0	0	peptide/nickel transport system ATP-binding protein	KO:K02032	t1	t1	t1_7	Armatimonadota-sp-003	ArmatimonadotaOTU12like
iron_aquisition-iron_transport	Ga0308394_100031322	Iron_uptake_YfeB_Chelated_iron_transport_system_membrane_protein_Q56953_Yersinia_pestis_180610	67.2	50.9	18034	0	0	0	peptide/nickel transport system ATP-binding protein	KO:K02032	me2	me2	me2_8	Armatimonadota-sp-003	ArmatimonadotaOTU12like
iron_aquisition-iron_transport	Ga0308395_10002605	Iron_uptake_YfeB_Chelated_iron_transport_system_membrane_protein_Q56953_Yersinia_pestis_180610	67.2	50.9	18035	0	0	0	peptide/nickel transport system ATP-binding protein	KO:K02032	P4	P4	P4_16	Armatimonadota-sp-003	ArmatimonadotaOTU12like
iron_aquisition-iron_transport	Ga0308397_100297112	Iron_uptake_YfeB_Chelated_iron_transport_system_membrane_protein_Q56953_Yersinia_pestis_180610	67.2	50.9	18036	0	0	0	peptide/nickel transport system ATP-binding protein	KO:K02032	T8	T8	T8_23	Armatimonadota-sp-003	ArmatimonadotaOTU12like
iron_aquisition-iron_transport	Ga0308404_10053302	Iron_uptake_YfeB_Chelated_iron_transport_system_membrane_protein_Q56953_Yersinia_pestis_180610	67.2	50.9	18037	0	0	0	peptide/nickel transport system ATP-binding protein	KO:K02032	OSM4	OSM4	OSM4_10	Armatimonadota-sp-003	ArmatimonadotaOTU12like
iron_aquisition-iron_transport	Ga0308408_100010831	Iron_uptake_YfeB_Chelated_iron_transport_system_membrane_protein_Q56953_Yersinia_pestis_180610	67.2	50.9	18038	0	0	0	peptide/nickel transport system ATP-binding protein	KO:K02032	MSe3	MSe3	MSe3_5	Armatimonadota-sp-003	ArmatimonadotaOTU12like
iron_aquisition-iron_transport	Ga0308409_10014616	Iron_uptake_YfeB_Chelated_iron_transport_system_membrane_protein_Q56953_Yersinia_pestis_180610	67.2	50.9	18039	0	0	0	peptide/nickel transport system ATP-binding protein	KO:K02032	MSe4	MSe4	MSe4_6	Armatimonadota-sp-003	ArmatimonadotaOTU12like
iron_aquisition-iron_transport	Ga0308418_10066702	Iron_uptake_YfeB_Chelated_iron_transport_system_membrane_protein_Q56953_Yersinia_pestis_180610	67.2	50.9	18041	0	0	0	peptide/nickel transport system ATP-binding protein	KO:K02032	R4cd	R4cd	R4cd_15	Armatimonadota-sp-003	ArmatimonadotaOTU12like
iron_aquisition-iron_transport	Ga0308390_100051022	Iron_uptake_YfeB_Chelated_iron_transport_system_membrane_protein_Q56953_Yersinia_pestis_180610	67.2	50.9	18042	0	0	0	peptide/nickel transport system ATP-binding protein	KO:K02032	149	sample149	149_2	Armatimonadota-sp-003	ArmatimonadotaOTU12like
iron_aquisition-iron_transport	Ga0308396_100019631	Iron_uptake_YfeB_Chelated_iron_transport_system_membrane_protein_Q56953_Yersinia_pestis_180610	67.2	50.9	18044	0	0	0	peptide/nickel transport system ATP-binding protein	KO:K02032	Pe2	Pe2	Pe2_16	Armatimonadota-sp-003	ArmatimonadotaOTU12like
iron_aquisition-iron_transport	Ga0308419_100125310	Iron_uptake_YfeB_Chelated_iron_transport_system_membrane_protein_Q56953_Yersinia_pestis_180610	67.2	50.9	18045	0	0	0	peptide/nickel transport system ATP-binding protein	KO:K02032	MS50	MS50	MS50_43	Armatimonadota-sp-003	ArmatimonadotaOTU12like
iron_aquisition-iron_transport	Ga0308406_100017322	Iron_uptake_YfeB_Chelated_iron_transport_system_membrane_protein_Q56953_Yersinia_pestis_180610	67.1	50.9	18059	0	0	0	peptide/nickel transport system ATP-binding protein	KO:K02032	MSe1	MSe1	MSe1_4	Armatimonadota-sp-003	ArmatimonadotaOTU12like
iron_aquisition-siderophore_transport	Ga0308310_10045657	Sid_PvdT_Pyoverdine_export_Paeruginosa_PA2390_180623	250.6	175	18213	0	0	0	putative ABC transport system ATP-binding protein	KO:K02003	MS65	MS65	MS65_4	Armatimonadota-sp-003	ArmatimonadotaOTU12like
iron_aquisition-siderophore_transport	Ga0308389_100097810	Sid_PvdT_Pyoverdine_export_Paeruginosa_PA2390_180623	250.6	175	18214	0	0	0	putative ABC transport system ATP-binding protein	KO:K02003	148	sample148	148_34	Armatimonadota-sp-003	ArmatimonadotaOTU12like
iron_aquisition-siderophore_transport	Ga0308390_10038526	Sid_PvdT_Pyoverdine_export_Paeruginosa_PA2390_180623	250.6	175	18215	0	0	0	putative ABC transport system ATP-binding protein	KO:K02003	149	sample149	149_2	Armatimonadota-sp-003	ArmatimonadotaOTU12like
iron_aquisition-siderophore_transport	Ga0308391_10016366	Sid_PvdT_Pyoverdine_export_Paeruginosa_PA2390_180623	250.6	175	18216	0	0	0	putative ABC transport system ATP-binding protein	KO:K02003	t1	t1	t1_7	Armatimonadota-sp-003	ArmatimonadotaOTU12like
iron_aquisition-siderophore_transport	Ga0308392_10000987	Sid_PvdT_Pyoverdine_export_Paeruginosa_PA2390_180623	250.6	175	18217	0	0	0	putative ABC transport system ATP-binding protein	KO:K02003	m2	m2	m2_28	Armatimonadota-sp-003	ArmatimonadotaOTU12like
iron_aquisition-siderophore_transport	Ga0308393_100049518	Sid_PvdT_Pyoverdine_export_Paeruginosa_PA2390_180623	250.6	175	18218	0	0	0	putative ABC transport system ATP-binding protein	KO:K02003	ee2	ee2	ee2_18	Armatimonadota-sp-003	ArmatimonadotaOTU12like
iron_aquisition-siderophore_transport	Ga0308394_100031518	Sid_PvdT_Pyoverdine_export_Paeruginosa_PA2390_180623	250.6	175	18219	0	0	0	putative ABC transport system ATP-binding protein	KO:K02003	me2	me2	me2_8	Armatimonadota-sp-003	ArmatimonadotaOTU12like
iron_aquisition-siderophore_transport	Ga0308395_10001588	Sid_PvdT_Pyoverdine_export_Paeruginosa_PA2390_180623	250.6	175	18220	0	0	0	putative ABC transport system ATP-binding protein	KO:K02003	P4	P4	P4_16	Armatimonadota-sp-003	ArmatimonadotaOTU12like
iron_aquisition-siderophore_transport	Ga0308396_100081417	Sid_PvdT_Pyoverdine_export_Paeruginosa_PA2390_180623	250.6	175	18221	0	0	0	putative ABC transport system ATP-binding protein	KO:K02003	Pe2	Pe2	Pe2_16	Armatimonadota-sp-003	ArmatimonadotaOTU12like
iron_aquisition-siderophore_transport	Ga0308397_100126014	Sid_PvdT_Pyoverdine_export_Paeruginosa_PA2390_180623	250.6	175	18222	0	0	0	putative ABC transport system ATP-binding protein	KO:K02003	T8	T8	T8_23	Armatimonadota-sp-003	ArmatimonadotaOTU12like
iron_aquisition-siderophore_transport	Ga0308398_100057214	Sid_PvdT_Pyoverdine_export_Paeruginosa_PA2390_180623	250.6	175	18223	0	0	0	putative ABC transport system ATP-binding protein	KO:K02003	T9	T9	T9_28	Armatimonadota-sp-003	ArmatimonadotaOTU12like
iron_aquisition-siderophore_transport	Ga0308399_10012883	Sid_PvdT_Pyoverdine_export_Paeruginosa_PA2390_180623	250.6	175	18224	0	0	0	putative ABC transport system ATP-binding protein	KO:K02003	OS1260	OS1260	OS1260_24	Armatimonadota-sp-003	ArmatimonadotaOTU12like
iron_aquisition-siderophore_transport	Ga0308400_10062343	Sid_PvdT_Pyoverdine_export_Paeruginosa_PA2390_180623	250.6	175	18225	0	0	0	putative ABC transport system ATP-binding protein	KO:K02003	OS1265	OS1265	OS1265_7	Armatimonadota-sp-003	ArmatimonadotaOTU12like
iron_aquisition-siderophore_transport	Ga0308401_10006123	Sid_PvdT_Pyoverdine_export_Paeruginosa_PA2390_180623	250.6	175	18226	0	0	0	putative ABC transport system ATP-binding protein	KO:K02003	OSM1	OSM1	OSM1_3	Armatimonadota-sp-003	ArmatimonadotaOTU12like
iron_aquisition-siderophore_transport	Ga0308404_10006676	Sid_PvdT_Pyoverdine_export_Paeruginosa_PA2390_180623	250.6	175	18227	0	0	0	putative ABC transport system ATP-binding protein	KO:K02003	OSM4	OSM4	OSM4_10	Armatimonadota-sp-003	ArmatimonadotaOTU12like
iron_aquisition-siderophore_transport	Ga0308405_100064110	Sid_PvdT_Pyoverdine_export_Paeruginosa_PA2390_180623	250.6	175	18228	0	0	0	putative ABC transport system ATP-binding protein	KO:K02003	MS13	MS13	MS13_14	Armatimonadota-sp-003	ArmatimonadotaOTU12like
iron_aquisition-siderophore_transport	Ga0308406_100013333	Sid_PvdT_Pyoverdine_export_Paeruginosa_PA2390_180623	250.6	175	18229	0	0	0	putative ABC transport system ATP-binding protein	KO:K02003	MSe1	MSe1	MSe1_4	Armatimonadota-sp-003	ArmatimonadotaOTU12like
iron_aquisition-siderophore_transport	Ga0308407_100073011	Sid_PvdT_Pyoverdine_export_Paeruginosa_PA2390_180623	250.6	175	18230	0	0	0	putative ABC transport system ATP-binding protein	KO:K02003	MSe2	MSe2	MSe2_10	Armatimonadota-sp-003	ArmatimonadotaOTU12like
iron_aquisition-siderophore_transport	Ga0308408_100017636	Sid_PvdT_Pyoverdine_export_Paeruginosa_PA2390_180623	250.6	175	18231	0	0	0	putative ABC transport system ATP-binding protein	KO:K02003	MSe3	MSe3	MSe3_5	Armatimonadota-sp-003	ArmatimonadotaOTU12like
iron_aquisition-siderophore_transport	Ga0308409_100006457	Sid_PvdT_Pyoverdine_export_Paeruginosa_PA2390_180623	250.6	175	18232	0	0	0	putative ABC transport system ATP-binding protein	KO:K02003	MSe4	MSe4	MSe4_6	Armatimonadota-sp-003	ArmatimonadotaOTU12like
iron_aquisition-siderophore_transport	Ga0308411_100095843	Sid_PvdT_Pyoverdine_export_Paeruginosa_PA2390_180623	250.6	175	18234	0	0	0	putative ABC transport system ATP-binding protein	KO:K02003	OST2bottomlayer	OST2bottomlayer	OST2bottomlayer_67	Armatimonadota-sp-003	ArmatimonadotaOTU12like
iron_aquisition-siderophore_transport	Ga0308412_10036346	Sid_PvdT_Pyoverdine_export_Paeruginosa_PA2390_180623	250.6	175	18235	0	0	0	putative ABC transport system ATP-binding protein	KO:K02003	OSTbottomlayer	OSTbottomlayer	OSTbottomlayer_40	Armatimonadota-sp-003	ArmatimonadotaOTU12like
iron_aquisition-siderophore_transport	Ga0308413_001203_10825_11586	Sid_PvdT_Pyoverdine_export_Paeruginosa_PA2390_180623	250.6	175	18236	0	0	0	putative ABC transport system ATP-binding protein	KO:K02003	t10cd	t10cd	t10cd_41	Armatimonadota-sp-003	ArmatimonadotaOTU12like
iron_aquisition-siderophore_transport	Ga0308414_10080997	Sid_PvdT_Pyoverdine_export_Paeruginosa_PA2390_180623	250.6	175	18237	0	0	0	putative ABC transport system ATP-binding protein	KO:K02003	OS50	OS50	OS50_26	Armatimonadota-sp-003	ArmatimonadotaOTU12like
iron_aquisition-siderophore_transport	Ga0308416_10030412	Sid_PvdT_Pyoverdine_export_Paeruginosa_PA2390_180623	250.6	175	18238	0	0	0	putative ABC transport system ATP-binding protein	KO:K02003	OS60	OS60	OS60_15	Armatimonadota-sp-003	ArmatimonadotaOTU12like
iron_aquisition-siderophore_transport	Ga0308417_100085313	Sid_PvdT_Pyoverdine_export_Paeruginosa_PA2390_180623	250.6	175	18239	0	0	0	putative ABC transport system ATP-binding protein	KO:K02003	OS65	OS65	OS65_32	Armatimonadota-sp-003	ArmatimonadotaOTU12like
iron_aquisition-siderophore_transport	Ga0308418_100018427	Sid_PvdT_Pyoverdine_export_Paeruginosa_PA2390_180623	250.6	175	18240	0	0	0	putative ABC transport system ATP-binding protein	KO:K02003	R4cd	R4cd	R4cd_15	Armatimonadota-sp-003	ArmatimonadotaOTU12like
iron_aquisition-siderophore_transport	Ga0308419_100168713	Sid_PvdT_Pyoverdine_export_Paeruginosa_PA2390_180623	250.6	175	18241	0	0	0	putative ABC transport system ATP-binding protein	KO:K02003	MS50	MS50	MS50_43	Armatimonadota-sp-003	ArmatimonadotaOTU12like
iron_aquisition-siderophore_transport	Ga0308421_100004156	Sid_PvdT_Pyoverdine_export_Paeruginosa_PA2390_180623	250.6	175	18242	0	0	0	putative ABC transport system ATP-binding protein	KO:K02003	MS60	MS60	MS60_13	Armatimonadota-sp-003	ArmatimonadotaOTU12like
iron_aquisition-iron_transport	Ga0308398_100284212	Iron_uptake_YfeB_Chelated_iron_transport_system_membrane_protein_Q56953_Yersinia_pestis_180610	66.9	50.9	18286	0	0	0	peptide/nickel transport system ATP-binding protein	KO:K02032	T9	T9	T9_28	Armatimonadota-sp-003	ArmatimonadotaOTU12like
iron_aquisition-iron_transport	Ga0308392_100042216	Iron_uptake_YfeB_Chelated_iron_transport_system_membrane_protein_Q56953_Yersinia_pestis_180610	66.8	50.9	18316	0	0	0	peptide/nickel transport system ATP-binding protein	KO:K02032	m2	m2	m2_28	Armatimonadota-sp-003	ArmatimonadotaOTU12like
iron_aquisition-iron_transport	Ga0308400_10009937	Iron_uptake_YfeB_Chelated_iron_transport_system_membrane_protein_Q56953_Yersinia_pestis_180610	66.8	50.9	18317	0	0	0	peptide/nickel transport system ATP-binding protein	KO:K02032	OS1265	OS1265	OS1265_7	Armatimonadota-sp-003	ArmatimonadotaOTU12like
iron_aquisition-iron_transport	Ga0308403_10023503	Iron_uptake_YfeB_Chelated_iron_transport_system_membrane_protein_Q56953_Yersinia_pestis_180610	66.8	50.9	18318	0	0	0	peptide/nickel transport system ATP-binding protein	KO:K02032	OSM3	OSM3	OSM3_9	Armatimonadota-sp-003	ArmatimonadotaOTU12like
iron_aquisition-iron_transport	Ga0308413_008941_3087_4046	Iron_uptake_YfeB_Chelated_iron_transport_system_membrane_protein_Q56953_Yersinia_pestis_180610	66.8	50.9	18325	0	0	0	oligopeptide/dipeptide ABC transporter ATP-binding protein	TIGR01727	t10cd	t10cd	t10cd_41	Armatimonadota-sp-003	ArmatimonadotaOTU12like
iron_aquisition-iron_transport	Ga0308389_10097201	Iron_uptake_YfeB_Chelated_iron_transport_system_membrane_protein_Q56953_Yersinia_pestis_180610	66.8	50.9	18326	0	0	0	peptide/nickel transport system ATP-binding protein	KO:K02032	148	sample148	148_34	Armatimonadota-sp-003	ArmatimonadotaOTU12like
iron_aquisition-iron_transport	Ga0308405_10001685	Iron_uptake_YfeB_Chelated_iron_transport_system_membrane_protein_Q56953_Yersinia_pestis_180610	66.7	50.9	18369	0	0	0	peptide/nickel transport system ATP-binding protein	KO:K02032	MS13	MS13	MS13_14	Armatimonadota-sp-003	ArmatimonadotaOTU12like
iron_aquisition-iron_transport	Ga0308394_10082861	Iron_uptake_YfeB_Chelated_iron_transport_system_membrane_protein_Q56953_Yersinia_pestis_180610	66.6	50.9	18420	0	0	0	ABC-2 type transport system ATP-binding protein	KO:K01990	me2	me2	me2_12	Armatimonadota-sp-002	ArmatimonadotaOTU3like
iron_aquisition-iron_transport	Ga0308417_10170683	Iron_uptake_YfeB_Chelated_iron_transport_system_membrane_protein_Q56953_Yersinia_pestis_180610	66.4	50.9	18524	0	0	0	peptide/nickel transport system ATP-binding protein	KO:K02032	OS65	OS65	OS65_32	Armatimonadota-sp-003	ArmatimonadotaOTU12like
iron_aquisition-iron_transport	Ga0308413_012925_119_880	Iron_uptake_YfeB_Chelated_iron_transport_system_membrane_protein_Q56953_Yersinia_pestis_180610	66.1	50.9	18743	0	0	0	ABC-2 type transport system ATP-binding protein	KO:K01990	t10cd	t10cd	t10cd_15	Armatimonadota-sp-002	ArmatimonadotaOTU3like
iron_aquisition-iron_transport	Ga0308418_100011110	Iron_uptake_YfeB_Chelated_iron_transport_system_membrane_protein_Q56953_Yersinia_pestis_180610	66.1	50.9	18744	0	0	0	ABC-2 type transport system ATP-binding protein	KO:K01990	R4cd	R4cd	R4cd_1	Armatimonadota-sp-002	ArmatimonadotaOTU3like
iron_aquisition-siderophore_synthesis	Ga0308418_10018596	Sid_PchH_pyochelin_biosynthesis_Pseudomonas_aeruginosa_PA4223_180623	74.3	24	18870	0	0	0	phospholipid/cholesterol/gamma-HCH transport system ATP-binding protein	KO:K02065	R4cd	R4cd	R4cd_1	Armatimonadota-sp-002	ArmatimonadotaOTU3like
iron_aquisition-iron_transport	Ga0308415_10064073	Iron_uptake_YfeB_Chelated_iron_transport_system_membrane_protein_Q56953_Yersinia_pestis_180610	65.7	50.9	19052	0	0	0	peptide/nickel transport system ATP-binding protein	KO:K02031	OS55	OS55	OS55_28	Armatimonadota-sp-003	ArmatimonadotaOTU12like
iron_aquisition-iron_transport	Ga0308408_100068220	Iron_uptake_YfeB_Chelated_iron_transport_system_membrane_protein_Q56953_Yersinia_pestis_180610	65.6	50.9	19193	0	0	1	simple sugar transport system ATP-binding protein	KO:K02056	MSe3	MSe3	MSe3_8	Armatimonadota-sp-002	ArmatimonadotaOTU3like
iron_aquisition-siderophore_synthesis	Ga0308407_10026044	Sid_PchH_pyochelin_biosynthesis_Pseudomonas_aeruginosa_PA4223_180623	77.3	24	19221	0	0	0	phospholipid/cholesterol/gamma-HCH transport system ATP-binding protein	KO:K02065	MSe2	MSe2	MSe2_18	Armatimonadota-sp-002	ArmatimonadotaOTU3like
iron_aquisition-iron_transport	Ga0308389_10097202	Iron_uptake_YfeB_Chelated_iron_transport_system_membrane_protein_Q56953_Yersinia_pestis_180610	64.8	50.9	19708	0	0	0	peptide/nickel transport system ATP-binding protein	KO:K02032	148	sample148	148_34	Armatimonadota-sp-003	ArmatimonadotaOTU12like
iron_aquisition-iron_transport	Ga0308390_100051023	Iron_uptake_YfeB_Chelated_iron_transport_system_membrane_protein_Q56953_Yersinia_pestis_180610	64.8	50.9	19709	0	0	0	peptide/nickel transport system ATP-binding protein	KO:K02032	149	sample149	149_2	Armatimonadota-sp-003	ArmatimonadotaOTU12like
iron_aquisition-iron_transport	Ga0308393_100010632	Iron_uptake_YfeB_Chelated_iron_transport_system_membrane_protein_Q56953_Yersinia_pestis_180610	64.8	50.9	19710	0	0	0	peptide/nickel transport system ATP-binding protein	KO:K02032	ee2	ee2	ee2_18	Armatimonadota-sp-003	ArmatimonadotaOTU12like
iron_aquisition-iron_transport	Ga0308394_100031323	Iron_uptake_YfeB_Chelated_iron_transport_system_membrane_protein_Q56953_Yersinia_pestis_180610	64.8	50.9	19711	0	0	0	peptide/nickel transport system ATP-binding protein	KO:K02032	me2	me2	me2_8	Armatimonadota-sp-003	ArmatimonadotaOTU12like
iron_aquisition-iron_transport	Ga0308395_10002604	Iron_uptake_YfeB_Chelated_iron_transport_system_membrane_protein_Q56953_Yersinia_pestis_180610	64.8	50.9	19712	0	0	0	peptide/nickel transport system ATP-binding protein	KO:K02032	P4	P4	P4_16	Armatimonadota-sp-003	ArmatimonadotaOTU12like
iron_aquisition-iron_transport	Ga0308396_100019632	Iron_uptake_YfeB_Chelated_iron_transport_system_membrane_protein_Q56953_Yersinia_pestis_180610	64.8	50.9	19713	0	0	0	peptide/nickel transport system ATP-binding protein	KO:K02032	Pe2	Pe2	Pe2_16	Armatimonadota-sp-003	ArmatimonadotaOTU12like
iron_aquisition-iron_transport	Ga0308405_10001684	Iron_uptake_YfeB_Chelated_iron_transport_system_membrane_protein_Q56953_Yersinia_pestis_180610	64.8	50.9	19714	0	0	0	peptide/nickel transport system ATP-binding protein	KO:K02032	MS13	MS13	MS13_14	Armatimonadota-sp-003	ArmatimonadotaOTU12like
iron_aquisition-iron_transport	Ga0308407_10060782	Iron_uptake_YfeB_Chelated_iron_transport_system_membrane_protein_Q56953_Yersinia_pestis_180610	64.8	50.9	19715	0	0	0	peptide/nickel transport system ATP-binding protein	KO:K02032	MSe2	MSe2	MSe2_10	Armatimonadota-sp-003	ArmatimonadotaOTU12like
iron_aquisition-iron_transport	Ga0308408_100010832	Iron_uptake_YfeB_Chelated_iron_transport_system_membrane_protein_Q56953_Yersinia_pestis_180610	64.8	50.9	19716	0	0	0	peptide/nickel transport system ATP-binding protein	KO:K02032	MSe3	MSe3	MSe3_5	Armatimonadota-sp-003	ArmatimonadotaOTU12like
iron_aquisition-iron_transport	Ga0308417_10170684	Iron_uptake_YfeB_Chelated_iron_transport_system_membrane_protein_Q56953_Yersinia_pestis_180610	64.8	50.9	19717	0	0	0	peptide/nickel transport system ATP-binding protein	KO:K02032	OS65	OS65	OS65_32	Armatimonadota-sp-003	ArmatimonadotaOTU12like
iron_aquisition-iron_transport	Ga0308418_10066703	Iron_uptake_YfeB_Chelated_iron_transport_system_membrane_protein_Q56953_Yersinia_pestis_180610	64.8	50.9	19718	0	0	0	peptide/nickel transport system ATP-binding protein	KO:K02032	R4cd	R4cd	R4cd_15	Armatimonadota-sp-003	ArmatimonadotaOTU12like
iron_aquisition-iron_transport	Ga0308419_10012539	Iron_uptake_YfeB_Chelated_iron_transport_system_membrane_protein_Q56953_Yersinia_pestis_180610	64.8	50.9	19719	0	0	0	peptide/nickel transport system ATP-binding protein	KO:K02032	MS50	MS50	MS50_43	Armatimonadota-sp-003	ArmatimonadotaOTU12like
iron_aquisition-iron_transport	Ga0308391_10026342	Iron_uptake_YfeB_Chelated_iron_transport_system_membrane_protein_Q56953_Yersinia_pestis_180610	64.8	50.9	19783	0	0	0	peptide/nickel transport system ATP-binding protein	KO:K02032	t1	t1	t1_7	Armatimonadota-sp-003	ArmatimonadotaOTU12like
iron_aquisition-iron_transport	Ga0308400_10009938	Iron_uptake_YfeB_Chelated_iron_transport_system_membrane_protein_Q56953_Yersinia_pestis_180610	64.8	50.9	19784	0	0	0	peptide/nickel transport system ATP-binding protein	KO:K02032	OS1265	OS1265	OS1265_7	Armatimonadota-sp-003	ArmatimonadotaOTU12like
iron_aquisition-iron_transport	Ga0308403_10023502	Iron_uptake_YfeB_Chelated_iron_transport_system_membrane_protein_Q56953_Yersinia_pestis_180610	64.8	50.9	19785	0	0	0	peptide/nickel transport system ATP-binding protein	KO:K02032	OSM3	OSM3	OSM3_9	Armatimonadota-sp-003	ArmatimonadotaOTU12like
iron_aquisition-iron_transport	Ga0308404_10053303	Iron_uptake_YfeB_Chelated_iron_transport_system_membrane_protein_Q56953_Yersinia_pestis_180610	64.8	50.9	19786	0	0	0	peptide/nickel transport system ATP-binding protein	KO:K02032	OSM4	OSM4	OSM4_10	Armatimonadota-sp-003	ArmatimonadotaOTU12like
iron_aquisition-iron_transport	Ga0308392_100042217	Iron_uptake_YfeB_Chelated_iron_transport_system_membrane_protein_Q56953_Yersinia_pestis_180610	64.8	50.9	19800	0	0	0	peptide/nickel transport system ATP-binding protein	KO:K02032	m2	m2	m2_28	Armatimonadota-sp-003	ArmatimonadotaOTU12like
iron_aquisition-iron_transport	Ga0308397_100297111	Iron_uptake_YfeB_Chelated_iron_transport_system_membrane_protein_Q56953_Yersinia_pestis_180610	64.7	50.9	19833	0	0	0	peptide/nickel transport system ATP-binding protein	KO:K02032	T8	T8	T8_23	Armatimonadota-sp-003	ArmatimonadotaOTU12like
iron_aquisition-iron_transport	Ga0308406_100017323	Iron_uptake_YfeB_Chelated_iron_transport_system_membrane_protein_Q56953_Yersinia_pestis_180610	64.7	50.9	19834	0	0	0	peptide/nickel transport system ATP-binding protein	KO:K02032	MSe1	MSe1	MSe1_4	Armatimonadota-sp-003	ArmatimonadotaOTU12like
iron_aquisition-iron_transport	Ga0308409_10014617	Iron_uptake_YfeB_Chelated_iron_transport_system_membrane_protein_Q56953_Yersinia_pestis_180610	64.7	50.9	19835	0	0	0	peptide/nickel transport system ATP-binding protein	KO:K02032	MSe4	MSe4	MSe4_6	Armatimonadota-sp-003	ArmatimonadotaOTU12like
iron_aquisition-iron_transport	Ga0308421_10112191	Iron_uptake_YfeB_Chelated_iron_transport_system_membrane_protein_Q56953_Yersinia_pestis_180610	64.7	50.9	19836	0	0	0	peptide/nickel transport system ATP-binding protein	KO:K02032	MS60	MS60	MS60_13	Armatimonadota-sp-003	ArmatimonadotaOTU12like
iron_aquisition-iron_transport	Ga0308398_100284211	Iron_uptake_YfeB_Chelated_iron_transport_system_membrane_protein_Q56953_Yersinia_pestis_180610	64.7	50.9	19862	0	0	0	peptide/nickel transport system ATP-binding protein	KO:K02032	T9	T9	T9_28	Armatimonadota-sp-003	ArmatimonadotaOTU12like
iron_aquisition-iron_transport	Ga0308407_10060781	Iron_uptake_YfeB_Chelated_iron_transport_system_membrane_protein_Q56953_Yersinia_pestis_180610	64.6	50.9	19886	0	0	0	oligopeptide transport system ATP-binding protein	KO:K10823	MSe2	MSe2	MSe2_10	Armatimonadota-sp-003	ArmatimonadotaOTU12like
iron_aquisition-siderophore_synthesis	Ga0308409_100267610	Sid_PchI_pyochelin_biosynthesis_Pseudomonas_aeruginosa_PA4222_180623	70.2	24	20663	0	0	0	NitT/TauT family transport system ATP-binding protein	KO:K02049	MSe4	MSe4	MSe4_6	Armatimonadota-sp-003	ArmatimonadotaOTU12like
iron_aquisition-siderophore_synthesis	Ga0308407_10066555	Sid_PchH_pyochelin_biosynthesis_Pseudomonas_aeruginosa_PA4223_180623	76.9	24	20692	0	0	0	phospholipid/cholesterol/gamma-HCH transport system ATP-binding protein	KO:K02065	MSe2	MSe2	MSe2_18	Armatimonadota-sp-002	ArmatimonadotaOTU3like
iron_aquisition-siderophore_synthesis	Ga0308407_10008375	Sid_PchH_pyochelin_biosynthesis_Pseudomonas_aeruginosa_PA4223_180623	76.9	24	20701	0	0	0	phospholipid/cholesterol/gamma-HCH transport system ATP-binding protein	KO:K02065	MSe2	MSe2	MSe2_18	Armatimonadota-sp-002	ArmatimonadotaOTU3like
iron_aquisition-iron_transport	Ga0308407_10012294	Iron_uptake_YfeB_Chelated_iron_transport_system_membrane_protein_Q56953_Yersinia_pestis_180610	63.5	50.9	20818	0	0	0	ABC-2 type transport system ATP-binding protein	KO:K01990	MSe2	MSe2	MSe2_18	Armatimonadota-sp-002	ArmatimonadotaOTU3like
iron_aquisition-iron_transport	Ga0308409_10095902	Iron_uptake_YfeB_Chelated_iron_transport_system_membrane_protein_Q56953_Yersinia_pestis_180610	63.5	50.9	20819	0	0	0	ABC-2 type transport system ATP-binding protein	KO:K01990	MSe4	MSe4	MSe4_15	Armatimonadota-sp-002	ArmatimonadotaOTU3like
iron_aquisition-iron_transport	Ga0308421_10109462	Iron_uptake_YfeB_Chelated_iron_transport_system_membrane_protein_Q56953_Yersinia_pestis_180610	63.5	50.9	20820	0	0	0	ABC-2 type transport system ATP-binding protein	KO:K01990	MS60	MS60	MS60_15	Armatimonadota-sp-002	ArmatimonadotaOTU3like
iron_aquisition-iron_transport	Ga0308409_10091442	Iron_uptake_YfeB_Chelated_iron_transport_system_membrane_protein_Q56953_Yersinia_pestis_180610	63.5	50.9	20822	0	0	0	ABC-2 type transport system ATP-binding protein	KO:K01990	MSe4	MSe4	MSe4_15	Armatimonadota-sp-002	ArmatimonadotaOTU3like
iron_aquisition-siderophore_synthesis	Ga0308411_100089048	Sid_PchI_pyochelin_biosynthesis_Pseudomonas_aeruginosa_PA4222_180623	71.9	24	21057	0	0	0	NitT/TauT family transport system ATP-binding protein	KO:K02049	OST2bottomlayer	OST2bottomlayer	OST2bottomlayer_67	Armatimonadota-sp-003	ArmatimonadotaOTU12like
iron_aquisition-iron_transport	Ga0308396_10021279	Iron_uptake_YfeB_Chelated_iron_transport_system_membrane_protein_Q56953_Yersinia_pestis_180610	63	50.9	21147	0	0	0	NitT/TauT family transport system ATP-binding protein	KO:K02049	Pe2	Pe2	Pe2_16	Armatimonadota-sp-003	ArmatimonadotaOTU12like
iron_aquisition-iron_transport	Ga0308408_100180110	Iron_uptake_YfeB_Chelated_iron_transport_system_membrane_protein_Q56953_Yersinia_pestis_180610	63	50.9	21148	0	0	0	NitT/TauT family transport system ATP-binding protein	KO:K02049	MSe3	MSe3	MSe3_5	Armatimonadota-sp-003	ArmatimonadotaOTU12like
iron_aquisition-siderophore_transport	Ga0308405_10118301	Sid_FpvD_ATPase_PA2408_Paeruginosa_PAO1_180602	73.7	40	21349	0	0	0	ABC-2 type transport system ATP-binding protein	KO:K01990	MS13	MS13	MS13_13	Armatimonadota-sp-002	ArmatimonadotaOTU3like
iron_aquisition-siderophore_synthesis	Ga0308390_10072382	Sid_PchI_pyochelin_biosynthesis_Pseudomonas_aeruginosa_PA4222_180623	70	24	21353	0	0	0	NitT/TauT family transport system ATP-binding protein	KO:K02049	149	sample149	149_2	Armatimonadota-sp-003	ArmatimonadotaOTU12like
iron_aquisition-siderophore_synthesis	Ga0308405_100043414	Sid_PchI_pyochelin_biosynthesis_Pseudomonas_aeruginosa_PA4222_180623	70	24	21354	0	0	0	NitT/TauT family transport system ATP-binding protein	KO:K02049	MS13	MS13	MS13_14	Armatimonadota-sp-003	ArmatimonadotaOTU12like
iron_aquisition-siderophore_synthesis	Ga0308407_100148610	Sid_PchI_pyochelin_biosynthesis_Pseudomonas_aeruginosa_PA4222_180623	70	24	21355	0	0	0	NitT/TauT family transport system ATP-binding protein	KO:K02049	MSe2	MSe2	MSe2_10	Armatimonadota-sp-003	ArmatimonadotaOTU12like
iron_aquisition-siderophore_synthesis	Ga0308413_001593_6154_6963	Sid_PchI_pyochelin_biosynthesis_Pseudomonas_aeruginosa_PA4222_180623	70	24	21356	0	0	0	NitT/TauT family transport system ATP-binding protein	KO:K02049	t10cd	t10cd	t10cd_41	Armatimonadota-sp-003	ArmatimonadotaOTU12like
iron_aquisition-siderophore_synthesis	Ga0308419_10032708	Sid_PchI_pyochelin_biosynthesis_Pseudomonas_aeruginosa_PA4222_180623	70	24	21357	0	0	0	NitT/TauT family transport system ATP-binding protein	KO:K02049	MS50	MS50	MS50_43	Armatimonadota-sp-003	ArmatimonadotaOTU12like
iron_aquisition-siderophore_synthesis	Ga0308310_10097634	Sid_PchI_pyochelin_biosynthesis_Pseudomonas_aeruginosa_PA4222_180623	69.6	24	21361	0	0	0	NitT/TauT family transport system ATP-binding protein	KO:K02049	MS65	MS65	MS65_4	Armatimonadota-sp-003	ArmatimonadotaOTU12like
iron_aquisition-siderophore_synthesis	Ga0308389_10020112	Sid_PchI_pyochelin_biosynthesis_Pseudomonas_aeruginosa_PA4222_180623	69.6	24	21362	0	0	0	NitT/TauT family transport system ATP-binding protein	KO:K02049	148	sample148	148_34	Armatimonadota-sp-003	ArmatimonadotaOTU12like
iron_aquisition-siderophore_synthesis	Ga0308394_100045114	Sid_PchI_pyochelin_biosynthesis_Pseudomonas_aeruginosa_PA4222_180623	69.6	24	21363	0	0	0	NitT/TauT family transport system ATP-binding protein	KO:K02049	me2	me2	me2_8	Armatimonadota-sp-003	ArmatimonadotaOTU12like
iron_aquisition-siderophore_synthesis	Ga0308395_10011018	Sid_PchI_pyochelin_biosynthesis_Pseudomonas_aeruginosa_PA4222_180623	69.6	24	21364	0	0	0	NitT/TauT family transport system ATP-binding protein	KO:K02049	P4	P4	P4_16	Armatimonadota-sp-003	ArmatimonadotaOTU12like
iron_aquisition-siderophore_synthesis	Ga0308398_100056114	Sid_PchI_pyochelin_biosynthesis_Pseudomonas_aeruginosa_PA4222_180623	69.6	24	21365	0	0	0	NitT/TauT family transport system ATP-binding protein	KO:K02049	T9	T9	T9_28	Armatimonadota-sp-003	ArmatimonadotaOTU12like
iron_aquisition-siderophore_synthesis	Ga0308418_10081432	Sid_PchI_pyochelin_biosynthesis_Pseudomonas_aeruginosa_PA4222_180623	69.6	24	21366	0	0	0	NitT/TauT family transport system ATP-binding protein	KO:K02049	R4cd	R4cd	R4cd_15	Armatimonadota-sp-003	ArmatimonadotaOTU12like
iron_aquisition-siderophore_synthesis	Ga0308421_10017589	Sid_PchI_pyochelin_biosynthesis_Pseudomonas_aeruginosa_PA4222_180623	69.6	24	21367	0	0	0	NitT/TauT family transport system ATP-binding protein	KO:K02049	MS60	MS60	MS60_13	Armatimonadota-sp-003	ArmatimonadotaOTU12like
iron_aquisition-siderophore_transport	Ga0308402_10040636	Sid_PvdT_Pyoverdine_export_Paeruginosa_PA2390_180623	215.3	175	21568	0	0	0	putative ABC transport system ATP-binding protein	KO:K02003	OSM2	OSM2	OSM2_2	Armatimonadota-sp-003	ArmatimonadotaOTU12like
iron_aquisition-iron_transport	Ga0308416_10038141	Iron_uptake_YfeB_Chelated_iron_transport_system_membrane_protein_Q56953_Yersinia_pestis_180610	62.3	50.9	21634	0	0	0	cell division transport system ATP-binding protein	KO:K09812	OS60	OS60	OS60_15	Armatimonadota-sp-003	ArmatimonadotaOTU12like
iron_aquisition-siderophore_transport	Ga0308405_10121913	Sid_PvdT_Pyoverdine_export_Paeruginosa_PA2390_180623	232	175	21839	0	0	0	putative ABC transport system ATP-binding protein	KO:K02003	MS13	MS13	MS13_13	Armatimonadota-sp-002	ArmatimonadotaOTU3like
iron_aquisition-iron_transport	Ga0308398_10017723	Iron_uptake_YfeB_Chelated_iron_transport_system_membrane_protein_Q56953_Yersinia_pestis_180610	62	50.9	21845	0	0	0	NitT/TauT family transport system ATP-binding protein	KO:K02049	T9	T9	T9_28	Armatimonadota-sp-003	ArmatimonadotaOTU12like
iron_aquisition-siderophore_transport	Ga0308391_10009659	Sid_PvdT_Pyoverdine_export_Paeruginosa_PA2390_180623	230.7	175	21931	0	0	0	putative ABC transport system ATP-binding protein	KO:K02003	t1	t1	t1_22	Armatimonadota-sp-002	ArmatimonadotaOTU3like
iron_aquisition-siderophore_transport	Ga0308399_10039743	Sid_PvdT_Pyoverdine_export_Paeruginosa_PA2390_180623	230.7	175	21933	0	0	0	putative ABC transport system ATP-binding protein	KO:K02003	OS1260	OS1260	OS1260_20	Armatimonadota-sp-002	ArmatimonadotaOTU3like
iron_aquisition-siderophore_transport	Ga0308400_10061813	Sid_PvdT_Pyoverdine_export_Paeruginosa_PA2390_180623	230.7	175	21934	0	0	0	putative ABC transport system ATP-binding protein	KO:K02003	OS1265	OS1265	OS1265_25	Armatimonadota-sp-002	ArmatimonadotaOTU3like
iron_aquisition-siderophore_transport	Ga0308402_10018493	Sid_PvdT_Pyoverdine_export_Paeruginosa_PA2390_180623	230.7	175	21936	0	0	0	putative ABC transport system ATP-binding protein	KO:K02003	OSM2	OSM2	OSM2_1	Armatimonadota-sp-002	ArmatimonadotaOTU3like
iron_aquisition-siderophore_transport	Ga0308403_10062581	Sid_PvdT_Pyoverdine_export_Paeruginosa_PA2390_180623	230.7	175	21937	0	0	0	putative ABC transport system ATP-binding protein	KO:K02003	OSM3	OSM3	OSM3_2	Armatimonadota-sp-002	ArmatimonadotaOTU3like
iron_aquisition-siderophore_synthesis	Ga0308393_100040514	Sid_PchI_pyochelin_biosynthesis_Pseudomonas_aeruginosa_PA4222_180623	69.6	24	21948	0	0	0	NitT/TauT family transport system ATP-binding protein	KO:K02049	ee2	ee2	ee2_18	Armatimonadota-sp-003	ArmatimonadotaOTU12like
iron_aquisition-iron_transport	Ga0308420_10102394	Iron_uptake_YfeB_Chelated_iron_transport_system_membrane_protein_Q56953_Yersinia_pestis_180610	61.7	50.9	22021	0	0	0	ABC-type multidrug transport system ATPase subunit/nitrous oxidase accessory protein NosD/ABC-type transport system involved in multi-copper enzyme maturation permease subunit	COG1131,COG3420,COG1277	MS55	MS55	MS55_51	Armatimonadota-sp-002	ArmatimonadotaOTU3like
iron_aquisition-siderophore_transport	Ga0308395_10043462	Sid_PvdT_Pyoverdine_export_Paeruginosa_PA2390_180623	232.6	175	22194	0	0	0	putative ABC transport system ATP-binding protein	KO:K02003	P4	P4	P4_30	Armatimonadota-sp-002	ArmatimonadotaOTU3like
iron_aquisition-siderophore_transport	Ga0308395_10102692	Sid_PvdT_Pyoverdine_export_Paeruginosa_PA2390_180623	232.6	175	22195	0	0	0	putative ABC transport system ATP-binding protein	KO:K02003	P4	P4	P4_30	Armatimonadota-sp-002	ArmatimonadotaOTU3like
iron_aquisition-siderophore_transport	Ga0308407_10029934	Sid_PvdT_Pyoverdine_export_Paeruginosa_PA2390_180623	232.6	175	22197	0	0	0	putative ABC transport system ATP-binding protein	KO:K02003	MSe2	MSe2	MSe2_18	Armatimonadota-sp-002	ArmatimonadotaOTU3like
iron_aquisition-siderophore_transport	Ga0308407_10084552	Sid_PvdT_Pyoverdine_export_Paeruginosa_PA2390_180623	232.6	175	22198	0	0	0	putative ABC transport system ATP-binding protein	KO:K02003	MSe2	MSe2	MSe2_18	Armatimonadota-sp-002	ArmatimonadotaOTU3like
iron_aquisition-siderophore_transport	Ga0308409_10081723	Sid_PvdT_Pyoverdine_export_Paeruginosa_PA2390_180623	232.4	175	22222	0	0	0	putative ABC transport system ATP-binding protein	KO:K02003	MSe4	MSe4	MSe4_15	Armatimonadota-sp-002	ArmatimonadotaOTU3like
iron_aquisition-siderophore_transport	Ga0308418_100024315	Sid_PvdT_Pyoverdine_export_Paeruginosa_PA2390_180623	232.4	175	22223	0	0	0	putative ABC transport system ATP-binding protein	KO:K02003	R4cd	R4cd	R4cd_1	Armatimonadota-sp-002	ArmatimonadotaOTU3like
iron_aquisition-siderophore_transport	Ga0308420_10052485	Sid_PvdT_Pyoverdine_export_Paeruginosa_PA2390_180623	230.5	175	22607	0	0	0	putative ABC transport system ATP-binding protein	KO:K02003	MS55	MS55	MS55_51	Armatimonadota-sp-002	ArmatimonadotaOTU3like
iron_aquisition-siderophore_transport	Ga0308409_10087161	Sid_PvdT_Pyoverdine_export_Paeruginosa_PA2390_180623	216.3	175	22643	0	0	0	putative ABC transport system ATP-binding protein	KO:K02003	MSe4	MSe4	MSe4_15	Armatimonadota-sp-002	ArmatimonadotaOTU3like
iron_aquisition-iron_transport	Ga0308400_10062554	Iron_uptake_YfeB_Chelated_iron_transport_system_membrane_protein_Q56953_Yersinia_pestis_180610	61	50.9	22645	0	0	0	simple sugar transport system ATP-binding protein	KO:K02056	OS1265	OS1265	OS1265_7	Armatimonadota-sp-003	ArmatimonadotaOTU12like
iron_aquisition-iron_transport	Ga0308417_10083814	Iron_uptake_YfeB_Chelated_iron_transport_system_membrane_protein_Q56953_Yersinia_pestis_180610	60	50.9	23593	0	0	0	NitT/TauT family transport system ATP-binding protein	KO:K02049	OS65	OS65	OS65_32	Armatimonadota-sp-003	ArmatimonadotaOTU12like
iron_aquisition-iron_transport	Ga0308392_10017292	Iron_uptake_YfeB_Chelated_iron_transport_system_membrane_protein_Q56953_Yersinia_pestis_180610	59.9	50.9	23643	0	0	0	NitT/TauT family transport system ATP-binding protein	KO:K02049	m2	m2	m2_28	Armatimonadota-sp-003	ArmatimonadotaOTU12like
iron_aquisition-iron_transport	Ga0308399_10081612	Iron_uptake_YfeB_Chelated_iron_transport_system_membrane_protein_Q56953_Yersinia_pestis_180610	59.9	50.9	23644	0	0	0	NitT/TauT family transport system ATP-binding protein	KO:K02049	OS1260	OS1260	OS1260_24	Armatimonadota-sp-003	ArmatimonadotaOTU12like
iron_aquisition-iron_transport	Ga0308403_10055602	Iron_uptake_YfeB_Chelated_iron_transport_system_membrane_protein_Q56953_Yersinia_pestis_180610	59.9	50.9	23645	0	0	0	NitT/TauT family transport system ATP-binding protein	KO:K02049	OSM3	OSM3	OSM3_9	Armatimonadota-sp-003	ArmatimonadotaOTU12like
iron_aquisition-iron_transport	Ga0308393_10012542	Iron_uptake_YfeB_Chelated_iron_transport_system_membrane_protein_Q56953_Yersinia_pestis_180610	59.9	50.9	23648	0	0	0	NitT/TauT family transport system ATP-binding protein	KO:K02049	ee2	ee2	ee2_18	Armatimonadota-sp-003	ArmatimonadotaOTU12like
iron_aquisition-iron_transport	Ga0308409_10033804	Iron_uptake_YfeB_Chelated_iron_transport_system_membrane_protein_Q56953_Yersinia_pestis_180610	59.9	50.9	23649	0	0	0	NitT/TauT family transport system ATP-binding protein	KO:K02049	MSe4	MSe4	MSe4_6	Armatimonadota-sp-003	ArmatimonadotaOTU12like
iron_aquisition-iron_transport	Ga0308418_10013781	Iron_uptake_YfeB_Chelated_iron_transport_system_membrane_protein_Q56953_Yersinia_pestis_180610	58.7	50.9	24861	0	0	0	ABC-2 type transport system ATP-binding protein	KO:K01990	R4cd	R4cd	R4cd_1	Armatimonadota-sp-002	ArmatimonadotaOTU3like
iron_aquisition-iron_transport	Ga0308391_10024833	Iron_uptake_YfeB_Chelated_iron_transport_system_membrane_protein_Q56953_Yersinia_pestis_180610	58.6	50.9	25039	0	0	0	nitrous oxidase accessory protein	KO:K07218	t1	t1	t1_22	Armatimonadota-sp-002	ArmatimonadotaOTU3like
iron_aquisition-siderophore_transport	Ga0308415_10065463	Sid_FpvD_ATPase_PA2408_Paeruginosa_PAO1_180602	68.9	40	25224	0	0	0	NitT/TauT family transport system ATP-binding protein	KO:K02049	OS55	OS55	OS55_28	Armatimonadota-sp-003	ArmatimonadotaOTU12like
iron_aquisition-siderophore_transport	Ga0308400_10064571	Sid_PvdT_Pyoverdine_export_Paeruginosa_PA2390_180623	221.8	175	25922	0	0	0	putative ABC transport system ATP-binding protein	KO:K02003	OS1265	OS1265	OS1265_25	Armatimonadota-sp-002	ArmatimonadotaOTU3like
iron_aquisition-iron_transport	Ga0308399_10070495	Iron_uptake_YfeB_Chelated_iron_transport_system_membrane_protein_Q56953_Yersinia_pestis_180610	57.6	50.9	26056	0	0	0	ABC-2 type transport system ATP-binding protein	KO:K01990	OS1260	OS1260	OS1260_20	Armatimonadota-sp-002	ArmatimonadotaOTU3like
iron_aquisition-siderophore_transport	Ga0308402_10055271	Sid_PvdT_Pyoverdine_export_Paeruginosa_PA2390_180623	215.3	175	26352	0	0	0	putative ABC transport system ATP-binding protein	KO:K02003	OSM2	OSM2	OSM2_1	Armatimonadota-sp-002	ArmatimonadotaOTU3like
iron_aquisition-siderophore_synthesis	Ga0308397_10043951	Sid_PchI_pyochelin_biosynthesis_Pseudomonas_aeruginosa_PA4222_180623	60.7	24	26575	0	0	0	NitT/TauT family transport system ATP-binding protein	KO:K02049	T8	T8	T8_23	Armatimonadota-sp-003	ArmatimonadotaOTU12like
iron_aquisition-siderophore_synthesis	Ga0308415_10104173	Sid_PchI_pyochelin_biosynthesis_Pseudomonas_aeruginosa_PA4222_180623	168.6	24	26872	0	0	0	ATP-binding cassette subfamily B protein	KO:K06147	OS55	OS55	OS55_28	Armatimonadota-sp-003	ArmatimonadotaOTU12like
iron_aquisition-iron_transport	Ga0308413_008941_1_1755	Iron_uptake_YfeB_Chelated_iron_transport_system_membrane_protein_Q56953_Yersinia_pestis_180610	56.5	50.9	26982	0	0	0	excinuclease ABC subunit A	KO:K03701	t10cd	t10cd	t10cd_41	Armatimonadota-sp-003	ArmatimonadotaOTU12like
iron_aquisition-iron_transport	Ga0308403_10023506	Iron_uptake_YfeB_Chelated_iron_transport_system_membrane_protein_Q56953_Yersinia_pestis_180610	56	50.9	27373	0	0	0	excinuclease ABC subunit A	KO:K03701	OSM3	OSM3	OSM3_9	Armatimonadota-sp-003	ArmatimonadotaOTU12like
iron_aquisition-iron_transport	Ga0308399_10050641	Iron_uptake_YfeB_Chelated_iron_transport_system_membrane_protein_Q56953_Yersinia_pestis_180610	56	50.9	27405	1	0	0	excinuclease ABC subunit A	KO:K03701	OS1260	OS1260	OS1260_24	Armatimonadota-sp-003	ArmatimonadotaOTU12like
iron_aquisition-iron_transport	Ga0308413_001477_12193_13170	Iron_uptake_YfeB_Chelated_iron_transport_system_membrane_protein_Q56953_Yersinia_pestis_180610	55.9	50.9	27471	0	0	0	ABC-2 type transport system ATP-binding protein	KO:K01990	t10cd	t10cd	t10cd_41	Armatimonadota-sp-003	ArmatimonadotaOTU12like
iron_aquisition-siderophore_synthesis	Ga0308389_10107671	Sid_PchH_pyochelin_biosynthesis_Pseudomonas_aeruginosa_PA4223_180623	176.3	24	27527	0	0	0	subfamily B ATP-binding cassette protein MsbA	KO:K11085	148	sample148	148_34	Armatimonadota-sp-003	ArmatimonadotaOTU12like
iron_aquisition-iron_transport	Ga0308421_10003931	Iron_uptake_YfeB_Chelated_iron_transport_system_membrane_protein_Q56953_Yersinia_pestis_180610	55.7	50.9	27650	0	0	1	simple sugar transport system ATP-binding protein	KO:K02056	MS60	MS60	MS60_15	Armatimonadota-sp-002	ArmatimonadotaOTU3like
iron_aquisition-iron_transport	Ga0308391_10026346	Iron_uptake_YfeB_Chelated_iron_transport_system_membrane_protein_Q56953_Yersinia_pestis_180610	55.6	50.9	27802	1	0	0	excinuclease ABC subunit A	KO:K03701	t1	t1	t1_7	Armatimonadota-sp-003	ArmatimonadotaOTU12like
iron_aquisition-siderophore_synthesis	Ga0308398_100082417	Sid_PchH_pyochelin_biosynthesis_Pseudomonas_aeruginosa_PA4223_180623	193.7	24	27874	0	0	0	ATP-binding cassette subfamily B protein/subfamily B ATP-binding cassette protein MsbA	KO:K06147,KO:K11085	T9	T9	T9_28	Armatimonadota-sp-003	ArmatimonadotaOTU12like
iron_aquisition-siderophore_synthesis	Ga0308392_10012762	Sid_PchH_pyochelin_biosynthesis_Pseudomonas_aeruginosa_PA4223_180623	194.4	24	27877	0	0	0	ATP-binding cassette subfamily B protein	KO:K06147	m2	m2	m2_28	Armatimonadota-sp-003	ArmatimonadotaOTU12like
iron_aquisition-siderophore_synthesis	Ga0308401_100071711	Sid_PchH_pyochelin_biosynthesis_Pseudomonas_aeruginosa_PA4223_180623	194.4	24	27878	0	0	0	ATP-binding cassette subfamily B protein	KO:K06147	OSM1	OSM1	OSM1_3	Armatimonadota-sp-003	ArmatimonadotaOTU12like
iron_aquisition-siderophore_synthesis	Ga0308405_10060924	Sid_PchH_pyochelin_biosynthesis_Pseudomonas_aeruginosa_PA4223_180623	194.4	24	27879	0	0	0	ATP-binding cassette subfamily B protein	KO:K06147	MS13	MS13	MS13_14	Armatimonadota-sp-003	ArmatimonadotaOTU12like
iron_aquisition-siderophore_synthesis	Ga0308407_10046794	Sid_PchH_pyochelin_biosynthesis_Pseudomonas_aeruginosa_PA4223_180623	194.4	24	27880	0	0	0	ATP-binding cassette subfamily B protein	KO:K06147	MSe2	MSe2	MSe2_10	Armatimonadota-sp-003	ArmatimonadotaOTU12like
iron_aquisition-siderophore_synthesis	Ga0308417_10036304	Sid_PchH_pyochelin_biosynthesis_Pseudomonas_aeruginosa_PA4223_180623	195.4	24	27884	0	0	0	ATP-binding cassette subfamily B protein	KO:K06147	OS65	OS65	OS65_32	Armatimonadota-sp-003	ArmatimonadotaOTU12like
iron_aquisition-siderophore_synthesis	Ga0308399_10042012	Sid_PchH_pyochelin_biosynthesis_Pseudomonas_aeruginosa_PA4223_180623	195.6	24	27885	0	0	0	ATP-binding cassette subfamily B protein	KO:K06147	OS1260	OS1260	OS1260_24	Armatimonadota-sp-003	ArmatimonadotaOTU12like
iron_aquisition-siderophore_synthesis	Ga0308397_10057792	Sid_PchH_pyochelin_biosynthesis_Pseudomonas_aeruginosa_PA4223_180623	195.6	24	27886	0	0	0	ATP-binding cassette subfamily B protein	KO:K06147	T8	T8	T8_23	Armatimonadota-sp-003	ArmatimonadotaOTU12like
iron_aquisition-siderophore_synthesis	Ga0308390_10076742	Sid_PchH_pyochelin_biosynthesis_Pseudomonas_aeruginosa_PA4223_180623	195.2	24	27922	0	0	0	ATP-binding cassette subfamily B protein/subfamily B ATP-binding cassette protein MsbA	KO:K06147,KO:K11085	149	sample149	149_2	Armatimonadota-sp-003	ArmatimonadotaOTU12like
iron_aquisition-iron_transport	Ga0308421_10014732	Iron_uptake_YfeB_Chelated_iron_transport_system_membrane_protein_Q56953_Yersinia_pestis_180610	55.3	50.9	28046	0	0	0	ABC-2 type transport system ATP-binding protein	KO:K01990	MS60	MS60	MS60_13	Armatimonadota-sp-003	ArmatimonadotaOTU12like
iron_aquisition-iron_transport	Ga0308399_10050644	Iron_uptake_YfeB_Chelated_iron_transport_system_membrane_protein_Q56953_Yersinia_pestis_180610	54.8	50.9	28503	0	0	0	peptide/nickel transport system ATP-binding protein	KO:K02032	OS1260	OS1260	OS1260_24	Armatimonadota-sp-003	ArmatimonadotaOTU12like
iron_aquisition-siderophore_transport	Ga0308395_10128273	Sid_FpvD_ATPase_PA2408_Paeruginosa_PAO1_180602	56	40	28529	0	0	0	excinuclease ABC subunit A	KO:K03701	P4	P4	P4_30	Armatimonadota-sp-002	ArmatimonadotaOTU3like
iron_aquisition-siderophore_synthesis	Ga0308396_100049625	Sid_PchH_pyochelin_biosynthesis_Pseudomonas_aeruginosa_PA4223_180623	195.5	24	28615	0	0	0	ATP-binding cassette subfamily B protein	KO:K06147	Pe2	Pe2	Pe2_16	Armatimonadota-sp-003	ArmatimonadotaOTU12like
iron_aquisition-siderophore_synthesis	Ga0308419_10189852	Sid_PchH_pyochelin_biosynthesis_Pseudomonas_aeruginosa_PA4223_180623	195.5	24	28616	0	0	0	ATP-binding cassette subfamily B protein	KO:K06147	MS50	MS50	MS50_43	Armatimonadota-sp-003	ArmatimonadotaOTU12like
iron_aquisition-siderophore_synthesis	Ga0308421_10064054	Sid_PchH_pyochelin_biosynthesis_Pseudomonas_aeruginosa_PA4223_180623	195.5	24	28617	0	0	0	ATP-binding cassette subfamily B protein	KO:K06147	MS60	MS60	MS60_13	Armatimonadota-sp-003	ArmatimonadotaOTU12like
iron_aquisition-siderophore_synthesis	Ga0308409_10050152	Sid_PchH_pyochelin_biosynthesis_Pseudomonas_aeruginosa_PA4223_180623	195.9	24	28618	0	0	0	ATP-binding cassette subfamily B protein	KO:K06147	MSe4	MSe4	MSe4_6	Armatimonadota-sp-003	ArmatimonadotaOTU12like
iron_aquisition-siderophore_synthesis	Ga0308393_10003164	Sid_PchH_pyochelin_biosynthesis_Pseudomonas_aeruginosa_PA4223_180623	196.6	24	28633	0	0	0	ATP-binding cassette subfamily B protein	KO:K06147	ee2	ee2	ee2_18	Armatimonadota-sp-003	ArmatimonadotaOTU12like
iron_aquisition-siderophore_synthesis	Ga0308404_10043511	Sid_PchI_pyochelin_biosynthesis_Pseudomonas_aeruginosa_PA4222_180623	63	24	28636	0	0	0	NitT/TauT family transport system ATP-binding protein	KO:K02049	OSM4	OSM4	OSM4_10	Armatimonadota-sp-003	ArmatimonadotaOTU12like
iron_aquisition-siderophore_synthesis	Ga0308395_10072392	Sid_PchH_pyochelin_biosynthesis_Pseudomonas_aeruginosa_PA4223_180623	195.5	24	28709	0	0	0	ATP-binding cassette subfamily B protein	KO:K06147	P4	P4	P4_16	Armatimonadota-sp-003	ArmatimonadotaOTU12like
iron_aquisition-siderophore_synthesis	Ga0308418_100015724	Sid_PchH_pyochelin_biosynthesis_Pseudomonas_aeruginosa_PA4223_180623	196.4	24	28829	0	0	0	ATP-binding cassette subfamily B protein	KO:K06147	R4cd	R4cd	R4cd_1	Armatimonadota-sp-002	ArmatimonadotaOTU3like
iron_aquisition-siderophore_synthesis	Ga0308407_100043117	Sid_PchH_pyochelin_biosynthesis_Pseudomonas_aeruginosa_PA4223_180623	203.8	24	28990	0	0	0	ATP-binding cassette subfamily B protein	KO:K06147	MSe2	MSe2	MSe2_18	Armatimonadota-sp-002	ArmatimonadotaOTU3like
iron_aquisition-siderophore_transport	Ga0308394_10051281	Sid_FpvD_ATPase_PA2408_Paeruginosa_PAO1_180602	57	40	29026	0	0	0	excinuclease ABC subunit A	KO:K03701	me2	me2	me2_12	Armatimonadota-sp-002	ArmatimonadotaOTU3like
iron_aquisition-iron_transport	Ga0308407_10062402	Iron_uptake_YfeB_Chelated_iron_transport_system_membrane_protein_Q56953_Yersinia_pestis_180610	53.9	50.9	29229	0	0	0	ABC-2 type transport system ATP-binding protein	KO:K01990	MSe2	MSe2	MSe2_18	Armatimonadota-sp-002	ArmatimonadotaOTU3like
iron_aquisition-siderophore_synthesis	Ga0308421_100003033	Sid_PchH_pyochelin_biosynthesis_Pseudomonas_aeruginosa_PA4223_180623	203.9	24	29252	0	0	0	ATP-binding cassette subfamily B protein	KO:K06147	MS60	MS60	MS60_15	Armatimonadota-sp-002	ArmatimonadotaOTU3like
iron_aquisition-siderophore_transport	Ga0308395_10064573	Sid_FpvD_ATPase_PA2408_Paeruginosa_PAO1_180602	55.1	40	29346	0	0	0	excinuclease ABC subunit A	KO:K03701	P4	P4	P4_30	Armatimonadota-sp-002	ArmatimonadotaOTU3like
iron_aquisition-siderophore_transport	Ga0308391_10020885	Sid_FpvD_ATPase_PA2408_Paeruginosa_PAO1_180602	56	40	29444	0	0	0	excinuclease ABC subunit A	KO:K03701	t1	t1	t1_22	Armatimonadota-sp-002	ArmatimonadotaOTU3like
iron_aquisition-iron_transport	Ga0308310_10005332	Iron_uptake_YfeB_Chelated_iron_transport_system_membrane_protein_Q56953_Yersinia_pestis_180610	53.7	50.9	29465	1	0	0	excinuclease ABC subunit A	KO:K03701	MS65	MS65	MS65_4	Armatimonadota-sp-003	ArmatimonadotaOTU12like
iron_aquisition-iron_transport	Ga0308392_100042213	Iron_uptake_YfeB_Chelated_iron_transport_system_membrane_protein_Q56953_Yersinia_pestis_180610	53.7	50.9	29466	1	0	0	excinuclease ABC subunit A	KO:K03701	m2	m2	m2_28	Armatimonadota-sp-003	ArmatimonadotaOTU12like
iron_aquisition-iron_transport	Ga0308393_100010628	Iron_uptake_YfeB_Chelated_iron_transport_system_membrane_protein_Q56953_Yersinia_pestis_180610	53.7	50.9	29467	1	0	0	excinuclease ABC subunit A	KO:K03701	ee2	ee2	ee2_18	Armatimonadota-sp-003	ArmatimonadotaOTU12like
iron_aquisition-iron_transport	Ga0308396_100019628	Iron_uptake_YfeB_Chelated_iron_transport_system_membrane_protein_Q56953_Yersinia_pestis_180610	53.7	50.9	29468	1	0	0	excinuclease ABC subunit A	KO:K03701	Pe2	Pe2	Pe2_16	Armatimonadota-sp-003	ArmatimonadotaOTU12like
iron_aquisition-iron_transport	Ga0308398_100012436	Iron_uptake_YfeB_Chelated_iron_transport_system_membrane_protein_Q56953_Yersinia_pestis_180610	53.7	50.9	29469	1	0	0	excinuclease ABC subunit A	KO:K03701	T9	T9	T9_28	Armatimonadota-sp-003	ArmatimonadotaOTU12like
iron_aquisition-iron_transport	Ga0308400_10009934	Iron_uptake_YfeB_Chelated_iron_transport_system_membrane_protein_Q56953_Yersinia_pestis_180610	53.7	50.9	29470	1	0	0	excinuclease ABC subunit A	KO:K03701	OS1265	OS1265	OS1265_7	Armatimonadota-sp-003	ArmatimonadotaOTU12like
iron_aquisition-iron_transport	Ga0308405_10001688	Iron_uptake_YfeB_Chelated_iron_transport_system_membrane_protein_Q56953_Yersinia_pestis_180610	53.7	50.9	29472	1	0	0	excinuclease ABC subunit A	KO:K03701	MS13	MS13	MS13_14	Armatimonadota-sp-003	ArmatimonadotaOTU12like
iron_aquisition-iron_transport	Ga0308406_100017319	Iron_uptake_YfeB_Chelated_iron_transport_system_membrane_protein_Q56953_Yersinia_pestis_180610	53.7	50.9	29473	1	0	0	excinuclease ABC subunit A	KO:K03701	MSe1	MSe1	MSe1_4	Armatimonadota-sp-003	ArmatimonadotaOTU12like
iron_aquisition-iron_transport	Ga0308409_10014613	Iron_uptake_YfeB_Chelated_iron_transport_system_membrane_protein_Q56953_Yersinia_pestis_180610	53.7	50.9	29474	1	0	0	excinuclease ABC subunit A	KO:K03701	MSe4	MSe4	MSe4_6	Armatimonadota-sp-003	ArmatimonadotaOTU12like
iron_aquisition-iron_transport	Ga0308389_10002773	Iron_uptake_YfeB_Chelated_iron_transport_system_membrane_protein_Q56953_Yersinia_pestis_180610	53.7	50.9	29487	1	0	0	excinuclease ABC subunit A	KO:K03701	148	sample148	148_34	Armatimonadota-sp-003	ArmatimonadotaOTU12like
iron_aquisition-iron_transport	Ga0308390_100051019	Iron_uptake_YfeB_Chelated_iron_transport_system_membrane_protein_Q56953_Yersinia_pestis_180610	53.7	50.9	29488	1	0	0	excinuclease ABC subunit A	KO:K03701	149	sample149	149_2	Armatimonadota-sp-003	ArmatimonadotaOTU12like
iron_aquisition-iron_transport	Ga0308394_100031319	Iron_uptake_YfeB_Chelated_iron_transport_system_membrane_protein_Q56953_Yersinia_pestis_180610	53.7	50.9	29489	1	0	0	excinuclease ABC subunit A	KO:K03701	me2	me2	me2_8	Armatimonadota-sp-003	ArmatimonadotaOTU12like
iron_aquisition-iron_transport	Ga0308395_10002608	Iron_uptake_YfeB_Chelated_iron_transport_system_membrane_protein_Q56953_Yersinia_pestis_180610	53.7	50.9	29490	1	0	0	excinuclease ABC subunit A	KO:K03701	P4	P4	P4_16	Armatimonadota-sp-003	ArmatimonadotaOTU12like
iron_aquisition-iron_transport	Ga0308397_10002643	Iron_uptake_YfeB_Chelated_iron_transport_system_membrane_protein_Q56953_Yersinia_pestis_180610	53.7	50.9	29491	1	0	0	excinuclease ABC subunit A	KO:K03701	T8	T8	T8_23	Armatimonadota-sp-003	ArmatimonadotaOTU12like
iron_aquisition-iron_transport	Ga0308407_10003973	Iron_uptake_YfeB_Chelated_iron_transport_system_membrane_protein_Q56953_Yersinia_pestis_180610	53.7	50.9	29492	1	0	0	excinuclease ABC subunit A	KO:K03701	MSe2	MSe2	MSe2_10	Armatimonadota-sp-003	ArmatimonadotaOTU12like
iron_aquisition-iron_transport	Ga0308408_100010828	Iron_uptake_YfeB_Chelated_iron_transport_system_membrane_protein_Q56953_Yersinia_pestis_180610	53.7	50.9	29493	1	0	0	excinuclease ABC subunit A	KO:K03701	MSe3	MSe3	MSe3_5	Armatimonadota-sp-003	ArmatimonadotaOTU12like
iron_aquisition-iron_transport	Ga0308412_10000863	Iron_uptake_YfeB_Chelated_iron_transport_system_membrane_protein_Q56953_Yersinia_pestis_180610	53.7	50.9	29494	1	0	0	excinuclease ABC subunit A	KO:K03701	OSTbottomlayer	OSTbottomlayer	OSTbottomlayer_40	Armatimonadota-sp-003	ArmatimonadotaOTU12like
iron_aquisition-iron_transport	Ga0308414_10056152	Iron_uptake_YfeB_Chelated_iron_transport_system_membrane_protein_Q56953_Yersinia_pestis_180610	53.7	50.9	29495	1	0	0	excinuclease ABC subunit A	KO:K03701	OS50	OS50	OS50_26	Armatimonadota-sp-003	ArmatimonadotaOTU12like
iron_aquisition-iron_transport	Ga0308418_10026802	Iron_uptake_YfeB_Chelated_iron_transport_system_membrane_protein_Q56953_Yersinia_pestis_180610	53.7	50.9	29496	1	0	0	excinuclease ABC subunit A	KO:K03701	R4cd	R4cd	R4cd_15	Armatimonadota-sp-003	ArmatimonadotaOTU12like
iron_aquisition-iron_transport	Ga0308419_100125313	Iron_uptake_YfeB_Chelated_iron_transport_system_membrane_protein_Q56953_Yersinia_pestis_180610	53.7	50.9	29497	1	0	0	excinuclease ABC subunit A	KO:K03701	MS50	MS50	MS50_43	Armatimonadota-sp-003	ArmatimonadotaOTU12like
iron_aquisition-iron_transport	Ga0308421_100004549	Iron_uptake_YfeB_Chelated_iron_transport_system_membrane_protein_Q56953_Yersinia_pestis_180610	53.7	50.9	29498	1	0	0	excinuclease ABC subunit A	KO:K03701	MS60	MS60	MS60_13	Armatimonadota-sp-003	ArmatimonadotaOTU12like
iron_aquisition-siderophore_transport	Ga0308400_10050893	Sid_FpvD_ATPase_PA2408_Paeruginosa_PAO1_180602	56.2	40	29524	0	0	0	excinuclease ABC subunit A	KO:K03701	OS1265	OS1265	OS1265_25	Armatimonadota-sp-002	ArmatimonadotaOTU3like
iron_aquisition-iron_transport	Ga0308411_100076064	Iron_uptake_YfeB_Chelated_iron_transport_system_membrane_protein_Q56953_Yersinia_pestis_180610	53.6	50.9	29590	1	0	0	excinuclease ABC subunit A	KO:K03701	OST2bottomlayer	OST2bottomlayer	OST2bottomlayer_67	Armatimonadota-sp-003	ArmatimonadotaOTU12like
iron_aquisition-iron_transport	Ga0308310_10011461	Iron_uptake_YfeB_Chelated_iron_transport_system_membrane_protein_Q56953_Yersinia_pestis_180610	53.6	50.9	29623	0	0	0	ABC-2 type transport system ATP-binding protein	KO:K01990	MS65	MS65	MS65_4	Armatimonadota-sp-003	ArmatimonadotaOTU12like
iron_aquisition-siderophore_transport	Ga0308421_10082962	Sid_FpvD_ATPase_PA2408_Paeruginosa_PAO1_180602	56.5	40	29816	0	0	0	excinuclease ABC subunit A	KO:K03701	MS60	MS60	MS60_15	Armatimonadota-sp-002	ArmatimonadotaOTU3like
iron_aquisition-siderophore_synthesis	Ga0308389_100074912	Sid_PchI_pyochelin_biosynthesis_Pseudomonas_aeruginosa_PA4222_180623	70.2	24	29919	0	0	0	putative ABC transport system ATP-binding protein	KO:K02003	148	sample148	148_34	Armatimonadota-sp-003	ArmatimonadotaOTU12like
iron_aquisition-siderophore_synthesis	Ga0308390_10009176	Sid_PchI_pyochelin_biosynthesis_Pseudomonas_aeruginosa_PA4222_180623	70.2	24	29920	0	0	0	putative ABC transport system ATP-binding protein	KO:K02003	149	sample149	149_2	Armatimonadota-sp-003	ArmatimonadotaOTU12like
iron_aquisition-siderophore_synthesis	Ga0308391_100030814	Sid_PchI_pyochelin_biosynthesis_Pseudomonas_aeruginosa_PA4222_180623	70.2	24	29921	0	0	0	putative ABC transport system ATP-binding protein	KO:K02003	t1	t1	t1_7	Armatimonadota-sp-003	ArmatimonadotaOTU12like
iron_aquisition-siderophore_synthesis	Ga0308392_10026304	Sid_PchI_pyochelin_biosynthesis_Pseudomonas_aeruginosa_PA4222_180623	70.2	24	29922	0	0	0	putative ABC transport system ATP-binding protein	KO:K02003	m2	m2	m2_28	Armatimonadota-sp-003	ArmatimonadotaOTU12like
iron_aquisition-siderophore_synthesis	Ga0308393_100058313	Sid_PchI_pyochelin_biosynthesis_Pseudomonas_aeruginosa_PA4222_180623	70.2	24	29923	0	0	0	putative ABC transport system ATP-binding protein	KO:K02003	ee2	ee2	ee2_18	Armatimonadota-sp-003	ArmatimonadotaOTU12like
iron_aquisition-siderophore_synthesis	Ga0308394_100055113	Sid_PchI_pyochelin_biosynthesis_Pseudomonas_aeruginosa_PA4222_180623	70.2	24	29924	0	0	0	putative ABC transport system ATP-binding protein	KO:K02003	me2	me2	me2_8	Armatimonadota-sp-003	ArmatimonadotaOTU12like
iron_aquisition-siderophore_synthesis	Ga0308395_10010056	Sid_PchI_pyochelin_biosynthesis_Pseudomonas_aeruginosa_PA4222_180623	70.2	24	29925	0	0	0	putative ABC transport system ATP-binding protein	KO:K02003	P4	P4	P4_16	Armatimonadota-sp-003	ArmatimonadotaOTU12like
iron_aquisition-siderophore_synthesis	Ga0308396_10007386	Sid_PchI_pyochelin_biosynthesis_Pseudomonas_aeruginosa_PA4222_180623	70.2	24	29926	0	0	0	putative ABC transport system ATP-binding protein	KO:K02003	Pe2	Pe2	Pe2_16	Armatimonadota-sp-003	ArmatimonadotaOTU12like
iron_aquisition-siderophore_synthesis	Ga0308397_10008146	Sid_PchI_pyochelin_biosynthesis_Pseudomonas_aeruginosa_PA4222_180623	70.2	24	29927	0	0	0	putative ABC transport system ATP-binding protein	KO:K02003	T8	T8	T8_23	Armatimonadota-sp-003	ArmatimonadotaOTU12like
iron_aquisition-siderophore_synthesis	Ga0308398_100073612	Sid_PchI_pyochelin_biosynthesis_Pseudomonas_aeruginosa_PA4222_180623	70.2	24	29928	0	0	0	putative ABC transport system ATP-binding protein	KO:K02003	T9	T9	T9_28	Armatimonadota-sp-003	ArmatimonadotaOTU12like
iron_aquisition-siderophore_synthesis	Ga0308404_10008382	Sid_PchI_pyochelin_biosynthesis_Pseudomonas_aeruginosa_PA4222_180623	70.2	24	29929	0	0	0	putative ABC transport system ATP-binding protein	KO:K02003	OSM4	OSM4	OSM4_10	Armatimonadota-sp-003	ArmatimonadotaOTU12like
iron_aquisition-siderophore_synthesis	Ga0308405_100075011	Sid_PchI_pyochelin_biosynthesis_Pseudomonas_aeruginosa_PA4222_180623	70.2	24	29930	0	0	0	putative ABC transport system ATP-binding protein	KO:K02003	MS13	MS13	MS13_14	Armatimonadota-sp-003	ArmatimonadotaOTU12like
iron_aquisition-siderophore_synthesis	Ga0308406_100046711	Sid_PchI_pyochelin_biosynthesis_Pseudomonas_aeruginosa_PA4222_180623	70.2	24	29931	0	0	0	putative ABC transport system ATP-binding protein	KO:K02003	MSe1	MSe1	MSe1_4	Armatimonadota-sp-003	ArmatimonadotaOTU12like
iron_aquisition-siderophore_synthesis	Ga0308407_10009036	Sid_PchI_pyochelin_biosynthesis_Pseudomonas_aeruginosa_PA4222_180623	70.2	24	29932	0	0	0	putative ABC transport system ATP-binding protein	KO:K02003	MSe2	MSe2	MSe2_10	Armatimonadota-sp-003	ArmatimonadotaOTU12like
iron_aquisition-siderophore_synthesis	Ga0308408_10018376	Sid_PchI_pyochelin_biosynthesis_Pseudomonas_aeruginosa_PA4222_180623	70.2	24	29933	0	0	0	putative ABC transport system ATP-binding protein	KO:K02003	MSe3	MSe3	MSe3_5	Armatimonadota-sp-003	ArmatimonadotaOTU12like
iron_aquisition-siderophore_synthesis	Ga0308409_10018256	Sid_PchI_pyochelin_biosynthesis_Pseudomonas_aeruginosa_PA4222_180623	70.2	24	29934	0	0	0	putative ABC transport system ATP-binding protein	KO:K02003	MSe4	MSe4	MSe4_6	Armatimonadota-sp-003	ArmatimonadotaOTU12like
iron_aquisition-siderophore_synthesis	Ga0308411_100011034	Sid_PchI_pyochelin_biosynthesis_Pseudomonas_aeruginosa_PA4222_180623	70.2	24	29936	0	0	0	putative ABC transport system ATP-binding protein	KO:K02003	OST2bottomlayer	OST2bottomlayer	OST2bottomlayer_67	Armatimonadota-sp-003	ArmatimonadotaOTU12like
iron_aquisition-siderophore_synthesis	Ga0308412_100011624	Sid_PchI_pyochelin_biosynthesis_Pseudomonas_aeruginosa_PA4222_180623	70.2	24	29937	0	0	0	putative ABC transport system ATP-binding protein	KO:K02003	OSTbottomlayer	OSTbottomlayer	OSTbottomlayer_40	Armatimonadota-sp-003	ArmatimonadotaOTU12like
iron_aquisition-siderophore_synthesis	Ga0308413_001498_2326_2985	Sid_PchI_pyochelin_biosynthesis_Pseudomonas_aeruginosa_PA4222_180623	70.2	24	29938	0	0	0	putative ABC transport system ATP-binding protein	KO:K02003	t10cd	t10cd	t10cd_41	Armatimonadota-sp-003	ArmatimonadotaOTU12like
iron_aquisition-siderophore_synthesis	Ga0308414_10218902	Sid_PchI_pyochelin_biosynthesis_Pseudomonas_aeruginosa_PA4222_180623	70.2	24	29939	0	0	0	putative ABC transport system ATP-binding protein	KO:K02003	OS50	OS50	OS50_26	Armatimonadota-sp-003	ArmatimonadotaOTU12like
iron_aquisition-siderophore_synthesis	Ga0308415_10078082	Sid_PchI_pyochelin_biosynthesis_Pseudomonas_aeruginosa_PA4222_180623	70.2	24	29940	0	0	0	putative ABC transport system ATP-binding protein	KO:K02003	OS55	OS55	OS55_28	Armatimonadota-sp-003	ArmatimonadotaOTU12like
iron_aquisition-siderophore_synthesis	Ga0308416_10050414	Sid_PchI_pyochelin_biosynthesis_Pseudomonas_aeruginosa_PA4222_180623	70.2	24	29941	0	0	0	putative ABC transport system ATP-binding protein	KO:K02003	OS60	OS60	OS60_15	Armatimonadota-sp-003	ArmatimonadotaOTU12like
iron_aquisition-siderophore_synthesis	Ga0308417_10037116	Sid_PchI_pyochelin_biosynthesis_Pseudomonas_aeruginosa_PA4222_180623	70.2	24	29942	0	0	0	putative ABC transport system ATP-binding protein	KO:K02003	OS65	OS65	OS65_32	Armatimonadota-sp-003	ArmatimonadotaOTU12like
iron_aquisition-siderophore_synthesis	Ga0308418_10007458	Sid_PchI_pyochelin_biosynthesis_Pseudomonas_aeruginosa_PA4222_180623	70.2	24	29943	0	0	0	putative ABC transport system ATP-binding protein	KO:K02003	R4cd	R4cd	R4cd_15	Armatimonadota-sp-003	ArmatimonadotaOTU12like
iron_aquisition-siderophore_synthesis	Ga0308419_100073915	Sid_PchI_pyochelin_biosynthesis_Pseudomonas_aeruginosa_PA4222_180623	70.2	24	29944	0	0	0	putative ABC transport system ATP-binding protein	KO:K02003	MS50	MS50	MS50_43	Armatimonadota-sp-003	ArmatimonadotaOTU12like
iron_aquisition-siderophore_synthesis	Ga0308420_10102142	Sid_PchI_pyochelin_biosynthesis_Pseudomonas_aeruginosa_PA4222_180623	70.2	24	29945	0	0	0	putative ABC transport system ATP-binding protein	KO:K02003	MS55	MS55	MS55_42	Armatimonadota-sp-003	ArmatimonadotaOTU12like
iron_aquisition-siderophore_synthesis	Ga0308421_10006726	Sid_PchI_pyochelin_biosynthesis_Pseudomonas_aeruginosa_PA4222_180623	70.2	24	29946	0	0	0	putative ABC transport system ATP-binding protein	KO:K02003	MS60	MS60	MS60_13	Armatimonadota-sp-003	ArmatimonadotaOTU12like
iron_aquisition-iron_transport	Ga0308412_100173413	Iron_uptake_YfeB_Chelated_iron_transport_system_membrane_protein_Q56953_Yersinia_pestis_180610	52.9	50.9	30168	0	0	0	ABC-2 type transport system ATP-binding protein	KO:K01990	OSTbottomlayer	OSTbottomlayer	OSTbottomlayer_40	Armatimonadota-sp-003	ArmatimonadotaOTU12like
iron_aquisition-iron_transport	Ga0308417_100101116	Iron_uptake_YfeB_Chelated_iron_transport_system_membrane_protein_Q56953_Yersinia_pestis_180610	52.9	50.9	30172	0	0	0	ABC-2 type transport system ATP-binding protein	KO:K01990	OS65	OS65	OS65_32	Armatimonadota-sp-003	ArmatimonadotaOTU12like
iron_aquisition-siderophore_transport	Ga0308418_100007039	Sid_FpvD_ATPase_PA2408_Paeruginosa_PAO1_180602	54.2	40	30190	0	0	0	excinuclease ABC subunit A	KO:K03701	R4cd	R4cd	R4cd_1	Armatimonadota-sp-002	ArmatimonadotaOTU3like
iron_aquisition-siderophore_transport	Ga0308395_10041694	Sid_FpvD_ATPase_PA2408_Paeruginosa_PAO1_180602	54.6	40	30239	0	0	0	excinuclease ABC subunit A	KO:K03701	P4	P4	P4_30	Armatimonadota-sp-002	ArmatimonadotaOTU3like
iron_aquisition-siderophore_transport	Ga0308310_10061991	Sid_PvdT_Pyoverdine_export_Paeruginosa_PA2390_180623	178.1	175	30399	0	0	0	lipoprotein-releasing system ATP-binding protein	KO:K09810	MS65	MS65	MS65_4	Armatimonadota-sp-003	ArmatimonadotaOTU12like
iron_aquisition-siderophore_transport	Ga0308389_10024218	Sid_PvdT_Pyoverdine_export_Paeruginosa_PA2390_180623	178.1	175	30400	0	0	0	lipoprotein-releasing system ATP-binding protein	KO:K09810	148	sample148	148_34	Armatimonadota-sp-003	ArmatimonadotaOTU12like
iron_aquisition-siderophore_transport	Ga0308390_100032928	Sid_PvdT_Pyoverdine_export_Paeruginosa_PA2390_180623	178.1	175	30401	0	0	0	lipoprotein-releasing system ATP-binding protein	KO:K09810	149	sample149	149_2	Armatimonadota-sp-003	ArmatimonadotaOTU12like
iron_aquisition-siderophore_transport	Ga0308391_10049811	Sid_PvdT_Pyoverdine_export_Paeruginosa_PA2390_180623	178.1	175	30402	0	0	0	lipoprotein-releasing system ATP-binding protein	KO:K09810	t1	t1	t1_7	Armatimonadota-sp-003	ArmatimonadotaOTU12like
iron_aquisition-siderophore_transport	Ga0308392_10010068	Sid_PvdT_Pyoverdine_export_Paeruginosa_PA2390_180623	178.1	175	30403	0	0	0	lipoprotein-releasing system ATP-binding protein	KO:K09810	m2	m2	m2_28	Armatimonadota-sp-003	ArmatimonadotaOTU12like
iron_aquisition-siderophore_transport	Ga0308393_100035111	Sid_PvdT_Pyoverdine_export_Paeruginosa_PA2390_180623	178.1	175	30404	0	0	0	lipoprotein-releasing system ATP-binding protein	KO:K09810	ee2	ee2	ee2_18	Armatimonadota-sp-003	ArmatimonadotaOTU12like
iron_aquisition-siderophore_transport	Ga0308394_10018398	Sid_PvdT_Pyoverdine_export_Paeruginosa_PA2390_180623	178.1	175	30405	0	0	0	lipoprotein-releasing system ATP-binding protein	KO:K09810	me2	me2	me2_8	Armatimonadota-sp-003	ArmatimonadotaOTU12like
iron_aquisition-siderophore_transport	Ga0308395_10109691	Sid_PvdT_Pyoverdine_export_Paeruginosa_PA2390_180623	178.1	175	30406	0	0	0	lipoprotein-releasing system ATP-binding protein	KO:K09810	P4	P4	P4_16	Armatimonadota-sp-003	ArmatimonadotaOTU12like
iron_aquisition-siderophore_transport	Ga0308396_10015444	Sid_PvdT_Pyoverdine_export_Paeruginosa_PA2390_180623	178.1	175	30407	0	0	0	lipoprotein-releasing system ATP-binding protein	KO:K09810	Pe2	Pe2	Pe2_16	Armatimonadota-sp-003	ArmatimonadotaOTU12like
iron_aquisition-siderophore_transport	Ga0308397_10056671	Sid_PvdT_Pyoverdine_export_Paeruginosa_PA2390_180623	178.1	175	30408	0	0	0	lipoprotein-releasing system ATP-binding protein	KO:K09810	T8	T8	T8_23	Armatimonadota-sp-003	ArmatimonadotaOTU12like
iron_aquisition-siderophore_transport	Ga0308398_10058914	Sid_PvdT_Pyoverdine_export_Paeruginosa_PA2390_180623	178.1	175	30409	0	0	0	lipoprotein-releasing system ATP-binding protein	KO:K09810	T9	T9	T9_28	Armatimonadota-sp-003	ArmatimonadotaOTU12like
iron_aquisition-siderophore_transport	Ga0308400_10041094	Sid_PvdT_Pyoverdine_export_Paeruginosa_PA2390_180623	178.1	175	30410	0	0	0	lipoprotein-releasing system ATP-binding protein	KO:K09810	OS1265	OS1265	OS1265_7	Armatimonadota-sp-003	ArmatimonadotaOTU12like
iron_aquisition-siderophore_transport	Ga0308401_10017573	Sid_PvdT_Pyoverdine_export_Paeruginosa_PA2390_180623	178.1	175	30411	0	0	0	lipoprotein-releasing system ATP-binding protein	KO:K09810	OSM1	OSM1	OSM1_3	Armatimonadota-sp-003	ArmatimonadotaOTU12like
iron_aquisition-siderophore_transport	Ga0308402_10026824	Sid_PvdT_Pyoverdine_export_Paeruginosa_PA2390_180623	178.1	175	30412	0	0	0	lipoprotein-releasing system ATP-binding protein	KO:K09810	OSM2	OSM2	OSM2_2	Armatimonadota-sp-003	ArmatimonadotaOTU12like
iron_aquisition-siderophore_transport	Ga0308404_10010754	Sid_PvdT_Pyoverdine_export_Paeruginosa_PA2390_180623	178.1	175	30413	0	0	0	lipoprotein-releasing system ATP-binding protein	KO:K09810	OSM4	OSM4	OSM4_10	Armatimonadota-sp-003	ArmatimonadotaOTU12like
iron_aquisition-siderophore_transport	Ga0308405_100038019	Sid_PvdT_Pyoverdine_export_Paeruginosa_PA2390_180623	178.1	175	30414	0	0	0	lipoprotein-releasing system ATP-binding protein	KO:K09810	MS13	MS13	MS13_14	Armatimonadota-sp-003	ArmatimonadotaOTU12like
iron_aquisition-siderophore_transport	Ga0308406_100053712	Sid_PvdT_Pyoverdine_export_Paeruginosa_PA2390_180623	178.1	175	30415	0	0	0	lipoprotein-releasing system ATP-binding protein	KO:K09810	MSe1	MSe1	MSe1_4	Armatimonadota-sp-003	ArmatimonadotaOTU12like
iron_aquisition-siderophore_transport	Ga0308407_10044191	Sid_PvdT_Pyoverdine_export_Paeruginosa_PA2390_180623	178.1	175	30416	0	0	0	lipoprotein-releasing system ATP-binding protein	KO:K09810	MSe2	MSe2	MSe2_10	Armatimonadota-sp-003	ArmatimonadotaOTU12like
iron_aquisition-siderophore_transport	Ga0308408_10049781	Sid_PvdT_Pyoverdine_export_Paeruginosa_PA2390_180623	178.1	175	30417	0	0	0	lipoprotein-releasing system ATP-binding protein	KO:K09810	MSe3	MSe3	MSe3_5	Armatimonadota-sp-003	ArmatimonadotaOTU12like
iron_aquisition-siderophore_transport	Ga0308409_10050541	Sid_PvdT_Pyoverdine_export_Paeruginosa_PA2390_180623	178.1	175	30418	0	0	0	lipoprotein-releasing system ATP-binding protein	KO:K09810	MSe4	MSe4	MSe4_6	Armatimonadota-sp-003	ArmatimonadotaOTU12like
iron_aquisition-siderophore_transport	Ga0308411_100129311	Sid_PvdT_Pyoverdine_export_Paeruginosa_PA2390_180623	178.1	175	30420	0	0	0	lipoprotein-releasing system ATP-binding protein	KO:K09810	OST2bottomlayer	OST2bottomlayer	OST2bottomlayer_67	Armatimonadota-sp-003	ArmatimonadotaOTU12like
iron_aquisition-siderophore_transport	Ga0308412_10011634	Sid_PvdT_Pyoverdine_export_Paeruginosa_PA2390_180623	178.1	175	30421	0	0	0	lipoprotein-releasing system ATP-binding protein	KO:K09810	OSTbottomlayer	OSTbottomlayer	OSTbottomlayer_40	Armatimonadota-sp-003	ArmatimonadotaOTU12like
iron_aquisition-siderophore_transport	Ga0308413_007251_103_828	Sid_PvdT_Pyoverdine_export_Paeruginosa_PA2390_180623	178.1	175	30422	0	0	0	ABC-type lipoprotein export system ATPase subunit	COG1136	t10cd	t10cd	t10cd_41	Armatimonadota-sp-003	ArmatimonadotaOTU12like
iron_aquisition-siderophore_transport	Ga0308416_10031843	Sid_PvdT_Pyoverdine_export_Paeruginosa_PA2390_180623	178.1	175	30423	0	0	0	lipoprotein-releasing system ATP-binding protein	KO:K09810	OS60	OS60	OS60_15	Armatimonadota-sp-003	ArmatimonadotaOTU12like
iron_aquisition-siderophore_transport	Ga0308417_10110451	Sid_PvdT_Pyoverdine_export_Paeruginosa_PA2390_180623	178.1	175	30424	0	0	0	lipoprotein-releasing system ATP-binding protein	KO:K09810	OS65	OS65	OS65_32	Armatimonadota-sp-003	ArmatimonadotaOTU12like
iron_aquisition-siderophore_transport	Ga0308418_10008944	Sid_PvdT_Pyoverdine_export_Paeruginosa_PA2390_180623	178.1	175	30425	0	0	0	lipoprotein-releasing system ATP-binding protein	KO:K09810	R4cd	R4cd	R4cd_15	Armatimonadota-sp-003	ArmatimonadotaOTU12like
iron_aquisition-siderophore_transport	Ga0308419_10107504	Sid_PvdT_Pyoverdine_export_Paeruginosa_PA2390_180623	178.1	175	30426	0	0	0	lipoprotein-releasing system ATP-binding protein	KO:K09810	MS50	MS50	MS50_43	Armatimonadota-sp-003	ArmatimonadotaOTU12like
iron_aquisition-siderophore_transport	Ga0308421_10061131	Sid_PvdT_Pyoverdine_export_Paeruginosa_PA2390_180623	178.1	175	30427	0	0	0	lipoprotein-releasing system ATP-binding protein	KO:K09810	MS60	MS60	MS60_13	Armatimonadota-sp-003	ArmatimonadotaOTU12like
iron_aquisition-iron_transport	Ga0308391_10038782	Iron_uptake_YfeB_Chelated_iron_transport_system_membrane_protein_Q56953_Yersinia_pestis_180610	52.5	50.9	30577	0	0	0	ABC-2 type transport system ATP-binding protein	KO:K01990	t1	t1	t1_22	Armatimonadota-sp-002	ArmatimonadotaOTU3like
iron_aquisition-iron_transport	Ga0308399_10037812	Iron_uptake_YfeB_Chelated_iron_transport_system_membrane_protein_Q56953_Yersinia_pestis_180610	52.5	50.9	30578	0	0	0	ABC-2 type transport system ATP-binding protein	KO:K01990	OS1260	OS1260	OS1260_20	Armatimonadota-sp-002	ArmatimonadotaOTU3like
iron_aquisition-iron_transport	Ga0308407_10021071	Iron_uptake_YfeB_Chelated_iron_transport_system_membrane_protein_Q56953_Yersinia_pestis_180610	52.3	50.9	30709	0	0	0	putative ABC transport system ATP-binding protein	KO:K02003	MSe2	MSe2	MSe2_18	Armatimonadota-sp-002	ArmatimonadotaOTU3like
iron_aquisition-iron_transport	Ga0308395_10012456	Iron_uptake_YfeB_Chelated_iron_transport_system_membrane_protein_Q56953_Yersinia_pestis_180610	52.3	50.9	30804	0	0	0	ABC-2 type transport system ATP-binding protein	KO:K01990	P4	P4	P4_16	Armatimonadota-sp-003	ArmatimonadotaOTU12like
iron_aquisition-siderophore_transport	Ga0308421_100033630	Sid_FpvD_ATPase_PA2408_Paeruginosa_PAO1_180602	53.6	40	31021	0	0	0	excinuclease ABC subunit A	KO:K03701	MS60	MS60	MS60_15	Armatimonadota-sp-002	ArmatimonadotaOTU3like
iron_aquisition-iron_transport	Ga0308405_10102255	Iron_uptake_YfeB_Chelated_iron_transport_system_membrane_protein_Q56953_Yersinia_pestis_180610	51.6	50.9	31407	0	0	0	ABC-2 type transport system ATP-binding protein	KO:K01990	MS13	MS13	MS13_13	Armatimonadota-sp-002	ArmatimonadotaOTU3like
iron_aquisition-iron_transport	Ga0308409_10044562	Iron_uptake_YfeB_Chelated_iron_transport_system_membrane_protein_Q56953_Yersinia_pestis_180610	51.6	50.9	31428	0	0	0	ABC-2 type transport system ATP-binding protein	KO:K01990	MSe4	MSe4	MSe4_15	Armatimonadota-sp-002	ArmatimonadotaOTU3like
iron_aquisition-siderophore_transport	Ga0308404_10004383	Sid_FpvD_ATPase_PA2408_Paeruginosa_PAO1_180602	62.2	40	31446	0	0	0	ABC-2 type transport system ATP-binding protein	KO:K01990	OSM4	OSM4	OSM4_10	Armatimonadota-sp-003	ArmatimonadotaOTU12like
iron_aquisition-iron_transport	Ga0308415_10062385	Iron_uptake_YfeB_Chelated_iron_transport_system_membrane_protein_Q56953_Yersinia_pestis_180610	51.5	50.9	31457	0	0	0	NitT/TauT family transport system ATP-binding protein	KO:K02049	OS55	OS55	OS55_28	Armatimonadota-sp-003	ArmatimonadotaOTU12like
iron_aquisition-iron_transport	Ga0308399_10073574	Iron_uptake_YfeB_Chelated_iron_transport_system_membrane_protein_Q56953_Yersinia_pestis_180610	51.5	50.9	31458	0	0	0	simple sugar transport system ATP-binding protein	KO:K02056	OS1260	OS1260	OS1260_24	Armatimonadota-sp-003	ArmatimonadotaOTU12like
iron_aquisition-iron_transport	Ga0308408_100110913	Iron_uptake_YfeB_Chelated_iron_transport_system_membrane_protein_Q56953_Yersinia_pestis_180610	51.5	50.9	31471	0	0	0	ABC-2 type transport system ATP-binding protein	KO:K01990	MSe3	MSe3	MSe3_5	Armatimonadota-sp-003	ArmatimonadotaOTU12like
iron_aquisition-iron_transport	Ga0308409_100024816	Iron_uptake_YfeB_Chelated_iron_transport_system_membrane_protein_Q56953_Yersinia_pestis_180610	51.5	50.9	31477	0	0	0	ABC-2 type transport system ATP-binding protein	KO:K01990	MSe4	MSe4	MSe4_6	Armatimonadota-sp-003	ArmatimonadotaOTU12like
iron_aquisition-iron_transport	Ga0308418_100114610	Iron_uptake_YfeB_Chelated_iron_transport_system_membrane_protein_Q56953_Yersinia_pestis_180610	51.5	50.9	31478	0	0	0	ABC-2 type transport system ATP-binding protein	KO:K01990	R4cd	R4cd	R4cd_1	Armatimonadota-sp-002	ArmatimonadotaOTU3like
iron_aquisition-iron_transport	Ga0308389_100197713	Iron_uptake_YfeB_Chelated_iron_transport_system_membrane_protein_Q56953_Yersinia_pestis_180610	51	50.9	31870	0	0	0	ABC-2 type transport system ATP-binding protein	KO:K01990	148	sample148	148_34	Armatimonadota-sp-003	ArmatimonadotaOTU12like
iron_aquisition-iron_transport	Ga0308418_10010761	Iron_uptake_YfeB_Chelated_iron_transport_system_membrane_protein_Q56953_Yersinia_pestis_180610	51	50.9	31937	0	0	0	ABC-2 type transport system ATP-binding protein	KO:K01990	R4cd	R4cd	R4cd_15	Armatimonadota-sp-003	ArmatimonadotaOTU12like
iron_aquisition-siderophore_transport	Ga0308403_10043531	Sid_FpvD_ATPase_PA2408_Paeruginosa_PAO1_180602	53.5	40	32025	0	0	0	excinuclease ABC subunit A	KO:K03701	OSM3	OSM3	OSM3_2	Armatimonadota-sp-002	ArmatimonadotaOTU3like
iron_aquisition-siderophore_synthesis	Ga0308394_10071252	Sid_PchH_pyochelin_biosynthesis_Pseudomonas_aeruginosa_PA4223_180623	185.7	24	32202	0	0	0	subfamily B ATP-binding cassette protein MsbA	KO:K11085	me2	me2	me2_12	Armatimonadota-sp-002	ArmatimonadotaOTU3like
iron_aquisition-iron_transport	Ga0308393_100017913	Iron_uptake_YfeB_Chelated_iron_transport_system_membrane_protein_Q56953_Yersinia_pestis_180610	50.5	50.9	32307	0	0	0	ABC-2 type transport system ATP-binding protein	KO:K01990	ee2	ee2	ee2_18	Armatimonadota-sp-003	ArmatimonadotaOTU12like
iron_aquisition-iron_transport	Ga0308396_10012951	Iron_uptake_YfeB_Chelated_iron_transport_system_membrane_protein_Q56953_Yersinia_pestis_180610	50.5	50.9	32341	0	0	0	ABC-2 type transport system ATP-binding protein	KO:K01990	Pe2	Pe2	Pe2_16	Armatimonadota-sp-003	ArmatimonadotaOTU12like
iron_aquisition-iron_transport	Ga0308397_100141013	Iron_uptake_YfeB_Chelated_iron_transport_system_membrane_protein_Q56953_Yersinia_pestis_180610	50.4	50.9	32353	0	0	0	ABC-2 type transport system ATP-binding protein	KO:K01990	T8	T8	T8_23	Armatimonadota-sp-003	ArmatimonadotaOTU12like
iron_aquisition-siderophore_synthesis	Ga0308404_10038981	Sid_PchI_pyochelin_biosynthesis_Pseudomonas_aeruginosa_PA4222_180623	171.1	24	32698	0	0	0	ATP-binding cassette subfamily B protein	KO:K06147	OSM4	OSM4	OSM4_2	Armatimonadota-sp-002	ArmatimonadotaOTU3like
iron_aquisition-siderophore_synthesis	Ga0308405_10029121	Sid_PchI_pyochelin_biosynthesis_Pseudomonas_aeruginosa_PA4222_180623	171.1	24	32699	0	0	0	ATP-binding cassette subfamily B protein	KO:K06147	MS13	MS13	MS13_13	Armatimonadota-sp-002	ArmatimonadotaOTU3like
iron_aquisition-iron_transport	Ga0308408_10032746	PF02421-FeoB_N	199.5	120.4	32798	0	0	0	ferrous iron transport protein B	KO:K04759	MSe3	MSe3	MSe3_5	Armatimonadota-sp-003	ArmatimonadotaOTU12like
iron_aquisition-iron_transport	Ga0308398_10037576	PF02421-FeoB_N	199.8	120.4	32806	0	0	0	ferrous iron transport protein B	KO:K04759	T9	T9	T9_28	Armatimonadota-sp-003	ArmatimonadotaOTU12like
iron_aquisition-iron_transport	Ga0308400_10065961	PF07670_sub-FeoB_gate	38.9	28	32822	0	0	0	Fe2+ transport system protein B	COG0370	OS1265	OS1265	OS1265_25	Armatimonadota-sp-002	ArmatimonadotaOTU3like
iron_aquisition-iron_transport	Ga0308404_10055704	PF07670_sub-FeoB_gate	38.9	28	32823	0	0	0	Fe2+ transport system protein B	COG0370	OSM4	OSM4	OSM4_2	Armatimonadota-sp-002	ArmatimonadotaOTU3like
iron_aquisition-iron_transport	Ga0308399_10073481	PF07670_sub-FeoB_gate	38.4	28	32829	0	0	0	Fe2+ transport system protein B	COG0370	OS1260	OS1260	OS1260_20	Armatimonadota-sp-002	ArmatimonadotaOTU3like
iron_aquisition-iron_transport	Ga0308402_10054331	PF07670_sub-FeoB_gate	38.4	28	32830	0	0	0	Fe2+ transport system protein B	COG0370	OSM2	OSM2	OSM2_1	Armatimonadota-sp-002	ArmatimonadotaOTU3like
iron_aquisition-iron_transport	Ga0308415_10087187	PF07670-FeoB_gate_nucleoside_recognition	55.7	52	32841	0	0	0	ferrous iron transport protein B	KO:K04759	OS55	OS55	OS55_28	Armatimonadota-sp-003	ArmatimonadotaOTU12like
iron_aquisition-iron_transport	Ga0308405_10086094	PF07670_sub-FeoB_gate	35	28	32844	0	0	0	Fe2+ transport system protein B	COG0370	MS13	MS13	MS13_13	Armatimonadota-sp-002	ArmatimonadotaOTU3like
iron_aquisition-iron_transport	Ga0308407_10061554	PF07670_sub-FeoB_gate	35	28	32845	0	0	0	Fe2+ transport system protein B	COG0370	MSe2	MSe2	MSe2_18	Armatimonadota-sp-002	ArmatimonadotaOTU3like
iron_aquisition-iron_transport	Ga0308408_10075501	PF07670_sub-FeoB_gate	35	28	32846	0	0	0	Fe2+ transport system protein B	COG0370	MSe3	MSe3	MSe3_8	Armatimonadota-sp-002	ArmatimonadotaOTU3like
iron_aquisition-iron_transport	Ga0308409_10077402	PF07670_sub-FeoB_gate	35	28	32847	0	0	0	Fe2+ transport system protein B	COG0370	MSe4	MSe4	MSe4_15	Armatimonadota-sp-002	ArmatimonadotaOTU3like
iron_aquisition-iron_transport	Ga0308421_100066222	PF07670_sub-FeoB_gate	35	28	32849	0	0	0	Fe2+ transport system protein B	COG0370	MS60	MS60	MS60_15	Armatimonadota-sp-002	ArmatimonadotaOTU3like
iron_aquisition-iron_transport	Ga0308395_10084402	PF07670-FeoB_gate_nucleoside_recognition	56.1	52	32853	0	0	0	Fe2+ transport system protein B	COG0370	P4	P4	P4_30	Armatimonadota-sp-002	ArmatimonadotaOTU3like
iron_aquisition-iron_transport	Ga0308391_10009755	zip	237.9	25	33991	0	0	0	ZIP family zinc transporter	KO:K07238	t1	t1	t1_22	Armatimonadota-sp-002	ArmatimonadotaOTU3like
iron_aquisition-iron_transport	Ga0308394_10014679	zip	237.9	25	33994	0	0	0	ZIP family zinc transporter	KO:K07238	me2	me2	me2_12	Armatimonadota-sp-002	ArmatimonadotaOTU3like
iron_aquisition-iron_transport	Ga0308400_10009479	zip	237.9	25	33995	0	0	0	ZIP family zinc transporter	KO:K07238	OS1265	OS1265	OS1265_25	Armatimonadota-sp-002	ArmatimonadotaOTU3like
iron_aquisition-iron_transport	Ga0308402_10013512	zip	237.9	25	33997	0	0	0	ZIP family zinc transporter	KO:K07238	OSM2	OSM2	OSM2_1	Armatimonadota-sp-002	ArmatimonadotaOTU3like
iron_aquisition-iron_transport	Ga0308405_10011435	zip	237.9	25	33998	0	0	0	ZIP family zinc transporter	KO:K07238	MS13	MS13	MS13_13	Armatimonadota-sp-002	ArmatimonadotaOTU3like
iron_aquisition-iron_transport	Ga0308407_10011105	zip	237.9	25	34000	0	0	0	ZIP family zinc transporter	KO:K07238	MSe2	MSe2	MSe2_18	Armatimonadota-sp-002	ArmatimonadotaOTU3like
iron_aquisition-iron_transport	Ga0308408_10030405	zip	237.9	25	34001	0	0	0	ZIP family zinc transporter	KO:K07238	MSe3	MSe3	MSe3_8	Armatimonadota-sp-002	ArmatimonadotaOTU3like
iron_aquisition-iron_transport	Ga0308420_10113972	zip	237.9	25	34004	0	0	0	ZIP family zinc transporter	KO:K07238	MS55	MS55	MS55_51	Armatimonadota-sp-002	ArmatimonadotaOTU3like
iron_aquisition-iron_transport	Ga0308421_10002219	zip	237.9	25	34005	0	0	0	ZIP family zinc transporter	KO:K07238	MS60	MS60	MS60_15	Armatimonadota-sp-002	ArmatimonadotaOTU3like
iron_aquisition-iron_transport	Ga0308405_10118242	zip	235.5	25	34008	0	0	0	ZIP family zinc transporter	KO:K07238	MS13	MS13	MS13_13	Armatimonadota-sp-002	ArmatimonadotaOTU3like
iron_aquisition-iron_transport	Ga0308405_10091014	zip	235.2	25	34011	0	0	0	ZIP family zinc transporter	KO:K07238	MS13	MS13	MS13_13	Armatimonadota-sp-002	ArmatimonadotaOTU3like
iron_aquisition-iron_transport	Ga0308391_10023514	zip	235.1	25	34012	0	0	0	ZIP family zinc transporter	KO:K07238	t1	t1	t1_22	Armatimonadota-sp-002	ArmatimonadotaOTU3like
iron_aquisition-iron_transport	Ga0308399_10053014	zip	235.1	25	34013	0	0	0	ZIP family zinc transporter	KO:K07238	OS1260	OS1260	OS1260_20	Armatimonadota-sp-002	ArmatimonadotaOTU3like
iron_aquisition-iron_transport	Ga0308408_10060634	zip	235.1	25	34015	0	0	0	ZIP family zinc transporter	KO:K07238	MSe3	MSe3	MSe3_8	Armatimonadota-sp-002	ArmatimonadotaOTU3like
iron_aquisition-iron_transport	Ga0308421_10099694	zip	234.9	25	34017	0	0	0	ZIP family zinc transporter	KO:K07238	MS60	MS60	MS60_15	Armatimonadota-sp-002	ArmatimonadotaOTU3like
iron_aquisition-iron_transport	Ga0308395_10065254	zip	234.8	25	34018	0	0	0	ZIP family zinc transporter	KO:K07238	P4	P4	P4_30	Armatimonadota-sp-002	ArmatimonadotaOTU3like
iron_aquisition-iron_transport	Ga0308409_10031045	zip	234.8	25	34021	0	0	0	ZIP family zinc transporter	KO:K07238	MSe4	MSe4	MSe4_15	Armatimonadota-sp-002	ArmatimonadotaOTU3like
iron_aquisition-iron_transport	Ga0308407_10090442	zip	234.7	25	34022	0	0	0	ZIP family zinc transporter	KO:K07238	MSe2	MSe2	MSe2_18	Armatimonadota-sp-002	ArmatimonadotaOTU3like
iron_aquisition-iron_transport	Ga0308394_10031944	zip	234.6	25	34032	0	0	0	ZIP family zinc transporter	KO:K07238	me2	me2	me2_12	Armatimonadota-sp-002	ArmatimonadotaOTU3like
iron_aquisition-iron_transport	Ga0308418_100027719	zip	234.4	25	34034	0	0	0	ZIP family zinc transporter	KO:K07238	R4cd	R4cd	R4cd_1	Armatimonadota-sp-002	ArmatimonadotaOTU3like
iron_aquisition-iron_transport	Ga0308391_10057031	zip	215.1	25	34159	0	0	0	ZIP family zinc transporter	KO:K07238	t1	t1	t1_22	Armatimonadota-sp-002	ArmatimonadotaOTU3like
iron_aquisition-iron_transport	Ga0308404_10047754	zip	105.4	25	34265	0	0	0	ZIP family zinc transporter	KO:K07238	OSM4	OSM4	OSM4_2	Armatimonadota-sp-002	ArmatimonadotaOTU3like
iron_aquisition-iron_transport	Ga0308395_10098045	zip	89.9	25	34298	0	0	0	ZIP family zinc transporter	KO:K07238	P4	P4	P4_30	Armatimonadota-sp-002	ArmatimonadotaOTU3like
iron_aquisition-iron_transport	Ga0308310_100068013	PF02421-FeoB_N	191.4	120.4	35099	0	0	0	ferrous iron transport protein B	KO:K04759	MS65	MS65	MS65_4	Armatimonadota-sp-003	ArmatimonadotaOTU12like
iron_aquisition-iron_transport	Ga0308389_10008717	PF02421-FeoB_N	191.4	120.4	35100	0	0	0	ferrous iron transport protein B	KO:K04759	148	sample148	148_34	Armatimonadota-sp-003	ArmatimonadotaOTU12like
iron_aquisition-iron_transport	Ga0308390_100172912	PF02421-FeoB_N	191.4	120.4	35101	0	0	0	ferrous iron transport protein B	KO:K04759	149	sample149	149_2	Armatimonadota-sp-003	ArmatimonadotaOTU12like
iron_aquisition-iron_transport	Ga0308391_10015323	PF02421-FeoB_N	191.4	120.4	35102	0	0	0	ferrous iron transport protein B	KO:K04759	t1	t1	t1_7	Armatimonadota-sp-003	ArmatimonadotaOTU12like
iron_aquisition-iron_transport	Ga0308392_10017867	PF02421-FeoB_N	191.4	120.4	35103	0	0	0	ferrous iron transport protein B	KO:K04759	m2	m2	m2_28	Armatimonadota-sp-003	ArmatimonadotaOTU12like
iron_aquisition-iron_transport	Ga0308393_100055811	PF02421-FeoB_N	191.4	120.4	35104	0	0	0	ferrous iron transport protein B	KO:K04759	ee2	ee2	ee2_18	Armatimonadota-sp-003	ArmatimonadotaOTU12like
iron_aquisition-iron_transport	Ga0308394_100076013	PF02421-FeoB_N	191.4	120.4	35105	0	0	0	ferrous iron transport protein B	KO:K04759	me2	me2	me2_8	Armatimonadota-sp-003	ArmatimonadotaOTU12like
iron_aquisition-iron_transport	Ga0308395_10009607	PF02421-FeoB_N	191.4	120.4	35106	0	0	0	ferrous iron transport protein B	KO:K04759	P4	P4	P4_16	Armatimonadota-sp-003	ArmatimonadotaOTU12like
iron_aquisition-iron_transport	Ga0308396_100066313	PF02421-FeoB_N	191.4	120.4	35107	0	0	0	ferrous iron transport protein B	KO:K04759	Pe2	Pe2	Pe2_16	Armatimonadota-sp-003	ArmatimonadotaOTU12like
iron_aquisition-iron_transport	Ga0308397_100007113	PF02421-FeoB_N	191.4	120.4	35108	0	0	0	ferrous iron transport protein B	KO:K04759	T8	T8	T8_23	Armatimonadota-sp-003	ArmatimonadotaOTU12like
iron_aquisition-iron_transport	Ga0308398_100002595	PF02421-FeoB_N	191.4	120.4	35109	0	0	0	ferrous iron transport protein B	KO:K04759	T9	T9	T9_28	Armatimonadota-sp-003	ArmatimonadotaOTU12like
iron_aquisition-iron_transport	Ga0308399_100047512	PF02421-FeoB_N	191.4	120.4	35110	0	0	0	ferrous iron transport protein B	KO:K04759	OS1260	OS1260	OS1260_24	Armatimonadota-sp-003	ArmatimonadotaOTU12like
iron_aquisition-iron_transport	Ga0308400_10013185	PF02421-FeoB_N	191.4	120.4	35111	0	0	0	ferrous iron transport protein B	KO:K04759	OS1265	OS1265	OS1265_7	Armatimonadota-sp-003	ArmatimonadotaOTU12like
iron_aquisition-iron_transport	Ga0308401_10026135	PF02421-FeoB_N	191.4	120.4	35112	0	0	0	ferrous iron transport protein B	KO:K04759	OSM1	OSM1	OSM1_3	Armatimonadota-sp-003	ArmatimonadotaOTU12like
iron_aquisition-iron_transport	Ga0308402_10010775	PF02421-FeoB_N	191.4	120.4	35113	0	0	0	ferrous iron transport protein B	KO:K04759	OSM2	OSM2	OSM2_2	Armatimonadota-sp-003	ArmatimonadotaOTU12like
iron_aquisition-iron_transport	Ga0308403_10032025	PF02421-FeoB_N	191.4	120.4	35114	0	0	0	ferrous iron transport protein B	KO:K04759	OSM3	OSM3	OSM3_9	Armatimonadota-sp-003	ArmatimonadotaOTU12like
iron_aquisition-iron_transport	Ga0308404_10004427	PF02421-FeoB_N	191.4	120.4	35115	0	0	0	ferrous iron transport protein B	KO:K04759	OSM4	OSM4	OSM4_10	Armatimonadota-sp-003	ArmatimonadotaOTU12like
iron_aquisition-iron_transport	Ga0308405_100044020	PF02421-FeoB_N	191.4	120.4	35116	0	0	0	ferrous iron transport protein B	KO:K04759	MS13	MS13	MS13_14	Armatimonadota-sp-003	ArmatimonadotaOTU12like
iron_aquisition-iron_transport	Ga0308406_100080112	PF02421-FeoB_N	191.4	120.4	35117	0	0	0	ferrous iron transport protein B	KO:K04759	MSe1	MSe1	MSe1_4	Armatimonadota-sp-003	ArmatimonadotaOTU12like
iron_aquisition-iron_transport	Ga0308407_100068116	PF02421-FeoB_N	191.4	120.4	35118	0	0	0	ferrous iron transport protein B	KO:K04759	MSe2	MSe2	MSe2_10	Armatimonadota-sp-003	ArmatimonadotaOTU12like
iron_aquisition-iron_transport	Ga0308408_100009050	PF02421-FeoB_N	191.4	120.4	35119	0	0	0	ferrous iron transport protein B	KO:K04759	MSe3	MSe3	MSe3_5	Armatimonadota-sp-003	ArmatimonadotaOTU12like
iron_aquisition-iron_transport	Ga0308409_10004797	PF02421-FeoB_N	191.4	120.4	35120	0	0	0	ferrous iron transport protein B	KO:K04759	MSe4	MSe4	MSe4_6	Armatimonadota-sp-003	ArmatimonadotaOTU12like
iron_aquisition-iron_transport	Ga0308411_100019517	PF02421-FeoB_N	191.4	120.4	35122	0	0	0	ferrous iron transport protein B	KO:K04759	OST2bottomlayer	OST2bottomlayer	OST2bottomlayer_67	Armatimonadota-sp-003	ArmatimonadotaOTU12like
iron_aquisition-iron_transport	Ga0308412_100122812	PF02421-FeoB_N	191.4	120.4	35123	0	0	0	ferrous iron transport protein B	KO:K04759	OSTbottomlayer	OSTbottomlayer	OSTbottomlayer_40	Armatimonadota-sp-003	ArmatimonadotaOTU12like
iron_aquisition-iron_transport	Ga0308413_001228_7753_8301	PF02421-FeoB_N	191.4	120.4	35124	0	0	0	ferrous iron transport protein B	KO:K04759	t10cd	t10cd	t10cd_41	Armatimonadota-sp-003	ArmatimonadotaOTU12like
iron_aquisition-iron_transport	Ga0308414_10045865	PF02421-FeoB_N	191.4	120.4	35125	0	0	0	ferrous iron transport protein B	KO:K04759	OS50	OS50	OS50_26	Armatimonadota-sp-003	ArmatimonadotaOTU12like
iron_aquisition-iron_transport	Ga0308416_10027995	PF02421-FeoB_N	191.4	120.4	35126	0	0	0	ferrous iron transport protein B	KO:K04759	OS60	OS60	OS60_15	Armatimonadota-sp-003	ArmatimonadotaOTU12like
iron_aquisition-iron_transport	Ga0308417_10044347	PF02421-FeoB_N	191.4	120.4	35127	0	0	0	ferrous iron transport protein B	KO:K04759	OS65	OS65	OS65_32	Armatimonadota-sp-003	ArmatimonadotaOTU12like
iron_aquisition-iron_transport	Ga0308418_10012497	PF02421-FeoB_N	191.4	120.4	35128	0	0	0	ferrous iron transport protein B	KO:K04759	R4cd	R4cd	R4cd_15	Armatimonadota-sp-003	ArmatimonadotaOTU12like
iron_aquisition-iron_transport	Ga0308419_10002187	PF02421-FeoB_N	191.4	120.4	35129	0	0	0	ferrous iron transport protein B	KO:K04759	MS50	MS50	MS50_43	Armatimonadota-sp-003	ArmatimonadotaOTU12like
iron_aquisition-iron_transport	Ga0308420_10038536	PF02421-FeoB_N	191.4	120.4	35130	0	0	0	ferrous iron transport protein B	KO:K04759	MS55	MS55	MS55_42	Armatimonadota-sp-003	ArmatimonadotaOTU12like
iron_aquisition-iron_transport	Ga0308421_100058213	PF02421-FeoB_N	191.4	120.4	35131	0	0	0	ferrous iron transport protein B	KO:K04759	MS60	MS60	MS60_13	Armatimonadota-sp-003	ArmatimonadotaOTU12like
iron_aquisition-iron_transport	Ga0308418_100005448	PF02421-FeoB_N	191.2	120.4	35132	0	0	0	ferrous iron transport protein B	KO:K04759	R4cd	R4cd	R4cd_1	Armatimonadota-sp-002	ArmatimonadotaOTU3like
iron_aquisition-iron_transport	Ga0308421_10020748	PF02421-FeoB_N	190.9	120.4	35134	0	0	0	ferrous iron transport protein B	KO:K04759	MS60	MS60	MS60_15	Armatimonadota-sp-002	ArmatimonadotaOTU3like
iron_aquisition-siderophore_transport	Ga0308310_10080122	Sid_FpvC_metal_ion_transport_PA2407_Paeruginosa_PAO1_180602	94	18.5	35887	0	0	1	zinc transport system substrate-binding protein	KO:K09815	MS65	MS65	MS65_4	Armatimonadota-sp-003	ArmatimonadotaOTU12like
iron_aquisition-siderophore_transport	Ga0308389_10054806	Sid_FpvC_metal_ion_transport_PA2407_Paeruginosa_PAO1_180602	94	18.5	35888	0	0	1	zinc transport system substrate-binding protein	KO:K09815	148	sample148	148_34	Armatimonadota-sp-003	ArmatimonadotaOTU12like
iron_aquisition-siderophore_transport	Ga0308393_10001912	Sid_FpvC_metal_ion_transport_PA2407_Paeruginosa_PAO1_180602	94	18.5	35889	0	0	1	zinc transport system substrate-binding protein	KO:K09815	ee2	ee2	ee2_18	Armatimonadota-sp-003	ArmatimonadotaOTU12like
iron_aquisition-siderophore_transport	Ga0308396_100044327	Sid_FpvC_metal_ion_transport_PA2407_Paeruginosa_PAO1_180602	94	18.5	35890	0	0	1	zinc transport system substrate-binding protein	KO:K09815	Pe2	Pe2	Pe2_16	Armatimonadota-sp-003	ArmatimonadotaOTU12like
iron_aquisition-siderophore_transport	Ga0308398_100002530	Sid_FpvC_metal_ion_transport_PA2407_Paeruginosa_PAO1_180602	94	18.5	35891	0	0	1	zinc transport system substrate-binding protein	KO:K09815	T9	T9	T9_28	Armatimonadota-sp-003	ArmatimonadotaOTU12like
iron_aquisition-siderophore_transport	Ga0308406_100020729	Sid_FpvC_metal_ion_transport_PA2407_Paeruginosa_PAO1_180602	94	18.5	35892	0	0	1	zinc transport system substrate-binding protein	KO:K09815	MSe1	MSe1	MSe1_4	Armatimonadota-sp-003	ArmatimonadotaOTU12like
iron_aquisition-siderophore_transport	Ga0308408_10002692	Sid_FpvC_metal_ion_transport_PA2407_Paeruginosa_PAO1_180602	94	18.5	35893	0	0	1	zinc transport system substrate-binding protein	KO:K09815	MSe3	MSe3	MSe3_5	Armatimonadota-sp-003	ArmatimonadotaOTU12like
iron_aquisition-siderophore_transport	Ga0308411_1000036729	Sid_FpvC_metal_ion_transport_PA2407_Paeruginosa_PAO1_180602	94	18.5	35895	0	0	1	zinc transport system substrate-binding protein	KO:K09815	OST2bottomlayer	OST2bottomlayer	OST2bottomlayer_67	Armatimonadota-sp-003	ArmatimonadotaOTU12like
iron_aquisition-siderophore_transport	Ga0308412_10002032	Sid_FpvC_metal_ion_transport_PA2407_Paeruginosa_PAO1_180602	94	18.5	35896	0	0	1	zinc transport system substrate-binding protein	KO:K09815	OSTbottomlayer	OSTbottomlayer	OSTbottomlayer_40	Armatimonadota-sp-003	ArmatimonadotaOTU12like
iron_aquisition-siderophore_transport	Ga0308413_000684_1689_2705	Sid_FpvC_metal_ion_transport_PA2407_Paeruginosa_PAO1_180602	94	18.5	35897	0	0	1	ABC-type Zn uptake system ZnuABC Zn-binding protein ZnuA	COG0803	t10cd	t10cd	t10cd_41	Armatimonadota-sp-003	ArmatimonadotaOTU12like
iron_aquisition-siderophore_transport	Ga0308414_10025206	Sid_FpvC_metal_ion_transport_PA2407_Paeruginosa_PAO1_180602	94	18.5	35898	0	0	1	zinc transport system substrate-binding protein	KO:K09815	OS50	OS50	OS50_26	Armatimonadota-sp-003	ArmatimonadotaOTU12like
iron_aquisition-siderophore_transport	Ga0308417_10080582	Sid_FpvC_metal_ion_transport_PA2407_Paeruginosa_PAO1_180602	94	18.5	35899	0	0	1	zinc transport system substrate-binding protein	KO:K09815	OS65	OS65	OS65_32	Armatimonadota-sp-003	ArmatimonadotaOTU12like
iron_aquisition-siderophore_transport	Ga0308421_10003732	Sid_FpvC_metal_ion_transport_PA2407_Paeruginosa_PAO1_180602	94	18.5	35900	0	0	1	zinc transport system substrate-binding protein	KO:K09815	MS60	MS60	MS60_13	Armatimonadota-sp-003	ArmatimonadotaOTU12like
iron_aquisition-siderophore_transport	Ga0308399_10029732	Sid_FpvC_metal_ion_transport_PA2407_Paeruginosa_PAO1_180602	94.1	18.5	35902	0	0	1	zinc/manganese transport system substrate-binding protein	KO:K02077	OS1260	OS1260	OS1260_24	Armatimonadota-sp-003	ArmatimonadotaOTU12like
iron_aquisition-siderophore_transport	Ga0308415_10029276	Sid_FpvC_metal_ion_transport_PA2407_Paeruginosa_PAO1_180602	94.1	18.5	35903	0	0	1	zinc/manganese transport system substrate-binding protein	KO:K02077	OS55	OS55	OS55_28	Armatimonadota-sp-003	ArmatimonadotaOTU12like
iron_aquisition-siderophore_transport	Ga0308390_100038929	Sid_FpvC_metal_ion_transport_PA2407_Paeruginosa_PAO1_180602	94	18.5	35921	0	0	1	zinc transport system substrate-binding protein	KO:K09815	149	sample149	149_2	Armatimonadota-sp-003	ArmatimonadotaOTU12like
iron_aquisition-siderophore_transport	Ga0308391_10001372	Sid_FpvC_metal_ion_transport_PA2407_Paeruginosa_PAO1_180602	94	18.5	35922	0	0	1	zinc transport system substrate-binding protein	KO:K09815	t1	t1	t1_7	Armatimonadota-sp-003	ArmatimonadotaOTU12like
iron_aquisition-siderophore_transport	Ga0308392_100002931	Sid_FpvC_metal_ion_transport_PA2407_Paeruginosa_PAO1_180602	94	18.5	35923	0	0	1	zinc transport system substrate-binding protein	KO:K09815	m2	m2	m2_28	Armatimonadota-sp-003	ArmatimonadotaOTU12like
iron_aquisition-siderophore_transport	Ga0308394_100023329	Sid_FpvC_metal_ion_transport_PA2407_Paeruginosa_PAO1_180602	94	18.5	35924	0	0	1	zinc transport system substrate-binding protein	KO:K09815	me2	me2	me2_8	Armatimonadota-sp-003	ArmatimonadotaOTU12like
iron_aquisition-siderophore_transport	Ga0308395_100040831	Sid_FpvC_metal_ion_transport_PA2407_Paeruginosa_PAO1_180602	94	18.5	35925	0	0	1	zinc transport system substrate-binding protein	KO:K09815	P4	P4	P4_16	Armatimonadota-sp-003	ArmatimonadotaOTU12like
iron_aquisition-siderophore_transport	Ga0308397_10058335	Sid_FpvC_metal_ion_transport_PA2407_Paeruginosa_PAO1_180602	94	18.5	35926	0	0	1	zinc transport system substrate-binding protein	KO:K09815	T8	T8	T8_23	Armatimonadota-sp-003	ArmatimonadotaOTU12like
iron_aquisition-siderophore_transport	Ga0308400_10019516	Sid_FpvC_metal_ion_transport_PA2407_Paeruginosa_PAO1_180602	94	18.5	35927	0	0	1	zinc transport system substrate-binding protein	KO:K09815	OS1265	OS1265	OS1265_7	Armatimonadota-sp-003	ArmatimonadotaOTU12like
iron_aquisition-siderophore_transport	Ga0308401_100024915	Sid_FpvC_metal_ion_transport_PA2407_Paeruginosa_PAO1_180602	94	18.5	35928	0	0	1	zinc transport system substrate-binding protein	KO:K09815	OSM1	OSM1	OSM1_3	Armatimonadota-sp-003	ArmatimonadotaOTU12like
iron_aquisition-siderophore_transport	Ga0308402_10012904	Sid_FpvC_metal_ion_transport_PA2407_Paeruginosa_PAO1_180602	94	18.5	35929	0	0	1	zinc transport system substrate-binding protein	KO:K09815	OSM2	OSM2	OSM2_2	Armatimonadota-sp-003	ArmatimonadotaOTU12like
iron_aquisition-siderophore_transport	Ga0308403_10061161	Sid_FpvC_metal_ion_transport_PA2407_Paeruginosa_PAO1_180602	94	18.5	35930	0	0	1	zinc transport system substrate-binding protein	KO:K09815	OSM3	OSM3	OSM3_9	Armatimonadota-sp-003	ArmatimonadotaOTU12like
iron_aquisition-siderophore_transport	Ga0308404_10005939	Sid_FpvC_metal_ion_transport_PA2407_Paeruginosa_PAO1_180602	94	18.5	35931	0	0	1	zinc transport system substrate-binding protein	KO:K09815	OSM4	OSM4	OSM4_10	Armatimonadota-sp-003	ArmatimonadotaOTU12like
iron_aquisition-siderophore_transport	Ga0308405_10003342	Sid_FpvC_metal_ion_transport_PA2407_Paeruginosa_PAO1_180602	94	18.5	35932	0	0	1	zinc transport system substrate-binding protein	KO:K09815	MS13	MS13	MS13_14	Armatimonadota-sp-003	ArmatimonadotaOTU12like
iron_aquisition-siderophore_transport	Ga0308407_10003872	Sid_FpvC_metal_ion_transport_PA2407_Paeruginosa_PAO1_180602	94	18.5	35933	0	0	1	zinc transport system substrate-binding protein	KO:K09815	MSe2	MSe2	MSe2_10	Armatimonadota-sp-003	ArmatimonadotaOTU12like
iron_aquisition-siderophore_transport	Ga0308409_100029627	Sid_FpvC_metal_ion_transport_PA2407_Paeruginosa_PAO1_180602	94	18.5	35934	0	0	1	zinc transport system substrate-binding protein	KO:K09815	MSe4	MSe4	MSe4_6	Armatimonadota-sp-003	ArmatimonadotaOTU12like
iron_aquisition-siderophore_transport	Ga0308416_10032923	Sid_FpvC_metal_ion_transport_PA2407_Paeruginosa_PAO1_180602	94	18.5	35935	0	0	1	zinc transport system substrate-binding protein	KO:K09815	OS60	OS60	OS60_15	Armatimonadota-sp-003	ArmatimonadotaOTU12like
iron_aquisition-siderophore_transport	Ga0308418_10003612	Sid_FpvC_metal_ion_transport_PA2407_Paeruginosa_PAO1_180602	94	18.5	35936	0	0	1	zinc transport system substrate-binding protein	KO:K09815	R4cd	R4cd	R4cd_15	Armatimonadota-sp-003	ArmatimonadotaOTU12like
iron_aquisition-siderophore_transport	Ga0308419_10064996	Sid_FpvC_metal_ion_transport_PA2407_Paeruginosa_PAO1_180602	94	18.5	35937	0	0	1	zinc transport system substrate-binding protein	KO:K09815	MS50	MS50	MS50_43	Armatimonadota-sp-003	ArmatimonadotaOTU12like
iron_aquisition-siderophore_transport	Ga0308420_10050311	Sid_FpvC_metal_ion_transport_PA2407_Paeruginosa_PAO1_180602	94	18.5	35938	0	0	1	zinc transport system substrate-binding protein	KO:K09815	MS55	MS55	MS55_42	Armatimonadota-sp-003	ArmatimonadotaOTU12like
iron_aquisition-siderophore_transport	Ga0308390_10076801	Sid_FpvC_metal_ion_transport_PA2407_Paeruginosa_PAO1_180602	57.9	18.5	36112	0	0	0	zinc/manganese transport system substrate-binding protein/zinc transport system substrate-binding protein	KO:K02077,KO:K09815	149	sample149	149_2	Armatimonadota-sp-003	ArmatimonadotaOTU12like
iron_aquisition-siderophore_transport	Ga0308389_10075675	Sid_FpvC_metal_ion_transport_PA2407_Paeruginosa_PAO1_180602	56.1	18.5	36113	0	0	0	zinc/manganese transport system substrate-binding protein	KO:K02077	148	sample148	148_34	Armatimonadota-sp-003	ArmatimonadotaOTU12like
iron_aquisition-siderophore_transport	Ga0308395_10027895	Sid_FpvC_metal_ion_transport_PA2407_Paeruginosa_PAO1_180602	56.1	18.5	36114	0	0	0	zinc/manganese transport system substrate-binding protein	KO:K02077	P4	P4	P4_16	Armatimonadota-sp-003	ArmatimonadotaOTU12like
iron_aquisition-siderophore_transport	Ga0308398_10021947	Sid_FpvC_metal_ion_transport_PA2407_Paeruginosa_PAO1_180602	56.1	18.5	36115	0	0	0	zinc/manganese transport system substrate-binding protein	KO:K02077	T9	T9	T9_28	Armatimonadota-sp-003	ArmatimonadotaOTU12like
iron_aquisition-siderophore_transport	Ga0308407_10020675	Sid_FpvC_metal_ion_transport_PA2407_Paeruginosa_PAO1_180602	56.1	18.5	36116	0	0	0	zinc/manganese transport system substrate-binding protein	KO:K02077	MSe2	MSe2	MSe2_10	Armatimonadota-sp-003	ArmatimonadotaOTU12like
iron_aquisition-siderophore_transport	Ga0308394_10019346	Sid_FpvC_metal_ion_transport_PA2407_Paeruginosa_PAO1_180602	56.6	18.5	36135	0	0	0	zinc/manganese transport system substrate-binding protein	KO:K02077	me2	me2	me2_8	Armatimonadota-sp-003	ArmatimonadotaOTU12like
iron_aquisition-siderophore_transport	Ga0308406_10011787	Sid_FpvC_metal_ion_transport_PA2407_Paeruginosa_PAO1_180602	55	18.5	36136	0	0	0	zinc/manganese transport system substrate-binding protein	KO:K02077	MSe1	MSe1	MSe1_4	Armatimonadota-sp-003	ArmatimonadotaOTU12like
iron_aquisition-siderophore_transport	Ga0308414_10197984	Sid_FpvC_metal_ion_transport_PA2407_Paeruginosa_PAO1_180602	55	18.5	36137	0	0	0	zinc/manganese transport system substrate-binding protein	KO:K02077	OS50	OS50	OS50_26	Armatimonadota-sp-003	ArmatimonadotaOTU12like
iron_aquisition-siderophore_synthesis	Ga0308408_10079343	Sid_RhbB_Rhizobactin_biosynthesis_Rhizobium_meliloti_Q9Z3R1	311.3	61.9	36177	0	0	0	glutamate/tyrosine decarboxylase-like PLP-dependent enzyme	COG0076	MSe3	MSe3	MSe3_8	Armatimonadota-sp-002	ArmatimonadotaOTU3like
iron_aquisition-siderophore_synthesis	Ga0308407_10067182	Sid_RhbB_Rhizobactin_biosynthesis_Rhizobium_meliloti_Q9Z3R1	311	61.9	36178	0	0	0	glutamate/tyrosine decarboxylase-like PLP-dependent enzyme	COG0076	MSe2	MSe2	MSe2_18	Armatimonadota-sp-002	ArmatimonadotaOTU3like
iron_aquisition-siderophore_synthesis	Ga0308394_10028686	Sid_RhbB_Rhizobactin_biosynthesis_Rhizobium_meliloti_Q9Z3R1	307.9	61.9	36180	0	0	0	glutamate/tyrosine decarboxylase-like PLP-dependent enzyme	COG0076	me2	me2	me2_12	Armatimonadota-sp-002	ArmatimonadotaOTU3like
iron_aquisition-siderophore_synthesis	Ga0308405_100067213	Sid_RhbB_Rhizobactin_biosynthesis_Rhizobium_meliloti_Q9Z3R1	307.9	61.9	36181	0	0	0	glutamate/tyrosine decarboxylase-like PLP-dependent enzyme	COG0076	MS13	MS13	MS13_13	Armatimonadota-sp-002	ArmatimonadotaOTU3like
iron_aquisition-siderophore_synthesis	Ga0308407_10009076	Sid_RhbB_Rhizobactin_biosynthesis_Rhizobium_meliloti_Q9Z3R1	307.9	61.9	36182	0	0	0	glutamate/tyrosine decarboxylase-like PLP-dependent enzyme	COG0076	MSe2	MSe2	MSe2_18	Armatimonadota-sp-002	ArmatimonadotaOTU3like
iron_aquisition-siderophore_synthesis	Ga0308421_100028524	Sid_RhbB_Rhizobactin_biosynthesis_Rhizobium_meliloti_Q9Z3R1	307.9	61.9	36183	0	0	0	glutamate/tyrosine decarboxylase-like PLP-dependent enzyme	COG0076	MS60	MS60	MS60_15	Armatimonadota-sp-002	ArmatimonadotaOTU3like
iron_aquisition-siderophore_synthesis	Ga0308391_100045813	Sid_RhbB_Rhizobactin_biosynthesis_Rhizobium_meliloti_Q9Z3R1	306.6	61.9	36185	0	0	0	glutamate/tyrosine decarboxylase-like PLP-dependent enzyme	COG0076	t1	t1	t1_22	Armatimonadota-sp-002	ArmatimonadotaOTU3like
iron_aquisition-siderophore_synthesis	Ga0308400_10015623	Sid_RhbB_Rhizobactin_biosynthesis_Rhizobium_meliloti_Q9Z3R1	306.6	61.9	36187	0	0	0	glutamate/tyrosine decarboxylase-like PLP-dependent enzyme	COG0076	OS1265	OS1265	OS1265_25	Armatimonadota-sp-002	ArmatimonadotaOTU3like
iron_aquisition-siderophore_synthesis	Ga0308404_10014693	Sid_RhbB_Rhizobactin_biosynthesis_Rhizobium_meliloti_Q9Z3R1	306.6	61.9	36188	0	0	0	glutamate/tyrosine decarboxylase-like PLP-dependent enzyme	COG0076	OSM4	OSM4	OSM4_2	Armatimonadota-sp-002	ArmatimonadotaOTU3like
iron_aquisition-siderophore_synthesis	Ga0308408_100072413	Sid_RhbB_Rhizobactin_biosynthesis_Rhizobium_meliloti_Q9Z3R1	306.6	61.9	36189	0	0	0	glutamate/tyrosine decarboxylase-like PLP-dependent enzyme	COG0076	MSe3	MSe3	MSe3_8	Armatimonadota-sp-002	ArmatimonadotaOTU3like
iron_aquisition-siderophore_synthesis	Ga0308409_10027795	Sid_RhbB_Rhizobactin_biosynthesis_Rhizobium_meliloti_Q9Z3R1	306.6	61.9	36190	0	0	0	glutamate/tyrosine decarboxylase-like PLP-dependent enzyme	COG0076	MSe4	MSe4	MSe4_15	Armatimonadota-sp-002	ArmatimonadotaOTU3like
iron_aquisition-siderophore_synthesis	Ga0308413_001110_9280_10698	Sid_RhbB_Rhizobactin_biosynthesis_Rhizobium_meliloti_Q9Z3R1	306.6	61.9	36194	0	0	0	glutamate/tyrosine decarboxylase-like PLP-dependent enzyme	COG0076	t10cd	t10cd	t10cd_15	Armatimonadota-sp-002	ArmatimonadotaOTU3like
iron_aquisition-siderophore_synthesis	Ga0308420_10017978	Sid_RhbB_Rhizobactin_biosynthesis_Rhizobium_meliloti_Q9Z3R1	306.6	61.9	36197	0	0	0	glutamate/tyrosine decarboxylase-like PLP-dependent enzyme	COG0076	MS55	MS55	MS55_51	Armatimonadota-sp-002	ArmatimonadotaOTU3like
iron_aquisition-siderophore_synthesis	Ga0308418_10117584	Sid_RhbB_Rhizobactin_biosynthesis_Rhizobium_meliloti_Q9Z3R1	282.2	61.9	36210	0	0	0	glutamate/tyrosine decarboxylase-like PLP-dependent enzyme	COG0076	R4cd	R4cd	R4cd_1	Armatimonadota-sp-002	ArmatimonadotaOTU3like
iron_aquisition-siderophore_synthesis	Ga0308399_10024996	Sid_RhbB_Rhizobactin_biosynthesis_Rhizobium_meliloti_Q9Z3R1	224.5	61.9	36317	0	0	0	glutamate/tyrosine decarboxylase-like PLP-dependent enzyme	COG0076	OS1260	OS1260	OS1260_20	Armatimonadota-sp-002	ArmatimonadotaOTU3like
iron_aquisition-siderophore_synthesis	Ga0308402_10022687	Sid_RhbB_Rhizobactin_biosynthesis_Rhizobium_meliloti_Q9Z3R1	147.5	61.9	36386	0	0	0	glutamate/tyrosine decarboxylase-like PLP-dependent enzyme	COG0076	OSM2	OSM2	OSM2_1	Armatimonadota-sp-002	ArmatimonadotaOTU3like
iron_aquisition-siderophore_synthesis	Ga0308402_10018911	Sid_RhbB_Rhizobactin_biosynthesis_Rhizobium_meliloti_Q9Z3R1	139.7	61.9	36388	0	0	0	glutamate/tyrosine decarboxylase-like PLP-dependent enzyme	COG0076	OSM2	OSM2	OSM2_1	Armatimonadota-sp-002	ArmatimonadotaOTU3like
iron_aquisition-siderophore_synthesis	Ga0308399_100062313	Sid_RhbB_Rhizobactin_biosynthesis_Rhizobium_meliloti_Q9Z3R1	110.5	61.9	36403	0	0	0	glutamate/tyrosine decarboxylase-like PLP-dependent enzyme	COG0076	OS1260	OS1260	OS1260_20	Armatimonadota-sp-002	ArmatimonadotaOTU3like
iron_aquisition-siderophore_synthesis	Ga0308415_10063924	Sid_RhbA_Rhizobactin_biosynthesis_Rhizobium_meliloti_Q9Z3R2	245.3	35	37311	0	0	0	putrescine aminotransferase	KO:K09251	OS55	OS55	OS55_28	Armatimonadota-sp-003	ArmatimonadotaOTU12like
iron_aquisition-siderophore_synthesis	Ga0308400_10022956	Sid_RhbA_Rhizobactin_biosynthesis_Rhizobium_meliloti_Q9Z3R2	236.3	35	37357	0	0	0	putrescine aminotransferase	KO:K09251	OS1265	OS1265	OS1265_7	Armatimonadota-sp-003	ArmatimonadotaOTU12like
iron_aquisition-siderophore_synthesis	Ga0308412_10066853	Sid_RhbA_Rhizobactin_biosynthesis_Rhizobium_meliloti_Q9Z3R2	234.7	35	37358	0	0	0	putrescine aminotransferase	KO:K09251	OSTbottomlayer	OSTbottomlayer	OSTbottomlayer_40	Armatimonadota-sp-003	ArmatimonadotaOTU12like
iron_aquisition-siderophore_synthesis	Ga0308393_10006762	Sid_RhbA_Rhizobactin_biosynthesis_Rhizobium_meliloti_Q9Z3R2	235.8	35	37359	0	0	0	putrescine aminotransferase	KO:K09251	ee2	ee2	ee2_18	Armatimonadota-sp-003	ArmatimonadotaOTU12like
iron_aquisition-siderophore_synthesis	Ga0308310_10000705	Sid_RhbA_Rhizobactin_biosynthesis_Rhizobium_meliloti_Q9Z3R2	235.1	35	37363	0	0	0	putrescine aminotransferase	KO:K09251	MS65	MS65	MS65_4	Armatimonadota-sp-003	ArmatimonadotaOTU12like
iron_aquisition-siderophore_synthesis	Ga0308411_1000038226	Sid_RhbA_Rhizobactin_biosynthesis_Rhizobium_meliloti_Q9Z3R2	235.1	35	37364	0	0	0	putrescine aminotransferase	KO:K09251	OST2bottomlayer	OST2bottomlayer	OST2bottomlayer_67	Armatimonadota-sp-003	ArmatimonadotaOTU12like
iron_aquisition-siderophore_synthesis	Ga0308406_10001332	Sid_RhbA_Rhizobactin_biosynthesis_Rhizobium_meliloti_Q9Z3R2	233.6	35	37367	0	0	0	putrescine aminotransferase	KO:K09251	MSe1	MSe1	MSe1_4	Armatimonadota-sp-003	ArmatimonadotaOTU12like
iron_aquisition-siderophore_synthesis	Ga0308390_100016426	Sid_RhbA_Rhizobactin_biosynthesis_Rhizobium_meliloti_Q9Z3R2	233.6	35	37368	0	0	0	putrescine aminotransferase	KO:K09251	149	sample149	149_2	Armatimonadota-sp-003	ArmatimonadotaOTU12like
iron_aquisition-siderophore_synthesis	Ga0308395_100015839	Sid_RhbA_Rhizobactin_biosynthesis_Rhizobium_meliloti_Q9Z3R2	233.6	35	37369	0	0	0	putrescine aminotransferase	KO:K09251	P4	P4	P4_16	Armatimonadota-sp-003	ArmatimonadotaOTU12like
iron_aquisition-siderophore_synthesis	Ga0308421_100004125	Sid_RhbA_Rhizobactin_biosynthesis_Rhizobium_meliloti_Q9Z3R2	234.9	35	37370	0	0	0	putrescine aminotransferase	KO:K09251	MS60	MS60	MS60_13	Armatimonadota-sp-003	ArmatimonadotaOTU12like
iron_aquisition-siderophore_synthesis	Ga0308417_100011755	Sid_RhbA_Rhizobactin_biosynthesis_Rhizobium_meliloti_Q9Z3R2	233.8	35	37371	0	0	0	putrescine aminotransferase	KO:K09251	OS65	OS65	OS65_32	Armatimonadota-sp-003	ArmatimonadotaOTU12like
iron_aquisition-siderophore_synthesis	Ga0308389_100058426	Sid_RhbA_Rhizobactin_biosynthesis_Rhizobium_meliloti_Q9Z3R2	233.3	35	37374	0	0	0	putrescine aminotransferase	KO:K09251	148	sample148	148_34	Armatimonadota-sp-003	ArmatimonadotaOTU12like
iron_aquisition-siderophore_synthesis	Ga0308397_100022625	Sid_RhbA_Rhizobactin_biosynthesis_Rhizobium_meliloti_Q9Z3R2	233.3	35	37375	0	0	0	putrescine aminotransferase	KO:K09251	T8	T8	T8_23	Armatimonadota-sp-003	ArmatimonadotaOTU12like
iron_aquisition-siderophore_synthesis	Ga0308398_100008613	Sid_RhbA_Rhizobactin_biosynthesis_Rhizobium_meliloti_Q9Z3R2	233.3	35	37376	0	0	0	putrescine aminotransferase	KO:K09251	T9	T9	T9_28	Armatimonadota-sp-003	ArmatimonadotaOTU12like
iron_aquisition-siderophore_synthesis	Ga0308413_000501_3311_4567	Sid_RhbA_Rhizobactin_biosynthesis_Rhizobium_meliloti_Q9Z3R2	233.3	35	37377	0	0	0	putrescine aminotransferase	KO:K09251	t10cd	t10cd	t10cd_41	Armatimonadota-sp-003	ArmatimonadotaOTU12like
iron_aquisition-siderophore_synthesis	Ga0308405_100009043	Sid_RhbA_Rhizobactin_biosynthesis_Rhizobium_meliloti_Q9Z3R2	233.3	35	37378	0	0	0	putrescine aminotransferase	KO:K09251	MS13	MS13	MS13_14	Armatimonadota-sp-003	ArmatimonadotaOTU12like
iron_aquisition-siderophore_synthesis	Ga0308419_100033815	Sid_RhbA_Rhizobactin_biosynthesis_Rhizobium_meliloti_Q9Z3R2	233.4	35	37379	0	0	0	putrescine aminotransferase	KO:K09251	MS50	MS50	MS50_43	Armatimonadota-sp-003	ArmatimonadotaOTU12like
iron_aquisition-siderophore_synthesis	Ga0308409_100006426	Sid_RhbA_Rhizobactin_biosynthesis_Rhizobium_meliloti_Q9Z3R2	233	35	37380	0	0	0	putrescine aminotransferase	KO:K09251	MSe4	MSe4	MSe4_6	Armatimonadota-sp-003	ArmatimonadotaOTU12like
iron_aquisition-siderophore_synthesis	Ga0308391_10011615	Sid_RhbA_Rhizobactin_biosynthesis_Rhizobium_meliloti_Q9Z3R2	232.3	35	37381	0	0	0	putrescine aminotransferase	KO:K09251	t1	t1	t1_7	Armatimonadota-sp-003	ArmatimonadotaOTU12like
iron_aquisition-siderophore_synthesis	Ga0308394_10003335	Sid_RhbA_Rhizobactin_biosynthesis_Rhizobium_meliloti_Q9Z3R2	232.3	35	37382	0	0	0	putrescine aminotransferase	KO:K09251	me2	me2	me2_8	Armatimonadota-sp-003	ArmatimonadotaOTU12like
iron_aquisition-siderophore_synthesis	Ga0308408_10001765	Sid_RhbA_Rhizobactin_biosynthesis_Rhizobium_meliloti_Q9Z3R2	232	35	37383	0	0	0	putrescine aminotransferase	KO:K09251	MSe3	MSe3	MSe3_5	Armatimonadota-sp-003	ArmatimonadotaOTU12like
iron_aquisition-siderophore_synthesis	Ga0308418_10008995	Sid_RhbA_Rhizobactin_biosynthesis_Rhizobium_meliloti_Q9Z3R2	241	35	37456	0	0	0	putrescine aminotransferase	KO:K09251	R4cd	R4cd	R4cd_1	Armatimonadota-sp-002	ArmatimonadotaOTU3like
iron_aquisition-siderophore_synthesis	Ga0308402_10039752	Sid_RhbA_Rhizobactin_biosynthesis_Rhizobium_meliloti_Q9Z3R2	240.4	35	37459	0	0	0	putrescine aminotransferase	KO:K09251	OSM2	OSM2	OSM2_1	Armatimonadota-sp-002	ArmatimonadotaOTU3like
iron_aquisition-siderophore_synthesis	Ga0308405_10108612	Sid_RhbA_Rhizobactin_biosynthesis_Rhizobium_meliloti_Q9Z3R2	240.4	35	37460	0	0	0	putrescine aminotransferase	KO:K09251	MS13	MS13	MS13_13	Armatimonadota-sp-002	ArmatimonadotaOTU3like
iron_aquisition-siderophore_synthesis	Ga0308407_10049214	Sid_RhbA_Rhizobactin_biosynthesis_Rhizobium_meliloti_Q9Z3R2	239.9	35	37466	0	0	0	putrescine aminotransferase	KO:K09251	MSe2	MSe2	MSe2_18	Armatimonadota-sp-002	ArmatimonadotaOTU3like
iron_aquisition-siderophore_synthesis	Ga0308399_10054051	Sid_RhbA_Rhizobactin_biosynthesis_Rhizobium_meliloti_Q9Z3R2	238.7	35	37492	0	0	0	putrescine aminotransferase	KO:K09251	OS1260	OS1260	OS1260_20	Armatimonadota-sp-002	ArmatimonadotaOTU3like
iron_aquisition-siderophore_synthesis	Ga0308391_10057471	Sid_RhbA_Rhizobactin_biosynthesis_Rhizobium_meliloti_Q9Z3R2	238.1	35	37496	0	0	0	putrescine aminotransferase	KO:K09251	t1	t1	t1_22	Armatimonadota-sp-002	ArmatimonadotaOTU3like
iron_aquisition-siderophore_synthesis	Ga0308394_10071462	Sid_RhbA_Rhizobactin_biosynthesis_Rhizobium_meliloti_Q9Z3R2	238.1	35	37498	0	0	0	putrescine aminotransferase	KO:K09251	me2	me2	me2_12	Armatimonadota-sp-002	ArmatimonadotaOTU3like
iron_aquisition-siderophore_synthesis	Ga0308400_10042504	Sid_RhbA_Rhizobactin_biosynthesis_Rhizobium_meliloti_Q9Z3R2	238.1	35	37499	0	0	0	putrescine aminotransferase	KO:K09251	OS1265	OS1265	OS1265_25	Armatimonadota-sp-002	ArmatimonadotaOTU3like
iron_aquisition-siderophore_synthesis	Ga0308404_10053053	Sid_RhbA_Rhizobactin_biosynthesis_Rhizobium_meliloti_Q9Z3R2	238.1	35	37500	0	0	0	putrescine aminotransferase	KO:K09251	OSM4	OSM4	OSM4_2	Armatimonadota-sp-002	ArmatimonadotaOTU3like
iron_aquisition-siderophore_synthesis	Ga0308405_10077974	Sid_RhbA_Rhizobactin_biosynthesis_Rhizobium_meliloti_Q9Z3R2	238.1	35	37501	0	0	0	putrescine aminotransferase	KO:K09251	MS13	MS13	MS13_13	Armatimonadota-sp-002	ArmatimonadotaOTU3like
iron_aquisition-siderophore_synthesis	Ga0308407_10054643	Sid_RhbA_Rhizobactin_biosynthesis_Rhizobium_meliloti_Q9Z3R2	238.1	35	37503	0	0	0	putrescine aminotransferase	KO:K09251	MSe2	MSe2	MSe2_18	Armatimonadota-sp-002	ArmatimonadotaOTU3like
iron_aquisition-siderophore_synthesis	Ga0308408_10063383	Sid_RhbA_Rhizobactin_biosynthesis_Rhizobium_meliloti_Q9Z3R2	238.1	35	37504	0	0	0	putrescine aminotransferase	KO:K09251	MSe3	MSe3	MSe3_8	Armatimonadota-sp-002	ArmatimonadotaOTU3like
iron_aquisition-siderophore_synthesis	Ga0308409_10067713	Sid_RhbA_Rhizobactin_biosynthesis_Rhizobium_meliloti_Q9Z3R2	238.1	35	37505	0	0	0	putrescine aminotransferase	KO:K09251	MSe4	MSe4	MSe4_15	Armatimonadota-sp-002	ArmatimonadotaOTU3like
iron_aquisition-siderophore_synthesis	Ga0308413_009660_160_1434	Sid_RhbA_Rhizobactin_biosynthesis_Rhizobium_meliloti_Q9Z3R2	238.1	35	37509	0	0	0	putrescine aminotransferase	KO:K09251	t10cd	t10cd	t10cd_15	Armatimonadota-sp-002	ArmatimonadotaOTU3like
iron_aquisition-siderophore_synthesis	Ga0308421_100033614	Sid_RhbA_Rhizobactin_biosynthesis_Rhizobium_meliloti_Q9Z3R2	238.1	35	37511	0	0	0	putrescine aminotransferase	KO:K09251	MS60	MS60	MS60_15	Armatimonadota-sp-002	ArmatimonadotaOTU3like
iron_aquisition-siderophore_synthesis	Ga0308420_10099855	Sid_RhbA_Rhizobactin_biosynthesis_Rhizobium_meliloti_Q9Z3R2	239.6	35	37526	0	0	0	putrescine aminotransferase	KO:K09251	MS55	MS55	MS55_51	Armatimonadota-sp-002	ArmatimonadotaOTU3like
iron_aquisition-siderophore_synthesis	Ga0308399_10025902	Sid_RhbA_Rhizobactin_biosynthesis_Rhizobium_meliloti_Q9Z3R2	238.5	35	37528	0	0	0	putrescine aminotransferase	KO:K09251	OS1260	OS1260	OS1260_20	Armatimonadota-sp-002	ArmatimonadotaOTU3like
iron_aquisition-siderophore_synthesis	Ga0308402_10043544	Sid_RhbA_Rhizobactin_biosynthesis_Rhizobium_meliloti_Q9Z3R2	231.6	35	37552	0	0	0	putrescine aminotransferase	KO:K09251	OSM2	OSM2	OSM2_1	Armatimonadota-sp-002	ArmatimonadotaOTU3like
iron_aquisition-siderophore_synthesis	Ga0308392_10056611	Sid_RhbA_Rhizobactin_biosynthesis_Rhizobium_meliloti_Q9Z3R2	196.1	35	37860	0	0	0	putrescine aminotransferase	KO:K09251	m2	m2	m2_28	Armatimonadota-sp-003	ArmatimonadotaOTU12like
iron_aquisition-siderophore_synthesis	Ga0308407_10055944	Sid_RhbA_Rhizobactin_biosynthesis_Rhizobium_meliloti_Q9Z3R2	211.9	35	37969	1	0	0	acetylornithine/N-succinyldiaminopimelate aminotransferase	KO:K00821	MSe2	MSe2	MSe2_18	Armatimonadota-sp-002	ArmatimonadotaOTU3like
iron_aquisition-siderophore_synthesis	Ga0308421_10100191	Sid_RhbA_Rhizobactin_biosynthesis_Rhizobium_meliloti_Q9Z3R2	211.9	35	37970	1	0	0	acetylornithine/N-succinyldiaminopimelate aminotransferase	KO:K00821	MS60	MS60	MS60_15	Armatimonadota-sp-002	ArmatimonadotaOTU3like
iron_aquisition-siderophore_synthesis	Ga0308409_10064994	Sid_RhbA_Rhizobactin_biosynthesis_Rhizobium_meliloti_Q9Z3R2	209.1	35	37977	1	0	0	acetylornithine/N-succinyldiaminopimelate aminotransferase	KO:K00821	MSe4	MSe4	MSe4_15	Armatimonadota-sp-002	ArmatimonadotaOTU3like
iron_aquisition-siderophore_synthesis	Ga0308400_10037013	Sid_RhbA_Rhizobactin_biosynthesis_Rhizobium_meliloti_Q9Z3R2	208.8	35	38012	0	0	0	acetylornithine/N-succinyldiaminopimelate aminotransferase	KO:K00821	OS1265	OS1265	OS1265_25	Armatimonadota-sp-002	ArmatimonadotaOTU3like
iron_aquisition-siderophore_synthesis	Ga0308418_100005428	Sid_RhbA_Rhizobactin_biosynthesis_Rhizobium_meliloti_Q9Z3R2	211.2	35	38032	1	0	0	acetylornithine/N-succinyldiaminopimelate aminotransferase	KO:K00821	R4cd	R4cd	R4cd_1	Armatimonadota-sp-002	ArmatimonadotaOTU3like
iron_aquisition-siderophore_synthesis	Ga0308418_10117892	Sid_RhbA_Rhizobactin_biosynthesis_Rhizobium_meliloti_Q9Z3R2	210.2	35	38100	0	0	0	acetylornithine/N-succinyldiaminopimelate aminotransferase	KO:K00821	R4cd	R4cd	R4cd_1	Armatimonadota-sp-002	ArmatimonadotaOTU3like
iron_aquisition-siderophore_synthesis	Ga0308395_100152814	Sid_RhbA_Rhizobactin_biosynthesis_Rhizobium_meliloti_Q9Z3R2	210.3	35	38103	0	0	0	acetylornithine/N-succinyldiaminopimelate aminotransferase	KO:K00821	P4	P4	P4_30	Armatimonadota-sp-002	ArmatimonadotaOTU3like
iron_aquisition-siderophore_synthesis	Ga0308395_10099375	Sid_RhbA_Rhizobactin_biosynthesis_Rhizobium_meliloti_Q9Z3R2	207.2	35	38113	1	0	0	acetylornithine/N-succinyldiaminopimelate aminotransferase	KO:K00821	P4	P4	P4_30	Armatimonadota-sp-002	ArmatimonadotaOTU3like
iron_aquisition-siderophore_synthesis	Ga0308402_10060372	Sid_RhbA_Rhizobactin_biosynthesis_Rhizobium_meliloti_Q9Z3R2	203.1	35	38169	0	0	0	acetylornithine/N-succinyldiaminopimelate aminotransferase	KO:K00821	OSM2	OSM2	OSM2_1	Armatimonadota-sp-002	ArmatimonadotaOTU3like
iron_aquisition-siderophore_synthesis	Ga0308421_100045918	Sid_RhbA_Rhizobactin_biosynthesis_Rhizobium_meliloti_Q9Z3R2	206.3	35	38185	1	0	0	acetylornithine/N-succinyldiaminopimelate aminotransferase	KO:K00821	MS60	MS60	MS60_15	Armatimonadota-sp-002	ArmatimonadotaOTU3like
iron_aquisition-siderophore_synthesis	Ga0308405_10098931	Sid_RhbA_Rhizobactin_biosynthesis_Rhizobium_meliloti_Q9Z3R2	187.4	35	38426	0	0	0	acetylornithine/N-succinyldiaminopimelate aminotransferase	KO:K00821	MS13	MS13	MS13_13	Armatimonadota-sp-002	ArmatimonadotaOTU3like
iron_aquisition-siderophore_synthesis	Ga0308391_10060351	Sid_RhbA_Rhizobactin_biosynthesis_Rhizobium_meliloti_Q9Z3R2	178	35	38632	0	0	0	acetylornithine/N-succinyldiaminopimelate aminotransferase	KO:K00821	t1	t1	t1_22	Armatimonadota-sp-002	ArmatimonadotaOTU3like
iron_aquisition-siderophore_synthesis	Ga0308396_100037726	Sid_RhbA_Rhizobactin_biosynthesis_Rhizobium_meliloti_Q9Z3R2	197.3	35	38644	0	0	0	acetylornithine/N-succinyldiaminopimelate aminotransferase	KO:K00821	Pe2	Pe2	Pe2_16	Armatimonadota-sp-003	ArmatimonadotaOTU12like
iron_aquisition-siderophore_synthesis	Ga0308406_10039422	Sid_RhbA_Rhizobactin_biosynthesis_Rhizobium_meliloti_Q9Z3R2	197.3	35	38645	0	0	0	acetylornithine/N-succinyldiaminopimelate aminotransferase	KO:K00821	MSe1	MSe1	MSe1_4	Armatimonadota-sp-003	ArmatimonadotaOTU12like
iron_aquisition-siderophore_synthesis	Ga0308419_100036110	Sid_RhbA_Rhizobactin_biosynthesis_Rhizobium_meliloti_Q9Z3R2	197.9	35	38655	0	0	0	acetylornithine/N-succinyldiaminopimelate aminotransferase	KO:K00821	MS50	MS50	MS50_43	Armatimonadota-sp-003	ArmatimonadotaOTU12like
iron_aquisition-siderophore_synthesis	Ga0308389_10010613	Sid_RhbA_Rhizobactin_biosynthesis_Rhizobium_meliloti_Q9Z3R2	197.8	35	38656	0	0	0	acetylornithine/N-succinyldiaminopimelate aminotransferase	KO:K00821	148	sample148	148_34	Armatimonadota-sp-003	ArmatimonadotaOTU12like
iron_aquisition-siderophore_synthesis	Ga0308390_10027582	Sid_RhbA_Rhizobactin_biosynthesis_Rhizobium_meliloti_Q9Z3R2	197.8	35	38657	0	0	0	acetylornithine/N-succinyldiaminopimelate aminotransferase	KO:K00821	149	sample149	149_2	Armatimonadota-sp-003	ArmatimonadotaOTU12like
iron_aquisition-siderophore_synthesis	Ga0308393_100167210	Sid_RhbA_Rhizobactin_biosynthesis_Rhizobium_meliloti_Q9Z3R2	197.8	35	38658	0	0	0	acetylornithine/N-succinyldiaminopimelate aminotransferase	KO:K00821	ee2	ee2	ee2_18	Armatimonadota-sp-003	ArmatimonadotaOTU12like
iron_aquisition-siderophore_synthesis	Ga0308394_10061455	Sid_RhbA_Rhizobactin_biosynthesis_Rhizobium_meliloti_Q9Z3R2	197.8	35	38659	0	0	0	acetylornithine/N-succinyldiaminopimelate aminotransferase	KO:K00821	me2	me2	me2_8	Armatimonadota-sp-003	ArmatimonadotaOTU12like
iron_aquisition-siderophore_synthesis	Ga0308395_100106719	Sid_RhbA_Rhizobactin_biosynthesis_Rhizobium_meliloti_Q9Z3R2	197.8	35	38660	0	0	0	acetylornithine/N-succinyldiaminopimelate aminotransferase	KO:K00821	P4	P4	P4_16	Armatimonadota-sp-003	ArmatimonadotaOTU12like
iron_aquisition-siderophore_synthesis	Ga0308397_10000962	Sid_RhbA_Rhizobactin_biosynthesis_Rhizobium_meliloti_Q9Z3R2	197.8	35	38661	0	0	0	acetylornithine/N-succinyldiaminopimelate aminotransferase	KO:K00821	T8	T8	T8_23	Armatimonadota-sp-003	ArmatimonadotaOTU12like
iron_aquisition-siderophore_synthesis	Ga0308398_100026013	Sid_RhbA_Rhizobactin_biosynthesis_Rhizobium_meliloti_Q9Z3R2	197.8	35	38662	0	0	0	acetylornithine/N-succinyldiaminopimelate aminotransferase	KO:K00821	T9	T9	T9_28	Armatimonadota-sp-003	ArmatimonadotaOTU12like
iron_aquisition-siderophore_synthesis	Ga0308401_10012211	Sid_RhbA_Rhizobactin_biosynthesis_Rhizobium_meliloti_Q9Z3R2	197.8	35	38663	0	0	0	acetylornithine/N-succinyldiaminopimelate aminotransferase	KO:K00821	OSM1	OSM1	OSM1_3	Armatimonadota-sp-003	ArmatimonadotaOTU12like
iron_aquisition-siderophore_synthesis	Ga0308402_10015952	Sid_RhbA_Rhizobactin_biosynthesis_Rhizobium_meliloti_Q9Z3R2	197.8	35	38664	0	0	0	acetylornithine/N-succinyldiaminopimelate aminotransferase	KO:K00821	OSM2	OSM2	OSM2_2	Armatimonadota-sp-003	ArmatimonadotaOTU12like
iron_aquisition-siderophore_synthesis	Ga0308405_100022623	Sid_RhbA_Rhizobactin_biosynthesis_Rhizobium_meliloti_Q9Z3R2	197.8	35	38665	0	0	0	acetylornithine/N-succinyldiaminopimelate aminotransferase	KO:K00821	MS13	MS13	MS13_14	Armatimonadota-sp-003	ArmatimonadotaOTU12like
iron_aquisition-siderophore_synthesis	Ga0308407_100023825	Sid_RhbA_Rhizobactin_biosynthesis_Rhizobium_meliloti_Q9Z3R2	197.8	35	38666	0	0	0	acetylornithine/N-succinyldiaminopimelate aminotransferase	KO:K00821	MSe2	MSe2	MSe2_10	Armatimonadota-sp-003	ArmatimonadotaOTU12like
iron_aquisition-siderophore_synthesis	Ga0308408_10096173	Sid_RhbA_Rhizobactin_biosynthesis_Rhizobium_meliloti_Q9Z3R2	197.8	35	38667	0	0	0	acetylornithine/N-succinyldiaminopimelate aminotransferase	KO:K00821	MSe3	MSe3	MSe3_5	Armatimonadota-sp-003	ArmatimonadotaOTU12like
iron_aquisition-siderophore_synthesis	Ga0308409_100151510	Sid_RhbA_Rhizobactin_biosynthesis_Rhizobium_meliloti_Q9Z3R2	197.8	35	38668	0	0	0	acetylornithine/N-succinyldiaminopimelate aminotransferase	KO:K00821	MSe4	MSe4	MSe4_6	Armatimonadota-sp-003	ArmatimonadotaOTU12like
iron_aquisition-siderophore_synthesis	Ga0308417_10213952	Sid_RhbA_Rhizobactin_biosynthesis_Rhizobium_meliloti_Q9Z3R2	197.8	35	38669	0	0	0	acetylornithine/N-succinyldiaminopimelate aminotransferase	KO:K00821	OS65	OS65	OS65_32	Armatimonadota-sp-003	ArmatimonadotaOTU12like
iron_aquisition-siderophore_synthesis	Ga0308418_100065519	Sid_RhbA_Rhizobactin_biosynthesis_Rhizobium_meliloti_Q9Z3R2	197.8	35	38670	0	0	0	acetylornithine/N-succinyldiaminopimelate aminotransferase	KO:K00821	R4cd	R4cd	R4cd_15	Armatimonadota-sp-003	ArmatimonadotaOTU12like
iron_aquisition-siderophore_synthesis	Ga0308421_10035642	Sid_RhbA_Rhizobactin_biosynthesis_Rhizobium_meliloti_Q9Z3R2	197.8	35	38671	0	0	0	acetylornithine/N-succinyldiaminopimelate aminotransferase	KO:K00821	MS60	MS60	MS60_13	Armatimonadota-sp-003	ArmatimonadotaOTU12like
iron_aquisition-siderophore_synthesis	Ga0308409_10088145	Sid_RhbA_Rhizobactin_biosynthesis_Rhizobium_meliloti_Q9Z3R2	183.3	35	38702	0	0	0	acetylornithine/N-succinyldiaminopimelate aminotransferase	KO:K00821	MSe4	MSe4	MSe4_15	Armatimonadota-sp-002	ArmatimonadotaOTU3like
iron_aquisition-siderophore_synthesis	Ga0308409_10086805	Sid_RhbA_Rhizobactin_biosynthesis_Rhizobium_meliloti_Q9Z3R2	183	35	38703	0	0	0	acetylornithine/N-succinyldiaminopimelate aminotransferase	KO:K00821	MSe4	MSe4	MSe4_15	Armatimonadota-sp-002	ArmatimonadotaOTU3like
iron_aquisition-siderophore_synthesis	Ga0308412_10176902	Sid_RhbA_Rhizobactin_biosynthesis_Rhizobium_meliloti_Q9Z3R2	196.5	35	38736	0	0	0	acetylornithine/N-succinyldiaminopimelate aminotransferase	KO:K00821	OSTbottomlayer	OSTbottomlayer	OSTbottomlayer_40	Armatimonadota-sp-003	ArmatimonadotaOTU12like
iron_aquisition-siderophore_synthesis	Ga0308413_002210_1369_2589	Sid_RhbA_Rhizobactin_biosynthesis_Rhizobium_meliloti_Q9Z3R2	196.5	35	38737	0	0	0	predicted acetylornithine/succinylornithine family transaminase	TIGR00707	t10cd	t10cd	t10cd_41	Armatimonadota-sp-003	ArmatimonadotaOTU12like
iron_aquisition-siderophore_synthesis	Ga0308414_10164443	Sid_RhbA_Rhizobactin_biosynthesis_Rhizobium_meliloti_Q9Z3R2	196.5	35	38738	0	0	0	acetylornithine/N-succinyldiaminopimelate aminotransferase	KO:K00821	OS50	OS50	OS50_26	Armatimonadota-sp-003	ArmatimonadotaOTU12like
iron_aquisition-siderophore_synthesis	Ga0308414_10044411	Sid_RhbA_Rhizobactin_biosynthesis_Rhizobium_meliloti_Q9Z3R2	149.8	35	38804	0	0	0	putrescine aminotransferase	KO:K09251	OS50	OS50	OS50_26	Armatimonadota-sp-003	ArmatimonadotaOTU12like
iron_aquisition-siderophore_synthesis	Ga0308391_10064231	Sid_RhbA_Rhizobactin_biosynthesis_Rhizobium_meliloti_Q9Z3R2	171.7	35	38830	0	0	0	acetylornithine aminotransferase	KO:K00818	t1	t1	t1_22	Armatimonadota-sp-002	ArmatimonadotaOTU3like
iron_aquisition-siderophore_synthesis	Ga0308396_100123415	Sid_RhbA_Rhizobactin_biosynthesis_Rhizobium_meliloti_Q9Z3R2	142.9	35	38919	0	0	0	putrescine aminotransferase	KO:K09251	Pe2	Pe2	Pe2_16	Armatimonadota-sp-003	ArmatimonadotaOTU12like
iron_aquisition-siderophore_synthesis	Ga0308412_100031018	Sid_RhbA_Rhizobactin_biosynthesis_Rhizobium_meliloti_Q9Z3R2	134.4	35	39142	0	0	0	glutamate-1-semialdehyde 2,1-aminomutase	KO:K01845	OSTbottomlayer	OSTbottomlayer	OSTbottomlayer_40	Armatimonadota-sp-003	ArmatimonadotaOTU12like
iron_aquisition-siderophore_synthesis	Ga0308406_100013324	Sid_RhbA_Rhizobactin_biosynthesis_Rhizobium_meliloti_Q9Z3R2	132.9	35	39168	0	0	0	glutamate-1-semialdehyde 2,1-aminomutase	KO:K01845	MSe1	MSe1	MSe1_4	Armatimonadota-sp-003	ArmatimonadotaOTU12like
iron_aquisition-siderophore_synthesis	Ga0308408_100017627	Sid_RhbA_Rhizobactin_biosynthesis_Rhizobium_meliloti_Q9Z3R2	132.9	35	39169	0	0	0	glutamate-1-semialdehyde 2,1-aminomutase	KO:K01845	MSe3	MSe3	MSe3_5	Armatimonadota-sp-003	ArmatimonadotaOTU12like
iron_aquisition-siderophore_synthesis	Ga0308310_100007027	Sid_RhbA_Rhizobactin_biosynthesis_Rhizobium_meliloti_Q9Z3R2	134.2	35	39176	0	0	0	glutamate-1-semialdehyde 2,1-aminomutase	KO:K01845	MS65	MS65	MS65_4	Armatimonadota-sp-003	ArmatimonadotaOTU12like
iron_aquisition-siderophore_synthesis	Ga0308392_100009816	Sid_RhbA_Rhizobactin_biosynthesis_Rhizobium_meliloti_Q9Z3R2	134.2	35	39177	0	0	0	glutamate-1-semialdehyde 2,1-aminomutase	KO:K01845	m2	m2	m2_28	Armatimonadota-sp-003	ArmatimonadotaOTU12like
iron_aquisition-siderophore_synthesis	Ga0308393_10004959	Sid_RhbA_Rhizobactin_biosynthesis_Rhizobium_meliloti_Q9Z3R2	134.2	35	39178	0	0	0	glutamate-1-semialdehyde 2,1-aminomutase	KO:K01845	ee2	ee2	ee2_18	Armatimonadota-sp-003	ArmatimonadotaOTU12like
iron_aquisition-siderophore_synthesis	Ga0308394_10003159	Sid_RhbA_Rhizobactin_biosynthesis_Rhizobium_meliloti_Q9Z3R2	134.2	35	39179	0	0	0	glutamate-1-semialdehyde 2,1-aminomutase	KO:K01845	me2	me2	me2_8	Armatimonadota-sp-003	ArmatimonadotaOTU12like
iron_aquisition-siderophore_synthesis	Ga0308396_10008148	Sid_RhbA_Rhizobactin_biosynthesis_Rhizobium_meliloti_Q9Z3R2	134.2	35	39180	0	0	0	glutamate-1-semialdehyde 2,1-aminomutase	KO:K01845	Pe2	Pe2	Pe2_16	Armatimonadota-sp-003	ArmatimonadotaOTU12like
iron_aquisition-siderophore_synthesis	Ga0308398_10005725	Sid_RhbA_Rhizobactin_biosynthesis_Rhizobium_meliloti_Q9Z3R2	134.2	35	39181	0	0	0	glutamate-1-semialdehyde 2,1-aminomutase	KO:K01845	T9	T9	T9_28	Armatimonadota-sp-003	ArmatimonadotaOTU12like
iron_aquisition-siderophore_synthesis	Ga0308404_10048674	Sid_RhbA_Rhizobactin_biosynthesis_Rhizobium_meliloti_Q9Z3R2	134.2	35	39182	0	0	0	glutamate-1-semialdehyde 2,1-aminomutase	KO:K01845	OSM4	OSM4	OSM4_10	Armatimonadota-sp-003	ArmatimonadotaOTU12like
iron_aquisition-siderophore_synthesis	Ga0308407_100073020	Sid_RhbA_Rhizobactin_biosynthesis_Rhizobium_meliloti_Q9Z3R2	134.2	35	39183	0	0	0	glutamate-1-semialdehyde 2,1-aminomutase	KO:K01845	MSe2	MSe2	MSe2_10	Armatimonadota-sp-003	ArmatimonadotaOTU12like
iron_aquisition-siderophore_synthesis	Ga0308411_100003824	Sid_RhbA_Rhizobactin_biosynthesis_Rhizobium_meliloti_Q9Z3R2	134.2	35	39184	0	0	0	glutamate-1-semialdehyde 2,1-aminomutase	KO:K01845	OST2bottomlayer	OST2bottomlayer	OST2bottomlayer_67	Armatimonadota-sp-003	ArmatimonadotaOTU12like
iron_aquisition-siderophore_synthesis	Ga0308417_10008534	Sid_RhbA_Rhizobactin_biosynthesis_Rhizobium_meliloti_Q9Z3R2	134.2	35	39185	0	0	0	glutamate-1-semialdehyde 2,1-aminomutase	KO:K01845	OS65	OS65	OS65_32	Armatimonadota-sp-003	ArmatimonadotaOTU12like
iron_aquisition-siderophore_synthesis	Ga0308419_10016874	Sid_RhbA_Rhizobactin_biosynthesis_Rhizobium_meliloti_Q9Z3R2	134.2	35	39186	0	0	0	glutamate-1-semialdehyde 2,1-aminomutase	KO:K01845	MS50	MS50	MS50_43	Armatimonadota-sp-003	ArmatimonadotaOTU12like
iron_aquisition-siderophore_synthesis	Ga0308421_100004147	Sid_RhbA_Rhizobactin_biosynthesis_Rhizobium_meliloti_Q9Z3R2	134.2	35	39187	0	0	0	glutamate-1-semialdehyde 2,1-aminomutase	KO:K01845	MS60	MS60	MS60_13	Armatimonadota-sp-003	ArmatimonadotaOTU12like
iron_aquisition-siderophore_synthesis	Ga0308391_10039324	Sid_RhbA_Rhizobactin_biosynthesis_Rhizobium_meliloti_Q9Z3R2	134	35	39190	0	0	0	glutamate-1-semialdehyde 2,1-aminomutase	KO:K01845	t1	t1	t1_7	Armatimonadota-sp-003	ArmatimonadotaOTU12like
iron_aquisition-siderophore_synthesis	Ga0308413_001203_1922_3211	Sid_RhbA_Rhizobactin_biosynthesis_Rhizobium_meliloti_Q9Z3R2	133.8	35	39194	0	0	0	glutamate-1-semialdehyde 2,1-aminomutase	KO:K01845	t10cd	t10cd	t10cd_41	Armatimonadota-sp-003	ArmatimonadotaOTU12like
iron_aquisition-siderophore_synthesis	Ga0308418_100018418	Sid_RhbA_Rhizobactin_biosynthesis_Rhizobium_meliloti_Q9Z3R2	134.1	35	39195	0	0	0	glutamate-1-semialdehyde 2,1-aminomutase	KO:K01845	R4cd	R4cd	R4cd_15	Armatimonadota-sp-003	ArmatimonadotaOTU12like
iron_aquisition-siderophore_synthesis	Ga0308390_100016448	Sid_RhbA_Rhizobactin_biosynthesis_Rhizobium_meliloti_Q9Z3R2	134.1	35	39238	0	0	0	glutamate-1-semialdehyde 2,1-aminomutase	KO:K01845	149	sample149	149_2	Armatimonadota-sp-003	ArmatimonadotaOTU12like
iron_aquisition-siderophore_synthesis	Ga0308395_100015817	Sid_RhbA_Rhizobactin_biosynthesis_Rhizobium_meliloti_Q9Z3R2	134.1	35	39239	0	0	0	glutamate-1-semialdehyde 2,1-aminomutase	KO:K01845	P4	P4	P4_16	Armatimonadota-sp-003	ArmatimonadotaOTU12like
iron_aquisition-siderophore_synthesis	Ga0308409_100006448	Sid_RhbA_Rhizobactin_biosynthesis_Rhizobium_meliloti_Q9Z3R2	134.1	35	39240	0	0	0	glutamate-1-semialdehyde 2,1-aminomutase	KO:K01845	MSe4	MSe4	MSe4_6	Armatimonadota-sp-003	ArmatimonadotaOTU12like
iron_aquisition-siderophore_synthesis	Ga0308397_10012605	Sid_RhbA_Rhizobactin_biosynthesis_Rhizobium_meliloti_Q9Z3R2	134.2	35	39241	0	0	0	glutamate-1-semialdehyde 2,1-aminomutase	KO:K01845	T8	T8	T8_23	Armatimonadota-sp-003	ArmatimonadotaOTU12like
iron_aquisition-siderophore_synthesis	Ga0308389_10009781	Sid_RhbA_Rhizobactin_biosynthesis_Rhizobium_meliloti_Q9Z3R2	132.1	35	39255	0	0	0	glutamate-1-semialdehyde 2,1-aminomutase	KO:K01845	148	sample148	148_34	Armatimonadota-sp-003	ArmatimonadotaOTU12like
iron_aquisition-siderophore_synthesis	Ga0308405_10006411	Sid_RhbA_Rhizobactin_biosynthesis_Rhizobium_meliloti_Q9Z3R2	110.4	35	40026	0	0	0	glutamate-1-semialdehyde 2,1-aminomutase	KO:K01845	MS13	MS13	MS13_14	Armatimonadota-sp-003	ArmatimonadotaOTU12like
iron_aquisition-siderophore_synthesis	Ga0308418_10087521	Sid_RhbA_Rhizobactin_biosynthesis_Rhizobium_meliloti_Q9Z3R2	105.3	35	40158	0	0	0	putrescine aminotransferase	KO:K09251	R4cd	R4cd	R4cd_15	Armatimonadota-sp-003	ArmatimonadotaOTU12like
iron_aquisition-siderophore_synthesis	Ga0308404_10039461	Sid_RhbA_Rhizobactin_biosynthesis_Rhizobium_meliloti_Q9Z3R2	99.1	35	40295	0	0	0	putrescine aminotransferase	KO:K09251	OSM4	OSM4	OSM4_10	Armatimonadota-sp-003	ArmatimonadotaOTU12like
iron_aquisition-siderophore_synthesis	Ga0308420_10142061	Sid_RhbA_Rhizobactin_biosynthesis_Rhizobium_meliloti_Q9Z3R2	99.1	35	40296	0	0	0	putrescine aminotransferase	KO:K09251	MS55	MS55	MS55_42	Armatimonadota-sp-003	ArmatimonadotaOTU12like
iron_aquisition-siderophore_synthesis	Ga0308396_10008051	Sid_RhbA_Rhizobactin_biosynthesis_Rhizobium_meliloti_Q9Z3R2	93.5	35	40385	0	0	0	putrescine aminotransferase	KO:K09251	Pe2	Pe2	Pe2_16	Armatimonadota-sp-003	ArmatimonadotaOTU12like
iron_aquisition-siderophore_synthesis	Ga0308407_100074119	Sid_RhbA_Rhizobactin_biosynthesis_Rhizobium_meliloti_Q9Z3R2	90.1	35	40425	0	0	0	putrescine aminotransferase	KO:K09251	MSe2	MSe2	MSe2_10	Armatimonadota-sp-003	ArmatimonadotaOTU12like
iron_aquisition-siderophore_synthesis	Ga0308402_10044951	Sid_RhbA_Rhizobactin_biosynthesis_Rhizobium_meliloti_Q9Z3R2	69.1	35	40662	0	0	0	putrescine aminotransferase	KO:K09251	OSM2	OSM2	OSM2_1	Armatimonadota-sp-002	ArmatimonadotaOTU3like
iron_aquisition-siderophore_synthesis	Ga0308401_100061212	Sid_RhbA_Rhizobactin_biosynthesis_Rhizobium_meliloti_Q9Z3R2	69	35	40664	0	0	0	glutamate-1-semialdehyde 2,1-aminomutase	KO:K01845	OSM1	OSM1	OSM1_3	Armatimonadota-sp-003	ArmatimonadotaOTU12like
iron_aquisition-siderophore_synthesis	Ga0308420_10093795	Sid_RhbA_Rhizobactin_biosynthesis_Rhizobium_meliloti_Q9Z3R2	69	35	40665	0	0	0	glutamate-1-semialdehyde 2,1-aminomutase	KO:K01845	MS55	MS55	MS55_42	Armatimonadota-sp-003	ArmatimonadotaOTU12like
iron_aquisition-siderophore_synthesis	Ga0308413_010357_3383_3730	Sid_RhbA_Rhizobactin_biosynthesis_Rhizobium_meliloti_Q9Z3R2	63.5	35	40738	0	0	0	4-aminobutyrate aminotransferase-like enzyme	COG0160	t10cd	t10cd	t10cd_15	Armatimonadota-sp-002	ArmatimonadotaOTU3like
iron_aquisition-siderophore_synthesis	Ga0308391_10012396	Sid_RhbA_Rhizobactin_biosynthesis_Rhizobium_meliloti_Q9Z3R2	61.7	35	40756	0	0	0	L-lysine 6-transaminase	KO:K03918	t1	t1	t1_7	Armatimonadota-sp-003	ArmatimonadotaOTU12like
iron_aquisition-siderophore_synthesis	Ga0308310_10037252	Sid_RhbA_Rhizobactin_biosynthesis_Rhizobium_meliloti_Q9Z3R2	61.4	35	40761	0	0	0	L-lysine 6-transaminase	KO:K03918	MS65	MS65	MS65_4	Armatimonadota-sp-003	ArmatimonadotaOTU12like
iron_aquisition-siderophore_synthesis	Ga0308389_100023333	Sid_RhbA_Rhizobactin_biosynthesis_Rhizobium_meliloti_Q9Z3R2	61.4	35	40762	0	0	0	L-lysine 6-transaminase	KO:K03918	148	sample148	148_34	Armatimonadota-sp-003	ArmatimonadotaOTU12like
iron_aquisition-siderophore_synthesis	Ga0308390_10052764	Sid_RhbA_Rhizobactin_biosynthesis_Rhizobium_meliloti_Q9Z3R2	61.4	35	40763	0	0	0	L-lysine 6-transaminase	KO:K03918	149	sample149	149_2	Armatimonadota-sp-003	ArmatimonadotaOTU12like
iron_aquisition-siderophore_synthesis	Ga0308392_10003846	Sid_RhbA_Rhizobactin_biosynthesis_Rhizobium_meliloti_Q9Z3R2	61.4	35	40764	0	0	0	L-lysine 6-transaminase	KO:K03918	m2	m2	m2_28	Armatimonadota-sp-003	ArmatimonadotaOTU12like
iron_aquisition-siderophore_synthesis	Ga0308393_10009544	Sid_RhbA_Rhizobactin_biosynthesis_Rhizobium_meliloti_Q9Z3R2	61.4	35	40765	0	0	0	L-lysine 6-transaminase	KO:K03918	ee2	ee2	ee2_18	Armatimonadota-sp-003	ArmatimonadotaOTU12like
iron_aquisition-siderophore_synthesis	Ga0308394_10006276	Sid_RhbA_Rhizobactin_biosynthesis_Rhizobium_meliloti_Q9Z3R2	61.4	35	40766	0	0	0	L-lysine 6-transaminase	KO:K03918	me2	me2	me2_8	Armatimonadota-sp-003	ArmatimonadotaOTU12like
iron_aquisition-siderophore_synthesis	Ga0308395_100011376	Sid_RhbA_Rhizobactin_biosynthesis_Rhizobium_meliloti_Q9Z3R2	61.4	35	40767	0	0	0	L-lysine 6-transaminase	KO:K03918	P4	P4	P4_16	Armatimonadota-sp-003	ArmatimonadotaOTU12like
iron_aquisition-siderophore_synthesis	Ga0308396_10010966	Sid_RhbA_Rhizobactin_biosynthesis_Rhizobium_meliloti_Q9Z3R2	61.4	35	40768	0	0	0	L-lysine 6-transaminase	KO:K03918	Pe2	Pe2	Pe2_16	Armatimonadota-sp-003	ArmatimonadotaOTU12like
iron_aquisition-siderophore_synthesis	Ga0308397_10010678	Sid_RhbA_Rhizobactin_biosynthesis_Rhizobium_meliloti_Q9Z3R2	61.4	35	40769	0	0	0	L-lysine 6-transaminase	KO:K03918	T8	T8	T8_23	Armatimonadota-sp-003	ArmatimonadotaOTU12like
iron_aquisition-siderophore_synthesis	Ga0308398_10007068	Sid_RhbA_Rhizobactin_biosynthesis_Rhizobium_meliloti_Q9Z3R2	61.4	35	40770	0	0	0	L-lysine 6-transaminase	KO:K03918	T9	T9	T9_28	Armatimonadota-sp-003	ArmatimonadotaOTU12like
iron_aquisition-siderophore_synthesis	Ga0308399_10013713	Sid_RhbA_Rhizobactin_biosynthesis_Rhizobium_meliloti_Q9Z3R2	61.4	35	40771	0	0	0	L-lysine 6-transaminase	KO:K03918	OS1260	OS1260	OS1260_24	Armatimonadota-sp-003	ArmatimonadotaOTU12like
iron_aquisition-siderophore_synthesis	Ga0308400_10021226	Sid_RhbA_Rhizobactin_biosynthesis_Rhizobium_meliloti_Q9Z3R2	61.4	35	40772	0	0	0	L-lysine 6-transaminase	KO:K03918	OS1265	OS1265	OS1265_7	Armatimonadota-sp-003	ArmatimonadotaOTU12like
iron_aquisition-siderophore_synthesis	Ga0308402_10058442	Sid_RhbA_Rhizobactin_biosynthesis_Rhizobium_meliloti_Q9Z3R2	61.4	35	40773	0	0	0	L-lysine 6-transaminase	KO:K03918	OSM2	OSM2	OSM2_2	Armatimonadota-sp-003	ArmatimonadotaOTU12like
iron_aquisition-siderophore_synthesis	Ga0308404_10006076	Sid_RhbA_Rhizobactin_biosynthesis_Rhizobium_meliloti_Q9Z3R2	61.4	35	40774	0	0	0	L-lysine 6-transaminase	KO:K03918	OSM4	OSM4	OSM4_10	Armatimonadota-sp-003	ArmatimonadotaOTU12like
iron_aquisition-siderophore_synthesis	Ga0308405_10012257	Sid_RhbA_Rhizobactin_biosynthesis_Rhizobium_meliloti_Q9Z3R2	61.4	35	40775	0	0	0	L-lysine 6-transaminase	KO:K03918	MS13	MS13	MS13_14	Armatimonadota-sp-003	ArmatimonadotaOTU12like
iron_aquisition-siderophore_synthesis	Ga0308406_100043510	Sid_RhbA_Rhizobactin_biosynthesis_Rhizobium_meliloti_Q9Z3R2	61.4	35	40776	0	0	0	L-lysine 6-transaminase	KO:K03918	MSe1	MSe1	MSe1_4	Armatimonadota-sp-003	ArmatimonadotaOTU12like
iron_aquisition-siderophore_synthesis	Ga0308407_10014644	Sid_RhbA_Rhizobactin_biosynthesis_Rhizobium_meliloti_Q9Z3R2	61.4	35	40777	0	0	0	L-lysine 6-transaminase	KO:K03918	MSe2	MSe2	MSe2_10	Armatimonadota-sp-003	ArmatimonadotaOTU12like
iron_aquisition-siderophore_synthesis	Ga0308408_10000418	Sid_RhbA_Rhizobactin_biosynthesis_Rhizobium_meliloti_Q9Z3R2	61.4	35	40778	0	0	0	L-lysine 6-transaminase	KO:K03918	MSe3	MSe3	MSe3_5	Armatimonadota-sp-003	ArmatimonadotaOTU12like
iron_aquisition-siderophore_synthesis	Ga0308409_100066510	Sid_RhbA_Rhizobactin_biosynthesis_Rhizobium_meliloti_Q9Z3R2	61.4	35	40779	0	0	0	L-lysine 6-transaminase	KO:K03918	MSe4	MSe4	MSe4_6	Armatimonadota-sp-003	ArmatimonadotaOTU12like
iron_aquisition-siderophore_synthesis	Ga0308413_000724_8537_9856	Sid_RhbA_Rhizobactin_biosynthesis_Rhizobium_meliloti_Q9Z3R2	61.4	35	40780	0	0	0	L-lysine 6-transaminase	KO:K03918	t10cd	t10cd	t10cd_41	Armatimonadota-sp-003	ArmatimonadotaOTU12like
iron_aquisition-siderophore_synthesis	Ga0308414_10108522	Sid_RhbA_Rhizobactin_biosynthesis_Rhizobium_meliloti_Q9Z3R2	61.4	35	40781	0	0	0	L-lysine 6-transaminase	KO:K03918	OS50	OS50	OS50_26	Armatimonadota-sp-003	ArmatimonadotaOTU12like
iron_aquisition-siderophore_synthesis	Ga0308415_10052045	Sid_RhbA_Rhizobactin_biosynthesis_Rhizobium_meliloti_Q9Z3R2	61.4	35	40782	0	0	0	L-lysine 6-transaminase	KO:K03918	OS55	OS55	OS55_28	Armatimonadota-sp-003	ArmatimonadotaOTU12like
iron_aquisition-siderophore_synthesis	Ga0308417_10027096	Sid_RhbA_Rhizobactin_biosynthesis_Rhizobium_meliloti_Q9Z3R2	61.4	35	40783	0	0	0	L-lysine 6-transaminase	KO:K03918	OS65	OS65	OS65_32	Armatimonadota-sp-003	ArmatimonadotaOTU12like
iron_aquisition-siderophore_synthesis	Ga0308418_10010324	Sid_RhbA_Rhizobactin_biosynthesis_Rhizobium_meliloti_Q9Z3R2	61.4	35	40784	0	0	0	L-lysine 6-transaminase	KO:K03918	R4cd	R4cd	R4cd_15	Armatimonadota-sp-003	ArmatimonadotaOTU12like
iron_aquisition-siderophore_synthesis	Ga0308419_100054017	Sid_RhbA_Rhizobactin_biosynthesis_Rhizobium_meliloti_Q9Z3R2	61.4	35	40785	0	0	0	L-lysine 6-transaminase	KO:K03918	MS50	MS50	MS50_43	Armatimonadota-sp-003	ArmatimonadotaOTU12like
iron_aquisition-siderophore_synthesis	Ga0308420_10060472	Sid_RhbA_Rhizobactin_biosynthesis_Rhizobium_meliloti_Q9Z3R2	61.4	35	40786	0	0	0	L-lysine 6-transaminase	KO:K03918	MS55	MS55	MS55_42	Armatimonadota-sp-003	ArmatimonadotaOTU12like
iron_aquisition-siderophore_synthesis	Ga0308421_10008268	Sid_RhbA_Rhizobactin_biosynthesis_Rhizobium_meliloti_Q9Z3R2	61.4	35	40787	0	0	0	L-lysine 6-transaminase	KO:K03918	MS60	MS60	MS60_13	Armatimonadota-sp-003	ArmatimonadotaOTU12like
iron_aquisition-siderophore_synthesis	Ga0308411_100091966	Sid_RhbA_Rhizobactin_biosynthesis_Rhizobium_meliloti_Q9Z3R2	61.3	35	40788	0	0	0	L-lysine 6-transaminase	KO:K03918	OST2bottomlayer	OST2bottomlayer	OST2bottomlayer_67	Armatimonadota-sp-003	ArmatimonadotaOTU12like
iron_aquisition-siderophore_synthesis	Ga0308392_100061317	Sid_RhbA_Rhizobactin_biosynthesis_Rhizobium_meliloti_Q9Z3R2	54.1	35	40884	0	0	0	putrescine aminotransferase	KO:K09251	m2	m2	m2_28	Armatimonadota-sp-003	ArmatimonadotaOTU12like
iron_aquisition-siderophore_synthesis	Ga0308418_100143015	Sid_RhbA_Rhizobactin_biosynthesis_Rhizobium_meliloti_Q9Z3R2	48.6	35	40906	0	0	0	putrescine aminotransferase	KO:K09251	R4cd	R4cd	R4cd_15	Armatimonadota-sp-003	ArmatimonadotaOTU12like
iron_aquisition-siderophore_synthesis	Ga0308415_10100221	Sid_RhbA_Rhizobactin_biosynthesis_Rhizobium_meliloti_Q9Z3R2	42.9	35	40945	0	0	0	putrescine aminotransferase	KO:K09251	OS55	OS55	OS55_28	Armatimonadota-sp-003	ArmatimonadotaOTU12like
iron_aquisition-siderophore_synthesis	Ga0308310_10044566	Sid_PchH_pyochelin_biosynthesis_Pseudomonas_aeruginosa_PA4223_180623	205.8	24	41596	0	0	0	subfamily B ATP-binding cassette protein MsbA	KO:K11085	MS65	MS65	MS65_4	Armatimonadota-sp-003	ArmatimonadotaOTU12like
iron_aquisition-siderophore_synthesis	Ga0308389_10024182	Sid_PchH_pyochelin_biosynthesis_Pseudomonas_aeruginosa_PA4223_180623	205.8	24	41597	0	0	0	subfamily B ATP-binding cassette protein MsbA	KO:K11085	148	sample148	148_34	Armatimonadota-sp-003	ArmatimonadotaOTU12like
iron_aquisition-siderophore_synthesis	Ga0308390_100233012	Sid_PchH_pyochelin_biosynthesis_Pseudomonas_aeruginosa_PA4223_180623	205.8	24	41598	0	0	0	subfamily B ATP-binding cassette protein MsbA	KO:K11085	149	sample149	149_2	Armatimonadota-sp-003	ArmatimonadotaOTU12like
iron_aquisition-siderophore_synthesis	Ga0308392_10040932	Sid_PchH_pyochelin_biosynthesis_Pseudomonas_aeruginosa_PA4223_180623	205.8	24	41599	0	0	0	subfamily B ATP-binding cassette protein MsbA	KO:K11085	m2	m2	m2_28	Armatimonadota-sp-003	ArmatimonadotaOTU12like
iron_aquisition-siderophore_synthesis	Ga0308394_10039276	Sid_PchH_pyochelin_biosynthesis_Pseudomonas_aeruginosa_PA4223_180623	205.8	24	41600	0	0	0	subfamily B ATP-binding cassette protein MsbA	KO:K11085	me2	me2	me2_8	Armatimonadota-sp-003	ArmatimonadotaOTU12like
iron_aquisition-siderophore_synthesis	Ga0308396_10015301	Sid_PchH_pyochelin_biosynthesis_Pseudomonas_aeruginosa_PA4223_180623	205.8	24	41601	0	0	0	subfamily B ATP-binding cassette protein MsbA	KO:K11085	Pe2	Pe2	Pe2_16	Armatimonadota-sp-003	ArmatimonadotaOTU12like
iron_aquisition-siderophore_synthesis	Ga0308398_10007731	Sid_PchH_pyochelin_biosynthesis_Pseudomonas_aeruginosa_PA4223_180623	205.8	24	41602	0	0	0	subfamily B ATP-binding cassette protein MsbA	KO:K11085	T9	T9	T9_28	Armatimonadota-sp-003	ArmatimonadotaOTU12like
iron_aquisition-siderophore_synthesis	Ga0308404_10026835	Sid_PchH_pyochelin_biosynthesis_Pseudomonas_aeruginosa_PA4223_180623	205.8	24	41603	0	0	0	subfamily B ATP-binding cassette protein MsbA	KO:K11085	OSM4	OSM4	OSM4_10	Armatimonadota-sp-003	ArmatimonadotaOTU12like
iron_aquisition-siderophore_synthesis	Ga0308405_10015182	Sid_PchH_pyochelin_biosynthesis_Pseudomonas_aeruginosa_PA4223_180623	205.8	24	41604	0	0	0	subfamily B ATP-binding cassette protein MsbA	KO:K11085	MS13	MS13	MS13_14	Armatimonadota-sp-003	ArmatimonadotaOTU12like
iron_aquisition-siderophore_synthesis	Ga0308406_10036692	Sid_PchH_pyochelin_biosynthesis_Pseudomonas_aeruginosa_PA4223_180623	205.8	24	41605	0	0	0	subfamily B ATP-binding cassette protein MsbA	KO:K11085	MSe1	MSe1	MSe1_4	Armatimonadota-sp-003	ArmatimonadotaOTU12like
iron_aquisition-siderophore_synthesis	Ga0308411_100099806	Sid_PchH_pyochelin_biosynthesis_Pseudomonas_aeruginosa_PA4223_180623	205.8	24	41607	0	0	0	subfamily B ATP-binding cassette protein MsbA	KO:K11085	OST2bottomlayer	OST2bottomlayer	OST2bottomlayer_67	Armatimonadota-sp-003	ArmatimonadotaOTU12like
iron_aquisition-siderophore_synthesis	Ga0308412_10017462	Sid_PchH_pyochelin_biosynthesis_Pseudomonas_aeruginosa_PA4223_180623	205.8	24	41608	0	0	0	subfamily B ATP-binding cassette protein MsbA	KO:K11085	OSTbottomlayer	OSTbottomlayer	OSTbottomlayer_40	Armatimonadota-sp-003	ArmatimonadotaOTU12like
iron_aquisition-siderophore_synthesis	Ga0308413_001114_13729_15474	Sid_PchH_pyochelin_biosynthesis_Pseudomonas_aeruginosa_PA4223_180623	205.8	24	41609	0	0	0	subfamily B ATP-binding cassette protein MsbA	KO:K11085	t10cd	t10cd	t10cd_41	Armatimonadota-sp-003	ArmatimonadotaOTU12like
iron_aquisition-siderophore_synthesis	Ga0308417_10085902	Sid_PchH_pyochelin_biosynthesis_Pseudomonas_aeruginosa_PA4223_180623	205.8	24	41610	0	0	0	subfamily B ATP-binding cassette protein MsbA	KO:K11085	OS65	OS65	OS65_32	Armatimonadota-sp-003	ArmatimonadotaOTU12like
iron_aquisition-siderophore_synthesis	Ga0308418_10043176	Sid_PchH_pyochelin_biosynthesis_Pseudomonas_aeruginosa_PA4223_180623	205.8	24	41611	0	0	0	subfamily B ATP-binding cassette protein MsbA	KO:K11085	R4cd	R4cd	R4cd_15	Armatimonadota-sp-003	ArmatimonadotaOTU12like
iron_aquisition-siderophore_synthesis	Ga0308419_10081922	Sid_PchH_pyochelin_biosynthesis_Pseudomonas_aeruginosa_PA4223_180623	205.8	24	41612	0	0	0	subfamily B ATP-binding cassette protein MsbA	KO:K11085	MS50	MS50	MS50_43	Armatimonadota-sp-003	ArmatimonadotaOTU12like
iron_aquisition-siderophore_synthesis	Ga0308420_10063072	Sid_PchH_pyochelin_biosynthesis_Pseudomonas_aeruginosa_PA4223_180623	205.8	24	41613	0	0	0	subfamily B ATP-binding cassette protein MsbA	KO:K11085	MS55	MS55	MS55_42	Armatimonadota-sp-003	ArmatimonadotaOTU12like
iron_aquisition-siderophore_synthesis	Ga0308415_10075441	Sid_PchH_pyochelin_biosynthesis_Pseudomonas_aeruginosa_PA4223_180623	205.6	24	41614	0	0	0	ATP-binding cassette subfamily B protein	KO:K06147	OS55	OS55	OS55_28	Armatimonadota-sp-003	ArmatimonadotaOTU12like
iron_aquisition-siderophore_synthesis	Ga0308407_10015942	Sid_PchH_pyochelin_biosynthesis_Pseudomonas_aeruginosa_PA4223_180623	205.6	24	41615	0	0	0	subfamily B ATP-binding cassette protein MsbA	KO:K11085	MSe2	MSe2	MSe2_10	Armatimonadota-sp-003	ArmatimonadotaOTU12like
iron_aquisition-siderophore_synthesis	Ga0308393_10005662	Sid_PchH_pyochelin_biosynthesis_Pseudomonas_aeruginosa_PA4223_180623	205	24	41617	0	0	0	subfamily B ATP-binding cassette protein MsbA	KO:K11085	ee2	ee2	ee2_18	Armatimonadota-sp-003	ArmatimonadotaOTU12like
iron_aquisition-siderophore_synthesis	Ga0308395_100107020	Sid_PchH_pyochelin_biosynthesis_Pseudomonas_aeruginosa_PA4223_180623	205	24	41618	0	0	0	subfamily B ATP-binding cassette protein MsbA	KO:K11085	P4	P4	P4_16	Armatimonadota-sp-003	ArmatimonadotaOTU12like
iron_aquisition-siderophore_synthesis	Ga0308310_100011123	Sid_PchH_pyochelin_biosynthesis_Pseudomonas_aeruginosa_PA4223_180623	193.6	24	41673	0	0	0	subfamily B ATP-binding cassette protein MsbA	KO:K11085	MS65	MS65	MS65_4	Armatimonadota-sp-003	ArmatimonadotaOTU12like
iron_aquisition-siderophore_synthesis	Ga0308389_100060320	Sid_PchH_pyochelin_biosynthesis_Pseudomonas_aeruginosa_PA4223_180623	193.6	24	41674	0	0	0	subfamily B ATP-binding cassette protein MsbA	KO:K11085	148	sample148	148_34	Armatimonadota-sp-003	ArmatimonadotaOTU12like
iron_aquisition-siderophore_synthesis	Ga0308390_100055822	Sid_PchH_pyochelin_biosynthesis_Pseudomonas_aeruginosa_PA4223_180623	193.6	24	41675	0	0	0	subfamily B ATP-binding cassette protein MsbA	KO:K11085	149	sample149	149_2	Armatimonadota-sp-003	ArmatimonadotaOTU12like
iron_aquisition-siderophore_synthesis	Ga0308391_10011986	Sid_PchH_pyochelin_biosynthesis_Pseudomonas_aeruginosa_PA4223_180623	193.6	24	41676	0	0	0	subfamily B ATP-binding cassette protein MsbA	KO:K11085	t1	t1	t1_7	Armatimonadota-sp-003	ArmatimonadotaOTU12like
iron_aquisition-siderophore_synthesis	Ga0308392_10008096	Sid_PchH_pyochelin_biosynthesis_Pseudomonas_aeruginosa_PA4223_180623	193.6	24	41677	0	0	0	subfamily B ATP-binding cassette protein MsbA	KO:K11085	m2	m2	m2_28	Armatimonadota-sp-003	ArmatimonadotaOTU12like
iron_aquisition-siderophore_synthesis	Ga0308393_100026422	Sid_PchH_pyochelin_biosynthesis_Pseudomonas_aeruginosa_PA4223_180623	193.6	24	41678	0	0	0	subfamily B ATP-binding cassette protein MsbA	KO:K11085	ee2	ee2	ee2_18	Armatimonadota-sp-003	ArmatimonadotaOTU12like
iron_aquisition-siderophore_synthesis	Ga0308394_10002956	Sid_PchH_pyochelin_biosynthesis_Pseudomonas_aeruginosa_PA4223_180623	193.6	24	41679	0	0	0	subfamily B ATP-binding cassette protein MsbA	KO:K11085	me2	me2	me2_8	Armatimonadota-sp-003	ArmatimonadotaOTU12like
iron_aquisition-siderophore_synthesis	Ga0308395_10009806	Sid_PchH_pyochelin_biosynthesis_Pseudomonas_aeruginosa_PA4223_180623	193.6	24	41680	0	0	0	subfamily B ATP-binding cassette protein MsbA	KO:K11085	P4	P4	P4_16	Armatimonadota-sp-003	ArmatimonadotaOTU12like
iron_aquisition-siderophore_synthesis	Ga0308396_100042522	Sid_PchH_pyochelin_biosynthesis_Pseudomonas_aeruginosa_PA4223_180623	193.6	24	41681	0	0	0	subfamily B ATP-binding cassette protein MsbA	KO:K11085	Pe2	Pe2	Pe2_16	Armatimonadota-sp-003	ArmatimonadotaOTU12like
iron_aquisition-siderophore_synthesis	Ga0308397_100044322	Sid_PchH_pyochelin_biosynthesis_Pseudomonas_aeruginosa_PA4223_180623	193.6	24	41682	0	0	0	subfamily B ATP-binding cassette protein MsbA	KO:K11085	T8	T8	T8_23	Armatimonadota-sp-003	ArmatimonadotaOTU12like
iron_aquisition-siderophore_synthesis	Ga0308398_100014748	Sid_PchH_pyochelin_biosynthesis_Pseudomonas_aeruginosa_PA4223_180623	193.6	24	41683	0	0	0	subfamily B ATP-binding cassette protein MsbA	KO:K11085	T9	T9	T9_28	Armatimonadota-sp-003	ArmatimonadotaOTU12like
iron_aquisition-siderophore_synthesis	Ga0308400_10013554	Sid_PchH_pyochelin_biosynthesis_Pseudomonas_aeruginosa_PA4223_180623	193.6	24	41684	0	0	0	subfamily B ATP-binding cassette protein MsbA	KO:K11085	OS1265	OS1265	OS1265_7	Armatimonadota-sp-003	ArmatimonadotaOTU12like
iron_aquisition-siderophore_synthesis	Ga0308402_10023114	Sid_PchH_pyochelin_biosynthesis_Pseudomonas_aeruginosa_PA4223_180623	193.6	24	41685	0	0	0	subfamily B ATP-binding cassette protein MsbA	KO:K11085	OSM2	OSM2	OSM2_2	Armatimonadota-sp-003	ArmatimonadotaOTU12like
iron_aquisition-siderophore_synthesis	Ga0308404_10006424	Sid_PchH_pyochelin_biosynthesis_Pseudomonas_aeruginosa_PA4223_180623	193.6	24	41686	0	0	0	subfamily B ATP-binding cassette protein MsbA	KO:K11085	OSM4	OSM4	OSM4_10	Armatimonadota-sp-003	ArmatimonadotaOTU12like
iron_aquisition-siderophore_synthesis	Ga0308405_10024164	Sid_PchH_pyochelin_biosynthesis_Pseudomonas_aeruginosa_PA4223_180623	193.6	24	41687	0	0	0	subfamily B ATP-binding cassette protein MsbA	KO:K11085	MS13	MS13	MS13_14	Armatimonadota-sp-003	ArmatimonadotaOTU12like
iron_aquisition-siderophore_synthesis	Ga0308406_10002404	Sid_PchH_pyochelin_biosynthesis_Pseudomonas_aeruginosa_PA4223_180623	193.6	24	41688	0	0	0	subfamily B ATP-binding cassette protein MsbA	KO:K11085	MSe1	MSe1	MSe1_4	Armatimonadota-sp-003	ArmatimonadotaOTU12like
iron_aquisition-siderophore_synthesis	Ga0308407_100077114	Sid_PchH_pyochelin_biosynthesis_Pseudomonas_aeruginosa_PA4223_180623	193.6	24	41689	0	0	0	subfamily B ATP-binding cassette protein MsbA	KO:K11085	MSe2	MSe2	MSe2_10	Armatimonadota-sp-003	ArmatimonadotaOTU12like
iron_aquisition-siderophore_synthesis	Ga0308408_10021086	Sid_PchH_pyochelin_biosynthesis_Pseudomonas_aeruginosa_PA4223_180623	193.6	24	41690	0	0	0	subfamily B ATP-binding cassette protein MsbA	KO:K11085	MSe3	MSe3	MSe3_5	Armatimonadota-sp-003	ArmatimonadotaOTU12like
iron_aquisition-siderophore_synthesis	Ga0308409_100028921	Sid_PchH_pyochelin_biosynthesis_Pseudomonas_aeruginosa_PA4223_180623	193.6	24	41691	0	0	0	subfamily B ATP-binding cassette protein MsbA	KO:K11085	MSe4	MSe4	MSe4_6	Armatimonadota-sp-003	ArmatimonadotaOTU12like
iron_aquisition-siderophore_synthesis	Ga0308411_100032506	Sid_PchH_pyochelin_biosynthesis_Pseudomonas_aeruginosa_PA4223_180623	193.6	24	41693	0	0	0	subfamily B ATP-binding cassette protein MsbA	KO:K11085	OST2bottomlayer	OST2bottomlayer	OST2bottomlayer_67	Armatimonadota-sp-003	ArmatimonadotaOTU12like
iron_aquisition-siderophore_synthesis	Ga0308412_10021126	Sid_PchH_pyochelin_biosynthesis_Pseudomonas_aeruginosa_PA4223_180623	193.6	24	41694	0	0	0	subfamily B ATP-binding cassette protein MsbA	KO:K11085	OSTbottomlayer	OSTbottomlayer	OSTbottomlayer_40	Armatimonadota-sp-003	ArmatimonadotaOTU12like
iron_aquisition-siderophore_synthesis	Ga0308413_001506_7270_9012	Sid_PchH_pyochelin_biosynthesis_Pseudomonas_aeruginosa_PA4223_180623	193.6	24	41695	0	0	0	subfamily B ATP-binding cassette protein MsbA	KO:K11085	t10cd	t10cd	t10cd_41	Armatimonadota-sp-003	ArmatimonadotaOTU12like
iron_aquisition-siderophore_synthesis	Ga0308414_10031824	Sid_PchH_pyochelin_biosynthesis_Pseudomonas_aeruginosa_PA4223_180623	193.6	24	41696	0	0	0	subfamily B ATP-binding cassette protein MsbA	KO:K11085	OS50	OS50	OS50_26	Armatimonadota-sp-003	ArmatimonadotaOTU12like
iron_aquisition-siderophore_synthesis	Ga0308417_10040506	Sid_PchH_pyochelin_biosynthesis_Pseudomonas_aeruginosa_PA4223_180623	193.6	24	41697	0	0	0	subfamily B ATP-binding cassette protein MsbA	KO:K11085	OS65	OS65	OS65_32	Armatimonadota-sp-003	ArmatimonadotaOTU12like
iron_aquisition-siderophore_synthesis	Ga0308418_10013616	Sid_PchH_pyochelin_biosynthesis_Pseudomonas_aeruginosa_PA4223_180623	193.6	24	41698	0	0	0	subfamily B ATP-binding cassette protein MsbA	KO:K11085	R4cd	R4cd	R4cd_15	Armatimonadota-sp-003	ArmatimonadotaOTU12like
iron_aquisition-siderophore_synthesis	Ga0308419_10023124	Sid_PchH_pyochelin_biosynthesis_Pseudomonas_aeruginosa_PA4223_180623	193.6	24	41699	0	0	0	subfamily B ATP-binding cassette protein MsbA	KO:K11085	MS50	MS50	MS50_43	Armatimonadota-sp-003	ArmatimonadotaOTU12like
iron_aquisition-siderophore_synthesis	Ga0308421_10003974	Sid_PchH_pyochelin_biosynthesis_Pseudomonas_aeruginosa_PA4223_180623	193.6	24	41700	0	0	0	subfamily B ATP-binding cassette protein MsbA	KO:K11085	MS60	MS60	MS60_13	Armatimonadota-sp-003	ArmatimonadotaOTU12like
iron_aquisition-siderophore_synthesis	Ga0308416_10045393	Sid_PchH_pyochelin_biosynthesis_Pseudomonas_aeruginosa_PA4223_180623	193.5	24	41701	0	0	0	subfamily B ATP-binding cassette protein MsbA	KO:K11085	OS60	OS60	OS60_15	Armatimonadota-sp-003	ArmatimonadotaOTU12like
iron_aquisition-siderophore_synthesis	Ga0308391_100034612	Sid_PchH_pyochelin_biosynthesis_Pseudomonas_aeruginosa_PA4223_180623	192.8	24	41704	0	0	0	subfamily B ATP-binding cassette protein MsbA	KO:K11085	t1	t1	t1_7	Armatimonadota-sp-003	ArmatimonadotaOTU12like
iron_aquisition-siderophore_synthesis	Ga0308392_10004405	Sid_PchH_pyochelin_biosynthesis_Pseudomonas_aeruginosa_PA4223_180623	192.8	24	41705	0	0	0	subfamily B ATP-binding cassette protein MsbA	KO:K11085	m2	m2	m2_28	Armatimonadota-sp-003	ArmatimonadotaOTU12like
iron_aquisition-siderophore_synthesis	Ga0308396_100065613	Sid_PchH_pyochelin_biosynthesis_Pseudomonas_aeruginosa_PA4223_180623	192.8	24	41706	0	0	0	subfamily B ATP-binding cassette protein MsbA	KO:K11085	Pe2	Pe2	Pe2_16	Armatimonadota-sp-003	ArmatimonadotaOTU12like
iron_aquisition-siderophore_synthesis	Ga0308399_10078372	Sid_PchH_pyochelin_biosynthesis_Pseudomonas_aeruginosa_PA4223_180623	192.8	24	41707	0	0	0	subfamily B ATP-binding cassette protein MsbA	KO:K11085	OS1260	OS1260	OS1260_24	Armatimonadota-sp-003	ArmatimonadotaOTU12like
iron_aquisition-siderophore_synthesis	Ga0308401_10001669	Sid_PchH_pyochelin_biosynthesis_Pseudomonas_aeruginosa_PA4223_180623	192.8	24	41708	0	0	0	subfamily B ATP-binding cassette protein MsbA	KO:K11085	OSM1	OSM1	OSM1_3	Armatimonadota-sp-003	ArmatimonadotaOTU12like
iron_aquisition-siderophore_synthesis	Ga0308402_10042022	Sid_PchH_pyochelin_biosynthesis_Pseudomonas_aeruginosa_PA4223_180623	192.8	24	41709	0	0	0	subfamily B ATP-binding cassette protein MsbA	KO:K11085	OSM2	OSM2	OSM2_2	Armatimonadota-sp-003	ArmatimonadotaOTU12like
iron_aquisition-siderophore_synthesis	Ga0308404_10014425	Sid_PchH_pyochelin_biosynthesis_Pseudomonas_aeruginosa_PA4223_180623	192.8	24	41710	0	0	0	subfamily B ATP-binding cassette protein MsbA	KO:K11085	OSM4	OSM4	OSM4_10	Armatimonadota-sp-003	ArmatimonadotaOTU12like
iron_aquisition-siderophore_synthesis	Ga0308405_10029192	Sid_PchH_pyochelin_biosynthesis_Pseudomonas_aeruginosa_PA4223_180623	192.8	24	41711	0	0	0	subfamily B ATP-binding cassette protein MsbA	KO:K11085	MS13	MS13	MS13_14	Armatimonadota-sp-003	ArmatimonadotaOTU12like
iron_aquisition-siderophore_synthesis	Ga0308411_100006055	Sid_PchH_pyochelin_biosynthesis_Pseudomonas_aeruginosa_PA4223_180623	192.8	24	41713	0	0	0	subfamily B ATP-binding cassette protein MsbA	KO:K11085	OST2bottomlayer	OST2bottomlayer	OST2bottomlayer_67	Armatimonadota-sp-003	ArmatimonadotaOTU12like
iron_aquisition-siderophore_synthesis	Ga0308412_10158923	Sid_PchH_pyochelin_biosynthesis_Pseudomonas_aeruginosa_PA4223_180623	192.8	24	41714	0	0	0	subfamily B ATP-binding cassette protein MsbA	KO:K11085	OSTbottomlayer	OSTbottomlayer	OSTbottomlayer_40	Armatimonadota-sp-003	ArmatimonadotaOTU12like
iron_aquisition-siderophore_synthesis	Ga0308416_10024192	Sid_PchH_pyochelin_biosynthesis_Pseudomonas_aeruginosa_PA4223_180623	192.8	24	41715	0	0	0	subfamily B ATP-binding cassette protein MsbA	KO:K11085	OS60	OS60	OS60_15	Armatimonadota-sp-003	ArmatimonadotaOTU12like
iron_aquisition-siderophore_synthesis	Ga0308400_10058992	Sid_PchH_pyochelin_biosynthesis_Pseudomonas_aeruginosa_PA4223_180623	191.8	24	41745	0	0	0	subfamily B ATP-binding cassette protein MsbA	KO:K11085	OS1265	OS1265	OS1265_25	Armatimonadota-sp-002	ArmatimonadotaOTU3like
iron_aquisition-siderophore_synthesis	Ga0308409_100027017	Sid_PchH_pyochelin_biosynthesis_Pseudomonas_aeruginosa_PA4223_180623	191.7	24	41746	0	0	0	subfamily B ATP-binding cassette protein MsbA	KO:K11085	MSe4	MSe4	MSe4_6	Armatimonadota-sp-003	ArmatimonadotaOTU12like
iron_aquisition-siderophore_synthesis	Ga0308408_100040916	Sid_PchH_pyochelin_biosynthesis_Pseudomonas_aeruginosa_PA4223_180623	191.6	24	41747	0	0	0	subfamily B ATP-binding cassette protein MsbA	KO:K11085	MSe3	MSe3	MSe3_5	Armatimonadota-sp-003	ArmatimonadotaOTU12like
iron_aquisition-siderophore_synthesis	Ga0308403_10030421	Sid_PchH_pyochelin_biosynthesis_Pseudomonas_aeruginosa_PA4223_180623	191.1	24	41752	0	0	0	subfamily B ATP-binding cassette protein MsbA	KO:K11085	OSM3	OSM3	OSM3_9	Armatimonadota-sp-003	ArmatimonadotaOTU12like
iron_aquisition-siderophore_synthesis	Ga0308413_000487_5107_6882	Sid_PchH_pyochelin_biosynthesis_Pseudomonas_aeruginosa_PA4223_180623	191	24	41757	0	0	0	subfamily B ATP-binding cassette protein MsbA	KO:K11085	t10cd	t10cd	t10cd_41	Armatimonadota-sp-003	ArmatimonadotaOTU12like
iron_aquisition-siderophore_synthesis	Ga0308393_10001305	Sid_PchH_pyochelin_biosynthesis_Pseudomonas_aeruginosa_PA4223_180623	190.5	24	41759	0	0	0	subfamily B ATP-binding cassette protein MsbA	KO:K11085	ee2	ee2	ee2_18	Armatimonadota-sp-003	ArmatimonadotaOTU12like
iron_aquisition-siderophore_synthesis	Ga0308398_10001095	Sid_PchH_pyochelin_biosynthesis_Pseudomonas_aeruginosa_PA4223_180623	190.5	24	41760	0	0	0	subfamily B ATP-binding cassette protein MsbA	KO:K11085	T9	T9	T9_28	Armatimonadota-sp-003	ArmatimonadotaOTU12like
iron_aquisition-siderophore_synthesis	Ga0308310_10000365	Sid_PchH_pyochelin_biosynthesis_Pseudomonas_aeruginosa_PA4223_180623	189.9	24	41764	0	0	0	subfamily B ATP-binding cassette protein MsbA	KO:K11085	MS65	MS65	MS65_4	Armatimonadota-sp-003	ArmatimonadotaOTU12like
iron_aquisition-siderophore_synthesis	Ga0308389_10049252	Sid_PchH_pyochelin_biosynthesis_Pseudomonas_aeruginosa_PA4223_180623	189.9	24	41765	0	0	0	subfamily B ATP-binding cassette protein MsbA	KO:K11085	148	sample148	148_34	Armatimonadota-sp-003	ArmatimonadotaOTU12like
iron_aquisition-siderophore_synthesis	Ga0308390_10006785	Sid_PchH_pyochelin_biosynthesis_Pseudomonas_aeruginosa_PA4223_180623	189.9	24	41766	0	0	0	subfamily B ATP-binding cassette protein MsbA	KO:K11085	149	sample149	149_2	Armatimonadota-sp-003	ArmatimonadotaOTU12like
iron_aquisition-siderophore_synthesis	Ga0308394_100015029	Sid_PchH_pyochelin_biosynthesis_Pseudomonas_aeruginosa_PA4223_180623	189.9	24	41767	0	0	0	subfamily B ATP-binding cassette protein MsbA	KO:K11085	me2	me2	me2_8	Armatimonadota-sp-003	ArmatimonadotaOTU12like
iron_aquisition-siderophore_synthesis	Ga0308395_10002449	Sid_PchH_pyochelin_biosynthesis_Pseudomonas_aeruginosa_PA4223_180623	189.9	24	41768	0	0	0	subfamily B ATP-binding cassette protein MsbA	KO:K11085	P4	P4	P4_16	Armatimonadota-sp-003	ArmatimonadotaOTU12like
iron_aquisition-siderophore_synthesis	Ga0308397_100012244	Sid_PchH_pyochelin_biosynthesis_Pseudomonas_aeruginosa_PA4223_180623	189.9	24	41769	0	0	0	subfamily B ATP-binding cassette protein MsbA	KO:K11085	T8	T8	T8_23	Armatimonadota-sp-003	ArmatimonadotaOTU12like
iron_aquisition-siderophore_synthesis	Ga0308406_100027916	Sid_PchH_pyochelin_biosynthesis_Pseudomonas_aeruginosa_PA4223_180623	189.9	24	41770	0	0	0	subfamily B ATP-binding cassette protein MsbA	KO:K11085	MSe1	MSe1	MSe1_4	Armatimonadota-sp-003	ArmatimonadotaOTU12like
iron_aquisition-siderophore_synthesis	Ga0308407_100056917	Sid_PchH_pyochelin_biosynthesis_Pseudomonas_aeruginosa_PA4223_180623	189.9	24	41771	0	0	0	subfamily B ATP-binding cassette protein MsbA	KO:K11085	MSe2	MSe2	MSe2_10	Armatimonadota-sp-003	ArmatimonadotaOTU12like
iron_aquisition-siderophore_synthesis	Ga0308417_100062916	Sid_PchH_pyochelin_biosynthesis_Pseudomonas_aeruginosa_PA4223_180623	189.9	24	41772	0	0	0	subfamily B ATP-binding cassette protein MsbA	KO:K11085	OS65	OS65	OS65_32	Armatimonadota-sp-003	ArmatimonadotaOTU12like
iron_aquisition-siderophore_synthesis	Ga0308418_10004245	Sid_PchH_pyochelin_biosynthesis_Pseudomonas_aeruginosa_PA4223_180623	189.9	24	41773	0	0	0	subfamily B ATP-binding cassette protein MsbA	KO:K11085	R4cd	R4cd	R4cd_15	Armatimonadota-sp-003	ArmatimonadotaOTU12like
iron_aquisition-siderophore_synthesis	Ga0308419_100012821	Sid_PchH_pyochelin_biosynthesis_Pseudomonas_aeruginosa_PA4223_180623	189.9	24	41774	0	0	0	subfamily B ATP-binding cassette protein MsbA	KO:K11085	MS50	MS50	MS50_43	Armatimonadota-sp-003	ArmatimonadotaOTU12like
iron_aquisition-siderophore_synthesis	Ga0308421_10007303	Sid_PchH_pyochelin_biosynthesis_Pseudomonas_aeruginosa_PA4223_180623	189.9	24	41775	0	0	0	subfamily B ATP-binding cassette protein MsbA	KO:K11085	MS60	MS60	MS60_13	Armatimonadota-sp-003	ArmatimonadotaOTU12like
iron_aquisition-siderophore_synthesis	Ga0308415_10060992	Sid_PchH_pyochelin_biosynthesis_Pseudomonas_aeruginosa_PA4223_180623	189.2	24	41783	0	0	0	ATP-binding cassette subfamily B protein	KO:K06147	OS55	OS55	OS55_28	Armatimonadota-sp-003	ArmatimonadotaOTU12like
iron_aquisition-siderophore_synthesis	Ga0308418_100014732	Sid_PchH_pyochelin_biosynthesis_Pseudomonas_aeruginosa_PA4223_180623	187.9	24	41828	0	0	0	subfamily B ATP-binding cassette protein MsbA	KO:K11085	R4cd	R4cd	R4cd_1	Armatimonadota-sp-002	ArmatimonadotaOTU3like
iron_aquisition-siderophore_synthesis	Ga0308395_10040197	Sid_PchH_pyochelin_biosynthesis_Pseudomonas_aeruginosa_PA4223_180623	186.9	24	41853	0	0	0	subfamily B ATP-binding cassette protein MsbA	KO:K11085	P4	P4	P4_30	Armatimonadota-sp-002	ArmatimonadotaOTU3like
iron_aquisition-siderophore_synthesis	Ga0308420_10170502	Sid_PchH_pyochelin_biosynthesis_Pseudomonas_aeruginosa_PA4223_180623	186.8	24	41855	0	0	0	subfamily B ATP-binding cassette protein MsbA	KO:K11085	MS55	MS55	MS55_51	Armatimonadota-sp-002	ArmatimonadotaOTU3like
iron_aquisition-siderophore_synthesis	Ga0308402_10054403	Sid_PchH_pyochelin_biosynthesis_Pseudomonas_aeruginosa_PA4223_180623	186.5	24	41860	0	0	0	subfamily B ATP-binding cassette protein MsbA	KO:K11085	OSM2	OSM2	OSM2_1	Armatimonadota-sp-002	ArmatimonadotaOTU3like
iron_aquisition-siderophore_synthesis	Ga0308389_10007708	Sid_PchH_pyochelin_biosynthesis_Pseudomonas_aeruginosa_PA4223_180623	186.5	24	41861	0	0	0	ATP-binding cassette subfamily B protein	KO:K06147	148	sample148	148_34	Armatimonadota-sp-003	ArmatimonadotaOTU12like
iron_aquisition-siderophore_synthesis	Ga0308390_10001018	Sid_PchH_pyochelin_biosynthesis_Pseudomonas_aeruginosa_PA4223_180623	186.5	24	41862	0	0	0	ATP-binding cassette subfamily B protein	KO:K06147	149	sample149	149_2	Armatimonadota-sp-003	ArmatimonadotaOTU12like
iron_aquisition-siderophore_synthesis	Ga0308391_10005394	Sid_PchH_pyochelin_biosynthesis_Pseudomonas_aeruginosa_PA4223_180623	186.5	24	41863	0	0	0	ATP-binding cassette subfamily B protein	KO:K06147	t1	t1	t1_7	Armatimonadota-sp-003	ArmatimonadotaOTU12like
iron_aquisition-siderophore_synthesis	Ga0308393_10004818	Sid_PchH_pyochelin_biosynthesis_Pseudomonas_aeruginosa_PA4223_180623	186.5	24	41864	0	0	0	ATP-binding cassette subfamily B protein	KO:K06147	ee2	ee2	ee2_18	Armatimonadota-sp-003	ArmatimonadotaOTU12like
iron_aquisition-siderophore_synthesis	Ga0308394_100049612	Sid_PchH_pyochelin_biosynthesis_Pseudomonas_aeruginosa_PA4223_180623	186.5	24	41865	0	0	0	ATP-binding cassette subfamily B protein	KO:K06147	me2	me2	me2_8	Armatimonadota-sp-003	ArmatimonadotaOTU12like
iron_aquisition-siderophore_synthesis	Ga0308395_10059093	Sid_PchH_pyochelin_biosynthesis_Pseudomonas_aeruginosa_PA4223_180623	186.5	24	41866	0	0	0	ATP-binding cassette subfamily B protein	KO:K06147	P4	P4	P4_16	Armatimonadota-sp-003	ArmatimonadotaOTU12like
iron_aquisition-siderophore_synthesis	Ga0308397_100015951	Sid_PchH_pyochelin_biosynthesis_Pseudomonas_aeruginosa_PA4223_180623	186.5	24	41867	0	0	0	ATP-binding cassette subfamily B protein	KO:K06147	T8	T8	T8_23	Armatimonadota-sp-003	ArmatimonadotaOTU12like
iron_aquisition-siderophore_synthesis	Ga0308405_100022024	Sid_PchH_pyochelin_biosynthesis_Pseudomonas_aeruginosa_PA4223_180623	186.5	24	41868	0	0	0	ATP-binding cassette subfamily B protein	KO:K06147	MS13	MS13	MS13_14	Armatimonadota-sp-003	ArmatimonadotaOTU12like
iron_aquisition-siderophore_synthesis	Ga0308407_10042062	Sid_PchH_pyochelin_biosynthesis_Pseudomonas_aeruginosa_PA4223_180623	186.5	24	41869	0	0	0	ATP-binding cassette subfamily B protein	KO:K06147	MSe2	MSe2	MSe2_10	Armatimonadota-sp-003	ArmatimonadotaOTU12like
iron_aquisition-siderophore_synthesis	Ga0308408_100010212	Sid_PchH_pyochelin_biosynthesis_Pseudomonas_aeruginosa_PA4223_180623	186.5	24	41870	0	0	0	ATP-binding cassette subfamily B protein	KO:K06147	MSe3	MSe3	MSe3_5	Armatimonadota-sp-003	ArmatimonadotaOTU12like
iron_aquisition-siderophore_synthesis	Ga0308409_10007874	Sid_PchH_pyochelin_biosynthesis_Pseudomonas_aeruginosa_PA4223_180623	186.5	24	41871	0	0	0	ATP-binding cassette subfamily B protein	KO:K06147	MSe4	MSe4	MSe4_6	Armatimonadota-sp-003	ArmatimonadotaOTU12like
iron_aquisition-siderophore_synthesis	Ga0308419_10008049	Sid_PchH_pyochelin_biosynthesis_Pseudomonas_aeruginosa_PA4223_180623	186.5	24	41872	0	0	0	ATP-binding cassette subfamily B protein	KO:K06147	MS50	MS50	MS50_43	Armatimonadota-sp-003	ArmatimonadotaOTU12like
iron_aquisition-siderophore_synthesis	Ga0308420_10080562	Sid_PchH_pyochelin_biosynthesis_Pseudomonas_aeruginosa_PA4223_180623	186.5	24	41873	0	0	0	ATP-binding cassette subfamily B protein	KO:K06147	MS55	MS55	MS55_42	Armatimonadota-sp-003	ArmatimonadotaOTU12like
iron_aquisition-siderophore_synthesis	Ga0308421_100008348	Sid_PchH_pyochelin_biosynthesis_Pseudomonas_aeruginosa_PA4223_180623	186.5	24	41874	0	0	0	ATP-binding cassette subfamily B protein	KO:K06147	MS60	MS60	MS60_13	Armatimonadota-sp-003	ArmatimonadotaOTU12like
iron_aquisition-siderophore_synthesis	Ga0308310_10003458	Sid_PchH_pyochelin_biosynthesis_Pseudomonas_aeruginosa_PA4223_180623	186.1	24	41911	0	0	0	ATP-binding cassette subfamily B protein	KO:K06147	MS65	MS65	MS65_4	Armatimonadota-sp-003	ArmatimonadotaOTU12like
iron_aquisition-siderophore_synthesis	Ga0308392_10004515	Sid_PchH_pyochelin_biosynthesis_Pseudomonas_aeruginosa_PA4223_180623	186.1	24	41912	0	0	0	ATP-binding cassette subfamily B protein	KO:K06147	m2	m2	m2_28	Armatimonadota-sp-003	ArmatimonadotaOTU12like
iron_aquisition-siderophore_synthesis	Ga0308396_10007987	Sid_PchH_pyochelin_biosynthesis_Pseudomonas_aeruginosa_PA4223_180623	186.1	24	41913	0	0	0	ATP-binding cassette subfamily B protein	KO:K06147	Pe2	Pe2	Pe2_16	Armatimonadota-sp-003	ArmatimonadotaOTU12like
iron_aquisition-siderophore_synthesis	Ga0308398_10008027	Sid_PchH_pyochelin_biosynthesis_Pseudomonas_aeruginosa_PA4223_180623	186.1	24	41914	0	0	0	ATP-binding cassette subfamily B protein	KO:K06147	T9	T9	T9_28	Armatimonadota-sp-003	ArmatimonadotaOTU12like
iron_aquisition-siderophore_synthesis	Ga0308404_10022012	Sid_PchH_pyochelin_biosynthesis_Pseudomonas_aeruginosa_PA4223_180623	186.1	24	41915	0	0	0	ATP-binding cassette subfamily B protein	KO:K06147	OSM4	OSM4	OSM4_10	Armatimonadota-sp-003	ArmatimonadotaOTU12like
iron_aquisition-siderophore_synthesis	Ga0308406_100054312	Sid_PchH_pyochelin_biosynthesis_Pseudomonas_aeruginosa_PA4223_180623	186.1	24	41916	0	0	0	ATP-binding cassette subfamily B protein	KO:K06147	MSe1	MSe1	MSe1_4	Armatimonadota-sp-003	ArmatimonadotaOTU12like
iron_aquisition-siderophore_synthesis	Ga0308411_100190302	Sid_PchH_pyochelin_biosynthesis_Pseudomonas_aeruginosa_PA4223_180623	186.1	24	41918	0	0	0	ATP-binding cassette subfamily B protein	KO:K06147	OST2bottomlayer	OST2bottomlayer	OST2bottomlayer_67	Armatimonadota-sp-003	ArmatimonadotaOTU12like
iron_aquisition-siderophore_synthesis	Ga0308413_000815_3086_5329	Sid_PchH_pyochelin_biosynthesis_Pseudomonas_aeruginosa_PA4223_180623	186.1	24	41919	0	0	0	ATP-binding cassette subfamily B protein	KO:K06147	t10cd	t10cd	t10cd_41	Armatimonadota-sp-003	ArmatimonadotaOTU12like
iron_aquisition-siderophore_synthesis	Ga0308416_10020671	Sid_PchH_pyochelin_biosynthesis_Pseudomonas_aeruginosa_PA4223_180623	186.1	24	41920	0	0	0	ATP-binding cassette subfamily B protein	KO:K06147	OS60	OS60	OS60_15	Armatimonadota-sp-003	ArmatimonadotaOTU12like
iron_aquisition-siderophore_synthesis	Ga0308418_100052912	Sid_PchH_pyochelin_biosynthesis_Pseudomonas_aeruginosa_PA4223_180623	186.1	24	41922	0	0	0	ATP-binding cassette subfamily B protein	KO:K06147	R4cd	R4cd	R4cd_15	Armatimonadota-sp-003	ArmatimonadotaOTU12like
iron_aquisition-siderophore_synthesis	Ga0308412_10059462	Sid_PchH_pyochelin_biosynthesis_Pseudomonas_aeruginosa_PA4223_180623	185.8	24	41926	0	0	0	ATP-binding cassette subfamily B protein	KO:K06147	OSTbottomlayer	OSTbottomlayer	OSTbottomlayer_40	Armatimonadota-sp-003	ArmatimonadotaOTU12like
iron_aquisition-siderophore_synthesis	Ga0308417_100049225	Sid_PchH_pyochelin_biosynthesis_Pseudomonas_aeruginosa_PA4223_180623	185.8	24	41927	0	0	0	ATP-binding cassette subfamily B protein	KO:K06147	OS65	OS65	OS65_32	Armatimonadota-sp-003	ArmatimonadotaOTU12like
iron_aquisition-siderophore_synthesis	Ga0308395_10100503	Sid_PchH_pyochelin_biosynthesis_Pseudomonas_aeruginosa_PA4223_180623	181.5	24	42002	0	0	0	subfamily B ATP-binding cassette protein MsbA	KO:K11085	P4	P4	P4_30	Armatimonadota-sp-002	ArmatimonadotaOTU3like
iron_aquisition-siderophore_synthesis	Ga0308400_10039853	Sid_PchH_pyochelin_biosynthesis_Pseudomonas_aeruginosa_PA4223_180623	175.1	24	42207	0	0	0	subfamily B ATP-binding cassette protein MsbA	KO:K11085	OS1265	OS1265	OS1265_25	Armatimonadota-sp-002	ArmatimonadotaOTU3like
iron_aquisition-siderophore_synthesis	Ga0308414_10075121	Sid_PchH_pyochelin_biosynthesis_Pseudomonas_aeruginosa_PA4223_180623	174.7	24	42231	0	0	0	subfamily B ATP-binding cassette protein MsbA	KO:K11085	OS50	OS50	OS50_26	Armatimonadota-sp-003	ArmatimonadotaOTU12like
iron_aquisition-siderophore_synthesis	Ga0308400_10023235	Sid_PchH_pyochelin_biosynthesis_Pseudomonas_aeruginosa_PA4223_180623	174	24	42242	0	0	0	subfamily B ATP-binding cassette protein MsbA	KO:K11085	OS1265	OS1265	OS1265_7	Armatimonadota-sp-003	ArmatimonadotaOTU12like
iron_aquisition-siderophore_synthesis	Ga0308400_10046674	Sid_PchH_pyochelin_biosynthesis_Pseudomonas_aeruginosa_PA4223_180623	154	24	43035	0	0	0	ATP-binding cassette subfamily B protein	KO:K06147	OS1265	OS1265	OS1265_7	Armatimonadota-sp-003	ArmatimonadotaOTU12like
iron_aquisition-siderophore_synthesis	Ga0308408_100195211	Sid_PchH_pyochelin_biosynthesis_Pseudomonas_aeruginosa_PA4223_180623	146.7	24	43296	0	0	0	ATP-binding cassette subfamily B protein	KO:K06147	MSe3	MSe3	MSe3_5	Armatimonadota-sp-003	ArmatimonadotaOTU12like
iron_aquisition-siderophore_synthesis	Ga0308408_10033751	Sid_PchI_pyochelin_biosynthesis_Pseudomonas_aeruginosa_PA4222_180623	134.3	24	43678	0	0	0	ATP-binding cassette subfamily B protein	KO:K06147	MSe3	MSe3	MSe3_8	Armatimonadota-sp-002	ArmatimonadotaOTU3like
iron_aquisition-siderophore_synthesis	Ga0308391_10016219	Sid_PchI_pyochelin_biosynthesis_Pseudomonas_aeruginosa_PA4222_180623	132.4	24	43719	0	0	0	ATP-binding cassette subfamily B protein	KO:K06147	t1	t1	t1_22	Armatimonadota-sp-002	ArmatimonadotaOTU3like
iron_aquisition-siderophore_synthesis	Ga0308403_10015649	Sid_PchH_pyochelin_biosynthesis_Pseudomonas_aeruginosa_PA4223_180623	128	24	43725	0	0	0	ATP-binding cassette subfamily B protein	KO:K06147	OSM3	OSM3	OSM3_9	Armatimonadota-sp-003	ArmatimonadotaOTU12like
iron_aquisition-siderophore_synthesis	Ga0308411_100250044	Sid_PchI_pyochelin_biosynthesis_Pseudomonas_aeruginosa_PA4222_180623	120.9	24	43898	0	0	0	subfamily B ATP-binding cassette protein MsbA	KO:K11085	OST2bottomlayer	OST2bottomlayer	OST2bottomlayer_67	Armatimonadota-sp-003	ArmatimonadotaOTU12like
iron_aquisition-siderophore_synthesis	Ga0308414_10163721	Sid_PchH_pyochelin_biosynthesis_Pseudomonas_aeruginosa_PA4223_180623	91.4	24	44175	0	0	0	ATP-binding cassette subfamily B protein	KO:K06147	OS50	OS50	OS50_26	Armatimonadota-sp-003	ArmatimonadotaOTU12like
iron_aquisition-siderophore_synthesis	Ga0308394_10023301	Sid_PchH_pyochelin_biosynthesis_Pseudomonas_aeruginosa_PA4223_180623	87.5	24	44284	0	0	0	ATP-binding cassette subfamily B protein	KO:K06147	me2	me2	me2_8	Armatimonadota-sp-003	ArmatimonadotaOTU12like
iron_aquisition-siderophore_synthesis	Ga0308414_10082251	Sid_PchH_pyochelin_biosynthesis_Pseudomonas_aeruginosa_PA4223_180623	83	24	44430	0	0	0	ATP-binding cassette subfamily B protein	KO:K06147	OS50	OS50	OS50_26	Armatimonadota-sp-003	ArmatimonadotaOTU12like
iron_aquisition-siderophore_synthesis	Ga0308394_10044435	Sid_PchI_pyochelin_biosynthesis_Pseudomonas_aeruginosa_PA4222_180623	84.9	24	44537	0	0	0	phosphate transport system ATP-binding protein	KO:K02036	me2	me2	me2_12	Armatimonadota-sp-002	ArmatimonadotaOTU3like
iron_aquisition-siderophore_synthesis	Ga0308395_10060361	Sid_PchI_pyochelin_biosynthesis_Pseudomonas_aeruginosa_PA4222_180623	84.9	24	44538	0	0	0	phosphate transport system ATP-binding protein	KO:K02036	P4	P4	P4_30	Armatimonadota-sp-002	ArmatimonadotaOTU3like
iron_aquisition-siderophore_synthesis	Ga0308420_10065941	Sid_PchI_pyochelin_biosynthesis_Pseudomonas_aeruginosa_PA4222_180623	84.9	24	44540	0	0	0	phosphate transport system ATP-binding protein	KO:K02036	MS55	MS55	MS55_51	Armatimonadota-sp-002	ArmatimonadotaOTU3like
iron_aquisition-siderophore_synthesis	Ga0308421_10049226	Sid_PchI_pyochelin_biosynthesis_Pseudomonas_aeruginosa_PA4222_180623	84.9	24	44541	0	0	0	phosphate transport system ATP-binding protein	KO:K02036	MS60	MS60	MS60_15	Armatimonadota-sp-002	ArmatimonadotaOTU3like
iron_aquisition-siderophore_synthesis	Ga0308409_10040091	Sid_PchI_pyochelin_biosynthesis_Pseudomonas_aeruginosa_PA4222_180623	84.9	24	44542	0	0	0	phosphate transport system ATP-binding protein	KO:K02036	MSe4	MSe4	MSe4_15	Armatimonadota-sp-002	ArmatimonadotaOTU3like
iron_aquisition-siderophore_synthesis	Ga0308418_10051931	Sid_PchI_pyochelin_biosynthesis_Pseudomonas_aeruginosa_PA4222_180623	83	24	44573	0	0	0	phosphate transport system ATP-binding protein	KO:K02036	R4cd	R4cd	R4cd_1	Armatimonadota-sp-002	ArmatimonadotaOTU3like
iron_aquisition-siderophore_synthesis	Ga0308405_10046635	Sid_PchI_pyochelin_biosynthesis_Pseudomonas_aeruginosa_PA4222_180623	82.8	24	44575	0	0	0	phosphate transport system ATP-binding protein	KO:K02036	MS13	MS13	MS13_13	Armatimonadota-sp-002	ArmatimonadotaOTU3like
iron_aquisition-siderophore_synthesis	Ga0308407_10029962	Sid_PchI_pyochelin_biosynthesis_Pseudomonas_aeruginosa_PA4222_180623	82.8	24	44576	0	0	0	phosphate transport system ATP-binding protein	KO:K02036	MSe2	MSe2	MSe2_18	Armatimonadota-sp-002	ArmatimonadotaOTU3like
iron_aquisition-siderophore_synthesis	Ga0308408_10040461	Sid_PchI_pyochelin_biosynthesis_Pseudomonas_aeruginosa_PA4222_180623	82.8	24	44583	0	0	0	phosphate transport system ATP-binding protein	KO:K02036	MSe3	MSe3	MSe3_8	Armatimonadota-sp-002	ArmatimonadotaOTU3like
iron_aquisition-siderophore_synthesis	Ga0308400_10066263	Sid_PchI_pyochelin_biosynthesis_Pseudomonas_aeruginosa_PA4222_180623	80.7	24	44673	0	0	0	phosphate transport system ATP-binding protein	KO:K02036	OS1265	OS1265	OS1265_25	Armatimonadota-sp-002	ArmatimonadotaOTU3like
iron_aquisition-siderophore_synthesis	Ga0308399_10076713	Sid_PchH_pyochelin_biosynthesis_Pseudomonas_aeruginosa_PA4223_180623	75.7	24	44685	0	0	0	phosphate transport system ATP-binding protein	KO:K02036	OS1260	OS1260	OS1260_20	Armatimonadota-sp-002	ArmatimonadotaOTU3like
iron_aquisition-siderophore_synthesis	Ga0308400_10055223	Sid_PchH_pyochelin_biosynthesis_Pseudomonas_aeruginosa_PA4223_180623	75.7	24	44686	0	0	0	phosphate transport system ATP-binding protein	KO:K02036	OS1265	OS1265	OS1265_25	Armatimonadota-sp-002	ArmatimonadotaOTU3like
iron_aquisition-siderophore_synthesis	Ga0308402_10033873	Sid_PchH_pyochelin_biosynthesis_Pseudomonas_aeruginosa_PA4223_180623	75.7	24	44688	0	0	0	phosphate transport system ATP-binding protein	KO:K02036	OSM2	OSM2	OSM2_1	Armatimonadota-sp-002	ArmatimonadotaOTU3like
iron_aquisition-siderophore_synthesis	Ga0308400_10032381	Sid_PchH_pyochelin_biosynthesis_Pseudomonas_aeruginosa_PA4223_180623	75.5	24	44717	0	0	0	phosphate transport system ATP-binding protein	KO:K02036	OS1265	OS1265	OS1265_25	Armatimonadota-sp-002	ArmatimonadotaOTU3like
iron_aquisition-siderophore_synthesis	Ga0308407_100122911	Sid_PchH_pyochelin_biosynthesis_Pseudomonas_aeruginosa_PA4223_180623	75.1	24	44734	0	0	0	phosphate transport system ATP-binding protein	KO:K02036	MSe2	MSe2	MSe2_18	Armatimonadota-sp-002	ArmatimonadotaOTU3like
iron_aquisition-siderophore_synthesis	Ga0308409_10042802	Sid_PchH_pyochelin_biosynthesis_Pseudomonas_aeruginosa_PA4223_180623	75.1	24	44736	0	0	0	phosphate transport system ATP-binding protein	KO:K02036	MSe4	MSe4	MSe4_15	Armatimonadota-sp-002	ArmatimonadotaOTU3like
iron_aquisition-siderophore_synthesis	Ga0308418_100011118	Sid_PchH_pyochelin_biosynthesis_Pseudomonas_aeruginosa_PA4223_180623	75.1	24	44737	0	0	0	phosphate transport system ATP-binding protein	KO:K02036	R4cd	R4cd	R4cd_1	Armatimonadota-sp-002	ArmatimonadotaOTU3like
iron_aquisition-siderophore_synthesis	Ga0308421_10060993	Sid_PchH_pyochelin_biosynthesis_Pseudomonas_aeruginosa_PA4223_180623	75.1	24	44738	0	0	0	phosphate transport system ATP-binding protein	KO:K02036	MS60	MS60	MS60_15	Armatimonadota-sp-002	ArmatimonadotaOTU3like
[truncated: 1,637 more rows]
