# Supplementary material for: Abundant and active community members respond to diel cycles in hot spring phototrophic mats
Source: ISME J. 2025 Jan 8;19(1):wraf001. doi: 10.1093/ismejo/wraf001 (PMC11788075; doi:10.1093/ismejo/wraf001)
Supplement: SupplementaryData19_wraf001 [file supplementarydata19_wraf001.xlsx]

## Sheet: 2023_03_09_hyddb-results
Gene Cluster	HydDB output
Armatimonadota-sp-003_GC_00000943	[NiFe] Group 3c
Armatimondota-sp-003_GC_00001214	NONHYDROGENASE
Armatimondota-sp-003_GC_00001298	NONHYDROGENASE
Armatimonadota-sp-003_GC_00001341	NONHYDROGENASE
Armatimonadota-sp-003_GC_00001880	[NiFe] Group 3b
Armatimonadota-sp-003_GC_00001941	NONHYDROGENASE
Armatimonadota-sp-003_GC_00001959	NONHYDROGENASE
Armatimonadota-sp-003_GC_00002222	[NiFe] Group 3d
Armatimonadota-sp-003_GC_00002332	NONHYDROGENASE
Chloroflexota-sp-001_GC_00000774	[NiFe] Group 2a
Chloroflexota-sp-001_GC_00001189	NONHYDROGENASE
Chloroflexota-sp-001_GC_00001859	NONHYDROGENASE
Chloroflexota-sp-001_GC_00002048	[NiFe] Group 3d
Chloroflexota-sp-008_GC_00000485	NONHYDROGENASE
Chloroflexota-sp-008_GC_00000580	[NiFe] Group 3d
Chloroflexota-sp-009_GC_00000347	[NiFe] Group 2a
Chloroflexota-sp-009_GC_00000407	NONHYDROGENASE
Chloroflexota-sp-009_GC_00003504	[NiFe] Group 1f
Chloroflexota-sp-009_GC_00004170	NONHYDROGENASE
Chloroflexota-sp-009_GC_00004848	[NiFe] Group 3d
Chloroflexota-sp-009_GC_00006623	NONHYDROGENASE
